# Supplementary material for: Analysis of flavonol regulator evolution in the Brassicaceae reveals MYB12, MYB111 and MYB21 duplications and MYB11 and MYB24 gene loss
Source: BMC Genomics. 2022 Aug 19;23:604. doi: 10.1186/s12864-022-08819-8 (PMC9392221; doi:10.1186/s12864-022-08819-8)
Supplement: Supplementary file 1 — Additional file 1. [file 12864_2022_8819_MOESM1_ESM.xlsx]

## Sheet: Additional_file_1
Additional file 1: Information about the used data sets. The version and reference of the data set per species are listed. Moreover, the completeness and duplication level of the respective proteome data set per species is stated based on BUSCOs.
Species	BUSCO*	Reference and DOI	Retrieved from
Amborella trichopoda v1.0	C:84.5%[S:81.2%,D:3.3%],F:6.0%,M:9.5%,n:1440	Amborella Genome Project (2013) https://doi.org/10.1126/science.1241089	Phytozome v13 (Goodstein et al. 2012)
Aquilegia coerulea v3.1	C:95.8%[S:89.4%,D:6.4%],F:2.0%,M:2.2%,n:1440	Filiault et al. (2018) https://doi.org/10.7554/eLife.36426.001	Phytozome v13 (Goodstein et al. 2012)
Arabidopsis lyrata v2.1	C:98.2%[S:95.8%,D:2.4%],F:0.8%,M:1.0%,n:1440	Hu et al. (2011) https://doi.org/10.1038/ng.807	Phytozome v13 (Goodstein et al. 2012)
Arabidopsis thaliana TAIR10	C:99.3%[S:98.3%,D:1.0%],F:0.3%,M:0.4%,n:1440	Lamesch et al. (2012) https://doi.org/10.1093/nar/gkr1090	Phytozome v13 (Goodstein et al. 2012)
Arabis nemorensis	C:95.3%[S:93.1%,D:2.2%],F:2.3%,M:2.4%,n:1440	Dittberner et al. (2019) https://doi.org/10.1111/mec.15194	NCBI https://www.ncbi.nlm.nih.gov/genome/88777
Boechera stricta v1.2	C:97.4%[S:95.6%,D:1.8%],F:1.3%,M:1.3%,n:1440	Lee et al. (2017) https://doi.org/10.1038/s41559-017-0119	Phytozome v13 (Goodstein et al. 2012)
Brassica cretica	C:74.5%[S:68.1%,D:6.4%],F:6.7%,M:18.8%,n:1440	Kioukis et al. (2020) 10.1186/s12864-019-6439-x	NCBI https://www.ncbi.nlm.nih.gov/genome/70253
Brassica napus Express 617	C:98.3%[S:6.6%,D:91.7%],F:0.7%,M:1.0%,n:1440	Lee et al. (2020) https://doi.org/10.3389/fpls.2020.00496	Zenodo https://zenodo.org/record/3524259
Brassica oleracea HDEM	C:95.8%[S:81.7%,D:14.1%],F:1.2%,M:3.0%,n:1440	Belser et al. (2018) https://doi.org/10.1038/s41477-018-0289-4	Genoscope https://www.genoscope.cns.fr/externe/plants/chromosomes.html
Brassica rapa version 2	C:97.1%[S:83.3%,D:13.8%],F:1.3%,M:1.6%,n:1440	Belser et al. (2018) https://doi.org/10.1038/s41477-018-0289-4	Genoscope https://www.genoscope.cns.fr/externe/plants/chromosomes.html
Cakile maritima v1.1	C:97.9%[S:75.9%,D:22.0%],F:1.1%,M:1.0%,n:1440	Brassicales Map Alignment Project, DOE-JGI, http://bmap.jgi.doe.gov/	Phytozome v13 (Goodstein et al. 2012)
Capsella grandiflora v1.1	C:94.6%[S:93.1%,D:1.5%],F:2.9%,M:2.5%,n:1440	Slotte et al. (2013) https://doi.org/10.1038/ng.2669	Phytozome v13 (Goodstein et al. 2012)
Capsella rubella v1.1	C:97.2%[S:95.3%,D:1.9%],F:1.4%,M:1.4%,n:1440	Slotte et al. (2013) https://doi.org/10.1038/ng.2669	Phytozome v13 (Goodstein et al. 2012)
Carica papaya ASGPBv0.4	C:72.0%[S:70.3%,D:1.7%],F:13.8%,M:14.2%,n:1440	Ming et al. (2008) https://doi.org/10.1038/nature06856	Phytozome v13 (Goodstein et al. 2012)
Caulanthus amplexicaulis v1.1	C:98.8%[S:30.1%,D:68.7%],F:0.6%,M:0.6%,n:1440	Brassicales Map Alignment Project, DOE-JGI, http://bmap.jgi.doe.gov/	Phytozome v13 (Goodstein et al. 2012)
Citrus sinensis v1.1	C:87.2%[S:84.8%,D:2.4%],F:6.5%,M:6.3%,n:1440	Wu et al. (2014) https://doi.org/10.1038/nbt.2906	Phytozome v13 (Goodstein et al. 2012)
Cleome violacea v2.1	C:98.1%[S:96.2%,D:1.9%],F:0.9%,M:1.0%,n:1440	Brassicales Map Alignment Project, DOE-JGI, http://bmap.jgi.doe.gov/	Phytozome v13 (Goodstein et al. 2012)
Crambe hispanica v1.1	C:97.8%[S:84.9%,D:12.9%],F:0.9%,M:1.3%,n:1440	Brassicales Map Alignment Project, DOE-JGI, http://bmap.jgi.doe.gov/	Phytozome v13 (Goodstein et al. 2012)
Descurainia sophioides v1.1	C:96.4%[S:94.5%,D:1.9%],F:1.0%,M:2.6%,n:1440	Brassicales Map Alignment Project, DOE-JGI, http://bmap.jgi.doe.gov/	Phytozome v13 (Goodstein et al. 2012)
Diptychocarpus strictus v2.1	C:94.6%[S:91.9%,D:2.7%],F:1.1%,M:4.3%,n:1440	Brassicales Map Alignment Project, DOE-JGI, http://bmap.jgi.doe.gov/	Phytozome v13 (Goodstein et al. 2012)
Eruca vesicaria v1.1	C:98.3%[S:44.3%,D:54.0%],F:1.0%,M:0.7%,n:1440	Brassicales Map Alignment Project, DOE-JGI, http://bmap.jgi.doe.gov/	Phytozome v13 (Goodstein et al. 2012)
Euclidium syriacum v1.1	C:96.7%[S:94.5%,D:2.2%],F:1.5%,M:1.8%,n:1440	Brassicales Map Alignment Project, DOE-JGI, http://bmap.jgi.doe.gov/	Phytozome v13 (Goodstein et al. 2012)
Eutrema salsugineum v1.0	C:98.4%[S:95.6%,D:2.8%],F:0.8%,M:0.8%,n:1440	Yang et al. (2013) https://doi.org/10.3389/fpls.2013.00046	Phytozome v13 (Goodstein et al. 2012)
Gossypium raimondii v2.1	C:97.4%[S:83.9%,D:13.5%],F:1.0%,M:1.6%,n:1440	Paterson et al. (2012) https://doi.org/10.1038/nature11798	Phytozome v13 (Goodstein et al. 2012)
Iberis amara v1.1	C:96.5%[S:70.6%,D:25.9%],F:1.5%,M:2.0%,n:1440	Brassicales Map Alignment Project, DOE-JGI, http://bmap.jgi.doe.gov/	Phytozome v13 (Goodstein et al. 2012)
Isatis tinctoria v1.1	C:96.8%[S:26.9%,D:69.9%],F:1.7%,M:1.5%,n:1440	Brassicales Map Alignment Project, DOE-JGI, http://bmap.jgi.doe.gov/	Phytozome v13 (Goodstein et al. 2012)
Lepidium sativum v1.1	C:98.0%[S:35.6%,D:62.4%],F:0.4%,M:1.6%,n:1440	Brassicales Map Alignment Project, DOE-JGI, http://bmap.jgi.doe.gov/	Phytozome v13 (Goodstein et al. 2012)
Linum usitatissimum v1.0	C:92.1%[S:37.4%,D:54.7%],F:2.6%,M:5.3%,n:1440	Wang et al. (2012) https://doi.org/10.1111/j.1365-313x.2012.05093.x	Phytozome v13 (Goodstein et al. 2012)
Lunaria annua v1.1	C:97.6%[S:74.5%,D:23.1%],F:0.9%,M:1.5%,n:1440	Brassicales Map Alignment Project, DOE-JGI, http://bmap.jgi.doe.gov/	Phytozome v13 (Goodstein et al. 2012)
Malcolmia maritima v1.1	C:98.8%[S:95.5%,D:3.3%],F:0.5%,M:0.7%,n:1440	Brassicales Map Alignment Project, DOE-JGI, http://bmap.jgi.doe.gov/	Phytozome v13 (Goodstein et al. 2012)
Medicago truncatula Mt4.0v1	C:93.6%[S:84.8%,D:8.8%],F:1.9%,M:4.5%,n:1440	Tang et al. (2014) https://doi.org/10.1186/1471-2164-15-312	Phytozome v13 (Goodstein et al. 2012)
Microthlaspi erraticum	C:97.8%[S:89.8%,D:8.0%],F:0.7%,M:1.5%,n:1440	Mishra et al. (2020) https://doi.org/10.3389/fpls.2020.00943	NCBI https://www.ncbi.nlm.nih.gov/genome/87015
Myagrum perfoliatum v2.1	C:98.5%[S:96.2%,D:2.3%],F:0.6%,M:0.9%,n:1440	Brassicales Map Alignment Project, DOE-JGI, http://bmap.jgi.doe.gov/	Phytozome v13 (Goodstein et al. 2012)
Oryza sativa v7.0	C:95.6%[S:95.1%,D:0.5%],F:2.5%,M:1.9%,n:1440	Ouyang et al. (2007) https://doi.org/10.1093/nar/gkl976	Phytozome v13 (Goodstein et al. 2012)
Panicum hallii v3.2	C:99.3%[S:98.0%,D:1.3%],F:0.3%,M:0.4%,n:1440	Lovell et al. (2018) https://doi.org/10.1038/s41467-018-07669-x	Phytozome v13 (Goodstein et al. 2012)
Picea abies v1.0	C:38.6%[S:30.8%,D:7.8%],F:17.9%,M:43.5%,n:1440	Nystedt et al. (2013) https://doi.org/10.1038/nature12211	Plantgenie https://plantgenie.org/
Raphanus sativus var. niger	C:87.6%[S:56.9%,D:30.7%],F:1.2%,M:11.2%,n:1440	Zhang et al. (2021) https://doi.org/10.1016/j.molp.2021.08.005	GWH https://ngdc.cncb.ac.cn/search/?dbId=gwh&q=GWHANWD00000000&page=1
Rorippa islandica v1.1	C:98.2%[S:96.5%,D:1.7%],F:0.8%,M:1.0%,n:1440	Brassicales Map Alignment Project, DOE-JGI, http://bmap.jgi.doe.gov/	Phytozome v13 (Goodstein et al. 2012)
Schrenkiella parvula v2.2	C:96.9%[S:93.8%,D:3.1%],F:1.1%,M:2.0%,n:1440	Dassanayake et al. (2011) https://doi.org/10.1038/ng.889	Phytozome v13 (Goodstein et al. 2012)
Sinapis alba v3.1	C:98.2%[S:35.8%,D:62.4%],F:0.6%,M:1.2%,n:1440	Brassicales Map Alignment Project, DOE-JGI, http://bmap.jgi.doe.gov/	Phytozome v13 (Goodstein et al. 2012)
Solanum lycopersicum ITAG4.0	C:93.7%[S:92.2%,D:1.5%],F:3.1%,M:3.2%,n:1440	Hosmani et al. (2019) https://doi.org/10.1101/767764	Phytozome v13 (Goodstein et al. 2012)
Stanleya pinnata v1.1	C:71.2%[S:48.5%,D:22.7%],F:7.4%,M:21.4%,n:1440	Brassicales Map Alignment Project, DOE-JGI, http://bmap.jgi.doe.gov/	Phytozome v13 (Goodstein et al. 2012)
Thlaspi arvense v1.1	C:97.5%[S:95.3%,D:2.2%],F:1.2%,M:1.3%,n:1440	Brassicales Map Alignment Project, DOE-JGI, http://bmap.jgi.doe.gov/	Phytozome v13 (Goodstein et al. 2012)
Vitis vinifera v2.1	C:95.8%[S:94.1%,D:1.7%],F:3.1%,M:1.1%,n:1440	The French-Italian Public Consortium for Grapevine Genome Characterization (2007) https://doi.org/10.1038/nature06148	Phytozome v13 (Goodstein et al. 2012)
*BUSCO: C=complete BUSCOs, S=complete and single-copy BUSCOs, D=complete and duplicated BUSCOs, F=fragmented BUSCOs, M=missing BUSCOs, N=total BUSCO groups searched
