# Supplementary material for: Analysis of flavonol regulator evolution in the Brassicaceae reveals MYB12, MYB111 and MYB21 duplications and MYB11 and MYB24 gene loss
Source: BMC Genomics. 2022 Aug 19;23:604. doi: 10.1186/s12864-022-08819-8 (PMC9392221; doi:10.1186/s12864-022-08819-8)
Supplement: Supplementary file 5 — Additional file 5. [file 12864_2022_8819_MOESM5_ESM.xlsx]

## Sheet: Additional_file_5
Additional file 5: Number and gene identifiers of the identified SG7 and SG19 homologs per Brassicaceae species. The BUSCO completeness of the data set per species is stated.
Species ID	MYB11	MYB12	MYB111	MYB21	MYB24	MYB57	BUSCO completeness	MYB11	MYB12	MYB111	MYB21	MYB24	MYB57
Brassica oleracea	0	2	3	2	0	2	95.8	0	2 (BolC3t15448H, BolC4t28762H)	3 (BolC2t11793H, BolC7t44513H, BolC9t53440H)	2 (BolC9t53295H, BolC7t44208H)	0	2 (BolC5t35158H, BolC3t16225H)
Brassica cretica	0	0	2	2	0	2	74.5	0	0	2 (KAF3597293, KAF3565664)	2 (KAF3563762, KAF3592507)	0	2 (KAF3611954, KAF3552321)
Brassica rapa	0	2	2	2	0	2	97.1	0	2 (A03p25920, A05p00510)	2 (A06p46010, A09p04700)	2 (A09p03390, A06p48660)	0	2 (A05p51510, A03p32520)
Brassica napus Express 617	0	4	3	4	0	4	98.3	0	4 (C03p027020, A03p022650, A05p000540, C04p000450)	3 (C07p020280, A06p030710, A09p003850)	4 (C09p003180, C07p017730, A09p002640, A06p033190)	0	4 (R2135-chrA05p000230, C05p047780, A03p028260, C03p034120)
Raphanus sativus var. niger	0	3	3	2	0	2	87.6	0	3 (GWHTANWD017678, GWHTANWD000045, GWHTANWD000046)	3 (GWHTANWD022096, GWHTANWD052100, GWHTANWD052099)	2 (GWHTANWD051969, GWHTANWD022389)	0	2 (GWHTANWD028090, GWHTANWD035528)
Crambe hispanica	0	2	3	2	0	1	97.8	0	2 (Crahi.0039s0030, Crahi.0519s0014)	3 (Crahi.0102s0052, Crahi.0571s0015, Crahi.0029s0178)	2 (Crahi.0029s0065, Crahi.1103s0009)	0	1 (Crahi.0062s0124)
Sinapis alba	0	3	2	4	0	1	98.2	0	3 (Sialb.0022s0152, Sialb.0064s0453, Sialb.0602s0020)	2 (Sialb.0001s1041, Sialb.0119s0141)	4 (Sialb.0161s0109, Sialb.0115s0238, Sialb.0322s0039, Sialb.0001s1262)	0	1 (Sialb.0042s0058)
Eruca vesicaria	2	2	5	3	0	2	98.3	2 (Eruve.0618s0015, Eruve.7467s0005)	2 (Eruve.0746s0016, Eruve.0258s0031)	5 (Eruve.0069s0054, Eruve.0069s0055, Eruve.0252s0052, Eruve.5005s0002, Eruve.0132s0011)	3 (Eruve.4566s0003, Eruve.0431s0014, Eruve.4136s0008)	0	2 (Eruve.7475s0002, Eruve.0552s0054)
Cakile maritima	1	2	2	3	0	2	97.9	1 (Camar.0261s0045)	2 (Camar.0630s0007, Camar.0061s0062)	2 (Camar.0509s0007, Camar.1684s0005)	3 (Camar.1197s0003, Camar.5465s0001, Camar.2595s0003)	0	2 (Camar.2229s0003, Camar.1719s0024)
Caulanthus amplexicaulis	1	2	2	2	1	1	98.8	1 (Caamp.0065s0165)	2 (Caamp.1031s0884, Caamp.0018s0313)	2 (Caamp.0120s0478, Caamp.1035s0936)	2 (Caamp.0120s0219, Caamp.1035s1201)	1 (Caamp.0044s0141)	1 (Caamp.0214s0838)
Stanleya pinnata	0	0	2	1	0	0	71.2	0	0	2 (Stapi.4044s0002, Stapi.0536s0001)	1 (Stapi.2883s0001)	0	0
Isatis tinctoria	2	3	4	2	5	3	96.8	2 (Isati.3267s0004, Isati.6621s0008)	3 (Isati.3026s0004, Isati.1191s0006, Isati.2296s0004)	4 (Isati.0442s0030, Isati.3780s0005, Isati.2257s0008, Isati.1644s0007)	2 (Isati.3928s0001, Isati.1348s0025)	5 (Isati.4432s0003, Isati.2054s0004, Isati.0051s0053, Isati.5509s0001, Isati.13901s0001)	3 (Isati.3266s0017, Isati.2200s0001, Isati.3266s0016)
Myagrum perfoliatum	1	1	1	1	1	1	98.5	1 (Myper.0005s0276)	1 (Myper.0017s0947)	1 (Myper.0001s1518)	1 (Myper.0001s1220)	1 (Myper.0019s0441)	1 (Myper.0020s0469)
Schrenkiella parvula	1	0	1	1	1	1	96.9	1 (Sp5g00890)	0	1 (Sp2g19680)	1 (Sp2g16870)	1 (Sp7g01580)	1 (Sp3g00520)
Eutrema salsugineum	1	1	1	1	1	1	98.4	1 (Thhalv10006080m)	1 (Thhalv10001498m)	1 (Thhalv10004518m)	1 (Thhalv10004857m)	1 (Thhalv10027930m)	1 (Thhalv10022197m)
Thlaspi arvense	0	1	1	1	1	1	97.5	0	1 (Thlar.0009s0761)	1 (Thlar.0158s0149)	1 (Thlar.0042s0159)	1 (Thlar.0027s0073)	1 (Thlar.0002s0053)
Microthlaspi erraticum	1	1	1	1	1	1	97.8	1 (CAA7030515)	1 (CAA7044253)	1 (CAA7058816)	1 (CAA7046610)	1 (CAA7055279)	1 (CAA7038698)
Arabis nemorensis	1	1	0	1	0	1	95.3	1 (VVB06639)	1 (VVB03617)	0	1 (VVB04256)	0	1 (VVA96058)
Lunaria annua	1	1	3	2	1	1	97.6	1 (Luann.0375s0008)	1 (Luann.0221s0042)	3 (Luann.0187s0004, Luann.0016s0110, Luann.0070s0041)	2 (Luann.0053s0065, Luann.0012s0206)	1 (Luann.0120s0016)	1 (Luann.0370s0042)
Iberis amara	2	1	1	1	1	1	96.5	2 (Ibeam.8210s0003, Ibeam.11138s0001)	1 (Ibeam.3555s0007)	1 (Ibeam.2896s0002)	1 (Ibeam.2215s0008)	1 (Ibeam.1247s0001)	1 (Ibeam.4050s0013)
Rorippa islandica	1	1	1	1	1	1	98.2	1 (Roisl.0018s0394)	1 (Roisl.0067s0072)	1 (Roisl.0198s0045)	1 (Roisl.0011s0573)	1 (Roisl.0009s0215)	1 (Roisl.0016s0060)
Lepidium sativum	0	2	2	2	1	1	98.0	0	2 (Lesat.0124s0059, Lesat.0017s0401)	2 (Lesat.0152s0014, Lesat.0014s0518)	2 (Lesat.0070s0083, Lesat.0038s0277)	1 (Lesat.0034s0172)	1 (Lesat.0036s0066)
Descurainia sophioides	0	1	1	1	1	1	96.4	0	1 (Desop.0002s0068)	1 (Desop.0216s0299)	1 (Desop.0199s0358)	1 (Desop.0228s0570)	1 (Desop.0013s0228)
Malcolmia maritima	0	1	2	1	1	1	98.8	0	1 (Mamar.0006s0317)	2 (Mamar.0030s0125, Mamar.0030s0126)	1 (Mamar.0079s0108)	1 (Mamar.0028s0197)	1 (Mamar.0013s0295)
Arabidopsis lyrata	1	1	1	1	1	1	98.2	1 (AL5G45360)	1 (AL4G47020)	1 (AL8G22970)	1 (AL5G17230)	1 (AL7G49600)	1 (AL3G10620)
Arabidopsis thaliana	1	1	1	1	1	1	99.3	1 (AT3G62610)	1(AT2G47460)	1 (AT5G49330)	1 (AT3G27810)	1 (AT5G40350)	1 (AT3G01530)
Boechera stricta	1	1	1	1	1	1	97.4	1 (Bostr.13158s0261)	1 (Bostr.25993s0011)	1 (Bostr.15774s0064)	1 (Bostr.0556s0458)	1 (Bostr.7200s0008)	1 (Bostr.1460s0057)
Capsella rubella	1	1	1	1	1	1	97.2	1 (Carub.0005s2927)	1(Carub.0004s3018)	1 (Carub.0008s0920)	1 (Carub.0005s0633)	1 (Carub.0007s3527)	1 (Carub.0003s0054)
Capsella grandiflora	1	1	1	1	0	1	94.6	1 (Cagra.13170s0007)	1 (Cagra.0551s0003)	1 (Cagra.6296s0007)	1 (Cagra.11216s0001)	0	1 (Cagra.1561s0019)
Diptychocarpus strictus	1	1	1	1	0	1	94.6	1 (Distr.0006s11700)	1 (Distr.0007s132400)	1 (Distr.0011s17800)	1 (Distr.0018s8900)	0	1 (Distr.0005s6100)
Euclidium syriacum	1	1	1	1	0	1	96.7	1 (Eusyr.0016s0109)	1 (Eusyr.0123s0098)	1 (Eusyr.0025s0574)	1 (Eusyr.0128s0162)	0	1 (Eusyr.0124s0482)
