# Supplementary material for: Analysis of flavonol regulator evolution in the Brassicaceae reveals MYB12, MYB111 and MYB21 duplications and MYB11 and MYB24 gene loss
Source: BMC Genomics. 2022 Aug 19;23:604. doi: 10.1186/s12864-022-08819-8 (PMC9392221; doi:10.1186/s12864-022-08819-8)
Supplement: Supplementary file 6 — Additional file 6. [file 12864_2022_8819_MOESM6_ESM.xlsx]

## Sheet: Additional_file_6
Additional file 6: Sequence identity matrix of SG7 and SG19 MYBs. The pairwise sequence identities of full-length SG7 and SG19 MYB amino acid sequences are listed.
	AcoMYB11-MYB12-1_Aqcoe2G279000	AcoMYB11-MYB12-2_Aqcoe4G284500	AcoMYB11-MYB12-3_Aqcoe4G284600	AcoMYB21-MYB24_Aqcoe3G287200	AlyMYB111_AL8G22970	AlyMYB11_AL5G45360	AlyMYB12_AL4G47020	AlyMYB21_AL5G17230	AlyMYB24_AL7G49600	AlyMYB57_AL3G10620	AneMYB11_VVB06639	AneMYB12_VVB03617	AneMYB21_VVB04256	AneMYB57_VVA96058	AthMYB111_AT5G49330	AthMYB11_AT3G62610	AthMYB12_AT2G47460	AthMYB21_AT3G27810	AthMYB24_AT5G40350	AthMYB57_AT3G01530	BnaMYB111-1_C07p020280	BnaMYB111-2_A06p030710	BnaMYB111-3_A09p003850	BnaMYB12-1_C03p027020	BnaMYB12-2_A03p022650	BnaMYB12-3_C04p000450	BnaMYB12-4_A05p000540	BnaMYB21-1_C09p003180	BnaMYB21-2_A09p002640	BnaMYB21-3_C07p017730	BnaMYB21-4_A06p033190	BnaMYB57_A03p028260	BnaMYB57_C03p034120	BnaMYB57_C05p047780	BnaMYB57_R2135-chrA05p000230	BolMYB111-1_BolC2t11793H	BolMYB111-2_BolC7t44513H	BolMYB111-3_BolC9t53440H	BolMYB12-1_BolC3t15448H	BolMYB12-2_BolC4t28762H	BolMYB21-1_BolC9t53295H	BolMYB21-2_BolC7t44208H	BolMYB57_BolC3t16225H	BolMYB57_BolC5t35158H	BraMYB111-1_A06p46010	BraMYB111-2_A09p04700	BraMYB12-1_A03p25920	BraMYB12-2_A05p00510	BraMYB21-1_A09p03390
AcoMYB11-MYB12-1_Aqcoe2G279000	1	0.5656	0.4337	0.2469	0.3622	0.3725	0.4044	0.2322	0.2373	0.2183	0.3573	0.3858	0.2206	0.2019	0.3559	0.4249	0.388	0.2322	0.2494	0.2207	0.3664	0.3722	0.37	0.3733	0.4074	0.3446	0.3505	0.233	0.2324	0.2282	0.2257	0.2271	0.2225	0.2123	0.2193	0.315	0.3687	0.3773	0.3794	0.3831	0.233	0.2112	0.2299	0.1961	0.3722	0.379	0.4131	0.3818	0.2324
AcoMYB11-MYB12-2_Aqcoe4G284500	-	1	0.5039	0.252	0.3701	0.3731	0.3824	0.248	0.2506	0.2339	0.33	0.3699	0.2429	0.2285	0.3867	0.3812	0.3771	0.2533	0.2679	0.2312	0.3882	0.3762	0.3571	0.3652	0.368	0.2979	0.3237	0.2356	0.2371	0.2461	0.2461	0.2408	0.2292	0.2428	0.237	0.303	0.3907	0.3606	0.3698	0.3671	0.2356	0.2265	0.2341	0.2225	0.3762	0.3541	0.3717	0.3471	0.2371
AcoMYB11-MYB12-3_Aqcoe4G284600	-	-	1	0.1834	0.2641	0.3089	0.2778	0.1994	0.2209	0.1994	0.2737	0.2793	0.1949	0.2147	0.2897	0.2961	0.2747	0.2	0.2178	0.1849	0.2953	0.2921	0.2803	0.2555	0.2593	0.2411	0.2454	0.1994	0.1994	0.1941	0.1967	0.1972	0.1983	0.1955	0.1889	0.2966	0.2946	0.2882	0.262	0.2615	0.1994	0.1782	0.2034	0.1781	0.2921	0.2808	0.2576	0.2592	0.1994
AcoMYB21-MYB24_Aqcoe3G287200	-	-	-	1	0.2665	0.2845	0.2609	0.6079	0.5799	0.5488	0.2283	0.252	0.5939	0.4906	0.2636	0.2703	0.2527	0.5947	0.586	0.5514	0.2514	0.2522	0.2763	0.2473	0.2606	0.212	0.2079	0.5622	0.5708	0.5665	0.5665	0.5275	0.5438	0.5349	0.5342	0.2765	0.2542	0.2557	0.2448	0.2427	0.5622	0.4962	0.5364	0.46	0.2522	0.2557	0.252	0.2461	0.5708
AlyMYB111_AL8G22970	-	-	-	-	1	0.3763	0.3744	0.2618	0.2686	0.2591	0.3509	0.4	0.2514	0.2624	0.9067	0.3825	0.3848	0.2618	0.2378	0.2486	0.7914	0.7892	0.7175	0.3816	0.3649	0.3267	0.3309	0.259	0.2541	0.2762	0.259	0.2438	0.2472	0.2568	0.27	0.5318	0.792	0.7577	0.3715	0.3759	0.259	0.2519	0.2648	0.2393	0.7892	0.7437	0.3423	0.3703	0.2541
AlyMYB11_AL5G45360	-	-	-	-	-	1	0.5104	0.2743	0.3047	0.2727	0.6056	0.5238	0.2828	0.2736	0.3518	0.8163	0.5052	0.2714	0.2988	0.2815	0.3852	0.3759	0.3672	0.5067	0.5214	0.4444	0.4521	0.2791	0.282	0.2719	0.2719	0.2669	0.2661	0.2853	0.2711	0.3071	0.3842	0.3744	0.49	0.4679	0.2791	0.248	0.2719	0.2592	0.3759	0.3693	0.5	0.479	0.282
AlyMYB12_AL4G47020	-	-	-	-	-	-	1	0.248	0.252	0.2428	0.5079	0.7968	0.2519	0.227	0.3844	0.5455	0.9407	0.244	0.248	0.248	0.3814	0.3857	0.379	0.709	0.7241	0.6117	0.6154	0.2427	0.2468	0.248	0.248	0.2467	0.246	0.2362	0.2468	0.2894	0.3814	0.3931	0.7487	0.75	0.2427	0.2282	0.246	0.2163	0.3857	0.3852	0.7586	0.741	0.2468
AlyMYB21_AL5G17230	-	-	-	-	-	-	-	1	0.6856	0.4937	0.2366	0.2298	0.9127	0.4561	0.2514	0.2486	0.2513	0.9867	0.6987	0.4936	0.2639	0.2659	0.2754	0.2474	0.239	0.2011	0.2125	0.9138	0.9052	0.8798	0.8841	0.4851	0.4829	0.4895	0.4728	0.2574	0.2603	0.2632	0.2405	0.2461	0.9138	0.7707	0.4788	0.427	0.2659	0.2659	0.2396	0.2282	0.9052
AlyMYB24_AL7G49600	-	-	-	-	-	-	-	-	1	0.5086	0.231	0.2591	0.6652	0.4802	0.2585	0.2691	0.2474	0.69	0.9352	0.5022	0.2579	0.2699	0.2703	0.2554	0.2534	0.2203	0.2336	0.6383	0.6383	0.661	0.6653	0.511	0.531	0.5	0.4531	0.2718	0.2571	0.2689	0.2519	0.2455	0.6383	0.5799	0.524	0.4345	0.2699	0.2599	0.25	0.2334	0.6383
AlyMYB57_AL3G10620	-	-	-	-	-	-	-	-	-	1	0.2061	0.2441	0.4979	0.7212	0.25	0.2417	0.2429	0.4937	0.5109	0.9282	0.2479	0.2584	0.2593	0.2372	0.2384	0.1884	0.2033	0.4856	0.4855	0.4896	0.4896	0.7736	0.782	0.7751	0.7644	0.2484	0.2472	0.2473	0.2304	0.2231	0.4856	0.4444	0.771	0.6777	0.2584	0.2528	0.2339	0.2253	0.4855
AneMYB11_VVB06639	-	-	-	-	-	-	-	-	-	-	1	0.4921	0.2238	0.1925	0.3292	0.6592	0.4872	0.2394	0.2194	0.2083	0.3401	0.33	0.3393	0.4904	0.5123	0.4958	0.4929	0.2394	0.241	0.2361	0.2361	0.2022	0.2127	0.2278	0.225	0.274	0.3401	0.3275	0.4781	0.4599	0.2394	0.2145	0.2185	0.2123	0.33	0.3252	0.4897	0.4668	0.241
AneMYB12_VVB03617	-	-	-	-	-	-	-	-	-	-	-	1	0.2403	0.25	0.4065	0.5435	0.7795	0.2467	0.2513	0.2467	0.402	0.395	0.379	0.738	0.746	0.6192	0.6178	0.2591	0.2694	0.2448	0.2507	0.2553	0.2473	0.2507	0.2513	0.3289	0.402	0.378	0.7526	0.7289	0.2591	0.2257	0.2358	0.2295	0.395	0.3813	0.75	0.7209	0.2694
AneMYB21_VVB04256	-	-	-	-	-	-	-	-	-	-	-	-	1	0.4703	0.2549	0.2609	0.2552	0.9127	0.6826	0.5063	0.2674	0.272	0.2751	0.2653	0.2574	0.2033	0.2114	0.8841	0.8841	0.8541	0.8584	0.4916	0.5085	0.4959	0.4722	0.2404	0.2637	0.2479	0.2392	0.2429	0.8841	0.7481	0.5042	0.4332	0.272	0.2479	0.2418	0.2419	0.8841
AneMYB57_VVA96058	-	-	-	-	-	-	-	-	-	-	-	-	-	1	0.2507	0.2566	0.2453	0.4561	0.4889	0.7204	0.2449	0.2471	0.2522	0.2548	0.2563	0.2086	0.211	0.4449	0.4449	0.4398	0.4398	0.6875	0.7053	0.7404	0.7053	0.2684	0.2442	0.2436	0.2442	0.2269	0.4449	0.3869	0.6952	0.6337	0.2471	0.2507	0.248	0.2251	0.4449
AthMYB111_AT5G49330	-	-	-	-	-	-	-	-	-	-	-	-	-	-	1	0.3763	0.3912	0.2642	0.2586	0.2584	0.788	0.7857	0.7394	0.3909	0.3816	0.3293	0.3416	0.2514	0.2678	0.2689	0.2689	0.2417	0.2402	0.2549	0.2598	0.5275	0.7886	0.774	0.3638	0.3802	0.2514	0.2462	0.2409	0.2321	0.7857	0.7627	0.3624	0.3592	0.2678
AthMYB11_AT3G62610	-	-	-	-	-	-	-	-	-	-	-	-	-	-	-	1	0.5438	0.2452	0.2614	0.2556	0.3734	0.3731	0.3599	0.542	0.5637	0.4813	0.4813	0.2535	0.2412	0.2342	0.2342	0.2528	0.236	0.2423	0.2373	0.3097	0.3734	0.3676	0.5165	0.4936	0.2535	0.2146	0.2571	0.2205	0.3731	0.3666	0.5253	0.5113	0.2412
AthMYB12_AT2G47460	-	-	-	-	-	-	-	-	-	-	-	-	-	-	-	-	1	0.2552	0.248	0.2455	0.3904	0.402	0.397	0.6937	0.706	0.594	0.6005	0.2353	0.2494	0.2526	0.2526	0.2441	0.2487	0.2356	0.2391	0.2835	0.3904	0.3799	0.7304	0.7344	0.2353	0.2326	0.2382	0.2158	0.402	0.3777	0.7375	0.7266	0.2494
AthMYB21_AT3G27810	-	-	-	-	-	-	-	-	-	-	-	-	-	-	-	-	-	1	0.7074	0.4936	0.2611	0.2632	0.2783	0.2507	0.242	0.2011	0.1984	0.9095	0.9009	0.8884	0.8927	0.4855	0.4812	0.4937	0.477	0.264	0.2575	0.2604	0.2364	0.2408	0.9095	0.7782	0.4895	0.4307	0.2632	0.2632	0.2396	0.2389	0.9009
AthMYB24_AT5G40350	-	-	-	-	-	-	-	-	-	-	-	-	-	-	-	-	-	-	1	0.5064	0.273	0.2764	0.2706	0.2698	0.269	0.2147	0.2264	0.6596	0.6596	0.6638	0.6638	0.5088	0.5263	0.5065	0.4871	0.2558	0.2722	0.2635	0.2538	0.2526	0.6596	0.5821	0.5195	0.4398	0.2764	0.2635	0.2583	0.2481	0.6596
AthMYB57_AT3G01530	-	-	-	-	-	-	-	-	-	-	-	-	-	-	-	-	-	-	-	1	0.2584	0.2577	0.2493	0.2534	0.2527	0.1994	0.2017	0.5	0.4918	0.4877	0.4877	0.757	0.7606	0.7773	0.7608	0.25	0.2577	0.2418	0.2405	0.2306	0.5	0.4432	0.75	0.6803	0.2577	0.2639	0.2437	0.2304	0.4918
BnaMYB111-1_C07p020280	-	-	-	-	-	-	-	-	-	-	-	-	-	-	-	-	-	-	-	-	1	0.9621	0.7615	0.4073	0.3893	0.3579	0.3584	0.2802	0.283	0.2577	0.2577	0.2535	0.2663	0.2742	0.2691	0.5335	0.9913	0.8184	0.3852	0.3816	0.2802	0.2359	0.2563	0.25	0.9621	0.8069	0.3808	0.3692	0.283
BnaMYB111-2_A06p030710	-	-	-	-	-	-	-	-	-	-	-	-	-	-	-	-	-	-	-	-	-	1	0.7679	0.3974	0.3756	0.351	0.3495	0.2602	0.2629	0.2459	0.2459	0.2528	0.2684	0.2687	0.2712	0.5378	0.9708	0.8213	0.3793	0.3558	0.2602	0.2253	0.2479	0.2449	1	0.8098	0.373	0.3656	0.2629
BnaMYB111-3_A09p003850	-	-	-	-	-	-	-	-	-	-	-	-	-	-	-	-	-	-	-	-	-	-	1	0.4086	0.404	0.335	0.3497	0.2748	0.2861	0.2759	0.2759	0.2622	0.265	0.2478	0.2665	0.5856	0.7622	0.9054	0.378	0.3705	0.2748	0.252	0.265	0.2249	0.7679	0.8997	0.3723	0.3649	0.2861
BnaMYB12-1_C03p027020	-	-	-	-	-	-	-	-	-	-	-	-	-	-	-	-	-	-	-	-	-	-	-	1	0.9379	0.6207	0.6059	0.2596	0.2454	0.2601	0.2601	0.2486	0.2561	0.2452	0.2527	0.3258	0.4063	0.4025	0.931	0.6974	0.2596	0.2389	0.2589	0.2239	0.3974	0.3897	0.8704	0.701	0.2454
BnaMYB12-2_A03p022650	-	-	-	-	-	-	-	-	-	-	-	-	-	-	-	-	-	-	-	-	-	-	-	-	1	0.6403	0.6226	0.2596	0.2434	0.2561	0.254	0.2459	0.2452	0.25	0.2413	0.3149	0.3883	0.3871	0.8836	0.7079	0.2596	0.235	0.2534	0.2281	0.3756	0.3867	0.9229	0.7036	0.2434
BnaMYB12-3_C04p000450	-	-	-	-	-	-	-	-	-	-	-	-	-	-	-	-	-	-	-	-	-	-	-	-	-	1	0.9309	0.1995	0.2041	0.1957	0.1957	0.1927	0.1978	0.2022	0.1995	0.2661	0.3579	0.3317	0.6276	0.6495	0.1995	0.1796	0.1973	0.1843	0.351	0.3342	0.6189	0.8212	0.2041
BnaMYB12-4_A05p000540	-	-	-	-	-	-	-	-	-	-	-	-	-	-	-	-	-	-	-	-	-	-	-	-	-	-	1	0.2104	0.2151	0.2071	0.2071	0.2006	0.1887	0.2197	0.2169	0.2747	0.3584	0.342	0.6134	0.6458	0.2104	0.19	0.2	0.2	0.3495	0.3367	0.6047	0.7906	0.2151
BnaMYB21-1_C09p003180	-	-	-	-	-	-	-	-	-	-	-	-	-	-	-	-	-	-	-	-	-	-	-	-	-	-	-	1	0.9784	0.8927	0.8884	0.4659	0.4779	0.4653	0.4701	0.2671	0.2764	0.252	0.2468	0.2382	1	0.782	0.4701	0.4234	0.2602	0.252	0.2474	0.2414	0.9784
BnaMYB21-2_A09p002640	-	-	-	-	-	-	-	-	-	-	-	-	-	-	-	-	-	-	-	-	-	-	-	-	-	-	-	-	1	0.8927	0.8884	0.4699	0.4859	0.4792	0.4815	0.2671	0.2791	0.2602	0.2333	0.2399	0.9784	0.782	0.4821	0.4182	0.2629	0.2575	0.2289	0.2451	1
BnaMYB21-3_C07p017730	-	-	-	-	-	-	-	-	-	-	-	-	-	-	-	-	-	-	-	-	-	-	-	-	-	-	-	-	-	1	0.9957	0.4696	0.4618	0.4959	0.4877	0.2638	0.2541	0.25	0.2444	0.235	0.8927	0.8755	0.4677	0.4337	0.2459	0.2534	0.2385	0.241	0.8927
BnaMYB21-4_A06p033190	-	-	-	-	-	-	-	-	-	-	-	-	-	-	-	-	-	-	-	-	-	-	-	-	-	-	-	-	-	-	1	0.4696	0.4618	0.4959	0.4877	0.2606	0.2541	0.25	0.2444	0.235	0.8884	0.8717	0.4618	0.4337	0.2459	0.2534	0.2359	0.2239	0.8884
BnaMYB57_A03p028260	-	-	-	-	-	-	-	-	-	-	-	-	-	-	-	-	-	-	-	-	-	-	-	-	-	-	-	-	-	-	-	1	0.9426	0.8057	0.8009	0.2566	0.2535	0.2591	0.2308	0.2344	0.4659	0.4143	0.9476	0.6911	0.2528	0.2646	0.2371	0.2284	0.4699
BnaMYB57_C03p034120	-	-	-	-	-	-	-	-	-	-	-	-	-	-	-	-	-	-	-	-	-	-	-	-	-	-	-	-	-	-	-	-	1	0.8095	0.7857	0.2607	0.2655	0.2604	0.2327	0.2318	0.4779	0.4078	0.981	0.6939	0.2684	0.2645	0.2442	0.2354	0.4859
BnaMYB57_C05p047780	-	-	-	-	-	-	-	-	-	-	-	-	-	-	-	-	-	-	-	-	-	-	-	-	-	-	-	-	-	-	-	-	-	1	0.913	0.2484	0.2735	0.257	0.2423	0.2292	0.4653	0.4368	0.8028	0.8554	0.2687	0.2626	0.2397	0.2341	0.4792
BnaMYB57_R2135-chrA05p000230	-	-	-	-	-	-	-	-	-	-	-	-	-	-	-	-	-	-	-	-	-	-	-	-	-	-	-	-	-	-	-	-	-	-	1	0.2558	0.2684	0.2598	0.2308	0.2428	0.4701	0.4296	0.7746	0.781	0.2712	0.2598	0.2397	0.2337	0.4815
BolMYB111-1_BolC2t11793H	-	-	-	-	-	-	-	-	-	-	-	-	-	-	-	-	-	-	-	-	-	-	-	-	-	-	-	-	-	-	-	-	-	-	-	1	0.5349	0.5546	0.2968	0.3112	0.2671	0.2382	0.2632	0.2229	0.5378	0.5517	0.2902	0.3122	0.2671
BolMYB111-2_BolC7t44513H	-	-	-	-	-	-	-	-	-	-	-	-	-	-	-	-	-	-	-	-	-	-	-	-	-	-	-	-	-	-	-	-	-	-	-	-	1	0.8213	0.3842	0.3816	0.2764	0.2329	0.2563	0.2494	0.9708	0.8098	0.38	0.3692	0.2791
BolMYB111-3_BolC9t53440H	-	-	-	-	-	-	-	-	-	-	-	-	-	-	-	-	-	-	-	-	-	-	-	-	-	-	-	-	-	-	-	-	-	-	-	-	-	1	0.3762	0.375	0.252	0.2292	0.2618	0.2341	0.8213	0.9654	0.3866	0.3685	0.2602
BolMYB12-1_BolC3t15448H	-	-	-	-	-	-	-	-	-	-	-	-	-	-	-	-	-	-	-	-	-	-	-	-	-	-	-	-	-	-	-	-	-	-	-	-	-	-	1	0.7421	0.2468	0.2258	0.2302	0.2222	0.3793	0.3714	0.9312	0.7371	0.2333
BolMYB12-2_BolC4t28762H	-	-	-	-	-	-	-	-	-	-	-	-	-	-	-	-	-	-	-	-	-	-	-	-	-	-	-	-	-	-	-	-	-	-	-	-	-	-	-	1	0.2382	0.2163	0.2318	0.21	0.3558	0.3859	0.7474	0.7448	0.2399
BolMYB21-1_BolC9t53295H	-	-	-	-	-	-	-	-	-	-	-	-	-	-	-	-	-	-	-	-	-	-	-	-	-	-	-	-	-	-	-	-	-	-	-	-	-	-	-	-	1	0.782	0.4701	0.4234	0.2602	0.252	0.2474	0.2414	0.9784
BolMYB21-2_BolC7t44208H	-	-	-	-	-	-	-	-	-	-	-	-	-	-	-	-	-	-	-	-	-	-	-	-	-	-	-	-	-	-	-	-	-	-	-	-	-	-	-	-	-	1	0.4128	0.4588	0.2253	0.2323	0.2199	0.2222	0.782
BolMYB57_BolC3t16225H	-	-	-	-	-	-	-	-	-	-	-	-	-	-	-	-	-	-	-	-	-	-	-	-	-	-	-	-	-	-	-	-	-	-	-	-	-	-	-	-	-	-	1	0.6895	0.2479	0.2702	0.2326	0.238	0.4821
BolMYB57_BolC5t35158H	-	-	-	-	-	-	-	-	-	-	-	-	-	-	-	-	-	-	-	-	-	-	-	-	-	-	-	-	-	-	-	-	-	-	-	-	-	-	-	-	-	-	-	1	0.2449	0.2392	0.2199	0.215	0.4182
BraMYB111-1_A06p46010	-	-	-	-	-	-	-	-	-	-	-	-	-	-	-	-	-	-	-	-	-	-	-	-	-	-	-	-	-	-	-	-	-	-	-	-	-	-	-	-	-	-	-	-	1	0.8098	0.373	0.3656	0.2629
BraMYB111-2_A09p04700	-	-	-	-	-	-	-	-	-	-	-	-	-	-	-	-	-	-	-	-	-	-	-	-	-	-	-	-	-	-	-	-	-	-	-	-	-	-	-	-	-	-	-	-	-	1	0.3643	0.3791	0.2575
BraMYB12-1_A03p25920	-	-	-	-	-	-	-	-	-	-	-	-	-	-	-	-	-	-	-	-	-	-	-	-	-	-	-	-	-	-	-	-	-	-	-	-	-	-	-	-	-	-	-	-	-	-	1	0.7345	0.2289
BraMYB12-2_A05p00510	-	-	-	-	-	-	-	-	-	-	-	-	-	-	-	-	-	-	-	-	-	-	-	-	-	-	-	-	-	-	-	-	-	-	-	-	-	-	-	-	-	-	-	-	-	-	-	1	0.2451
BraMYB21-1_A09p03390	-	-	-	-	-	-	-	-	-	-	-	-	-	-	-	-	-	-	-	-	-	-	-	-	-	-	-	-	-	-	-	-	-	-	-	-	-	-	-	-	-	-	-	-	-	-	-	-	1
BraMYB21-2_A06p48660	-	-	-	-	-	-	-	-	-	-	-	-	-	-	-	-	-	-	-	-	-	-	-	-	-	-	-	-	-	-	-	-	-	-	-	-	-	-	-	-	-	-	-	-	-	-	-	-	-
BraMYB57_A03p32520	-	-	-	-	-	-	-	-	-	-	-	-	-	-	-	-	-	-	-	-	-	-	-	-	-	-	-	-	-	-	-	-	-	-	-	-	-	-	-	-	-	-	-	-	-	-	-	-	-
BraMYB57_A05p51510	-	-	-	-	-	-	-	-	-	-	-	-	-	-	-	-	-	-	-	-	-	-	-	-	-	-	-	-	-	-	-	-	-	-	-	-	-	-	-	-	-	-	-	-	-	-	-	-	-
BreMYB111-1_KAF3597293	-	-	-	-	-	-	-	-	-	-	-	-	-	-	-	-	-	-	-	-	-	-	-	-	-	-	-	-	-	-	-	-	-	-	-	-	-	-	-	-	-	-	-	-	-	-	-	-	-
BreMYB111-2_KAF3565664	-	-	-	-	-	-	-	-	-	-	-	-	-	-	-	-	-	-	-	-	-	-	-	-	-	-	-	-	-	-	-	-	-	-	-	-	-	-	-	-	-	-	-	-	-	-	-	-	-
BreMYB21-1_KAF3563762	-	-	-	-	-	-	-	-	-	-	-	-	-	-	-	-	-	-	-	-	-	-	-	-	-	-	-	-	-	-	-	-	-	-	-	-	-	-	-	-	-	-	-	-	-	-	-	-	-
BreMYB21-2_KAF3592507	-	-	-	-	-	-	-	-	-	-	-	-	-	-	-	-	-	-	-	-	-	-	-	-	-	-	-	-	-	-	-	-	-	-	-	-	-	-	-	-	-	-	-	-	-	-	-	-	-
BreMYB57-1_KAF3611954	-	-	-	-	-	-	-	-	-	-	-	-	-	-	-	-	-	-	-	-	-	-	-	-	-	-	-	-	-	-	-	-	-	-	-	-	-	-	-	-	-	-	-	-	-	-	-	-	-
BreMYB57-2_KAF3552321	-	-	-	-	-	-	-	-	-	-	-	-	-	-	-	-	-	-	-	-	-	-	-	-	-	-	-	-	-	-	-	-	-	-	-	-	-	-	-	-	-	-	-	-	-	-	-	-	-
BstMYB111_Bostr.15774s0064	-	-	-	-	-	-	-	-	-	-	-	-	-	-	-	-	-	-	-	-	-	-	-	-	-	-	-	-	-	-	-	-	-	-	-	-	-	-	-	-	-	-	-	-	-	-	-	-	-
BstMYB11_Bostr.13158s0261	-	-	-	-	-	-	-	-	-	-	-	-	-	-	-	-	-	-	-	-	-	-	-	-	-	-	-	-	-	-	-	-	-	-	-	-	-	-	-	-	-	-	-	-	-	-	-	-	-
BstMYB12_Bostr.25993s0011	-	-	-	-	-	-	-	-	-	-	-	-	-	-	-	-	-	-	-	-	-	-	-	-	-	-	-	-	-	-	-	-	-	-	-	-	-	-	-	-	-	-	-	-	-	-	-	-	-
BstMYB21_Bostr.0556s0458	-	-	-	-	-	-	-	-	-	-	-	-	-	-	-	-	-	-	-	-	-	-	-	-	-	-	-	-	-	-	-	-	-	-	-	-	-	-	-	-	-	-	-	-	-	-	-	-	-
BstMYB24_Bostr.7200s0008	-	-	-	-	-	-	-	-	-	-	-	-	-	-	-	-	-	-	-	-	-	-	-	-	-	-	-	-	-	-	-	-	-	-	-	-	-	-	-	-	-	-	-	-	-	-	-	-	-
BstMYB57_Bostr.1460s0057	-	-	-	-	-	-	-	-	-	-	-	-	-	-	-	-	-	-	-	-	-	-	-	-	-	-	-	-	-	-	-	-	-	-	-	-	-	-	-	-	-	-	-	-	-	-	-	-	-
CamMYB111-1_Caamp.0120s0478	-	-	-	-	-	-	-	-	-	-	-	-	-	-	-	-	-	-	-	-	-	-	-	-	-	-	-	-	-	-	-	-	-	-	-	-	-	-	-	-	-	-	-	-	-	-	-	-	-
CamMYB111-2_Caamp.1035s0936	-	-	-	-	-	-	-	-	-	-	-	-	-	-	-	-	-	-	-	-	-	-	-	-	-	-	-	-	-	-	-	-	-	-	-	-	-	-	-	-	-	-	-	-	-	-	-	-	-
CamMYB11_Caamp.0065s0165	-	-	-	-	-	-	-	-	-	-	-	-	-	-	-	-	-	-	-	-	-	-	-	-	-	-	-	-	-	-	-	-	-	-	-	-	-	-	-	-	-	-	-	-	-	-	-	-	-
CamMYB12-1_Caamp.1031s0884	-	-	-	-	-	-	-	-	-	-	-	-	-	-	-	-	-	-	-	-	-	-	-	-	-	-	-	-	-	-	-	-	-	-	-	-	-	-	-	-	-	-	-	-	-	-	-	-	-
CamMYB12-2_Caamp.0018s0313	-	-	-	-	-	-	-	-	-	-	-	-	-	-	-	-	-	-	-	-	-	-	-	-	-	-	-	-	-	-	-	-	-	-	-	-	-	-	-	-	-	-	-	-	-	-	-	-	-
CamMYB21-1_Caamp.0120s0219	-	-	-	-	-	-	-	-	-	-	-	-	-	-	-	-	-	-	-	-	-	-	-	-	-	-	-	-	-	-	-	-	-	-	-	-	-	-	-	-	-	-	-	-	-	-	-	-	-
CamMYB21-2_Caamp.1035s1201	-	-	-	-	-	-	-	-	-	-	-	-	-	-	-	-	-	-	-	-	-	-	-	-	-	-	-	-	-	-	-	-	-	-	-	-	-	-	-	-	-	-	-	-	-	-	-	-	-
CamMYB24_Caamp.0044s0141	-	-	-	-	-	-	-	-	-	-	-	-	-	-	-	-	-	-	-	-	-	-	-	-	-	-	-	-	-	-	-	-	-	-	-	-	-	-	-	-	-	-	-	-	-	-	-	-	-
CamMYB57_Caamp.0214s0838	-	-	-	-	-	-	-	-	-	-	-	-	-	-	-	-	-	-	-	-	-	-	-	-	-	-	-	-	-	-	-	-	-	-	-	-	-	-	-	-	-	-	-	-	-	-	-	-	-
CgrMYB111_Cagra.6296s0007	-	-	-	-	-	-	-	-	-	-	-	-	-	-	-	-	-	-	-	-	-	-	-	-	-	-	-	-	-	-	-	-	-	-	-	-	-	-	-	-	-	-	-	-	-	-	-	-	-
CgrMYB11_Cagra.13170s0007	-	-	-	-	-	-	-	-	-	-	-	-	-	-	-	-	-	-	-	-	-	-	-	-	-	-	-	-	-	-	-	-	-	-	-	-	-	-	-	-	-	-	-	-	-	-	-	-	-
CgrMYB12_Cagra.0551s0003	-	-	-	-	-	-	-	-	-	-	-	-	-	-	-	-	-	-	-	-	-	-	-	-	-	-	-	-	-	-	-	-	-	-	-	-	-	-	-	-	-	-	-	-	-	-	-	-	-
CgrMYB21_Cagra.11216s0001	-	-	-	-	-	-	-	-	-	-	-	-	-	-	-	-	-	-	-	-	-	-	-	-	-	-	-	-	-	-	-	-	-	-	-	-	-	-	-	-	-	-	-	-	-	-	-	-	-
CgrMYB57_Cagra.1561s0019	-	-	-	-	-	-	-	-	-	-	-	-	-	-	-	-	-	-	-	-	-	-	-	-	-	-	-	-	-	-	-	-	-	-	-	-	-	-	-	-	-	-	-	-	-	-	-	-	-
ChiMYB111-1_Crahi.0102s0052	-	-	-	-	-	-	-	-	-	-	-	-	-	-	-	-	-	-	-	-	-	-	-	-	-	-	-	-	-	-	-	-	-	-	-	-	-	-	-	-	-	-	-	-	-	-	-	-	-
ChiMYB111-2_Crahi.0571s0015	-	-	-	-	-	-	-	-	-	-	-	-	-	-	-	-	-	-	-	-	-	-	-	-	-	-	-	-	-	-	-	-	-	-	-	-	-	-	-	-	-	-	-	-	-	-	-	-	-
ChiMYB111-3_Crahi.0029s0178	-	-	-	-	-	-	-	-	-	-	-	-	-	-	-	-	-	-	-	-	-	-	-	-	-	-	-	-	-	-	-	-	-	-	-	-	-	-	-	-	-	-	-	-	-	-	-	-	-
ChiMYB12-1_Crahi.0039s0030	-	-	-	-	-	-	-	-	-	-	-	-	-	-	-	-	-	-	-	-	-	-	-	-	-	-	-	-	-	-	-	-	-	-	-	-	-	-	-	-	-	-	-	-	-	-	-	-	-
ChiMYB12-2_Crahi.0519s0014	-	-	-	-	-	-	-	-	-	-	-	-	-	-	-	-	-	-	-	-	-	-	-	-	-	-	-	-	-	-	-	-	-	-	-	-	-	-	-	-	-	-	-	-	-	-	-	-	-
ChiMYB21-1_Crahi.0029s0065	-	-	-	-	-	-	-	-	-	-	-	-	-	-	-	-	-	-	-	-	-	-	-	-	-	-	-	-	-	-	-	-	-	-	-	-	-	-	-	-	-	-	-	-	-	-	-	-	-
ChiMYB21-2_Crahi.1103s0009	-	-	-	-	-	-	-	-	-	-	-	-	-	-	-	-	-	-	-	-	-	-	-	-	-	-	-	-	-	-	-	-	-	-	-	-	-	-	-	-	-	-	-	-	-	-	-	-	-
ChiMYB57_Crahi.0062s0124	-	-	-	-	-	-	-	-	-	-	-	-	-	-	-	-	-	-	-	-	-	-	-	-	-	-	-	-	-	-	-	-	-	-	-	-	-	-	-	-	-	-	-	-	-	-	-	-	-
CmaMYB111-1_Camar.0509s0007	-	-	-	-	-	-	-	-	-	-	-	-	-	-	-	-	-	-	-	-	-	-	-	-	-	-	-	-	-	-	-	-	-	-	-	-	-	-	-	-	-	-	-	-	-	-	-	-	-
CmaMYB111-2_Camar.1684s0005	-	-	-	-	-	-	-	-	-	-	-	-	-	-	-	-	-	-	-	-	-	-	-	-	-	-	-	-	-	-	-	-	-	-	-	-	-	-	-	-	-	-	-	-	-	-	-	-	-
CmaMYB11_Camar.0261s0045	-	-	-	-	-	-	-	-	-	-	-	-	-	-	-	-	-	-	-	-	-	-	-	-	-	-	-	-	-	-	-	-	-	-	-	-	-	-	-	-	-	-	-	-	-	-	-	-	-
CmaMYB12-1_Camar.0630s0007	-	-	-	-	-	-	-	-	-	-	-	-	-	-	-	-	-	-	-	-	-	-	-	-	-	-	-	-	-	-	-	-	-	-	-	-	-	-	-	-	-	-	-	-	-	-	-	-	-
CmaMYB12-2_Camar.0061s0062.1	-	-	-	-	-	-	-	-	-	-	-	-	-	-	-	-	-	-	-	-	-	-	-	-	-	-	-	-	-	-	-	-	-	-	-	-	-	-	-	-	-	-	-	-	-	-	-	-	-
CmaMYB21-1_Camar.1197s0003	-	-	-	-	-	-	-	-	-	-	-	-	-	-	-	-	-	-	-	-	-	-	-	-	-	-	-	-	-	-	-	-	-	-	-	-	-	-	-	-	-	-	-	-	-	-	-	-	-
CmaMYB21-2_Camar.5465s0001	-	-	-	-	-	-	-	-	-	-	-	-	-	-	-	-	-	-	-	-	-	-	-	-	-	-	-	-	-	-	-	-	-	-	-	-	-	-	-	-	-	-	-	-	-	-	-	-	-
CmaMYB21-3_Camar.2595s0003	-	-	-	-	-	-	-	-	-	-	-	-	-	-	-	-	-	-	-	-	-	-	-	-	-	-	-	-	-	-	-	-	-	-	-	-	-	-	-	-	-	-	-	-	-	-	-	-	-
CmaMYB57-1_Camar.2229s0003	-	-	-	-	-	-	-	-	-	-	-	-	-	-	-	-	-	-	-	-	-	-	-	-	-	-	-	-	-	-	-	-	-	-	-	-	-	-	-	-	-	-	-	-	-	-	-	-	-
CmaMYB57-2_Camar.1719s0024	-	-	-	-	-	-	-	-	-	-	-	-	-	-	-	-	-	-	-	-	-	-	-	-	-	-	-	-	-	-	-	-	-	-	-	-	-	-	-	-	-	-	-	-	-	-	-	-	-
CpaMYB11-MYB12-1_evm.model.supercontig-18.11	-	-	-	-	-	-	-	-	-	-	-	-	-	-	-	-	-	-	-	-	-	-	-	-	-	-	-	-	-	-	-	-	-	-	-	-	-	-	-	-	-	-	-	-	-	-	-	-	-
CpaMYB11-MYB12-2_evm.model.supercontig-18.16	-	-	-	-	-	-	-	-	-	-	-	-	-	-	-	-	-	-	-	-	-	-	-	-	-	-	-	-	-	-	-	-	-	-	-	-	-	-	-	-	-	-	-	-	-	-	-	-	-
CpaMYB111_evm.model.supercontig-9.95	-	-	-	-	-	-	-	-	-	-	-	-	-	-	-	-	-	-	-	-	-	-	-	-	-	-	-	-	-	-	-	-	-	-	-	-	-	-	-	-	-	-	-	-	-	-	-	-	-
CpaMYB21-MYB24_evm.model.supercontig-186.7	-	-	-	-	-	-	-	-	-	-	-	-	-	-	-	-	-	-	-	-	-	-	-	-	-	-	-	-	-	-	-	-	-	-	-	-	-	-	-	-	-	-	-	-	-	-	-	-	-
CruMYB111_Carub.0008s0920	-	-	-	-	-	-	-	-	-	-	-	-	-	-	-	-	-	-	-	-	-	-	-	-	-	-	-	-	-	-	-	-	-	-	-	-	-	-	-	-	-	-	-	-	-	-	-	-	-
CruMYB11_Carub.0005s2927	-	-	-	-	-	-	-	-	-	-	-	-	-	-	-	-	-	-	-	-	-	-	-	-	-	-	-	-	-	-	-	-	-	-	-	-	-	-	-	-	-	-	-	-	-	-	-	-	-
CruMYB12_Carub.0004s3018	-	-	-	-	-	-	-	-	-	-	-	-	-	-	-	-	-	-	-	-	-	-	-	-	-	-	-	-	-	-	-	-	-	-	-	-	-	-	-	-	-	-	-	-	-	-	-	-	-
CruMYB21_Carub.0005s0633	-	-	-	-	-	-	-	-	-	-	-	-	-	-	-	-	-	-	-	-	-	-	-	-	-	-	-	-	-	-	-	-	-	-	-	-	-	-	-	-	-	-	-	-	-	-	-	-	-
CruMYB24_Carub.0007s3527	-	-	-	-	-	-	-	-	-	-	-	-	-	-	-	-	-	-	-	-	-	-	-	-	-	-	-	-	-	-	-	-	-	-	-	-	-	-	-	-	-	-	-	-	-	-	-	-	-
CruMYB57_Carub.0003s0054	-	-	-	-	-	-	-	-	-	-	-	-	-	-	-	-	-	-	-	-	-	-	-	-	-	-	-	-	-	-	-	-	-	-	-	-	-	-	-	-	-	-	-	-	-	-	-	-	-
CsiMYB11-MYB12-1_orange1.1g014829m	-	-	-	-	-	-	-	-	-	-	-	-	-	-	-	-	-	-	-	-	-	-	-	-	-	-	-	-	-	-	-	-	-	-	-	-	-	-	-	-	-	-	-	-	-	-	-	-	-
CsiMYB11-MYB12-2_orange1.1g046093m	-	-	-	-	-	-	-	-	-	-	-	-	-	-	-	-	-	-	-	-	-	-	-	-	-	-	-	-	-	-	-	-	-	-	-	-	-	-	-	-	-	-	-	-	-	-	-	-	-
CsiMYB111_orange1.1g041081m	-	-	-	-	-	-	-	-	-	-	-	-	-	-	-	-	-	-	-	-	-	-	-	-	-	-	-	-	-	-	-	-	-	-	-	-	-	-	-	-	-	-	-	-	-	-	-	-	-
CsiMYB21-MYB24_orange1.1g045384m	-	-	-	-	-	-	-	-	-	-	-	-	-	-	-	-	-	-	-	-	-	-	-	-	-	-	-	-	-	-	-	-	-	-	-	-	-	-	-	-	-	-	-	-	-	-	-	-	-
CviMYB11-MYB12_Clevi.0009s0759	-	-	-	-	-	-	-	-	-	-	-	-	-	-	-	-	-	-	-	-	-	-	-	-	-	-	-	-	-	-	-	-	-	-	-	-	-	-	-	-	-	-	-	-	-	-	-	-	-
CviMYB111_Clevi.0003s1816	-	-	-	-	-	-	-	-	-	-	-	-	-	-	-	-	-	-	-	-	-	-	-	-	-	-	-	-	-	-	-	-	-	-	-	-	-	-	-	-	-	-	-	-	-	-	-	-	-
CviMYB21-MYB24_Clevi.0004s1925	-	-	-	-	-	-	-	-	-	-	-	-	-	-	-	-	-	-	-	-	-	-	-	-	-	-	-	-	-	-	-	-	-	-	-	-	-	-	-	-	-	-	-	-	-	-	-	-	-
DsoMYB111_Desop.0216s0299	-	-	-	-	-	-	-	-	-	-	-	-	-	-	-	-	-	-	-	-	-	-	-	-	-	-	-	-	-	-	-	-	-	-	-	-	-	-	-	-	-	-	-	-	-	-	-	-	-
DsoMYB12_Desop.0002s0068	-	-	-	-	-	-	-	-	-	-	-	-	-	-	-	-	-	-	-	-	-	-	-	-	-	-	-	-	-	-	-	-	-	-	-	-	-	-	-	-	-	-	-	-	-	-	-	-	-
DsoMYB21_Desop.0199s0358	-	-	-	-	-	-	-	-	-	-	-	-	-	-	-	-	-	-	-	-	-	-	-	-	-	-	-	-	-	-	-	-	-	-	-	-	-	-	-	-	-	-	-	-	-	-	-	-	-
DsoMYB24_Desop.0228s0570	-	-	-	-	-	-	-	-	-	-	-	-	-	-	-	-	-	-	-	-	-	-	-	-	-	-	-	-	-	-	-	-	-	-	-	-	-	-	-	-	-	-	-	-	-	-	-	-	-
DsoMYB57_Desop.0013s0228	-	-	-	-	-	-	-	-	-	-	-	-	-	-	-	-	-	-	-	-	-	-	-	-	-	-	-	-	-	-	-	-	-	-	-	-	-	-	-	-	-	-	-	-	-	-	-	-	-
DstMYB111_Distr.0011s17800	-	-	-	-	-	-	-	-	-	-	-	-	-	-	-	-	-	-	-	-	-	-	-	-	-	-	-	-	-	-	-	-	-	-	-	-	-	-	-	-	-	-	-	-	-	-	-	-	-
DstMYB11_Distr.0006s11700	-	-	-	-	-	-	-	-	-	-	-	-	-	-	-	-	-	-	-	-	-	-	-	-	-	-	-	-	-	-	-	-	-	-	-	-	-	-	-	-	-	-	-	-	-	-	-	-	-
DstMYB12_Distr.0007s132400	-	-	-	-	-	-	-	-	-	-	-	-	-	-	-	-	-	-	-	-	-	-	-	-	-	-	-	-	-	-	-	-	-	-	-	-	-	-	-	-	-	-	-	-	-	-	-	-	-
DstMYB21_Distr.0018s8900	-	-	-	-	-	-	-	-	-	-	-	-	-	-	-	-	-	-	-	-	-	-	-	-	-	-	-	-	-	-	-	-	-	-	-	-	-	-	-	-	-	-	-	-	-	-	-	-	-
DstMYB57_Distr.0005s6100	-	-	-	-	-	-	-	-	-	-	-	-	-	-	-	-	-	-	-	-	-	-	-	-	-	-	-	-	-	-	-	-	-	-	-	-	-	-	-	-	-	-	-	-	-	-	-	-	-
EsaMYB111_Thhalv10004518m	-	-	-	-	-	-	-	-	-	-	-	-	-	-	-	-	-	-	-	-	-	-	-	-	-	-	-	-	-	-	-	-	-	-	-	-	-	-	-	-	-	-	-	-	-	-	-	-	-
EsaMYB11_Thhalv10006080m	-	-	-	-	-	-	-	-	-	-	-	-	-	-	-	-	-	-	-	-	-	-	-	-	-	-	-	-	-	-	-	-	-	-	-	-	-	-	-	-	-	-	-	-	-	-	-	-	-
EsaMYB12_Thhalv10001498m	-	-	-	-	-	-	-	-	-	-	-	-	-	-	-	-	-	-	-	-	-	-	-	-	-	-	-	-	-	-	-	-	-	-	-	-	-	-	-	-	-	-	-	-	-	-	-	-	-
EsaMYB21_Thhalv10004857m	-	-	-	-	-	-	-	-	-	-	-	-	-	-	-	-	-	-	-	-	-	-	-	-	-	-	-	-	-	-	-	-	-	-	-	-	-	-	-	-	-	-	-	-	-	-	-	-	-
EsaMYB24_Thhalv10027930m	-	-	-	-	-	-	-	-	-	-	-	-	-	-	-	-	-	-	-	-	-	-	-	-	-	-	-	-	-	-	-	-	-	-	-	-	-	-	-	-	-	-	-	-	-	-	-	-	-
EsaMYB57_Thhalv10022197m	-	-	-	-	-	-	-	-	-	-	-	-	-	-	-	-	-	-	-	-	-	-	-	-	-	-	-	-	-	-	-	-	-	-	-	-	-	-	-	-	-	-	-	-	-	-	-	-	-
EsyMYB111_Eusyr.0025s0574	-	-	-	-	-	-	-	-	-	-	-	-	-	-	-	-	-	-	-	-	-	-	-	-	-	-	-	-	-	-	-	-	-	-	-	-	-	-	-	-	-	-	-	-	-	-	-	-	-
EsyMYB11_Eusyr.0016s0109	-	-	-	-	-	-	-	-	-	-	-	-	-	-	-	-	-	-	-	-	-	-	-	-	-	-	-	-	-	-	-	-	-	-	-	-	-	-	-	-	-	-	-	-	-	-	-	-	-
EsyMYB12_Eusyr.0123s0098	-	-	-	-	-	-	-	-	-	-	-	-	-	-	-	-	-	-	-	-	-	-	-	-	-	-	-	-	-	-	-	-	-	-	-	-	-	-	-	-	-	-	-	-	-	-	-	-	-
EsyMYB21_Eusyr.0128s0162	-	-	-	-	-	-	-	-	-	-	-	-	-	-	-	-	-	-	-	-	-	-	-	-	-	-	-	-	-	-	-	-	-	-	-	-	-	-	-	-	-	-	-	-	-	-	-	-	-
EsyMYB57_Eusyr.0124s0482	-	-	-	-	-	-	-	-	-	-	-	-	-	-	-	-	-	-	-	-	-	-	-	-	-	-	-	-	-	-	-	-	-	-	-	-	-	-	-	-	-	-	-	-	-	-	-	-	-
EveMYB11-1_Eruve.7467s0005	-	-	-	-	-	-	-	-	-	-	-	-	-	-	-	-	-	-	-	-	-	-	-	-	-	-	-	-	-	-	-	-	-	-	-	-	-	-	-	-	-	-	-	-	-	-	-	-	-
EveMYB11-2_Eruve.0618s0015	-	-	-	-	-	-	-	-	-	-	-	-	-	-	-	-	-	-	-	-	-	-	-	-	-	-	-	-	-	-	-	-	-	-	-	-	-	-	-	-	-	-	-	-	-	-	-	-	-
EveMYB111-1_Eruve.0069s0054	-	-	-	-	-	-	-	-	-	-	-	-	-	-	-	-	-	-	-	-	-	-	-	-	-	-	-	-	-	-	-	-	-	-	-	-	-	-	-	-	-	-	-	-	-	-	-	-	-
EveMYB111-2_Eruve.0069s0055	-	-	-	-	-	-	-	-	-	-	-	-	-	-	-	-	-	-	-	-	-	-	-	-	-	-	-	-	-	-	-	-	-	-	-	-	-	-	-	-	-	-	-	-	-	-	-	-	-
EveMYB111-3_Eruve.0252s0052	-	-	-	-	-	-	-	-	-	-	-	-	-	-	-	-	-	-	-	-	-	-	-	-	-	-	-	-	-	-	-	-	-	-	-	-	-	-	-	-	-	-	-	-	-	-	-	-	-
EveMYB111-4_Eruve.5005s0002	-	-	-	-	-	-	-	-	-	-	-	-	-	-	-	-	-	-	-	-	-	-	-	-	-	-	-	-	-	-	-	-	-	-	-	-	-	-	-	-	-	-	-	-	-	-	-	-	-
EveMYB111-5_Eruve.0132s0011	-	-	-	-	-	-	-	-	-	-	-	-	-	-	-	-	-	-	-	-	-	-	-	-	-	-	-	-	-	-	-	-	-	-	-	-	-	-	-	-	-	-	-	-	-	-	-	-	-
EveMYB12-1_Eruve.0746s0016	-	-	-	-	-	-	-	-	-	-	-	-	-	-	-	-	-	-	-	-	-	-	-	-	-	-	-	-	-	-	-	-	-	-	-	-	-	-	-	-	-	-	-	-	-	-	-	-	-
EveMYB12-2_Eruve.0258s0031	-	-	-	-	-	-	-	-	-	-	-	-	-	-	-	-	-	-	-	-	-	-	-	-	-	-	-	-	-	-	-	-	-	-	-	-	-	-	-	-	-	-	-	-	-	-	-	-	-
EveMYB21-1_Eruve.4566s0003	-	-	-	-	-	-	-	-	-	-	-	-	-	-	-	-	-	-	-	-	-	-	-	-	-	-	-	-	-	-	-	-	-	-	-	-	-	-	-	-	-	-	-	-	-	-	-	-	-
EveMYB21-2_Eruve.0431s0014	-	-	-	-	-	-	-	-	-	-	-	-	-	-	-	-	-	-	-	-	-	-	-	-	-	-	-	-	-	-	-	-	-	-	-	-	-	-	-	-	-	-	-	-	-	-	-	-	-
EveMYB21-3_Eruve.4136s0008	-	-	-	-	-	-	-	-	-	-	-	-	-	-	-	-	-	-	-	-	-	-	-	-	-	-	-	-	-	-	-	-	-	-	-	-	-	-	-	-	-	-	-	-	-	-	-	-	-
EveMYB57-1_Eruve.7475s0002	-	-	-	-	-	-	-	-	-	-	-	-	-	-	-	-	-	-	-	-	-	-	-	-	-	-	-	-	-	-	-	-	-	-	-	-	-	-	-	-	-	-	-	-	-	-	-	-	-
EveMYB57-2_Eruve.0552s0054	-	-	-	-	-	-	-	-	-	-	-	-	-	-	-	-	-	-	-	-	-	-	-	-	-	-	-	-	-	-	-	-	-	-	-	-	-	-	-	-	-	-	-	-	-	-	-	-	-
GraMYB11-MYB12-1_Gorai.007G124000	-	-	-	-	-	-	-	-	-	-	-	-	-	-	-	-	-	-	-	-	-	-	-	-	-	-	-	-	-	-	-	-	-	-	-	-	-	-	-	-	-	-	-	-	-	-	-	-	-
GraMYB11-MYB12-2_Gorai.001G143200	-	-	-	-	-	-	-	-	-	-	-	-	-	-	-	-	-	-	-	-	-	-	-	-	-	-	-	-	-	-	-	-	-	-	-	-	-	-	-	-	-	-	-	-	-	-	-	-	-
GraMYB11-MYB12-3_Gorai.008G141000	-	-	-	-	-	-	-	-	-	-	-	-	-	-	-	-	-	-	-	-	-	-	-	-	-	-	-	-	-	-	-	-	-	-	-	-	-	-	-	-	-	-	-	-	-	-	-	-	-
GraMYB111_Gorai.011G195100	-	-	-	-	-	-	-	-	-	-	-	-	-	-	-	-	-	-	-	-	-	-	-	-	-	-	-	-	-	-	-	-	-	-	-	-	-	-	-	-	-	-	-	-	-	-	-	-	-
GraMYB21-MYB24-1_Gorai.006G030800	-	-	-	-	-	-	-	-	-	-	-	-	-	-	-	-	-	-	-	-	-	-	-	-	-	-	-	-	-	-	-	-	-	-	-	-	-	-	-	-	-	-	-	-	-	-	-	-	-
GraMYB21-MYB24-2_Gorai.001G263200	-	-	-	-	-	-	-	-	-	-	-	-	-	-	-	-	-	-	-	-	-	-	-	-	-	-	-	-	-	-	-	-	-	-	-	-	-	-	-	-	-	-	-	-	-	-	-	-	-
IamMYB11-1_Ibeam.11138s0001	-	-	-	-	-	-	-	-	-	-	-	-	-	-	-	-	-	-	-	-	-	-	-	-	-	-	-	-	-	-	-	-	-	-	-	-	-	-	-	-	-	-	-	-	-	-	-	-	-
IamMYB11-2_Ibeam.8210s0003	-	-	-	-	-	-	-	-	-	-	-	-	-	-	-	-	-	-	-	-	-	-	-	-	-	-	-	-	-	-	-	-	-	-	-	-	-	-	-	-	-	-	-	-	-	-	-	-	-
IamMYB111_Ibeam.2896s0002.1	-	-	-	-	-	-	-	-	-	-	-	-	-	-	-	-	-	-	-	-	-	-	-	-	-	-	-	-	-	-	-	-	-	-	-	-	-	-	-	-	-	-	-	-	-	-	-	-	-
IamMYB12_Ibeam.3555s0007	-	-	-	-	-	-	-	-	-	-	-	-	-	-	-	-	-	-	-	-	-	-	-	-	-	-	-	-	-	-	-	-	-	-	-	-	-	-	-	-	-	-	-	-	-	-	-	-	-
IamMYB21_Ibeam.2215s0008	-	-	-	-	-	-	-	-	-	-	-	-	-	-	-	-	-	-	-	-	-	-	-	-	-	-	-	-	-	-	-	-	-	-	-	-	-	-	-	-	-	-	-	-	-	-	-	-	-
IamMYB24_Ibeam.1247s0001	-	-	-	-	-	-	-	-	-	-	-	-	-	-	-	-	-	-	-	-	-	-	-	-	-	-	-	-	-	-	-	-	-	-	-	-	-	-	-	-	-	-	-	-	-	-	-	-	-
IamMYB57_Ibeam.4050s0013	-	-	-	-	-	-	-	-	-	-	-	-	-	-	-	-	-	-	-	-	-	-	-	-	-	-	-	-	-	-	-	-	-	-	-	-	-	-	-	-	-	-	-	-	-	-	-	-	-
IsaMYB11-1_Isati.6621s0008	-	-	-	-	-	-	-	-	-	-	-	-	-	-	-	-	-	-	-	-	-	-	-	-	-	-	-	-	-	-	-	-	-	-	-	-	-	-	-	-	-	-	-	-	-	-	-	-	-
IsaMYB11-2_Isati.3267s0004	-	-	-	-	-	-	-	-	-	-	-	-	-	-	-	-	-	-	-	-	-	-	-	-	-	-	-	-	-	-	-	-	-	-	-	-	-	-	-	-	-	-	-	-	-	-	-	-	-
IsaMYB111-1_Isati.0442s0030	-	-	-	-	-	-	-	-	-	-	-	-	-	-	-	-	-	-	-	-	-	-	-	-	-	-	-	-	-	-	-	-	-	-	-	-	-	-	-	-	-	-	-	-	-	-	-	-	-
IsaMYB111-2_Isati.3780s0005	-	-	-	-	-	-	-	-	-	-	-	-	-	-	-	-	-	-	-	-	-	-	-	-	-	-	-	-	-	-	-	-	-	-	-	-	-	-	-	-	-	-	-	-	-	-	-	-	-
IsaMYB111-3_Isati.2257s0008	-	-	-	-	-	-	-	-	-	-	-	-	-	-	-	-	-	-	-	-	-	-	-	-	-	-	-	-	-	-	-	-	-	-	-	-	-	-	-	-	-	-	-	-	-	-	-	-	-
IsaMYB111-4_Isati.1644s0007	-	-	-	-	-	-	-	-	-	-	-	-	-	-	-	-	-	-	-	-	-	-	-	-	-	-	-	-	-	-	-	-	-	-	-	-	-	-	-	-	-	-	-	-	-	-	-	-	-
IsaMYB12-1_Isati.3026s0004	-	-	-	-	-	-	-	-	-	-	-	-	-	-	-	-	-	-	-	-	-	-	-	-	-	-	-	-	-	-	-	-	-	-	-	-	-	-	-	-	-	-	-	-	-	-	-	-	-
IsaMYB12-2_Isati.1191s0006	-	-	-	-	-	-	-	-	-	-	-	-	-	-	-	-	-	-	-	-	-	-	-	-	-	-	-	-	-	-	-	-	-	-	-	-	-	-	-	-	-	-	-	-	-	-	-	-	-
IsaMYB12-3_Isati.2296s0004	-	-	-	-	-	-	-	-	-	-	-	-	-	-	-	-	-	-	-	-	-	-	-	-	-	-	-	-	-	-	-	-	-	-	-	-	-	-	-	-	-	-	-	-	-	-	-	-	-
IsaMYB21-1_Isati.3928s0001	-	-	-	-	-	-	-	-	-	-	-	-	-	-	-	-	-	-	-	-	-	-	-	-	-	-	-	-	-	-	-	-	-	-	-	-	-	-	-	-	-	-	-	-	-	-	-	-	-
IsaMYB21-2_Isati.1348s0025	-	-	-	-	-	-	-	-	-	-	-	-	-	-	-	-	-	-	-	-	-	-	-	-	-	-	-	-	-	-	-	-	-	-	-	-	-	-	-	-	-	-	-	-	-	-	-	-	-
IsaMYB24-1_Isati.4432s0003	-	-	-	-	-	-	-	-	-	-	-	-	-	-	-	-	-	-	-	-	-	-	-	-	-	-	-	-	-	-	-	-	-	-	-	-	-	-	-	-	-	-	-	-	-	-	-	-	-
IsaMYB24-2_Isati.2054s0004	-	-	-	-	-	-	-	-	-	-	-	-	-	-	-	-	-	-	-	-	-	-	-	-	-	-	-	-	-	-	-	-	-	-	-	-	-	-	-	-	-	-	-	-	-	-	-	-	-
IsaMYB24-3_Isati.0051s0053	-	-	-	-	-	-	-	-	-	-	-	-	-	-	-	-	-	-	-	-	-	-	-	-	-	-	-	-	-	-	-	-	-	-	-	-	-	-	-	-	-	-	-	-	-	-	-	-	-
IsaMYB24-4_Isati.5509s0001	-	-	-	-	-	-	-	-	-	-	-	-	-	-	-	-	-	-	-	-	-	-	-	-	-	-	-	-	-	-	-	-	-	-	-	-	-	-	-	-	-	-	-	-	-	-	-	-	-
IsaMYB24-5_Isati.13901s0001	-	-	-	-	-	-	-	-	-	-	-	-	-	-	-	-	-	-	-	-	-	-	-	-	-	-	-	-	-	-	-	-	-	-	-	-	-	-	-	-	-	-	-	-	-	-	-	-	-
IsaMYB57-1_Isati.3266s0017	-	-	-	-	-	-	-	-	-	-	-	-	-	-	-	-	-	-	-	-	-	-	-	-	-	-	-	-	-	-	-	-	-	-	-	-	-	-	-	-	-	-	-	-	-	-	-	-	-
IsaMYB57-2_Isati.2200s0001	-	-	-	-	-	-	-	-	-	-	-	-	-	-	-	-	-	-	-	-	-	-	-	-	-	-	-	-	-	-	-	-	-	-	-	-	-	-	-	-	-	-	-	-	-	-	-	-	-
IsaMYB57-3_Isati.3266s0016	-	-	-	-	-	-	-	-	-	-	-	-	-	-	-	-	-	-	-	-	-	-	-	-	-	-	-	-	-	-	-	-	-	-	-	-	-	-	-	-	-	-	-	-	-	-	-	-	-
LanMYB111-1_Luann.0187s0004	-	-	-	-	-	-	-	-	-	-	-	-	-	-	-	-	-	-	-	-	-	-	-	-	-	-	-	-	-	-	-	-	-	-	-	-	-	-	-	-	-	-	-	-	-	-	-	-	-
LanMYB111-2_Luann.0016s0110	-	-	-	-	-	-	-	-	-	-	-	-	-	-	-	-	-	-	-	-	-	-	-	-	-	-	-	-	-	-	-	-	-	-	-	-	-	-	-	-	-	-	-	-	-	-	-	-	-
LanMYB111-3_Luann.0070s0041	-	-	-	-	-	-	-	-	-	-	-	-	-	-	-	-	-	-	-	-	-	-	-	-	-	-	-	-	-	-	-	-	-	-	-	-	-	-	-	-	-	-	-	-	-	-	-	-	-
LanMYB11_Luann.0375s0008	-	-	-	-	-	-	-	-	-	-	-	-	-	-	-	-	-	-	-	-	-	-	-	-	-	-	-	-	-	-	-	-	-	-	-	-	-	-	-	-	-	-	-	-	-	-	-	-	-
LanMYB12_Luann.0221s0042	-	-	-	-	-	-	-	-	-	-	-	-	-	-	-	-	-	-	-	-	-	-	-	-	-	-	-	-	-	-	-	-	-	-	-	-	-	-	-	-	-	-	-	-	-	-	-	-	-
LanMYB21-1_Luann.0053s0065	-	-	-	-	-	-	-	-	-	-	-	-	-	-	-	-	-	-	-	-	-	-	-	-	-	-	-	-	-	-	-	-	-	-	-	-	-	-	-	-	-	-	-	-	-	-	-	-	-
LanMYB21-2_Luann.0012s0206	-	-	-	-	-	-	-	-	-	-	-	-	-	-	-	-	-	-	-	-	-	-	-	-	-	-	-	-	-	-	-	-	-	-	-	-	-	-	-	-	-	-	-	-	-	-	-	-	-
LanMYB24_Luann.0120s0016	-	-	-	-	-	-	-	-	-	-	-	-	-	-	-	-	-	-	-	-	-	-	-	-	-	-	-	-	-	-	-	-	-	-	-	-	-	-	-	-	-	-	-	-	-	-	-	-	-
LanMYB57_Luann.0370s0042	-	-	-	-	-	-	-	-	-	-	-	-	-	-	-	-	-	-	-	-	-	-	-	-	-	-	-	-	-	-	-	-	-	-	-	-	-	-	-	-	-	-	-	-	-	-	-	-	-
LsaMYB111-1_Lesat.0152s0014	-	-	-	-	-	-	-	-	-	-	-	-	-	-	-	-	-	-	-	-	-	-	-	-	-	-	-	-	-	-	-	-	-	-	-	-	-	-	-	-	-	-	-	-	-	-	-	-	-
LsaMYB111-2_Lesat.0014s0518	-	-	-	-	-	-	-	-	-	-	-	-	-	-	-	-	-	-	-	-	-	-	-	-	-	-	-	-	-	-	-	-	-	-	-	-	-	-	-	-	-	-	-	-	-	-	-	-	-
LsaMYB12-1_Lesat.0124s0059	-	-	-	-	-	-	-	-	-	-	-	-	-	-	-	-	-	-	-	-	-	-	-	-	-	-	-	-	-	-	-	-	-	-	-	-	-	-	-	-	-	-	-	-	-	-	-	-	-
LsaMYB12-2_Lesat.0017s0401	-	-	-	-	-	-	-	-	-	-	-	-	-	-	-	-	-	-	-	-	-	-	-	-	-	-	-	-	-	-	-	-	-	-	-	-	-	-	-	-	-	-	-	-	-	-	-	-	-
LsaMYB21-1_Lesat.0070s0083	-	-	-	-	-	-	-	-	-	-	-	-	-	-	-	-	-	-	-	-	-	-	-	-	-	-	-	-	-	-	-	-	-	-	-	-	-	-	-	-	-	-	-	-	-	-	-	-	-
LsaMYB21-2_Lesat.0038s0277	-	-	-	-	-	-	-	-	-	-	-	-	-	-	-	-	-	-	-	-	-	-	-	-	-	-	-	-	-	-	-	-	-	-	-	-	-	-	-	-	-	-	-	-	-	-	-	-	-
LsaMYB24_Lesat.0034s0172	-	-	-	-	-	-	-	-	-	-	-	-	-	-	-	-	-	-	-	-	-	-	-	-	-	-	-	-	-	-	-	-	-	-	-	-	-	-	-	-	-	-	-	-	-	-	-	-	-
LsaMYB57_Lesat.0036s0066	-	-	-	-	-	-	-	-	-	-	-	-	-	-	-	-	-	-	-	-	-	-	-	-	-	-	-	-	-	-	-	-	-	-	-	-	-	-	-	-	-	-	-	-	-	-	-	-	-
LusMYB11-MYB12-1_Lus10036336	-	-	-	-	-	-	-	-	-	-	-	-	-	-	-	-	-	-	-	-	-	-	-	-	-	-	-	-	-	-	-	-	-	-	-	-	-	-	-	-	-	-	-	-	-	-	-	-	-
LusMYB11-MYB12-2_Lus10010273	-	-	-	-	-	-	-	-	-	-	-	-	-	-	-	-	-	-	-	-	-	-	-	-	-	-	-	-	-	-	-	-	-	-	-	-	-	-	-	-	-	-	-	-	-	-	-	-	-
LusMYB11-MYB12-3_Lus10001458	-	-	-	-	-	-	-	-	-	-	-	-	-	-	-	-	-	-	-	-	-	-	-	-	-	-	-	-	-	-	-	-	-	-	-	-	-	-	-	-	-	-	-	-	-	-	-	-	-
LusMYB11-MYB12-4_Lus10002435	-	-	-	-	-	-	-	-	-	-	-	-	-	-	-	-	-	-	-	-	-	-	-	-	-	-	-	-	-	-	-	-	-	-	-	-	-	-	-	-	-	-	-	-	-	-	-	-	-
LusMYB21-MYB24-1_Lus10022259	-	-	-	-	-	-	-	-	-	-	-	-	-	-	-	-	-	-	-	-	-	-	-	-	-	-	-	-	-	-	-	-	-	-	-	-	-	-	-	-	-	-	-	-	-	-	-	-	-
LusMYB21-MYB24-2_Lus10014557	-	-	-	-	-	-	-	-	-	-	-	-	-	-	-	-	-	-	-	-	-	-	-	-	-	-	-	-	-	-	-	-	-	-	-	-	-	-	-	-	-	-	-	-	-	-	-	-	-
LusMYB21-MYB24-3_Lus10032129	-	-	-	-	-	-	-	-	-	-	-	-	-	-	-	-	-	-	-	-	-	-	-	-	-	-	-	-	-	-	-	-	-	-	-	-	-	-	-	-	-	-	-	-	-	-	-	-	-
MerMYB111_CAA7058816	-	-	-	-	-	-	-	-	-	-	-	-	-	-	-	-	-	-	-	-	-	-	-	-	-	-	-	-	-	-	-	-	-	-	-	-	-	-	-	-	-	-	-	-	-	-	-	-	-
MerMYB11_CAA7030515	-	-	-	-	-	-	-	-	-	-	-	-	-	-	-	-	-	-	-	-	-	-	-	-	-	-	-	-	-	-	-	-	-	-	-	-	-	-	-	-	-	-	-	-	-	-	-	-	-
MerMYB12_CAA7044253	-	-	-	-	-	-	-	-	-	-	-	-	-	-	-	-	-	-	-	-	-	-	-	-	-	-	-	-	-	-	-	-	-	-	-	-	-	-	-	-	-	-	-	-	-	-	-	-	-
MerMYB21_CAA7046610	-	-	-	-	-	-	-	-	-	-	-	-	-	-	-	-	-	-	-	-	-	-	-	-	-	-	-	-	-	-	-	-	-	-	-	-	-	-	-	-	-	-	-	-	-	-	-	-	-
MerMYB24_CAA7055279	-	-	-	-	-	-	-	-	-	-	-	-	-	-	-	-	-	-	-	-	-	-	-	-	-	-	-	-	-	-	-	-	-	-	-	-	-	-	-	-	-	-	-	-	-	-	-	-	-
MerMYB57_CAA7038698	-	-	-	-	-	-	-	-	-	-	-	-	-	-	-	-	-	-	-	-	-	-	-	-	-	-	-	-	-	-	-	-	-	-	-	-	-	-	-	-	-	-	-	-	-	-	-	-	-
MmaMYB111-1_Mamar.0030s0126	-	-	-	-	-	-	-	-	-	-	-	-	-	-	-	-	-	-	-	-	-	-	-	-	-	-	-	-	-	-	-	-	-	-	-	-	-	-	-	-	-	-	-	-	-	-	-	-	-
MmaMYB111-2_Mamar.0030s0125	-	-	-	-	-	-	-	-	-	-	-	-	-	-	-	-	-	-	-	-	-	-	-	-	-	-	-	-	-	-	-	-	-	-	-	-	-	-	-	-	-	-	-	-	-	-	-	-	-
MmaMYB12_Mamar.0006s0317	-	-	-	-	-	-	-	-	-	-	-	-	-	-	-	-	-	-	-	-	-	-	-	-	-	-	-	-	-	-	-	-	-	-	-	-	-	-	-	-	-	-	-	-	-	-	-	-	-
MmaMYB21_Mamar.0079s0108	-	-	-	-	-	-	-	-	-	-	-	-	-	-	-	-	-	-	-	-	-	-	-	-	-	-	-	-	-	-	-	-	-	-	-	-	-	-	-	-	-	-	-	-	-	-	-	-	-
MmaMYB24_Mamar.0028s0197	-	-	-	-	-	-	-	-	-	-	-	-	-	-	-	-	-	-	-	-	-	-	-	-	-	-	-	-	-	-	-	-	-	-	-	-	-	-	-	-	-	-	-	-	-	-	-	-	-
MmaMYB57_Mamar.0013s0295	-	-	-	-	-	-	-	-	-	-	-	-	-	-	-	-	-	-	-	-	-	-	-	-	-	-	-	-	-	-	-	-	-	-	-	-	-	-	-	-	-	-	-	-	-	-	-	-	-
MpeMYB111_Myper.0001s1518	-	-	-	-	-	-	-	-	-	-	-	-	-	-	-	-	-	-	-	-	-	-	-	-	-	-	-	-	-	-	-	-	-	-	-	-	-	-	-	-	-	-	-	-	-	-	-	-	-
MpeMYB11_Myper.0005s0276	-	-	-	-	-	-	-	-	-	-	-	-	-	-	-	-	-	-	-	-	-	-	-	-	-	-	-	-	-	-	-	-	-	-	-	-	-	-	-	-	-	-	-	-	-	-	-	-	-
MpeMYB12_Myper.0017s0947.1	-	-	-	-	-	-	-	-	-	-	-	-	-	-	-	-	-	-	-	-	-	-	-	-	-	-	-	-	-	-	-	-	-	-	-	-	-	-	-	-	-	-	-	-	-	-	-	-	-
MpeMYB21_Myper.0001s1220	-	-	-	-	-	-	-	-	-	-	-	-	-	-	-	-	-	-	-	-	-	-	-	-	-	-	-	-	-	-	-	-	-	-	-	-	-	-	-	-	-	-	-	-	-	-	-	-	-
MpeMYB24_Myper.0019s0441	-	-	-	-	-	-	-	-	-	-	-	-	-	-	-	-	-	-	-	-	-	-	-	-	-	-	-	-	-	-	-	-	-	-	-	-	-	-	-	-	-	-	-	-	-	-	-	-	-
MpeMYB57_Myper.0020s0469	-	-	-	-	-	-	-	-	-	-	-	-	-	-	-	-	-	-	-	-	-	-	-	-	-	-	-	-	-	-	-	-	-	-	-	-	-	-	-	-	-	-	-	-	-	-	-	-	-
MtrMYB11-MYB12_Medtr7g109320	-	-	-	-	-	-	-	-	-	-	-	-	-	-	-	-	-	-	-	-	-	-	-	-	-	-	-	-	-	-	-	-	-	-	-	-	-	-	-	-	-	-	-	-	-	-	-	-	-
MtrMYB111-1_Medtr2g034790	-	-	-	-	-	-	-	-	-	-	-	-	-	-	-	-	-	-	-	-	-	-	-	-	-	-	-	-	-	-	-	-	-	-	-	-	-	-	-	-	-	-	-	-	-	-	-	-	-
MtrMYB111-2_Medtr4g121460	-	-	-	-	-	-	-	-	-	-	-	-	-	-	-	-	-	-	-	-	-	-	-	-	-	-	-	-	-	-	-	-	-	-	-	-	-	-	-	-	-	-	-	-	-	-	-	-	-
MtrMYB21-MYB24-1_Medtr7g035075	-	-	-	-	-	-	-	-	-	-	-	-	-	-	-	-	-	-	-	-	-	-	-	-	-	-	-	-	-	-	-	-	-	-	-	-	-	-	-	-	-	-	-	-	-	-	-	-	-
MtrMYB21-MYB24-2_Medtr6g006030	-	-	-	-	-	-	-	-	-	-	-	-	-	-	-	-	-	-	-	-	-	-	-	-	-	-	-	-	-	-	-	-	-	-	-	-	-	-	-	-	-	-	-	-	-	-	-	-	-
RisMYB111_Roisl.0198s0045	-	-	-	-	-	-	-	-	-	-	-	-	-	-	-	-	-	-	-	-	-	-	-	-	-	-	-	-	-	-	-	-	-	-	-	-	-	-	-	-	-	-	-	-	-	-	-	-	-
RisMYB11_Roisl.0018s0394	-	-	-	-	-	-	-	-	-	-	-	-	-	-	-	-	-	-	-	-	-	-	-	-	-	-	-	-	-	-	-	-	-	-	-	-	-	-	-	-	-	-	-	-	-	-	-	-	-
RisMYB12_Roisl.0067s0072	-	-	-	-	-	-	-	-	-	-	-	-	-	-	-	-	-	-	-	-	-	-	-	-	-	-	-	-	-	-	-	-	-	-	-	-	-	-	-	-	-	-	-	-	-	-	-	-	-
RisMYB21_Roisl.0011s0573	-	-	-	-	-	-	-	-	-	-	-	-	-	-	-	-	-	-	-	-	-	-	-	-	-	-	-	-	-	-	-	-	-	-	-	-	-	-	-	-	-	-	-	-	-	-	-	-	-
RisMYB24_Roisl.0009s0215.1	-	-	-	-	-	-	-	-	-	-	-	-	-	-	-	-	-	-	-	-	-	-	-	-	-	-	-	-	-	-	-	-	-	-	-	-	-	-	-	-	-	-	-	-	-	-	-	-	-
RisMYB57_Roisl.0016s0060	-	-	-	-	-	-	-	-	-	-	-	-	-	-	-	-	-	-	-	-	-	-	-	-	-	-	-	-	-	-	-	-	-	-	-	-	-	-	-	-	-	-	-	-	-	-	-	-	-
RsaMYB111-1_GWHTANWD022096	-	-	-	-	-	-	-	-	-	-	-	-	-	-	-	-	-	-	-	-	-	-	-	-	-	-	-	-	-	-	-	-	-	-	-	-	-	-	-	-	-	-	-	-	-	-	-	-	-
RsaMYB111-2_GWHTANWD052100	-	-	-	-	-	-	-	-	-	-	-	-	-	-	-	-	-	-	-	-	-	-	-	-	-	-	-	-	-	-	-	-	-	-	-	-	-	-	-	-	-	-	-	-	-	-	-	-	-
RsaMYB111-3_GWHTANWD052099	-	-	-	-	-	-	-	-	-	-	-	-	-	-	-	-	-	-	-	-	-	-	-	-	-	-	-	-	-	-	-	-	-	-	-	-	-	-	-	-	-	-	-	-	-	-	-	-	-
RsaMYB12-1_GWHTANWD017678	-	-	-	-	-	-	-	-	-	-	-	-	-	-	-	-	-	-	-	-	-	-	-	-	-	-	-	-	-	-	-	-	-	-	-	-	-	-	-	-	-	-	-	-	-	-	-	-	-
RsaMYB12-2_GWHTANWD000046	-	-	-	-	-	-	-	-	-	-	-	-	-	-	-	-	-	-	-	-	-	-	-	-	-	-	-	-	-	-	-	-	-	-	-	-	-	-	-	-	-	-	-	-	-	-	-	-	-
RsaMYB12-3_GWHTANWD000045	-	-	-	-	-	-	-	-	-	-	-	-	-	-	-	-	-	-	-	-	-	-	-	-	-	-	-	-	-	-	-	-	-	-	-	-	-	-	-	-	-	-	-	-	-	-	-	-	-
RsaMYB21-1_GWHTANWD051969	-	-	-	-	-	-	-	-	-	-	-	-	-	-	-	-	-	-	-	-	-	-	-	-	-	-	-	-	-	-	-	-	-	-	-	-	-	-	-	-	-	-	-	-	-	-	-	-	-
RsaMYB21-2_GWHTANWD022389	-	-	-	-	-	-	-	-	-	-	-	-	-	-	-	-	-	-	-	-	-	-	-	-	-	-	-	-	-	-	-	-	-	-	-	-	-	-	-	-	-	-	-	-	-	-	-	-	-
RsaMYB57-1_GWHTANWD035528	-	-	-	-	-	-	-	-	-	-	-	-	-	-	-	-	-	-	-	-	-	-	-	-	-	-	-	-	-	-	-	-	-	-	-	-	-	-	-	-	-	-	-	-	-	-	-	-	-
RsaMYB57-2_GWHTANWD028090	-	-	-	-	-	-	-	-	-	-	-	-	-	-	-	-	-	-	-	-	-	-	-	-	-	-	-	-	-	-	-	-	-	-	-	-	-	-	-	-	-	-	-	-	-	-	-	-	-
SalMYB111-1_Sialb.0001s1041	-	-	-	-	-	-	-	-	-	-	-	-	-	-	-	-	-	-	-	-	-	-	-	-	-	-	-	-	-	-	-	-	-	-	-	-	-	-	-	-	-	-	-	-	-	-	-	-	-
SalMYB111-2_Sialb.0119s0141	-	-	-	-	-	-	-	-	-	-	-	-	-	-	-	-	-	-	-	-	-	-	-	-	-	-	-	-	-	-	-	-	-	-	-	-	-	-	-	-	-	-	-	-	-	-	-	-	-
SalMYB12-1_Sialb.0022s0152	-	-	-	-	-	-	-	-	-	-	-	-	-	-	-	-	-	-	-	-	-	-	-	-	-	-	-	-	-	-	-	-	-	-	-	-	-	-	-	-	-	-	-	-	-	-	-	-	-
SalMYB12-2_Sialb.0064s0453	-	-	-	-	-	-	-	-	-	-	-	-	-	-	-	-	-	-	-	-	-	-	-	-	-	-	-	-	-	-	-	-	-	-	-	-	-	-	-	-	-	-	-	-	-	-	-	-	-
SalMYB12-3_Sialb.0602s0020	-	-	-	-	-	-	-	-	-	-	-	-	-	-	-	-	-	-	-	-	-	-	-	-	-	-	-	-	-	-	-	-	-	-	-	-	-	-	-	-	-	-	-	-	-	-	-	-	-
SalMYB21-1_Sialb.0161s0109	-	-	-	-	-	-	-	-	-	-	-	-	-	-	-	-	-	-	-	-	-	-	-	-	-	-	-	-	-	-	-	-	-	-	-	-	-	-	-	-	-	-	-	-	-	-	-	-	-
SalMYB21-2_Sialb.0115s0238	-	-	-	-	-	-	-	-	-	-	-	-	-	-	-	-	-	-	-	-	-	-	-	-	-	-	-	-	-	-	-	-	-	-	-	-	-	-	-	-	-	-	-	-	-	-	-	-	-
SalMYB21-3_Sialb.0322s0039	-	-	-	-	-	-	-	-	-	-	-	-	-	-	-	-	-	-	-	-	-	-	-	-	-	-	-	-	-	-	-	-	-	-	-	-	-	-	-	-	-	-	-	-	-	-	-	-	-
SalMYB21-4_Sialb.0001s1262	-	-	-	-	-	-	-	-	-	-	-	-	-	-	-	-	-	-	-	-	-	-	-	-	-	-	-	-	-	-	-	-	-	-	-	-	-	-	-	-	-	-	-	-	-	-	-	-	-
SalMYB57_Sialb.0042s0058	-	-	-	-	-	-	-	-	-	-	-	-	-	-	-	-	-	-	-	-	-	-	-	-	-	-	-	-	-	-	-	-	-	-	-	-	-	-	-	-	-	-	-	-	-	-	-	-	-
SlyMYB11-MYB12-1_Solyc01g079620.4	-	-	-	-	-	-	-	-	-	-	-	-	-	-	-	-	-	-	-	-	-	-	-	-	-	-	-	-	-	-	-	-	-	-	-	-	-	-	-	-	-	-	-	-	-	-	-	-	-
SlyMYB11-MYB12-2_Solyc06g009710.4	-	-	-	-	-	-	-	-	-	-	-	-	-	-	-	-	-	-	-	-	-	-	-	-	-	-	-	-	-	-	-	-	-	-	-	-	-	-	-	-	-	-	-	-	-	-	-	-	-
SlyMYB11-MYB12-3_Solyc12g049350.2	-	-	-	-	-	-	-	-	-	-	-	-	-	-	-	-	-	-	-	-	-	-	-	-	-	-	-	-	-	-	-	-	-	-	-	-	-	-	-	-	-	-	-	-	-	-	-	-	-
SlyMYB21-MYB24-1_Solyc02g067760.4	-	-	-	-	-	-	-	-	-	-	-	-	-	-	-	-	-	-	-	-	-	-	-	-	-	-	-	-	-	-	-	-	-	-	-	-	-	-	-	-	-	-	-	-	-	-	-	-	-
SlyMYB21-MYB24-2_Solyc02g086690.3	-	-	-	-	-	-	-	-	-	-	-	-	-	-	-	-	-	-	-	-	-	-	-	-	-	-	-	-	-	-	-	-	-	-	-	-	-	-	-	-	-	-	-	-	-	-	-	-	-
SpaMYB111_Sp2g19680	-	-	-	-	-	-	-	-	-	-	-	-	-	-	-	-	-	-	-	-	-	-	-	-	-	-	-	-	-	-	-	-	-	-	-	-	-	-	-	-	-	-	-	-	-	-	-	-	-
SpaMYB11_Sp5g00890	-	-	-	-	-	-	-	-	-	-	-	-	-	-	-	-	-	-	-	-	-	-	-	-	-	-	-	-	-	-	-	-	-	-	-	-	-	-	-	-	-	-	-	-	-	-	-	-	-
SpaMYB21_Sp2g16870	-	-	-	-	-	-	-	-	-	-	-	-	-	-	-	-	-	-	-	-	-	-	-	-	-	-	-	-	-	-	-	-	-	-	-	-	-	-	-	-	-	-	-	-	-	-	-	-	-
SpaMYB24_Sp7g01580	-	-	-	-	-	-	-	-	-	-	-	-	-	-	-	-	-	-	-	-	-	-	-	-	-	-	-	-	-	-	-	-	-	-	-	-	-	-	-	-	-	-	-	-	-	-	-	-	-
SpaMYB57_Sp3g00520	-	-	-	-	-	-	-	-	-	-	-	-	-	-	-	-	-	-	-	-	-	-	-	-	-	-	-	-	-	-	-	-	-	-	-	-	-	-	-	-	-	-	-	-	-	-	-	-	-
SpiMYB111-1_Stapi.4044s0002	-	-	-	-	-	-	-	-	-	-	-	-	-	-	-	-	-	-	-	-	-	-	-	-	-	-	-	-	-	-	-	-	-	-	-	-	-	-	-	-	-	-	-	-	-	-	-	-	-
SpiMYB111-2_Stapi.0536s0001	-	-	-	-	-	-	-	-	-	-	-	-	-	-	-	-	-	-	-	-	-	-	-	-	-	-	-	-	-	-	-	-	-	-	-	-	-	-	-	-	-	-	-	-	-	-	-	-	-
SpiMYB21_Stapi.2883s0001	-	-	-	-	-	-	-	-	-	-	-	-	-	-	-	-	-	-	-	-	-	-	-	-	-	-	-	-	-	-	-	-	-	-	-	-	-	-	-	-	-	-	-	-	-	-	-	-	-
TarMYB111_Thlar.0158s0149	-	-	-	-	-	-	-	-	-	-	-	-	-	-	-	-	-	-	-	-	-	-	-	-	-	-	-	-	-	-	-	-	-	-	-	-	-	-	-	-	-	-	-	-	-	-	-	-	-
TarMYB12_Thlar.0009s0761	-	-	-	-	-	-	-	-	-	-	-	-	-	-	-	-	-	-	-	-	-	-	-	-	-	-	-	-	-	-	-	-	-	-	-	-	-	-	-	-	-	-	-	-	-	-	-	-	-
TarMYB21_Thlar.0042s0159	-	-	-	-	-	-	-	-	-	-	-	-	-	-	-	-	-	-	-	-	-	-	-	-	-	-	-	-	-	-	-	-	-	-	-	-	-	-	-	-	-	-	-	-	-	-	-	-	-
TarMYB24_Thlar.0027s0073	-	-	-	-	-	-	-	-	-	-	-	-	-	-	-	-	-	-	-	-	-	-	-	-	-	-	-	-	-	-	-	-	-	-	-	-	-	-	-	-	-	-	-	-	-	-	-	-	-
TarMYB57_Thlar.0002s0053	-	-	-	-	-	-	-	-	-	-	-	-	-	-	-	-	-	-	-	-	-	-	-	-	-	-	-	-	-	-	-	-	-	-	-	-	-	-	-	-	-	-	-	-	-	-	-	-	-
VviMYB11-MYB12-1_VIT-205s0077g01360	-	-	-	-	-	-	-	-	-	-	-	-	-	-	-	-	-	-	-	-	-	-	-	-	-	-	-	-	-	-	-	-	-	-	-	-	-	-	-	-	-	-	-	-	-	-	-	-	-
VviMYB11-MYB12-2_VIT-207s0005g01210	-	-	-	-	-	-	-	-	-	-	-	-	-	-	-	-	-	-	-	-	-	-	-	-	-	-	-	-	-	-	-	-	-	-	-	-	-	-	-	-	-	-	-	-	-	-	-	-	-
VviMYB21-MYB24_VIT-214s0066g01090.1	-	-	-	-	-	-	-	-	-	-	-	-	-	-	-	-	-	-	-	-	-	-	-	-	-	-	-	-	-	-	-	-	-	-	-	-	-	-	-	-	-	-	-	-	-	-	-	-	-
[truncated: 225 more columns]
