# Supplementary material for: Analysis of flavonol regulator evolution in the Brassicaceae reveals MYB12, MYB111 and MYB21 duplications and MYB11 and MYB24 gene loss
Source: BMC Genomics. 2022 Aug 19;23:604. doi: 10.1186/s12864-022-08819-8 (PMC9392221; doi:10.1186/s12864-022-08819-8)
Supplement: Supplementary file 7 — Additional file 7. [file 12864_2022_8819_MOESM7_ESM.xlsx]

## Sheet: MYB12_A05
Additional file 5: Co‑expression analysis of SG7 and SG19 MYB family members in B. napus. (XLSX)
Gene	Gene ID	Spearman correlation	Adjusted p-value	Functional annotation
A05p000540.1_BnaEXP	A08p026880.1_BnaEXP	0.747094	3.27585e-120	BBH_AT1G11340_AT1G11340.G-type lectin S-receptor-like Serine/Threonine-kinase
A05p000540.1_BnaEXP	R21835_chrA05p000120.1_BnaEXP	0.72401	4.87554e-109	AT3G01140.MYB106.myb domain protein 106.Gene
A05p000540.1_BnaEXP	A02p000230.1_BnaEXP	0.709913	9.25352e-103	AT5G02190.PCS1.Eukaryotic aspartyl protease family protein.Gene
A05p000540.1_BnaEXP	C06p026600.2_BnaEXP	0.701469	3.54227e-99	BBH_AT1G71390_RLP11.receptor like protein 11
A05p000540.1_BnaEXP	C04p042010.1_BnaEXP	0.701331	4.04742e-99	AT2G33810.SPL3.squamosa promoter binding protein-like 3.Gene
A05p000540.1_BnaEXP	C03p020030.1_BnaEXP	0.696357	4.54937e-97	RBH_AT2G33810_SPL3.squamosa promoter binding protein-like 3
A05p000540.1_BnaEXP	A05p007180.1_BnaEXP	0.69313	9.24682e-96	BBH_AT2G38110_GPAT6.glycerol-3-phosphate acyltransferase 6
A05p000540.1_BnaEXP	A07p033780.1_BnaEXP	0.689445	2.74738e-94	BBH_AT1G75710_AT1G75710.C2H2-like zinc finger protein
A05p000540.1_BnaEXP	C05p035800.1_BnaEXP	0.686519	3.91599e-93	AT3G15270.SPL5.squamosa promoter binding protein-like 5.Gene
A05p000540.1_BnaEXP	A06p033000.1_BnaEXP	0.685591	9.03599e-93	AT3G28007.SWEET4.Nodulin MtN3 family protein.Gene
A05p000540.1_BnaEXP	A03p016450.1_BnaEXP	0.684572	2.25419e-92	BBH_AT2G33810_SPL3.squamosa promoter binding protein-like 3
A05p000540.1_BnaEXP	C08p025330.1_BnaEXP	0.683828	4.38354e-92	BBH_AT3G49120_PRXCB.peroxidase CB
A05p000540.1_BnaEXP	A02p009160.1_BnaEXP	0.683755	4.68081e-92	AT5G22430.Pollen Ole e 1 allergen and extensin family protein.Gene
A05p000540.1_BnaEXP	A01p010140.1_BnaEXP	0.681463	3.58579e-91	AT4G19430.hypothetical protein.Gene
A05p000540.1_BnaEXP	A05p000010.1_BnaEXP	0.679936	1.37821e-90	AT2G46810.basic helix-loop-helix (bHLH) DNA-binding superfamily protein.Gene
A05p000540.1_BnaEXP	C08p018140.1_BnaEXP	0.676832	2.07528e-89	BBH_AT1G12570_AT1G12570.Glucose-methanol-choline (GMC) oxidoreductase family protein
A05p000540.1_BnaEXP	C06p029800.1_BnaEXP	0.673117	5.10245e-88	AT2G24620.S-locus glycoprotein family protein.Gene
A05p000540.1_BnaEXP	A07p010060.1_BnaEXP	0.672252	1.06822e-87	AT1G24020.MLP423.MLP-like protein 423.Gene
A05p000540.1_BnaEXP	A09p010820.1_BnaEXP	0.671741	1.65097e-87	BBH_AT2G20340_AAS.Pyridoxal phosphate (PLP)-dependent transferases superfamily protein
A05p000540.1_BnaEXP	A03p045930.1_BnaEXP	0.671427	2.15535e-87	AT4G22190.serine/arginine repetitive matrix-like protein.Gene
A05p000540.1_BnaEXP	A09p056370.1_BnaEXP	0.671164	2.69604e-87	AT1G02065.SPL8.squamosa promoter binding protein-like 8.Gene
A05p000540.1_BnaEXP	A03p054520.1_BnaEXP	0.670794	3.68965e-87	BBH_AT4G36250_ALDH3F1.aldehyde dehydrogenase 3F1
A05p000540.1_BnaEXP	C01p015930.2_BnaEXP	0.670768	3.7711e-87	AT4G24510.CER2.HXXXD-type acyl-transferase family protein.Gene
A05p000540.1_BnaEXP	C08p022980.1_BnaEXP	0.670408	5.1176e-87	N/A
A05p000540.1_BnaEXP	A01p014270.1_BnaEXP	0.669888	7.94478e-87	AT4G24510.CER2.HXXXD-type acyl-transferase family protein.Gene
A05p000540.1_BnaEXP	A02p028540.1_BnaEXP	0.669714	9.20013e-87	AT5G45850.hypothetical protein (DUF688).Gene
A05p000540.1_BnaEXP	C01p014490.1_BnaEXP	0.669497	1.10487e-86	AT4G23020.TRM11.hypothetical protein.Gene
A05p000540.1_BnaEXP	A08p006580.1_BnaEXP	0.66929	1.31558e-86	AT5G35670.iqd33.IQ-domain 33.Gene
A05p000540.1_BnaEXP	C04p004830.1_BnaEXP	0.669031	1.63634e-86	BBH_AT2G44450_BGLU15.beta glucosidase 15
A05p000540.1_BnaEXP	C01p037980.1_BnaEXP	0.667117	8.15065e-86	BBH_AT1G52030_MBP2.myrosinase-binding protein 2
A05p000540.1_BnaEXP	A09p041160.1_BnaEXP	0.66481	5.55734e-85	BBH_AT2G44670_AT2G44670.senescence-associated family protein (DUF581)
A05p000540.1_BnaEXP	A08p024530.1_BnaEXP	0.663651	1.44855e-84	BBH_AT1G17140_ICR1.interactor of constitutive active rops 1
A05p000540.1_BnaEXP	C02p024410.1_BnaEXP	0.663335	1.87996e-84	AT1G70270.transcription factor.Gene
A05p000540.1_BnaEXP	C07p031320.1_BnaEXP	0.663288	1.95413e-84	BBH_AT4G24130_AT4G24130.DUF538 family protein (Protein of unknown function, DUF538)
A05p000540.1_BnaEXP	C04p002160.1_BnaEXP	0.662849	2.80328e-84	AT2G41170.F-box family protein.Gene
A05p000540.1_BnaEXP	A03p044980.1_BnaEXP	0.661572	7.98961e-84	AT4G19430.hypothetical protein.Gene
A05p000540.1_BnaEXP	A09p033540.1_BnaEXP	0.66064	1.71016e-83	AT3G49900.Phototropic-responsive NPH3 family protein.Gene
A05p000540.1_BnaEXP	A09p030400.1_BnaEXP	0.660534	1.86328e-83	BBH_AT1G25250_IDD16.indeterminate(ID)-domain 16
A05p000540.1_BnaEXP	A08p006030.1_BnaEXP	0.656114	6.62559e-82	RBH_AT1G33170_AT1G33170.S-adenosyl-L-methionine-dependent methyltransferases superfamily protein
A05p000540.1_BnaEXP	A09p045110.1_BnaEXP	0.655855	8.14859e-82	AT2G23180.CYP96A1.cytochrome P450, family 96, subfamily A, polypeptide 1.Gene
A05p000540.1_BnaEXP	C06p022990.1_BnaEXP	0.654358	2.69207e-81	AT1G78170.E3 ubiquitin-protein ligase.Gene
A05p000540.1_BnaEXP	C07p025350.1_BnaEXP	0.653086	7.39082e-81	AT3G50890.HB28.homeobox protein 28.Gene
A05p000540.1_BnaEXP	C06p036540.1_BnaEXP	0.649542	1.19994e-79	AT1G73890.Bifunctional inhibitor/lipid-transfer protein/seed storage 2S albumin superfamily protein.Gene
A05p000540.1_BnaEXP	A05p005180.1_BnaEXP	0.648409	2.9015e-79	AT2G45600.alpha/beta-Hydrolases superfamily protein.Gene
A05p000540.1_BnaEXP	A07p025510.1_BnaEXP	0.6483	3.15971e-79	BBH_AT1G68560_XYL1.alpha-xylosidase 1
A05p000540.1_BnaEXP	C05p008650.1_BnaEXP	0.648196	3.4245e-79	AT1G11410.S-locus lectin protein kinase family protein.Gene
A05p000540.1_BnaEXP	C05p007430.1_BnaEXP	0.647941	4.17521e-79	BBH_AT1G10060_BCAT-1.branched-chain amino acid transaminase 1
A05p000540.1_BnaEXP	A06p040080.1_BnaEXP	0.647262	7.06936e-79	AT4G39330.CAD9.cinnamyl alcohol dehydrogenase 9.Gene
A05p000540.1_BnaEXP	A04p006970.1_BnaEXP	0.645595	2.56235e-78	AT4G13540.golgin family A protein.Gene
A05p000540.1_BnaEXP	C07p023400.1_BnaEXP	0.645163	3.57272e-78	BBH_AT5G23940_PEL3.HXXXD-type acyl-transferase family protein
A05p000540.1_BnaEXP	A06p027510.1_BnaEXP	0.644255	7.16866e-78	BBH_AT5G23940_PEL3.HXXXD-type acyl-transferase family protein
A05p000540.1_BnaEXP	A09p015860.1_BnaEXP	0.644211	7.41138e-78	AT1G57750.CYP96A15.cytochrome P450, family 96, subfamily A, polypeptide 15.Gene
A05p000540.1_BnaEXP	A07p032900.1_BnaEXP	0.644209	7.42511e-78	AT1G74430.MYB95.myb domain protein 95.Gene
A05p000540.1_BnaEXP	A07p033380.1_BnaEXP	0.643762	1.04554e-77	AT1G75150.DNA ligase-like protein.Gene
A05p000540.1_BnaEXP	A06p016200.1_BnaEXP	0.643697	1.09854e-77	BBH_AT3G49120_PRXCB.peroxidase CB
A05p000540.1_BnaEXP	A07p009810.1_BnaEXP	0.643462	1.3145e-77	AT1G27120.Galactosyltransferase family protein.Gene
A05p000540.1_BnaEXP	C08p017240.1_BnaEXP	0.643285	1.5048e-77	BBH_AT1G11340_AT1G11340.G-type lectin S-receptor-like Serine/Threonine-kinase
A05p000540.1_BnaEXP	A03p047240.1_BnaEXP	0.642652	2.43802e-77	AT4G24130.DUF538 family protein (Protein of unknown function, DUF538).Gene
A05p000540.1_BnaEXP	A05p005870.1_BnaEXP	0.642136	3.60872e-77	AT2G40020.Nucleolar histone methyltransferase-related protein.Gene_%%%_AT1G45248.Nucleolar histone methyltransferase-related protein.Gene
A05p000540.1_BnaEXP	A04p015230.1_BnaEXP	0.641172	7.49879e-77	AT2G24440.selenium binding protein.Gene
A05p000540.1_BnaEXP	A09p015850.1_BnaEXP	0.64004	1.76438e-76	AT1G57750.CYP96A15.cytochrome P450, family 96, subfamily A, polypeptide 15.Gene
A05p000540.1_BnaEXP	A05p008650.1_BnaEXP	0.639165	3.40844e-76	BBH_AT2G36230_APG10.Aldolase-type TIM barrel family protein
A05p000540.1_BnaEXP	A05p027750.1_BnaEXP	0.638742	4.68394e-76	AT3G15270.SPL5.squamosa promoter binding protein-like 5.Gene
A05p000540.1_BnaEXP	C04p000990.1_BnaEXP	0.638073	7.72829e-76	AT2G46870.NGA1.AP2/B3-like transcriptional factor family protein.Gene
A05p000540.1_BnaEXP	A09p020750.1_BnaEXP	0.637251	1.42936e-75	AT2G26550.HO2.heme oxygenase 2.Gene
A05p000540.1_BnaEXP	C04p003050.1_BnaEXP	0.636862	1.90988e-75	AT2G42410.ZFP11.zinc finger protein 11.Gene
A05p000540.1_BnaEXP	A05p031190.2_BnaEXP	0.63683	1.95564e-75	BBH_AT5G04460_AT5G04460.RING/U-box superfamily protein
A05p000540.1_BnaEXP	A06p014150.1_BnaEXP	0.63614	3.26829e-75	AT1G19990.nucleolin.Gene
A05p000540.1_BnaEXP	A03p041790.1_BnaEXP	0.635801	4.20473e-75	AT3G50890.HB28.homeobox protein 28.Gene
A05p000540.1_BnaEXP	A09p038020.1_BnaEXP	0.635362	5.81999e-75	AT3G55700.UDP-Glycosyltransferase superfamily protein.Gene_%%%_AT3G55710.UDP-Glycosyltransferase superfamily protein.Gene
A05p000540.1_BnaEXP	C03p039670.1_BnaEXP	0.6346	1.02275e-74	BBH_AT3G13130_AT3G13130.transmembrane protein
A05p000540.1_BnaEXP	A01p015520.1_BnaEXP	0.634572	1.04416e-74	RBH_AT4G25960_ABCB2.P-glycoprotein 2
A05p000540.1_BnaEXP	C04p027940.1_BnaEXP	0.634204	1.37102e-74	BBH_AT4G14368_AT4G14368.Regulator of chromosome condensation (RCC1) family protein
A05p000540.1_BnaEXP	A10p015480.1_BnaEXP	0.634092	1.48833e-74	AT5G22020.Calcium-dependent phosphotriesterase superfamily protein.Gene
A05p000540.1_BnaEXP	A04p024620.1_BnaEXP	0.633834	1.79984e-74	BBH_AT2G39940_COI1.RNI-like superfamily protein
A05p000540.1_BnaEXP	A06p007490.1_BnaEXP	0.633531	2.25e-74	BBH_AT1G11340_AT1G11340.G-type lectin S-receptor-like Serine/Threonine-kinase
A05p000540.1_BnaEXP	C06p039000.1_BnaEXP	0.633416	2.44898e-74	BBH_AT1G76880_AT1G76880.Duplicated homeodomain-like superfamily protein
A05p000540.1_BnaEXP	C04p032920.1_BnaEXP	0.633264	2.73814e-74	AT5G41070.DRB5.dsRNA-binding protein 5.Gene
A05p000540.1_BnaEXP	A05p016390.1_BnaEXP	0.63325	2.76824e-74	AT1G52410.TSA1.TSK-associating protein 1.Gene
A05p000540.1_BnaEXP	A10p012290.1_BnaEXP	0.633177	2.92082e-74	BBH_AT5G57800_CER3.Fatty acid hydroxylase superfamily
A05p000540.1_BnaEXP	A05p008620.1_BnaEXP	0.633143	2.99306e-74	BBH_AT2G36290_AT2G36290.alpha/beta-Hydrolases superfamily protein
A05p000540.1_BnaEXP	R21424_chrA01p000280.1_BnaEXP	0.633138	3.00433e-74	AT3G02890.RING/FYVE/PHD zinc finger superfamily protein.Gene
A05p000540.1_BnaEXP	C01p022980.1_BnaEXP	0.633002	3.31972e-74	BBH_AT3G46670_UGT76E11.UDP-glucosyl transferase 76E11
A05p000540.1_BnaEXP	A10p010490.1_BnaEXP	0.632978	3.37849e-74	AT5G55740.CRR21.Tetratricopeptide repeat (TPR)-like superfamily protein.Gene
A05p000540.1_BnaEXP	A03p019890.1_BnaEXP	0.632842	3.73476e-74	AT2G40475.ASG8.hypothetical protein.Gene
A05p000540.1_BnaEXP	A05p010230.1_BnaEXP	0.632399	5.16834e-74	BBH_AT2G34360_AT2G34360.MATE efflux family protein
A05p000540.1_BnaEXP	A08p027190.1_BnaEXP	0.632252	5.75524e-74	BBH_AT3G17010_REM22.AP2/B3-like transcriptional factor family protein
A05p000540.1_BnaEXP	A06p030710.1_BnaEXP	0.632238	5.81528e-74	AT5G49330.MYB111.myb domain protein 111.Gene
A05p000540.1_BnaEXP	C04p049330.1_BnaEXP	0.631073	1.36274e-73	AT2G42410.ZFP11.zinc finger protein 11.Gene
A05p000540.1_BnaEXP	C09p006020.1_BnaEXP	0.63101	1.42697e-73	BBH_AT5G24850_CRY3.cryptochrome 3
A05p000540.1_BnaEXP	A04p019130.1_BnaEXP	0.630768	1.7018e-73	BBH_AT2G30830_AT2G30830.2-oxoglutarate (2OG) and Fe(II)-dependent oxygenase superfamily protein
A05p000540.1_BnaEXP	C09p015340.1_BnaEXP	0.630272	2.44154e-73	AT1G63470.AT hook motif DNA-binding family protein.Gene_%%%_AT1G63480.AT hook motif DNA-binding family protein.Gene
A05p000540.1_BnaEXP	A07p014830.1_BnaEXP	0.629993	2.99066e-73	AT2G28900.OEP16-1.outer plastid envelope protein 16-1.Gene
A05p000540.1_BnaEXP	A07p029860.1_BnaEXP	0.629556	4.10751e-73	BBH_AT1G70280_AT1G70280.NHL domain-containing protein
A05p000540.1_BnaEXP	A09p006100.1_BnaEXP	0.62923	5.20358e-73	AT5G61190.putative endonuclease or glycosyl hydrolase with C2H2-type zinc finger domain-containing protein.Gene
A05p000540.1_BnaEXP	C07p006570.1_BnaEXP	0.629229	5.20781e-73	BBH_AT1G24020_MLP423.MLP-like protein 423
A05p000540.1_BnaEXP	A05p006800.1_BnaEXP	0.629218	5.2478e-73	AT2G38530.LTP2.lipid transfer protein 2.Gene_%%%_AT2G38540.LP1.lipid transfer protein 1.Gene_%%%_AT2G15050.LTP.lipid transfer protein.Gene
A05p000540.1_BnaEXP	A07p021770.1_BnaEXP	0.628929	6.47206e-73	AT1G78170.E3 ubiquitin-protein ligase.Gene
A05p000540.1_BnaEXP	A09p012980.1_BnaEXP	0.628871	6.74989e-73	AT1G64690.BLT.branchless trichome.Gene
A05p000540.1_BnaEXP	C03p021730.1_BnaEXP	0.628651	7.91206e-73	AT2G37300.ABCI16.transmembrane protein.Gene
A05p000540.1_BnaEXP	A10p017780.1_BnaEXP	0.627946	1.31584e-72	RBH_AT5G18090_AT5G18090.AP2/B3-like transcriptional factor family protein
A05p000540.1_BnaEXP	A10p000110.1_BnaEXP	0.627832	1.42941e-72	AT1G02065.SPL8.squamosa promoter binding protein-like 8.Gene
A05p000540.1_BnaEXP	A02p005590.1_BnaEXP	0.627829	1.43251e-72	BBH_AT5G15470_GAUT14.galacturonosyltransferase 14
A05p000540.1_BnaEXP	A02p015770.1_BnaEXP	0.627793	1.47008e-72	AT1G65560.Zinc-binding dehydrogenase family protein.Gene
A05p000540.1_BnaEXP	A04p011760.1_BnaEXP	0.627755	1.5103e-72	N/A
A05p000540.1_BnaEXP	A02p016860.1_BnaEXP	0.62727	2.14103e-72	AT1G67750.Pectate lyase family protein.Gene
A05p000540.1_BnaEXP	A04p011150.1_BnaEXP	0.627241	2.18687e-72	AT5G41070.DRB5.dsRNA-binding protein 5.Gene
A05p000540.1_BnaEXP	A07p003980.1_BnaEXP	0.62703	2.54529e-72	AT2G15820.OTP51.endonuclease.Gene
A05p000540.1_BnaEXP	C07p038790.1_BnaEXP	0.626629	3.39518e-72	AT4G37590.NPY5.Phototropic-responsive NPH3 family protein.Gene
A05p000540.1_BnaEXP	C07p013020.1_BnaEXP	0.626197	4.62667e-72	BBH_AT5G47590_AT5G47590.Heat shock protein HSP20/alpha crystallin family
A05p000540.1_BnaEXP	C03p062210.1_BnaEXP	0.626067	5.07737e-72	AT4G35240.DNA-directed RNA polymerase subunit beta, putative (DUF630 and DUF632).Gene
A05p000540.1_BnaEXP	A09p033230.1_BnaEXP	0.625966	5.45791e-72	AT1G22160.senescence-associated family protein (DUF581).Gene
A05p000540.1_BnaEXP	A09p056500.1_BnaEXP	0.625857	5.90364e-72	AT1G02205.CER1.Fatty acid hydroxylase superfamily.Gene
A05p000540.1_BnaEXP	A09p029680.1_BnaEXP	0.625775	6.25982e-72	BBH_AT1G27940_ABCB13.P-glycoprotein 13
A05p000540.1_BnaEXP	A07p003390.1_BnaEXP	0.62566	6.79784e-72	BBH_AT2G16890_AT2G16890.UDP-Glycosyltransferase superfamily protein
A05p000540.1_BnaEXP	C07p039410.1_BnaEXP	0.624998	1.09006e-71	BBH_AT4G39330_CAD9.cinnamyl alcohol dehydrogenase 9
A05p000540.1_BnaEXP	A03p022650.1_BnaEXP	0.624763	1.28896e-71	AT3G62610.MYB11.myb domain protein 11.Gene_%%%_AT2G47460.MYB12.myb domain protein 12.Gene
A05p000540.1_BnaEXP	A06p002270.1_BnaEXP	0.624625	1.42249e-71	BBH_AT1G50790_AT1G50790.Plant mobile domain protein family
A05p000540.1_BnaEXP	C04p000450.1_BnaEXP	0.624405	1.6634e-71	BBH_AT2G47460_MYB12.myb domain protein 12
A05p000540.1_BnaEXP	C06p027930.1_BnaEXP	0.624176	1.95844e-71	BBH_AT1G68560_XYL1.alpha-xylosidase 1
A05p000540.1_BnaEXP	C07p022860.1_BnaEXP	0.623375	3.45869e-71	RBH_AT5G24580_AT5G24580.Heavy metal transport/detoxification superfamily protein
A05p000540.1_BnaEXP	A07p031630.2_BnaEXP	0.623337	3.55299e-71	BBH_AT1G72730_AT1G72730.DEA(D/H)-box RNA helicase family protein
A05p000540.1_BnaEXP	C09p038150.1_BnaEXP	0.623272	3.72158e-71	BBH_AT5G18000_VDD.VERDANDI
A05p000540.1_BnaEXP	C04p002830.1_BnaEXP	0.622782	5.26431e-71	AT2G42200.SPL9.squamosa promoter binding protein-like 9.Gene
A05p000540.1_BnaEXP	C08p039260.1_BnaEXP	0.622728	5.47038e-71	BBH_AT1G14800_AT1G14800.Nucleic acid-binding, OB-fold-like protein
A05p000540.1_BnaEXP	C07p008590.1_BnaEXP	0.622728	5.47038e-71	BBH_AT1G14800_AT1G14800.Nucleic acid-binding, OB-fold-like protein
A05p000540.1_BnaEXP	C03p037570.1_BnaEXP	0.622728	5.47038e-71	BBH_AT1G14800_AT1G14800.Nucleic acid-binding, OB-fold-like protein
A05p000540.1_BnaEXP	C02p048480.1_BnaEXP	0.622728	5.47038e-71	BBH_AT1G14800_AT1G14800.Nucleic acid-binding, OB-fold-like protein
A05p000540.1_BnaEXP	A04p029230.1_BnaEXP	0.622728	5.47038e-71	BBH_AT1G14800_AT1G14800.Nucleic acid-binding, OB-fold-like protein
A05p000540.1_BnaEXP	A07p031280.1_BnaEXP	0.621939	9.55367e-71	AT1G72290.Kunitz family trypsin and protease inhibitor protein.Gene
A05p000540.1_BnaEXP	A03p033200.1_BnaEXP	0.621757	1.08577e-70	BBH_AT3G13130_AT3G13130.transmembrane protein
A05p000540.1_BnaEXP	A02p015140.1_BnaEXP	0.621597	1.21527e-70	AT3G45140.LOX2.lipoxygenase 2.Gene
A05p000540.1_BnaEXP	C02p020780.1_BnaEXP	0.621591	1.22083e-70	AT1G75710.C2H2-like zinc finger protein.Gene
A05p000540.1_BnaEXP	C05p013120.1_BnaEXP	0.621474	1.32598e-70	AT1G16640.AP2/B3-like transcriptional factor family protein.Gene
A05p000540.1_BnaEXP	C02p016590.1_BnaEXP	0.621185	1.62483e-70	AT3G45140.LOX2.lipoxygenase 2.Gene
A05p000540.1_BnaEXP	C05p034780.1_BnaEXP	0.621083	1.74515e-70	AT3G16290.EMB2083.AAA-type ATPase family protein.Gene
A05p000540.1_BnaEXP	A07p023910.1_BnaEXP	0.620954	1.91078e-70	BBH_AT1G72970_HTH.Glucose-methanol-choline (GMC) oxidoreductase family protein
A05p000540.1_BnaEXP	A09p030340.1_BnaEXP	0.620834	2.08006e-70	RBH_AT1G24764_MAP70-2.microtubule-associated proteins 70-2
A05p000540.1_BnaEXP	A09p021950.1_BnaEXP	0.620733	2.23197e-70	N/A
A05p000540.1_BnaEXP	A04p021210.1_BnaEXP	0.620569	2.50415e-70	BBH_AT2G33810_SPL3.squamosa promoter binding protein-like 3
A05p000540.1_BnaEXP	A05p003190.1_BnaEXP	0.620153	3.35318e-70	AT2G42990.GDSL-like Lipase/Acylhydrolase superfamily protein.Gene
A05p000540.1_BnaEXP	C07p038100.1_BnaEXP	0.620108	3.46091e-70	BBH_AT4G36250_ALDH3F1.aldehyde dehydrogenase 3F1
A05p000540.1_BnaEXP	C02p031970.1_BnaEXP	0.619601	4.93717e-70	BBH_AT2G01910_ATMAP65-6.Microtubule associated protein (MAP65/ASE1) family protein
A05p000540.1_BnaEXP	A02p037830.1_BnaEXP	0.619488	5.34283e-70	AT5G23940.PEL3.HXXXD-type acyl-transferase family protein.Gene
A05p000540.1_BnaEXP	A03p034980.1_BnaEXP	0.619483	5.36078e-70	AT3G17120.transmembrane protein.Gene
A05p000540.1_BnaEXP	C05p022360.1_BnaEXP	0.619249	6.31191e-70	AT1G28010.ABCB14.P-glycoprotein 14.Gene_%%%_AT1G27940.ABCB13.P-glycoprotein 13.Gene
A05p000540.1_BnaEXP	C05p000090.1_BnaEXP	0.619146	6.7849e-70	AT1G02065.SPL8.squamosa promoter binding protein-like 8.Gene
A05p000540.1_BnaEXP	C08p031220.1_BnaEXP	0.618849	8.34623e-70	AT3G55700.UDP-Glycosyltransferase superfamily protein.Gene_%%%_AT3G55710.UDP-Glycosyltransferase superfamily protein.Gene
A05p000540.1_BnaEXP	A04p001460.1_BnaEXP	0.618635	9.69418e-70	BBH_AT3G60380_AT3G60380.cotton fiber protein
A05p000540.1_BnaEXP	C01p008060.1_BnaEXP	0.618338	1.1918e-69	AT2G19520.FVE.Transducin family protein / WD-40 repeat family protein.Gene_%%%_AT4G29730.NFC5.nucleosome/chromatin assembly factor group C5.Gene
A05p000540.1_BnaEXP	A08p016450.1_BnaEXP	0.618132	1.37524e-69	BBH_AT4G36250_ALDH3F1.aldehyde dehydrogenase 3F1
A05p000540.1_BnaEXP	A05p009630.1_BnaEXP	0.617897	1.61938e-69	BBH_AT2G34890_AT2G34890.CTP synthase family protein
A05p000540.1_BnaEXP	A08p026940.1_BnaEXP	0.617587	2.00936e-69	BBH_AT4G38940_AT4G38940.Galactose oxidase/kelch repeat superfamily protein
A05p000540.1_BnaEXP	A02p000180.1_BnaEXP	0.617551	2.06066e-69	BBH_AT5G01090_AT5G01090.Concanavalin A-like lectin family protein
A05p000540.1_BnaEXP	A10p020370.1_BnaEXP	0.617191	2.645e-69	BBH_AT5G14370_AT5G14370.CCT motif family protein
A05p000540.1_BnaEXP	C08p024080.1_BnaEXP	0.616927	3.17597e-69	BBH_AT1G27120_AT1G27120.Galactosyltransferase family protein
A05p000540.1_BnaEXP	R21634_chrAC01p000070.1_BnaEXP	0.616845	3.36067e-69	AT3G01140.MYB106.myb domain protein 106.Gene
A05p000540.1_BnaEXP	C05p011300.1_BnaEXP	0.61634	4.76848e-69	AT1G14840.MAP70-4.microtubule-associated proteins 70-4.Gene
A05p000540.1_BnaEXP	A04p017600.1_BnaEXP	0.616245	5.09244e-69	BBH_AT2G28310_AT2G28310.trimethylguanosine synthase (DUF707)
A05p000540.1_BnaEXP	A03p020680.1_BnaEXP	0.616241	5.10667e-69	AT2G42530.COR15B.cold regulated 15b.Gene_%%%_AT2G42540.COR15A.cold-regulated 15a.Gene
A05p000540.1_BnaEXP	A03p018050.1_BnaEXP	0.615431	8.93091e-69	BBH_AT2G37630_AS1.myb-like HTH transcriptional regulator family protein
A05p000540.1_BnaEXP	C06p021100.1_BnaEXP	0.615274	9.94837e-69	BBH_AT3G62600_ATERDJ3B.DNAJ heat shock family protein
A05p000540.1_BnaEXP	A03p050230.1_BnaEXP	0.615266	1.0003e-68	AT4G29020.glycine-rich protein.Gene
A05p000540.1_BnaEXP	A10p024140.1_BnaEXP	0.615209	1.04023e-68	AT5G08630.DDT domain-containing protein.Gene
A05p000540.1_BnaEXP	A07p036400.1_BnaEXP	0.615005	1.19704e-68	AT1G78950.BAS.Terpenoid cyclases family protein.Gene_%%%_AT1G78970.LUP1.lupeol synthase 1.Gene_%%%_AT1G66960.LUP5.Terpenoid cyclases family protein.Gene_%%%_AT1G78480.Prenyltransferase family protein.Gene_%%%_AT1G78960.LUP2.lupeol synthase 2.Gene
A05p000540.1_BnaEXP	A08p030580.1_BnaEXP	0.614854	1.32859e-68	BBH_AT1G03170_FAF2.FANTASTIC four-like protein (DUF3049)
A05p000540.1_BnaEXP	C06p032130.1_BnaEXP	0.614784	1.39379e-68	BBH_AT1G69120_AP1.K-box region and MADS-box transcription factor family protein
A05p000540.1_BnaEXP	C09p002840.1_BnaEXP	0.614668	1.50952e-68	AT3G26932.DRB3.dsRNA-binding protein 3.Gene
A05p000540.1_BnaEXP	A03p050050.1_BnaEXP	0.614536	1.65328e-68	RBH_AT4G28700_AMT1.4
A05p000540.1_BnaEXP	A02p022230.1_BnaEXP	0.61445	1.75373e-68	AT1G76890.GT2.Duplicated homeodomain-like superfamily protein.Gene
A05p000540.1_BnaEXP	A03p026010.1_BnaEXP	0.613662	3.01068e-68	AT1G54460.TPX2 (targeting protein for Xklp2) protein family.Gene
A05p000540.1_BnaEXP	A06p016150.1_BnaEXP	0.613529	3.29732e-68	BBH_AT3G49210_AT3G49210.O-acyltransferase (WSD1-like) family protein
A05p000540.1_BnaEXP	C05p008640.1_BnaEXP	0.613508	3.34537e-68	BBH_AT1G11340_AT1G11340.G-type lectin S-receptor-like Serine/Threonine-kinase
A05p000540.1_BnaEXP	A07p021090.1_BnaEXP	0.613355	3.71474e-68	BBH_AT1G80770_PDE318.P-loop containing nucleoside triphosphate hydrolases superfamily protein
A05p000540.1_BnaEXP	A08p018620.1_BnaEXP	0.613297	3.86443e-68	N/A
A05p000540.1_BnaEXP	C05p011500.1_BnaEXP	0.61329	3.88135e-68	BBH_AT1G15000_scpl50.serine carboxypeptidase-like 50
A05p000540.1_BnaEXP	A09p039080.1_BnaEXP	0.61328	3.91021e-68	BBH_AT3G57020_AT3G57020.Calcium-dependent phosphotriesterase superfamily protein
A05p000540.1_BnaEXP	A03p031770.1_BnaEXP	0.612983	4.78758e-68	AT3G08600.transmembrane protein, putative (DUF1191).Gene
A05p000540.1_BnaEXP	A04p012270.1_BnaEXP	0.61282	5.35366e-68	BBH_AT5G39220_AT5G39220.alpha/beta-Hydrolases superfamily protein
A05p000540.1_BnaEXP	A08p027180.1_BnaEXP	0.612638	6.0626e-68	RBH_AT1G10640_AT1G10640.Pectin lyase-like superfamily protein
A05p000540.1_BnaEXP	A03p034590.1_BnaEXP	0.612496	6.67652e-68	AT3G16000.MFP1.MAR binding filament-like protein 1.Gene
A05p000540.1_BnaEXP	C09p040580.1_BnaEXP	0.612306	7.59784e-68	BBH_AT5G15310_MYB16.myb domain protein 16
A05p000540.1_BnaEXP	A03p019040.1_BnaEXP	0.612045	9.08e-68	AT2G39010.PIP2E.plasma membrane intrinsic protein 2E.Gene
A05p000540.1_BnaEXP	A03p017700.1_BnaEXP	0.611953	9.66278e-68	AT2G37080.RIP2.ROP interactive partner 3.Gene
A05p000540.1_BnaEXP	C03p031280.1_BnaEXP	0.611919	9.88893e-68	AT1G54460.TPX2 (targeting protein for Xklp2) protein family.Gene
A05p000540.1_BnaEXP	C02p039340.1_BnaEXP	0.611733	1.12238e-67	BBH_AT5G62100_BAG2.BCL-2-associated athanogene 2
A05p000540.1_BnaEXP	A02p038730.1_BnaEXP	0.611733	1.12238e-67	BBH_AT5G62100_BAG2.BCL-2-associated athanogene 2
A05p000540.1_BnaEXP	A01p026950.1_BnaEXP	0.611612	1.2189e-67	BBH_AT3G22790_NET1A.Kinase interacting (KIP1-like) family protein
A05p000540.1_BnaEXP	A03p004430.1_BnaEXP	0.611474	1.33879e-67	BBH_AT5G11550_AT5G11550.ARM repeat superfamily protein
A05p000540.1_BnaEXP	A03p022930.1_BnaEXP	0.611043	1.79384e-67	AT3G53730.Histone superfamily protein.Gene_%%%_AT1G07820.Histone superfamily protein.Gene_%%%_AT1G07660.Histone superfamily protein.Gene_%%%_AT3G46320.Histone superfamily protein.Gene_%%%_AT3G45930.Histone superfamily protein.Gene_%%%_AT5G59690.Histone superfamily protein.Gene_%%%_AT5G59970.Histone superfamily protein.Gene_%%%_AT2G28740.HIS4.histone H4.Gene
A05p000540.1_BnaEXP	C04p010180.1_BnaEXP	0.611037	1.80106e-67	AT2G38110.GPAT6.glycerol-3-phosphate acyltransferase 6.Gene
A05p000540.1_BnaEXP	A02p018570.1_BnaEXP	0.610904	1.97102e-67	AT1G70270.transcription factor.Gene
A05p000540.1_BnaEXP	A07p030510.1_BnaEXP	0.610895	1.98337e-67	BBH_AT5G63700_AT5G63700.zinc ion binding / DNA binding protein
A05p000540.1_BnaEXP	A09p047210.1_BnaEXP	0.610798	2.11777e-67	BBH_AT1G19330_AT1G19330.histone deacetylase complex subunit
A05p000540.1_BnaEXP	A05p030830.1_BnaEXP	0.610668	2.31365e-67	BBH_AT3G10940_LSF2.dual specificity protein phosphatase (DsPTP1) family protein
A05p000540.1_BnaEXP	C03p034440.1_BnaEXP	0.610543	2.51705e-67	AT3G02250.O-fucosyltransferase family protein.Gene
A05p000540.1_BnaEXP	C01p008300.1_BnaEXP	0.609921	3.83388e-67	BBH_AT4G29400_AT4G29400.oxidoreductase/transition metal ion-binding protein (DUF3531)
A05p000540.1_BnaEXP	C06p028940.1_BnaEXP	0.60986	3.99471e-67	AT1G65450.GLC.HXXXD-type acyl-transferase family protein.Gene
A05p000540.1_BnaEXP	A09p027940.1_BnaEXP	0.609649	4.60818e-67	BBH_AT1G30280_AT1G30280.Chaperone DnaJ-domain superfamily protein
A05p000540.1_BnaEXP	A03p009540.1_BnaEXP	0.609334	5.6979e-67	AT5G22310.trichohyalin-like protein.Gene
A05p000540.1_BnaEXP	A03p009680.1_BnaEXP	0.609269	5.95382e-67	BBH_AT5G22790_RER1.reticulata-related 1
A05p000540.1_BnaEXP	C06p027720.1_BnaEXP	0.608164	1.25177e-66	BBH_AT1G69120_AP1.K-box region and MADS-box transcription factor family protein
A05p000540.1_BnaEXP	C02p008040.1_BnaEXP	0.607995	1.4023e-66	BBH_AT5G18620_CHR17.chromatin remodeling factor17
A05p000540.1_BnaEXP	A09p036840.1_BnaEXP	0.607899	1.49538e-66	AT3G54270.sucrose-6F-phosphate phosphohydrolase family protein.Gene
A05p000540.1_BnaEXP	A03p010020.1_BnaEXP	0.607896	1.49849e-66	BBH_AT5G60210_RIP5.ROP interactive partner 5
A05p000540.1_BnaEXP	A03p036130.1_BnaEXP	0.607344	2.16969e-66	BBH_AT3G19850_AT3G19850.Phototropic-responsive NPH3 family protein
A05p000540.1_BnaEXP	A07p012670.1_BnaEXP	0.607252	2.30787e-66	BBH_AT5G67100_ICU2.DNA-directed DNA polymerase
A05p000540.1_BnaEXP	C07p014850.1_BnaEXP	0.607064	2.61719e-66	AT2G02230.PP2-B1.phloem protein 2-B1.Gene
A05p000540.1_BnaEXP	A03p028610.1_BnaEXP	0.607014	2.70593e-66	AT3G02250.O-fucosyltransferase family protein.Gene
A05p000540.1_BnaEXP	A03p045700.1_BnaEXP	0.606987	2.7548e-66	AT4G21705.Tetratricopeptide repeat (TPR)-like superfamily protein.Gene
A05p000540.1_BnaEXP	A03p031160.1_BnaEXP	0.606882	2.95546e-66	AT3G10050.OMR1.L-O-methylthreonine resistant 1.Gene
A05p000540.1_BnaEXP	A07p006890.1_BnaEXP	0.606788	3.14661e-66	AT3G25130.acidic leucine-rich nuclear phosphoprotein 32 family B protein.Gene
A05p000540.1_BnaEXP	R211059p000210.1_BnaEXP	0.60672	3.29219e-66	AT3G14920.Peptide-N4-(N-acetyl-beta-glucosaminyl)asparagine amidase A protein.Gene
A05p000540.1_BnaEXP	R21424_chrA01p000020.1_BnaEXP	0.606678	3.38694e-66	BBH_AT3G02510_AT3G02510.Regulator of chromosome condensation (RCC1) family protein
A05p000540.1_BnaEXP	A06p016110.1_BnaEXP	0.606655	3.4401e-66	RBH_AT3G49260_iqd21.IQ-domain 21
A05p000540.1_BnaEXP	A04p020560.1_BnaEXP	0.606597	3.57603e-66	BBH_AT2G32990_GH9B8.glycosyl hydrolase 9B8
A05p000540.1_BnaEXP	A10p019650.1_BnaEXP	0.606219	4.60151e-66	AT5G15570.Bromodomain transcription factor.Gene
A05p000540.1_BnaEXP	C07p022140.1_BnaEXP	0.606197	4.66888e-66	AT5G25580.hypothetical protein.Gene
A05p000540.1_BnaEXP	C07p022130.1_BnaEXP	0.605812	6.03254e-66	BBH_AT5G25590_AT5G25590.DNA ligase (DUF630 and DUF632)
A05p000540.1_BnaEXP	A04p016480.1_BnaEXP	0.605501	7.42089e-66	AT1G17560.HLL.Ribosomal protein L14p/L23e family protein.Gene
A05p000540.1_BnaEXP	A05p005400.1_BnaEXP	0.605322	8.35833e-66	AT2G45880.BAM7.beta-amylase 7.Gene
A05p000540.1_BnaEXP	A08p018100.1_BnaEXP	0.605308	8.43667e-66	AT4G38650.Glycosyl hydrolase family 10 protein.Gene_%%%_AT4G38300.glycosyl hydrolase family 10 protein.Gene
A05p000540.1_BnaEXP	A01p011420.1_BnaEXP	0.60522	8.94443e-66	BBH_AT2G19470_ckl5.casein kinase I-like 5
A05p000540.1_BnaEXP	C03p017010.1_BnaEXP	0.605182	9.17418e-66	BBH_AT1G70970_AT1G70970.F-box and associated interaction domains-containing protein
A05p000540.1_BnaEXP	A01p020310.1_BnaEXP	0.60483	1.1588e-65	AT3G49220.Plant invertase/pectin methylesterase inhibitor superfamily.Gene
A05p000540.1_BnaEXP	R2p001170.1_BnaEXP	0.604795	1.18624e-65	AT2G15820.OTP51.endonuclease.Gene
A05p000540.1_BnaEXP	A03p029970.1_BnaEXP	0.604733	1.23594e-65	BBH_AT3G05910_AT3G05910.Pectinacetylesterase family protein
A05p000540.1_BnaEXP	A03p031710.1_BnaEXP	0.60462	1.33228e-65	AT3G08770.LTP6.lipid transfer protein 6.Gene
A05p000540.1_BnaEXP	C01p002190.1_BnaEXP	0.604612	1.33904e-65	BBH_AT4G36610_AT4G36610.alpha/beta-Hydrolases superfamily protein
A05p000540.1_BnaEXP	A09p036550.1_BnaEXP	0.604463	1.47847e-65	BBH_AT3G53850_AT3G53850.Uncharacterized protein family (UPF0497)
A05p000540.1_BnaEXP	A01p005890.1_BnaEXP	0.604394	1.54745e-65	BBH_AT4G31630_AT4G31630.Transcriptional factor B3 family protein
A05p000540.1_BnaEXP	C04p038310.1_BnaEXP	0.604356	1.58674e-65	AT1G17560.HLL.Ribosomal protein L14p/L23e family protein.Gene
A05p000540.1_BnaEXP	C03p051270.1_BnaEXP	0.604218	1.73894e-65	AT5G65740.zinc ion binding protein.Gene
A05p000540.1_BnaEXP	A03p044800.1_BnaEXP	0.60419	1.77143e-65	BBH_AT4G18960_AG.K-box region and MADS-box transcription factor family protein
A05p000540.1_BnaEXP	A09p013160.1_BnaEXP	0.604189	1.77288e-65	AT1G63470.AT hook motif DNA-binding family protein.Gene_%%%_AT1G63480.AT hook motif DNA-binding family protein.Gene
A05p000540.1_BnaEXP	A05p000720.1_BnaEXP	0.604109	1.86836e-65	BBH_AT2G47620_SWI3A.SWITCH/sucrose nonfermenting 3A
A05p000540.1_BnaEXP	C06p020830.1_BnaEXP	0.604096	1.88439e-65	BBH_AT3G61970_NGA2.AP2/B3-like transcriptional factor family protein
A05p000540.1_BnaEXP	A09p028970.1_BnaEXP	0.604018	1.98528e-65	BBH_AT1G28580_AT1G28580.GDSL-like Lipase/Acylhydrolase superfamily protein
A05p000540.1_BnaEXP	A01p011490.1_BnaEXP	0.603925	2.11096e-65	BBH_AT4G21430_B160.protein B160
A05p000540.1_BnaEXP	C07p035110.1_BnaEXP	0.603518	2.76253e-65	AT4G30480.TPR1.Tetratricopeptide repeat (TPR)-like superfamily protein.Gene
A05p000540.1_BnaEXP	A03p000780.1_BnaEXP	0.603512	2.77278e-65	N/A
A05p000540.1_BnaEXP	R21831p000140.1_BnaEXP	0.60345	2.88836e-65	RBH_AT3G06740_GATA15.GATA transcription factor 15
A05p000540.1_BnaEXP	A04p014600.1_BnaEXP	0.603339	3.10888e-65	BBH_AT2G23690_AT2G23690.HTH-type transcriptional regulator
A05p000540.1_BnaEXP	C01p008880.1_BnaEXP	0.603063	3.72823e-65	BBH_AT4G28780_AT4G28780.GDSL-like Lipase/Acylhydrolase superfamily protein
A05p000540.1_BnaEXP	A08p012930.1_BnaEXP	0.603062	3.73224e-65	BBH_AT2G12480_SCPL43.serine carboxypeptidase-like 43
A05p000540.1_BnaEXP	A05p014180.1_BnaEXP	0.602953	4.01026e-65	AT5G37300.WSD1.O-acyltransferase (WSD1-like) family protein.Gene
A05p000540.1_BnaEXP	A05p004450.1_BnaEXP	0.602806	4.41827e-65	AT2G44710.RNA-binding (RRM/RBD/RNP motifs) family protein.Gene
A05p000540.1_BnaEXP	A10p014920.1_BnaEXP	0.602108	6.99461e-65	AT5G22940.F8H.glucuronoxylan glucuronosyltransferase, putative.Gene
A05p000540.1_BnaEXP	A09p005310.1_BnaEXP	0.601958	7.71701e-65	BBH_AT5G24850_CRY3.cryptochrome 3
A05p000540.1_BnaEXP	C02p007920.1_BnaEXP	0.601871	8.16904e-65	BBH_AT5G18460_AT5G18460.carboxyl-terminal peptidase (DUF239)
A05p000540.1_BnaEXP	A07p026230.1_BnaEXP	0.601519	1.0291e-64	AT1G65060.4CL3.4-coumarate:CoA ligase 3.Gene
A05p000540.1_BnaEXP	C06p026670.1_BnaEXP	0.601448	1.07818e-64	BBH_AT1G71360_AT1G71360.Galactose-binding protein
A05p000540.1_BnaEXP	C08p005150.1_BnaEXP	0.601341	1.15715e-64	BBH_AT1G33170_AT1G33170.S-adenosyl-L-methionine-dependent methyltransferases superfamily protein
A05p000540.1_BnaEXP	A01p013600.1_BnaEXP	0.601322	1.17131e-64	AT4G23860.PHD finger protein-like protein.Gene
A05p000540.1_BnaEXP	A08p004450.1_BnaEXP	0.601268	1.2135e-64	AT1G45010.TRAM, LAG1 and CLN8 (TLC) lipid-sensing domain containing protein.Gene
A05p000540.1_BnaEXP	R21527p000070.1_BnaEXP	0.601072	1.37932e-64	AT3G02030.transferase.Gene
A05p000540.1_BnaEXP	A01p002260.1_BnaEXP	0.601015	1.43237e-64	AT4G36230.transmembrane protein.Gene
A05p000540.1_BnaEXP	C06p005050.1_BnaEXP	0.601005	1.44115e-64	AT1G51460.ABCG13.ABC-2 type transporter family protein.Gene
A05p000540.1_BnaEXP	A07p037110.1_BnaEXP	0.600821	1.62563e-64	BBH_AT1G80990_AT1G80990.XH domain-containing protein
A05p000540.1_BnaEXP	C01p011020.1_BnaEXP	0.60076	1.69252e-64	AT4G19430.hypothetical protein.Gene
A05p000540.1_BnaEXP	C09p005770.1_BnaEXP	0.600405	2.13454e-64	BBH_AT5G11470_AT5G11470.bromo-adjacent homology (BAH) domain-containing protein
A05p000540.1_BnaEXP	C06p020730.1_BnaEXP	0.600017	2.75014e-64	AT3G61780.emb1703.embryo defective 1703.Gene_%%%_AT5G28320.embryo defective protein.Gene_%%%_AT5G28400.embryo defective protein.Gene
A05p000540.1_BnaEXP	C08p020020.1_BnaEXP	0.599908	2.95186e-64	BBH_AT1G17140_ICR1.interactor of constitutive active rops 1
A05p000540.1_BnaEXP	C08p013580.1_BnaEXP	0.599765	3.24018e-64	BBH_AT1G08465_YAB2.Plant-specific transcription factor YABBY family protein
A05p000540.1_BnaEXP	C01p006630.1_BnaEXP	0.59931	4.35717e-64	AT4G31360.selenium binding protein.Gene
A05p000540.1_BnaEXP	A05p009560.1_BnaEXP	0.599221	4.61774e-64	BBH_AT2G34970_AT2G34970.Trimeric LpxA-like enzyme
A05p000540.1_BnaEXP	C08p041790.1_BnaEXP	0.598739	6.31445e-64	BBH_AT1G19330_AT1G19330.histone deacetylase complex subunit
A05p000540.1_BnaEXP	C07p021130.1_BnaEXP	0.598634	6.76377e-64	BBH_AT5G27620_CYCH.1
A05p000540.1_BnaEXP	A08p000660.1_BnaEXP	0.598548	7.15108e-64	AT1G55260.Bifunctional inhibitor/lipid-transfer protein/seed storage 2S albumin superfamily protein.Gene
A05p000540.1_BnaEXP	C03p051190.1_BnaEXP	0.598351	8.12565e-64	AT5G65820.Pentatricopeptide repeat (PPR) superfamily protein.Gene
A05p000540.1_BnaEXP	A05p008440.1_BnaEXP	0.598176	9.10104e-64	AT2G36490.DML1.demeter-like 1.Gene
A05p000540.1_BnaEXP	A05p032560.1_BnaEXP	0.597906	1.08426e-63	AT3G08730.PK1.protein-serine kinase 1.Gene
A05p000540.1_BnaEXP	A07p008770.1_BnaEXP	0.597895	1.0917e-63	BBH_AT1G24260_SEP3.K-box region and MADS-box transcription factor family protein
A05p000540.1_BnaEXP	A05p004240.1_BnaEXP	0.597868	1.11097e-63	BBH_AT5G44640_BGLU13.beta glucosidase 13
A05p000540.1_BnaEXP	A09p005660.1_BnaEXP	0.5978	1.16137e-63	RBH_AT5G23760_AT5G23760.Copper transport protein family
A05p000540.1_BnaEXP	A07p020610.1_BnaEXP	0.597716	1.22623e-63	AT1G79990.coatomer subunit beta-2.Gene_%%%_AT3G15980.Coatomer, beta' subunit.Gene_%%%_AT1G52360.Coatomer, beta' subunit.Gene
A05p000540.1_BnaEXP	C08p014380.1_BnaEXP	0.597429	1.47606e-63	AT4G27595.WEB family protein (DUF827).Gene_%%%_AT1G65010.WEB family protein (DUF827).Gene
A05p000540.1_BnaEXP	A04p004610.1_BnaEXP	0.597421	1.48355e-63	BBH_AT3G51240_F3H.flavanone 3-hydroxylase
A05p000540.1_BnaEXP	A10p015940.1_BnaEXP	0.59734	1.5637e-63	AT5G20740.Plant invertase/pectin methylesterase inhibitor superfamily protein.Gene
A05p000540.1_BnaEXP	C08p008720.1_BnaEXP	0.597329	1.57491e-63	AT5G35670.iqd33.IQ-domain 33.Gene
A05p000540.1_BnaEXP	A02p008190.1_BnaEXP	0.597318	1.58595e-63	BBH_AT5G20270_HHP1.heptahelical transmembrane protein1
A05p000540.1_BnaEXP	A06p023720.1_BnaEXP	0.597172	1.74249e-63	BBH_AT5G63550_AT5G63550.DEK domain-containing chromatin associated protein
A05p000540.1_BnaEXP	C06p026490.1_BnaEXP	0.597111	1.8127e-63	AT1G71710.DNAse I-like superfamily protein.Gene
A05p000540.1_BnaEXP	R178_chrAC05p000310.2_BnaEXP	0.597068	1.86354e-63	AT3G05470.Actin-binding FH2 (formin homology 2) family protein.Gene
A05p000540.1_BnaEXP	A03p034500.1_BnaEXP	0.596783	2.23955e-63	BBH_AT3G15870_AT3G15870.Fatty acid desaturase family protein
A05p000540.1_BnaEXP	A07p022620.1_BnaEXP	0.596729	2.31847e-63	RBH_AT1G75880_AT1G75880.SGNH hydrolase-type esterase superfamily protein
A05p000540.1_BnaEXP	A05p030710.1_BnaEXP	0.596666	2.41518e-63	AT3G11090.LBD21.LOB domain-containing protein 21.Gene
A05p000540.1_BnaEXP	A07p029680.1_BnaEXP	0.596543	2.61457e-63	BBH_AT3G29670_PMAT2.HXXXD-type acyl-transferase family protein
A05p000540.1_BnaEXP	A07p000110.1_BnaEXP	0.596513	2.66495e-63	AT2G20750.EXPB1.expansin B1.Gene
A05p000540.1_BnaEXP	A10p008130.1_BnaEXP	0.596474	2.73401e-63	BBH_AT5G52570_BETA-OHASE 2.beta-carotene hydroxylase 2
A05p000540.1_BnaEXP	C07p028880.1_BnaEXP	0.596302	3.05433e-63	BBH_AT4G18970_AT4G18970.GDSL-like Lipase/Acylhydrolase superfamily protein
A05p000540.1_BnaEXP	C06p006710.1_BnaEXP	0.596208	3.2448e-63	AT1G53250.histone-lysine N-methyltransferase, H3 lysine-79 specific-like protein.Gene
A05p000540.1_BnaEXP	C08p026740.1_BnaEXP	0.596064	3.55829e-63	AT3G50890.HB28.homeobox protein 28.Gene
A05p000540.1_BnaEXP	C06p037390.1_BnaEXP	0.596054	3.58321e-63	RBH_AT1G75010_ARC3.GTP binding protein
A05p000540.1_BnaEXP	A04p026220.1_BnaEXP	0.595919	3.90678e-63	AT2G42190.rho GTPase-activating gacO-like protein.Gene_%%%_AT3G57930.rho GTPase-activating gacO-like protein.Gene
A05p000540.1_BnaEXP	C01p032350.1_BnaEXP	0.59588	4.00702e-63	AT1G54180.BRX-LIKE3.BREVIS RADIX-like 3.Gene_%%%_AT3G14000.ATBRXL2.DZC (Disease resistance/zinc finger/chromosome condensation-like region) domain containing protein.Gene
A05p000540.1_BnaEXP	A03p029250.1_BnaEXP	0.595777	4.28059e-63	BBH_AT3G04290_LTL1.Li-tolerant lipase 1
A05p000540.1_BnaEXP	A07p030900.1_BnaEXP	0.595557	4.92995e-63	AT1G71830.SERK1.somatic embryogenesis receptor-like kinase 1.Gene
A05p000540.1_BnaEXP	A05p009510.1_BnaEXP	0.595468	5.22132e-63	AT2G35030.Pentatricopeptide repeat (PPR) superfamily protein.Gene
A05p000540.1_BnaEXP	A07p026300.1_BnaEXP	0.595258	5.97455e-63	AT1G65450.GLC.HXXXD-type acyl-transferase family protein.Gene
A05p000540.1_BnaEXP	C01p005630.1_BnaEXP	0.595073	6.726e-63	AT4G32460.choice-of-anchor C domain protein, putative (Protein of unknown function, DUF642).Gene
A05p000540.1_BnaEXP	A09p054070.1_BnaEXP	0.59448	9.82972e-63	AT1G06420.DNA ligase-like protein.Gene
A05p000540.1_BnaEXP	A05p009500.1_BnaEXP	0.594393	1.03937e-62	AT2G35035.URED.urease accessory protein D.Gene
A05p000540.1_BnaEXP	A09p013080.1_BnaEXP	0.594304	1.10045e-62	BBH_AT1G63670_TRM12.hypothetical protein (DUF3741)
A05p000540.1_BnaEXP	C03p036450.1_BnaEXP	0.594215	1.16461e-62	AT3G66652.fip1 motif-containing protein.Gene
A05p000540.1_BnaEXP	A09p025110.1_BnaEXP	0.593993	1.34227e-62	BBH_AT4G04890_PDF2.protodermal factor 2
A05p000540.1_BnaEXP	A08p021580.1_BnaEXP	0.593976	1.35721e-62	BBH_AT1G24000_AT1G24000.Polyketide cyclase/dehydrase and lipid transport superfamily protein
A05p000540.1_BnaEXP	C01p032650.1_BnaEXP	0.593787	1.53125e-62	AT3G14330.Tetratricopeptide repeat (TPR)-like superfamily protein.Gene
A05p000540.1_BnaEXP	C08p038380.1_BnaEXP	0.593737	1.58014e-62	AT2G25530.AFG1-like ATPase family protein.Gene
A05p000540.1_BnaEXP	A03p012650.1_BnaEXP	0.593603	1.72188e-62	RBH_AT5G55230_MAP65-1.microtubule-associated proteins 65-1
A05p000540.1_BnaEXP	A01p016990.1_BnaEXP	0.593591	1.73469e-62	AT4G27620.intracellular protein transporter.Gene
A05p000540.1_BnaEXP	A09p045410.1_BnaEXP	0.59357	1.75814e-62	AT2G22610.Di-glucose binding protein with Kinesin motor domain-containing protein.Gene
A05p000540.1_BnaEXP	C02p017680.1_BnaEXP	0.593528	1.80642e-62	AT1G66350.RGL1.RGA-like 1.Gene
A05p000540.1_BnaEXP	C04p005950.1_BnaEXP	0.59352	1.81539e-62	BBH_AT2G45600_AT2G45600.alpha/beta-Hydrolases superfamily protein
A05p000540.1_BnaEXP	A02p015500.1_BnaEXP	0.593223	2.19324e-62	RBH_AT1G65010_AT1G65010.WEB family protein (DUF827)
A05p000540.1_BnaEXP	C02p024730.1_BnaEXP	0.593167	2.27328e-62	AT1G23280.MAK16 protein-like protein.Gene
A05p000540.1_BnaEXP	C05p021540.1_BnaEXP	0.593136	2.3183e-62	BBH_AT1G25250_IDD16.indeterminate(ID)-domain 16
A05p000540.1_BnaEXP	A06p006770.1_BnaEXP	0.592718	3.02391e-62	AT1G59640.BPEp.transcription factor BIG PETAL P (BPE).Gene
A05p000540.1_BnaEXP	C01p007790.1_BnaEXP	0.592705	3.04904e-62	AT4G29940.PRHA.pathogenesis related homeodomain protein A.Gene
A05p000540.1_BnaEXP	A07p009910.1_BnaEXP	0.592436	3.6176e-62	BBH_AT1G24020_MLP423.MLP-like protein 423
A05p000540.1_BnaEXP	C03p021570.1_BnaEXP	0.592351	3.82027e-62	AT2G37080.RIP2.ROP interactive partner 3.Gene
A05p000540.1_BnaEXP	A05p023160.1_BnaEXP	0.592345	3.83442e-62	BBH_AT3G19960_ATM1.myosin 1
A05p000540.1_BnaEXP	A09p034210.1_BnaEXP	0.592224	4.13925e-62	AT3G50890.HB28.homeobox protein 28.Gene
A05p000540.1_BnaEXP	C03p017900.1_BnaEXP	0.592222	4.14612e-62	AT5G50740.Heavy metal transport/detoxification superfamily protein.Gene
A05p000540.1_BnaEXP	C06p018000.1_BnaEXP	0.59183	5.31445e-62	BBH_AT3G57800_AT3G57800.basic helix-loop-helix (bHLH) DNA-binding superfamily protein
A05p000540.1_BnaEXP	C04p021830.1_BnaEXP	0.591695	5.78874e-62	RBH_AT3G59530_LAP3.Calcium-dependent phosphotriesterase superfamily protein
A05p000540.1_BnaEXP	A10p005330.1_BnaEXP	0.591483	6.62063e-62	AT1G47610.Transducin/WD40 repeat-like superfamily protein.Gene
A05p000540.1_BnaEXP	C04p025660.1_BnaEXP	0.591103	8.42117e-62	AT3G53140.O-methyltransferase family protein.Gene
A05p000540.1_BnaEXP	A08p016940.1_BnaEXP	0.591062	8.64165e-62	BBH_AT4G37590_NPY5.Phototropic-responsive NPH3 family protein
A05p000540.1_BnaEXP	R211043p000130.1_BnaEXP	0.590992	9.03059e-62	BBH_AT3G03460_AT3G03460.mediator of RNA polymerase II transcription subunit-like protein
A05p000540.1_BnaEXP	C06p037480.1_BnaEXP	0.590626	1.13852e-61	AT1G75150.DNA ligase-like protein.Gene
A05p000540.1_BnaEXP	C03p026100.1_BnaEXP	0.5904	1.31231e-61	BBH_AT2G45120_AT2G45120.C2H2-like zinc finger protein
A05p000540.1_BnaEXP	A05p007530.1_BnaEXP	0.590379	1.33043e-61	BBH_AT2G37630_AS1.myb-like HTH transcriptional regulator family protein
A05p000540.1_BnaEXP	A09p007050.1_BnaEXP	0.590354	1.35115e-61	RBH_AT5G63550_AT5G63550.DEK domain-containing chromatin associated protein
A05p000540.1_BnaEXP	A10p007850.1_BnaEXP	0.590323	1.37783e-61	BBH_AT5G51950_AT5G51950.Glucose-methanol-choline (GMC) oxidoreductase family protein
A05p000540.1_BnaEXP	A05p008960.1_BnaEXP	0.590119	1.56718e-61	AT2G30900.TBL43.TRICHOME BIREFRINGENCE-LIKE 43.Gene
A05p000540.1_BnaEXP	A03p006530.1_BnaEXP	0.589935	1.75954e-61	BBH_AT5G15800_SEP1.K-box region and MADS-box transcription factor family protein
A05p000540.1_BnaEXP	A07p028640.1_BnaEXP	0.589913	1.7836e-61	AT1G69120.AP1.K-box region and MADS-box transcription factor family protein.Gene
A05p000540.1_BnaEXP	A09p013510.1_BnaEXP	0.589732	1.9992e-61	AT1G62830.LDL1.LSD1-like 1.Gene
A05p000540.1_BnaEXP	A09p045140.1_BnaEXP	0.589574	2.20772e-61	BBH_AT4G37450_AGP18.arabinogalactan protein 18
A05p000540.1_BnaEXP	R24_chrC07p000370.1_BnaEXP	0.58954	2.25597e-61	N/A
A05p000540.1_BnaEXP	C03p060690.2_BnaEXP	0.589536	2.26166e-61	AT1G11520.pliceosome associated protein-like protein.Gene_%%%_AT4G21660.proline-rich spliceosome-associated (PSP) family protein.Gene
A05p000540.1_BnaEXP	A03p034600.1_BnaEXP	0.589477	2.34751e-61	AT3G16010.Pentatricopeptide repeat (PPR-like) superfamily protein.Gene
A05p000540.1_BnaEXP	A06p032360.1_BnaEXP	0.589405	2.45551e-61	AT3G29075.glycine-rich protein.Gene
A05p000540.1_BnaEXP	A09p005960.1_BnaEXP	0.589398	2.46645e-61	BBH_AT5G23080_TGH.SWAP (Suppressor-of-White-APricot)/surp domain-containing protein
A05p000540.1_BnaEXP	C02p046900.2_BnaEXP	0.589343	2.55414e-61	BBH_AT4G01440_UMAMIT31.nodulin MtN21 /EamA-like transporter family protein
A05p000540.1_BnaEXP	A08p008910.3_BnaEXP	0.589192	2.80668e-61	AT4G16740.TPS03.terpene synthase 03.Gene
A05p000540.1_BnaEXP	A01p013550.1_BnaEXP	0.589187	2.81623e-61	AT4G23800.3xHMG-box2.HMG (high mobility group) box protein.Gene
A05p000540.1_BnaEXP	A03p004100.1_BnaEXP	0.588972	3.22267e-61	AT5G10550.GTE2.global transcription factor group E2.Gene
A05p000540.1_BnaEXP	C08p000350.1_BnaEXP	0.588828	3.52762e-61	BBH_AT1G03170_FAF2.FANTASTIC four-like protein (DUF3049)
A05p000540.1_BnaEXP	C09p018900.1_BnaEXP	0.588798	3.59558e-61	AT1G57750.CYP96A15.cytochrome P450, family 96, subfamily A, polypeptide 15.Gene
A05p000540.1_BnaEXP	C09p012680.1_BnaEXP	0.588519	4.28158e-61	AT2G20340.AAS.Pyridoxal phosphate (PLP)-dependent transferases superfamily protein.Gene
A05p000540.1_BnaEXP	A01p032350.1_BnaEXP	0.588467	4.42427e-61	AT3G18390.EMB1865.CRS1 / YhbY (CRM) domain-containing protein.Gene
A05p000540.1_BnaEXP	A02p038400.1_BnaEXP	0.588454	4.45941e-61	AT5G61260.Plant calmodulin-binding protein-like protein.Gene
A05p000540.1_BnaEXP	R235p000810.1_BnaEXP	0.588414	4.57431e-61	BBH_AT2G20290_XIG.myosin-like protein XIG
A05p000540.1_BnaEXP	C07p006660.1_BnaEXP	0.588337	4.79948e-61	AT1G27120.Galactosyltransferase family protein.Gene
A05p000540.1_BnaEXP	A04p001900.1_BnaEXP	0.588304	4.89872e-61	BBH_AT3G59530_LAP3.Calcium-dependent phosphotriesterase superfamily protein
A05p000540.1_BnaEXP	A03p031190.1_BnaEXP	0.588238	5.1047e-61	BBH_AT3G09980_AT3G09980.ankyrin repeat 30A-like protein (DUF662)
A05p000540.1_BnaEXP	C05p004160.1_BnaEXP	0.588139	5.43088e-61	AT1G06210.ENTH/VHS/GAT family protein.Gene
A05p000540.1_BnaEXP	A02p008170.1_BnaEXP	0.588092	5.59345e-61	BBH_AT5G20240_PI.K-box region and MADS-box transcription factor family protein
A05p000540.1_BnaEXP	C09p036160.1_BnaEXP	0.587829	6.59326e-61	BBH_AT5G20270_HHP1.heptahelical transmembrane protein1
A05p000540.1_BnaEXP	A05p002550.1_BnaEXP	0.587784	6.78263e-61	AT2G42200.SPL9.squamosa promoter binding protein-like 9.Gene
A05p000540.1_BnaEXP	A02p037940.1_BnaEXP	0.587646	7.39384e-61	AT5G23480.SWIB/MDM2, Plus-3 and GYF domain-containing protein.Gene
A05p000540.1_BnaEXP	A05p004190.1_BnaEXP	0.587587	7.67125e-61	AT2G44430.DNA-binding bromodomain-containing protein.Gene
A05p000540.1_BnaEXP	C01p008680.1_BnaEXP	0.587498	8.10988e-61	AT4G29030.Putative membrane lipoprotein.Gene
A05p000540.1_BnaEXP	A06p004480.1_BnaEXP	0.587482	8.19258e-61	RBH_AT1G47970_AT1G47970.nucleolin
A05p000540.1_BnaEXP	A02p015730.1_BnaEXP	0.587391	8.66719e-61	BBH_AT1G65450_GLC.HXXXD-type acyl-transferase family protein
A05p000540.1_BnaEXP	A09p011580.1_BnaEXP	0.587349	8.90044e-61	RBH_AT1G63470_AT1G63470.AT hook motif DNA-binding family protein
A05p000540.1_BnaEXP	A05p009620.1_BnaEXP	0.587226	9.61105e-61	AT2G34900.IMB1.Transcription factor GTE6.Gene
A05p000540.1_BnaEXP	C05p005480.1_BnaEXP	0.587161	1.00052e-60	RBH_AT1G08040_AT1G08040.trimethylguanosine synthase (DUF707)
A05p000540.1_BnaEXP	C05p048210.1_BnaEXP	0.58714	1.01373e-60	AT3G02930.weak chloroplast movement under blue light protein (DUF827).Gene_%%%_AT5G16730.weak chloroplast movement under blue light protein (DUF827).Gene
A05p000540.1_BnaEXP	A06p022630.1_BnaEXP	0.586948	1.14272e-60	AT5G62170.TRM25.LOW protein: M-phase inducer phosphatase-like protein.Gene
A05p000540.1_BnaEXP	A09p003220.1_BnaEXP	0.586658	1.36904e-60	BBH_AT5G48460_AT5G48460.Actin binding Calponin homology (CH) domain-containing protein
A05p000540.1_BnaEXP	C04p030170.1_BnaEXP	0.586638	1.3865e-60	AT5G37730.hypothetical protein.Gene
A05p000540.1_BnaEXP	A02p033350.1_BnaEXP	0.586632	1.39143e-60	AT5G40040.60S acidic ribosomal protein family.Gene_%%%_AT3G28500.60S acidic ribosomal protein family.Gene
A05p000540.1_BnaEXP	A03p053300.1_BnaEXP	0.586604	1.41583e-60	BBH_AT2G15880_AT2G15880.Leucine-rich repeat (LRR) family protein
A05p000540.1_BnaEXP	C03p021910.1_BnaEXP	0.586557	1.45782e-60	BBH_AT2G37630_AS1.myb-like HTH transcriptional regulator family protein
A05p000540.1_BnaEXP	A01p020630.1_BnaEXP	0.586523	1.48935e-60	BBH_AT3G49900_AT3G49900.Phototropic-responsive NPH3 family protein
A05p000540.1_BnaEXP	C03p021140.1_BnaEXP	0.586403	1.60476e-60	BBH_AT2G36230_APG10.Aldolase-type TIM barrel family protein
A05p000540.1_BnaEXP	A05p000150.1_BnaEXP	0.586385	1.62284e-60	AT2G46970.PIL1.phytochrome interacting factor 3-like 1.Gene
A05p000540.1_BnaEXP	A10p028520.1_BnaEXP	0.586229	1.7878e-60	RBH_AT5G03060_AT5G03060.striatin-like protein
A05p000540.1_BnaEXP	C01p030000.1_BnaEXP	0.58612	1.91274e-60	AT3G21560.UGT84A2.UDP-Glycosyltransferase superfamily protein.Gene
A05p000540.1_BnaEXP	A09p009460.1_BnaEXP	0.586094	1.94403e-60	BBH_AT5G16950_AT5G16950.krueppel-like factor
A05p000540.1_BnaEXP	C08p016760.1_BnaEXP	0.586016	2.04013e-60	BBH_AT1G10640_AT1G10640.Pectin lyase-like superfamily protein
A05p000540.1_BnaEXP	A07p014410.1_BnaEXP	0.586013	2.04404e-60	AT2G28310.trimethylguanosine synthase (DUF707).Gene
A05p000540.1_BnaEXP	C08p019840.1_BnaEXP	0.585849	2.26432e-60	AT1G16750.GPI-anchored adhesin-like protein, putative (Protein of unknown function, DUF547).Gene
A05p000540.1_BnaEXP	R40268543_chrC03p001090.1_BnaEXP	0.585737	2.4271e-60	AT5G62170.TRM25.LOW protein: M-phase inducer phosphatase-like protein.Gene
A05p000540.1_BnaEXP	C08p017780.1_BnaEXP	0.585695	2.49025e-60	AT1G11950.Transcription factor jumonji (jmjC) domain-containing protein.Gene
A05p000540.1_BnaEXP	C02p037980.1_BnaEXP	0.585694	2.49203e-60	AT5G24580.Heavy metal transport/detoxification superfamily protein.Gene
A05p000540.1_BnaEXP	C05p010400.1_BnaEXP	0.585401	2.98931e-60	AT1G13730.Nuclear transport factor 2 (NTF2) family protein with RNA binding (RRM-RBD-RNP motifs) domain-containing protein.Gene
A05p000540.1_BnaEXP	A10p011530.1_BnaEXP	0.585397	2.99651e-60	AT4G26110.NAP1.1.nucleosome assembly protein1.1.Gene_%%%_AT5G56950.NAP1.3.nucleosome assembly protein 1.3.Gene
A05p000540.1_BnaEXP	A07p035340.1_BnaEXP	0.585367	3.05208e-60	AT1G77580.filament-like protein (DUF869).Gene
A05p000540.1_BnaEXP	C01p000120.1_BnaEXP	0.585341	3.1015e-60	AT4G38700.Disease resistance-responsive (dirigent-like protein) family protein.Gene
A05p000540.1_BnaEXP	C06p027830.2_BnaEXP	0.585208	3.36921e-60	BBH_AT1G68710_AT1G68710.ATPase E1-E2 type family protein / haloacid dehalogenase-like hydrolase family protein
A05p000540.1_BnaEXP	A07p025910.1_BnaEXP	0.585182	3.42407e-60	RBH_AT1G67750_AT1G67750.Pectate lyase family protein
A05p000540.1_BnaEXP	C01p008180.1_BnaEXP	0.585158	3.4751e-60	AT4G29520.nucleophosmin.Gene
A05p000540.1_BnaEXP	R232p000150.1_BnaEXP	0.584971	3.90091e-60	AT3G49220.Plant invertase/pectin methylesterase inhibitor superfamily.Gene
A05p000540.1_BnaEXP	A03p014610.1_BnaEXP	0.584916	4.03636e-60	AT5G50740.Heavy metal transport/detoxification superfamily protein.Gene
A05p000540.1_BnaEXP	A09p009200.1_BnaEXP	0.584877	4.1332e-60	AT2G16485.NERD.GW repeat- and PHD finger-containing protein NERD.Gene
A05p000540.1_BnaEXP	A02p009890.1_BnaEXP	0.584869	4.1546e-60	AT5G60210.RIP5.ROP interactive partner 5.Gene
A05p000540.1_BnaEXP	A07p000460.1_BnaEXP	0.584825	4.27073e-60	BBH_AT2G20290_XIG.myosin-like protein XIG
A05p000540.1_BnaEXP	A05p029110.1_BnaEXP	0.584711	4.58036e-60	AT3G13130.transmembrane protein.Gene
A05p000540.1_BnaEXP	A01p019090.1_BnaEXP	0.584709	4.58709e-60	AT3G45850.P-loop containing nucleoside triphosphate hydrolases superfamily protein.Gene
A05p000540.1_BnaEXP	A05p030010.1_BnaEXP	0.584659	4.73195e-60	BBH_AT3G11950_AT3G11950.TRAF-like superfamily protein
A05p000540.1_BnaEXP	A07p037090.1_BnaEXP	0.584628	4.82249e-60	AT1G80810.Tudor/PWWP/MBT superfamily protein.Gene
A05p000540.1_BnaEXP	C09p017900.1_BnaEXP	0.584549	5.06329e-60	AT1G60010.D-ribose-binding periplasmic protein.Gene
A05p000540.1_BnaEXP	A05p010880.1_BnaEXP	0.584546	5.07235e-60	BBH_AT2G33380_RD20.Caleosin-related family protein
A05p000540.1_BnaEXP	A05p032520.1_BnaEXP	0.584456	5.36352e-60	AT3G08770.LTP6.lipid transfer protein 6.Gene
A05p000540.1_BnaEXP	A05p000290.1_BnaEXP	0.584359	5.69563e-60	AT2G47070.SPL1.squamosa promoter binding protein-like 1.Gene_%%%_AT3G60030.SPL12.squamosa promoter-binding protein-like 12.Gene
A05p000540.1_BnaEXP	C06p019960.1_BnaEXP	0.584326	5.8109e-60	AT3G60530.GATA4.GATA transcription factor 4.Gene_%%%_AT3G24050.GATA1.GATA transcription factor 1.Gene_%%%_AT3G45170.GATA14.GATA transcription factor 14.Gene
A05p000540.1_BnaEXP	C06p016290.1_BnaEXP	0.584182	6.35294e-60	BBH_AT3G54930_AT3G54930.Protein phosphatase 2A regulatory B subunit family protein
A05p000540.1_BnaEXP	A01p005240.1_BnaEXP	0.58408	6.76332e-60	BBH_AT4G32460_AT4G32460.choice-of-anchor C domain protein, putative (Protein of unknown function, DUF642)
A05p000540.1_BnaEXP	C06p027100.1_BnaEXP	0.58399	7.15196e-60	AT1G70280.NHL domain-containing protein.Gene
A05p000540.1_BnaEXP	A03p009740.1_BnaEXP	0.583964	7.26641e-60	RBH_AT5G22940_F8H.glucuronoxylan glucuronosyltransferase, putative
A05p000540.1_BnaEXP	C08p017860.1_BnaEXP	0.583932	7.41092e-60	BBH_AT1G62480_AT1G62480.Vacuolar calcium-binding protein-like protein
A05p000540.1_BnaEXP	A10p015470.1_BnaEXP	0.583928	7.43006e-60	AT5G22030.UBP8.ubiquitin-specific protease 8.Gene
A05p000540.1_BnaEXP	A01p020320.1_BnaEXP	0.583881	7.65019e-60	AT3G49240.emb1796.Pentatricopeptide repeat (PPR) superfamily protein.Gene
A05p000540.1_BnaEXP	A03p025480.1_BnaEXP	0.583675	8.68356e-60	AT4G10970.ribosome maturation factor.Gene
A05p000540.1_BnaEXP	A09p035690.1_BnaEXP	0.583574	9.24099e-60	BBH_AT3G52470_AT3G52470.Late embryogenesis abundant (LEA) hydroxyproline-rich glycoprotein family
A05p000540.1_BnaEXP	A04p002510.1_BnaEXP	0.583548	9.38979e-60	BBH_AT3G57800_AT3G57800.basic helix-loop-helix (bHLH) DNA-binding superfamily protein
A05p000540.1_BnaEXP	C07p009620.2_BnaEXP	0.583282	1.1061e-59	BBH_AT5G67100_ICU2.DNA-directed DNA polymerase
A05p000540.1_BnaEXP	A09p037130.1_BnaEXP	0.583209	1.15695e-59	AT3G54670.TTN8.Structural maintenance of chromosomes (SMC) family protein.Gene
A05p000540.1_BnaEXP	A07p030840.1_BnaEXP	0.582682	1.59915e-59	AT1G34140.PAB1.poly(A) binding protein 1.Gene_%%%_AT1G71770.PAB5.poly(A)-binding protein 5.Gene
A05p000540.1_BnaEXP	C05p028860.2_BnaEXP	0.582658	1.62326e-59	AT3G21250.ABCC8.multidrug resistance-associated protein 6.Gene
A05p000540.1_BnaEXP	C04p026620.1_BnaEXP	0.582395	1.90661e-59	BBH_AT3G54540_ABCF4.general control non-repressible 4
A05p000540.1_BnaEXP	A04p024610.1_BnaEXP	0.582375	1.93109e-59	BBH_AT2G39940_COI1.RNI-like superfamily protein
A05p000540.1_BnaEXP	C03p031250.1_BnaEXP	0.582363	1.94446e-59	AT4G12610.RAP74.transcription initiation factor IIF subunit alpha RAP74.Gene
A05p000540.1_BnaEXP	C01p007060.1_BnaEXP	0.582303	2.01766e-59	BBH_AT4G29770_AT4G29770.target of trans acting-siR480/255 protein
A05p000540.1_BnaEXP	A09p045730.1_BnaEXP	0.582299	2.02286e-59	AT2G22240.MIPS2.myo-inositol-1-phosphate synthase 2.Gene
A05p000540.1_BnaEXP	C09p031500.1_BnaEXP	0.582122	2.25449e-59	BBH_AT5G57800_CER3.Fatty acid hydroxylase superfamily
A05p000540.1_BnaEXP	A01p007270.1_BnaEXP	0.582118	2.25965e-59	AT4G29940.PRHA.pathogenesis related homeodomain protein A.Gene
A05p000540.1_BnaEXP	A04p011220.2_BnaEXP	0.582111	2.26937e-59	AT5G41140.Myosin heavy chain-related protein.Gene
A05p000540.1_BnaEXP	A09p032510.1_BnaEXP	0.582038	2.37418e-59	AT1G30690.Sec14p-like phosphatidylinositol transfer family protein.Gene
A05p000540.1_BnaEXP	R94p000010.1_BnaEXP	0.582005	2.42193e-59	BBH_AT1G26390_AT1G26390.FAD-binding Berberine family protein
A05p000540.1_BnaEXP	A08p020970.1_BnaEXP	0.582005	2.42193e-59	BBH_AT1G26390_AT1G26390.FAD-binding Berberine family protein
A05p000540.1_BnaEXP	C08p021630.1_BnaEXP	0.581937	2.52495e-59	AT1G19640.JMT.jasmonic acid carboxyl methyltransferase.Gene
A05p000540.1_BnaEXP	A10p002000.1_BnaEXP	0.581555	3.19109e-59	AT1G03780.TPX2.targeting protein for XKLP2.Gene_%%%_AT5G44270.TPX2 (targeting protein for Xklp2) protein family.Gene
A05p000540.1_BnaEXP	C06p010380.1_BnaEXP	0.581311	3.70406e-59	AT1G52410.TSA1.TSK-associating protein 1.Gene
A05p000540.1_BnaEXP	C02p018860.1_BnaEXP	0.581257	3.82674e-59	BBH_AT1G67750_AT1G67750.Pectate lyase family protein
A05p000540.1_BnaEXP	C03p037940.1_BnaEXP	0.581218	3.91918e-59	AT3G08770.LTP6.lipid transfer protein 6.Gene
A05p000540.1_BnaEXP	R877450_chrC07p000650.1_BnaEXP	0.581187	3.99514e-59	AT2G19870.tRNA/rRNA methyltransferase (SpoU) family protein.Gene
A05p000540.1_BnaEXP	C03p058860.1_BnaEXP	0.581125	4.14812e-59	BBH_AT4G35540_AT4G35540.POLLEN-EXPRESSED TRANSCRIPTION FACTOR 2
A05p000540.1_BnaEXP	A09p007870.1_BnaEXP	0.580997	4.48495e-59	AT5G67320.HOS15.WD-40 repeat family protein.Gene
A05p000540.1_BnaEXP	C06p007320.1_BnaEXP	0.580968	4.56626e-59	BBH_AT1G54040_ESP.epithiospecifier protein
A05p000540.1_BnaEXP	C09p027770.1_BnaEXP	0.580837	4.9471e-59	N/A
A05p000540.1_BnaEXP	C03p068040.1_BnaEXP	0.580773	5.14236e-59	AT3G13900.ATPase E1-E2 type family protein / haloacid dehalogenase-like hydrolase family protein.Gene_%%%_AT1G54280.ATPase E1-E2 type family protein / haloacid dehalogenase-like hydrolase family protein.Gene
A05p000540.1_BnaEXP	A02p037510.1_BnaEXP	0.580761	5.18033e-59	AT5G24580.Heavy metal transport/detoxification superfamily protein.Gene
A05p000540.1_BnaEXP	A01p011980.1_BnaEXP	0.580725	5.29525e-59	AT4G21930.senescence regulator (Protein of unknown function, DUF584).Gene
A05p000540.1_BnaEXP	C03p020870.1_BnaEXP	0.580667	5.48504e-59	BBH_AT2G35840_AT2G35840.Sucrose-6F-phosphate phosphohydrolase family protein
A05p000540.1_BnaEXP	A01p029930.1_BnaEXP	0.580582	5.77862e-59	AT3G17840.RLK902.receptor-like kinase 902.Gene
A05p000540.1_BnaEXP	C04p049570.1_BnaEXP	0.580434	6.32294e-59	AT2G42840.PDF1.protodermal factor 1.Gene
A05p000540.1_BnaEXP	C02p027430.1_BnaEXP	0.580314	6.80468e-59	AT1G74690.IQD31.IQ-domain 31.Gene
A05p000540.1_BnaEXP	C03p037370.1_BnaEXP	0.580247	7.08529e-59	BBH_AT3G09980_AT3G09980.ankyrin repeat 30A-like protein (DUF662)
A05p000540.1_BnaEXP	C05p031660.1_BnaEXP	0.580175	7.40337e-59	AT1G49520.SWIB complex BAF60b domain-containing protein.Gene_%%%_AT3G19080.SWIB complex BAF60b domain-containing protein.Gene
A05p000540.1_BnaEXP	A10p019810.1_BnaEXP	0.580165	7.44781e-59	AT5G15300.Pentatricopeptide repeat (PPR) superfamily protein.Gene
A05p000540.1_BnaEXP	A05p007960.1_BnaEXP	0.580113	7.69088e-59	AT2G37080.RIP2.ROP interactive partner 3.Gene
A05p000540.1_BnaEXP	A10p015110.1_BnaEXP	0.579928	8.60512e-59	AT5G22640.emb1211.MORN (Membrane Occupation and Recognition Nexus) repeat-containing protein.Gene
A05p000540.1_BnaEXP	C01p015680.1_BnaEXP	0.579865	8.94231e-59	BBH_AT4G24260_GH9A3.glycosyl hydrolase 9A3
A05p000540.1_BnaEXP	C06p029840.1_BnaEXP	0.579783	9.39599e-59	AT1G66720.S-adenosyl-L-methionine-dependent methyltransferases superfamily protein.Gene_%%%_AT1G66690.S-adenosyl-L-methionine-dependent methyltransferases superfamily protein.Gene_%%%_AT1G66700.PXMT1.S-adenosyl-L-methionine-dependent methyltransferases superfamily protein.Gene
A05p000540.1_BnaEXP	C05p017700.1_BnaEXP	0.579741	9.64249e-59	AT1G21440.Phosphoenolpyruvate carboxylase family protein.Gene
A05p000540.1_BnaEXP	R24_chrC07p000570.1_BnaEXP	0.579709	9.82881e-59	BBH_AT1G24260_SEP3.K-box region and MADS-box transcription factor family protein
A05p000540.1_BnaEXP	A09p018640.1_BnaEXP	0.5797	9.88563e-59	AT5G46070.Guanylate-binding family protein.Gene
A05p000540.1_BnaEXP	R175_chrAC01p000020.1_BnaEXP	0.579699	9.89213e-59	AT3G08020.PHD finger family protein.Gene
A05p000540.1_BnaEXP	C08p040850.1_BnaEXP	0.57964	1.02498e-58	N/A
A05p000540.1_BnaEXP	C09p028000.2_BnaEXP	0.579259	1.29181e-58	AT4G11080.3xHMG-box1.HMG (high mobility group) box protein.Gene
A05p000540.1_BnaEXP	A06p027310.1_BnaEXP	0.57906	1.45739e-58	AT5G23570.SGS3.XS domain-containing protein / XS zinc finger domain-containing protein-like protein.Gene
A05p000540.1_BnaEXP	A09p010230.1_BnaEXP	0.579032	1.48261e-58	AT2G18890.Protein kinase superfamily protein.Gene
A05p000540.1_BnaEXP	A02p012500.1_BnaEXP	0.579006	1.5063e-58	BBH_AT5G55660_AT5G55660.DEK domain-containing chromatin associated protein
A05p000540.1_BnaEXP	A05p010850.1_BnaEXP	0.57896	1.54905e-58	AT2G33400.FK506-binding nuclear-like protein.Gene
A05p000540.1_BnaEXP	A03p017880.1_BnaEXP	0.578879	1.62699e-58	AT2G37300.ABCI16.transmembrane protein.Gene
A05p000540.1_BnaEXP	A09p006840.1_BnaEXP	0.578878	1.62773e-58	BBH_AT5G63120_AT5G63120.P-loop containing nucleoside triphosphate hydrolases superfamily protein
A05p000540.1_BnaEXP	A05p010720.1_BnaEXP	0.578823	1.68322e-58	AT2G33560.BUBR1.BUB1-related (BUB1: budding uninhibited by benzymidazol 1).Gene
A05p000540.1_BnaEXP	A09p010620.1_BnaEXP	0.578787	1.7195e-58	AT2G19780.Leucine-rich repeat (LRR) family protein.Gene
A05p000540.1_BnaEXP	A06p006260.1_BnaEXP	0.578778	1.72897e-58	AT1G09820.Pentatricopeptide repeat (PPR-like) superfamily protein.Gene
A05p000540.1_BnaEXP	A05p029530.1_BnaEXP	0.578466	2.08932e-58	AT3G12550.FDM3.XH/XS domain-containing protein.Gene
A05p000540.1_BnaEXP	A09p039220.1_BnaEXP	0.578394	2.18172e-58	AT3G57180.BPG2.P-loop containing nucleoside triphosphate hydrolases superfamily protein.Gene
A05p000540.1_BnaEXP	C04p026960.1_BnaEXP	0.578342	2.25196e-58	AT4G13540.golgin family A protein.Gene
A05p000540.1_BnaEXP	C04p052330.1_BnaEXP	0.57834	2.25481e-58	BBH_AT3G62830_AUD1.NAD(P)-binding Rossmann-fold superfamily protein
A05p000540.1_BnaEXP	A09p029050.2_BnaEXP	0.578253	2.37527e-58	AT1G28440.HSL1.HAESA-like 1.Gene
A05p000540.1_BnaEXP	A10p008350.1_BnaEXP	0.578181	2.48121e-58	AT5G52910.ATIM.timeless family protein.Gene
A05p000540.1_BnaEXP	A01p015790.1_BnaEXP	0.578163	2.50818e-58	N/A
A05p000540.1_BnaEXP	C09p035760.1_BnaEXP	0.578034	2.71226e-58	AT5G20740.Plant invertase/pectin methylesterase inhibitor superfamily protein.Gene
A05p000540.1_BnaEXP	A09p008630.1_BnaEXP	0.57802	2.73568e-58	AT5G65930.ZWI.kinesin-like calmodulin-binding protein (ZWICHEL).Gene
A05p000540.1_BnaEXP	A06p022670.1_BnaEXP	0.578011	2.75029e-58	AT5G62230.ERL1.ERECTA-like 1.Gene
A05p000540.1_BnaEXP	A03p031400.1_BnaEXP	0.577923	2.89948e-58	RBH_AT3G09360_AT3G09360.Cyclin/Brf1-like TBP-binding protein
A05p000540.1_BnaEXP	A03p038810.1_BnaEXP	0.57792	2.90573e-58	AT2G04865.Aminotransferase-like, plant mobile domain family protein.Gene
A05p000540.1_BnaEXP	A05p004350.1_BnaEXP	0.577854	3.02309e-58	AT2G44580.zinc ion binding protein.Gene
A05p000540.1_BnaEXP	A07p024810.1_BnaEXP	0.577853	3.02631e-58	AT1G70280.NHL domain-containing protein.Gene
A05p000540.1_BnaEXP	C06p027240.1_BnaEXP	0.577848	3.03448e-58	BBH_AT1G70160_AT1G70160.zinc finger MYND domain protein
A05p000540.1_BnaEXP	C01p000130.1_BnaEXP	0.577815	3.09545e-58	AT4G15110.CYP97B3.cytochrome P450, family 97, subfamily B, polypeptide 3.Gene
A05p000540.1_BnaEXP	A03p027700.1_BnaEXP	0.577804	3.11589e-58	AT4G01210.glycosyl transferase family 1 protein.Gene
A05p000540.1_BnaEXP	C02p029580.1_BnaEXP	0.57767	3.37876e-58	AT5G45850.hypothetical protein (DUF688).Gene
A05p000540.1_BnaEXP	C06p035140.1_BnaEXP	0.577506	3.73007e-58	AT1G72290.Kunitz family trypsin and protease inhibitor protein.Gene
A05p000540.1_BnaEXP	C03p020860.1_BnaEXP	0.577421	3.92687e-58	BBH_AT1G11300_AT1G11300.G-type lectin S-receptor-like Serine/Threonine-kinase
A05p000540.1_BnaEXP	A07p021110.1_BnaEXP	0.577324	4.1618e-58	BBH_AT1G80810_AT1G80810.Tudor/PWWP/MBT superfamily protein
A05p000540.1_BnaEXP	A07p022310.1_BnaEXP	0.577288	4.25482e-58	AT1G76880.Duplicated homeodomain-like superfamily protein.Gene
A05p000540.1_BnaEXP	A05p001290.1_BnaEXP	0.577151	4.61983e-58	AT2G46380.extra-large G-like protein, putative (DUF3133).Gene
A05p000540.1_BnaEXP	C03p051130.1_BnaEXP	0.577144	4.63892e-58	AT5G65900.DEA(D/H)-box RNA helicase family protein.Gene
A05p000540.1_BnaEXP	C09p022770.1_BnaEXP	0.576907	5.35203e-58	AT5G46070.Guanylate-binding family protein.Gene
A05p000540.1_BnaEXP	C09p009350.1_BnaEXP	0.576866	5.48355e-58	BBH_AT5G67030_ABA1.zeaxanthin epoxidase (ZEP) (ABA1)
A05p000540.1_BnaEXP	A08p028100.2_BnaEXP	0.576781	5.77172e-58	N/A
A05p000540.1_BnaEXP	A05p010190.1_BnaEXP	0.576744	5.90302e-58	AT2G34400.Pentatricopeptide repeat (PPR-like) superfamily protein.Gene
A05p000540.1_BnaEXP	A03p021270.2_BnaEXP	0.576664	6.19344e-58	BBH_AT2G43800_AT2G43800.Actin-binding FH2 (formin homology 2) family protein
A05p000540.1_BnaEXP	C07p016150.1_BnaEXP	0.576646	6.26113e-58	BBH_AT4G22100_BGLU3.beta glucosidase 2
A05p000540.1_BnaEXP	A09p032190.1_BnaEXP	0.576603	6.42348e-58	AT2G47110.UBQ6.ubiquitin 6.Gene_%%%_AT1G23410.Ribosomal protein S27a / Ubiquitin family protein.Gene
A05p000540.1_BnaEXP	C09p048090.1_BnaEXP	0.576524	6.73687e-58	AT4G06634.YY1.zinc finger (C2H2 type) family protein.Gene
A05p000540.1_BnaEXP	A03p009780.1_BnaEXP	0.576468	6.96696e-58	AT5G22980.scpl47.serine carboxypeptidase-like 47.Gene
A05p000540.1_BnaEXP	A10p010460.1_BnaEXP	0.576136	8.50611e-58	AT5G55660.DEK domain-containing chromatin associated protein.Gene
A05p000540.1_BnaEXP	C06p035090.1_BnaEXP	0.576127	8.55143e-58	AT1G72250.Di-glucose binding protein with Kinesin motor domain-containing protein.Gene
A05p000540.1_BnaEXP	C08p034840.1_BnaEXP	0.576075	8.82309e-58	BBH_AT2G44670_AT2G44670.senescence-associated family protein (DUF581)
A05p000540.1_BnaEXP	A08p015280.1_BnaEXP	0.576067	8.86437e-58	RBH_AT4G26630_AT4G26630.DEK domain-containing chromatin associated protein
A05p000540.1_BnaEXP	A07p037120.1_BnaEXP	0.57594	9.56756e-58	AT1G80770.PDE318.P-loop containing nucleoside triphosphate hydrolases superfamily protein.Gene
A05p000540.1_BnaEXP	R178_chrAC05p000190.1_BnaEXP	0.575917	9.70247e-58	BBH_AT3G05600_AT3G05600.alpha/beta-Hydrolases superfamily protein
A05p000540.1_BnaEXP	C04p029610.1_BnaEXP	0.575862	1.00265e-57	AT5G36670.RING/FYVE/PHD zinc finger superfamily protein.Gene_%%%_AT5G36740.Acyl-CoA N-acyltransferase with RING/FYVE/PHD-type zinc finger protein.Gene
A05p000540.1_BnaEXP	C05p005040.1_BnaEXP	0.575715	1.0948e-57	AT1G07485.hypothetical protein.Gene
A05p000540.1_BnaEXP	C07p035950.1_BnaEXP	0.575688	1.11241e-57	AT4G31850.PGR3.proton gradient regulation 3.Gene
A05p000540.1_BnaEXP	R178_chrAC05p000150.1_BnaEXP	0.575651	1.13752e-57	AT3G05670.RING/U-box protein.Gene
A05p000540.1_BnaEXP	R211219p000020.1_BnaEXP	0.575615	1.16226e-57	BBH_AT3G03140_AT3G03140.Tudor/PWWP/MBT superfamily protein
A05p000540.1_BnaEXP	A08p008910.2_BnaEXP	0.575611	1.16504e-57	AT4G16740.TPS03.terpene synthase 03.Gene
A05p000540.1_BnaEXP	A06p016540.1_BnaEXP	0.575484	1.25746e-57	RBH_AT3G48670_IDN2.XH/XS domain-containing protein
A05p000540.1_BnaEXP	A06p038250.1_BnaEXP	0.575473	1.26538e-57	AT4G18970.GDSL-like Lipase/Acylhydrolase superfamily protein.Gene_%%%_AT5G45670.GDSL-like Lipase/Acylhydrolase superfamily protein.Gene
A05p000540.1_BnaEXP	A01p009050.1_BnaEXP	0.575305	1.39973e-57	BBH_AT4G18130_PHYE.phytochrome E
A05p000540.1_BnaEXP	A10p024130.1_BnaEXP	0.575264	1.43424e-57	AT5G08640.FLS1.flavonol synthase 1.Gene_%%%_AT5G63600.FLS5.flavonol synthase 5.Gene_%%%_AT5G63595.FLS4.flavonol synthase 4.Gene_%%%_AT5G43935.FLS6.flavonol synthase 6.Gene
A05p000540.1_BnaEXP	A02p025110.1_BnaEXP	0.575234	1.46004e-57	BBH_AT4G02460_PMS1.DNA mismatch repair protein
A05p000540.1_BnaEXP	C05p016130.1_BnaEXP	0.575219	1.47381e-57	AT1G19990.nucleolin.Gene
A05p000540.1_BnaEXP	C04p015360.1_BnaEXP	0.575155	1.53125e-57	AT2G33400.FK506-binding nuclear-like protein.Gene
A05p000540.1_BnaEXP	C05p002000.1_BnaEXP	0.57515	1.53542e-57	AT1G03780.TPX2.targeting protein for XKLP2.Gene_%%%_AT5G44270.TPX2 (targeting protein for Xklp2) protein family.Gene
A05p000540.1_BnaEXP	A09p040700.1_BnaEXP	0.574973	1.70664e-57	RBH_AT3G59670_AT3G59670.elongation factor
A05p000540.1_BnaEXP	A03p043150.1_BnaEXP	0.574962	1.71825e-57	AT4G16141.GATA type zinc finger transcription factor family protein.Gene
A05p000540.1_BnaEXP	A01p015210.1_BnaEXP	0.574716	1.98988e-57	AT4G25610.C2H2-like zinc finger protein.Gene
A05p000540.1_BnaEXP	C06p003140.1_BnaEXP	0.574703	2.0057e-57	AT1G43770.RING/FYVE/PHD zinc finger superfamily protein.Gene
A05p000540.1_BnaEXP	C08p008710.1_BnaEXP	0.574657	2.06241e-57	AT5G35670.iqd33.IQ-domain 33.Gene
A05p000540.1_BnaEXP	C06p028860.1_BnaEXP	0.574571	2.17053e-57	BBH_AT1G65060_4CL3.4-coumarate:CoA ligase 3
A05p000540.1_BnaEXP	C07p026000.1_BnaEXP	0.574347	2.48078e-57	BBH_AT3G51950_AT3G51950.Zinc finger (CCCH-type) family protein / RNA recognition motif (RRM)-containing protein
A05p000540.1_BnaEXP	A08p010980.1_BnaEXP	0.574235	2.65261e-57	AT4G21895.DNA binding protein.Gene
A05p000540.1_BnaEXP	C03p055860.1_BnaEXP	0.57419	2.72514e-57	BBH_AT4G14330_AT4G14330.P-loop containing nucleoside triphosphate hydrolases superfamily protein
A05p000540.1_BnaEXP	A09p005640.1_BnaEXP	0.574097	2.87902e-57	AT5G23890.GPI-anchored adhesin-like protein.Gene
A05p000540.1_BnaEXP	A10p002970.1_BnaEXP	0.57408	2.90937e-57	AT1G04920.SPS3F.sucrose phosphate synthase 3F.Gene
A05p000540.1_BnaEXP	A03p021790.1_BnaEXP	0.573844	3.34818e-57	BBH_AT2G45120_AT2G45120.C2H2-like zinc finger protein
A05p000540.1_BnaEXP	C05p036090.1_BnaEXP	0.573819	3.39839e-57	AT3G14890.phosphoesterase.Gene
A05p000540.1_BnaEXP	C04p039500.1_BnaEXP	0.573794	3.44916e-57	BBH_AT2G28310_AT2G28310.trimethylguanosine synthase (DUF707)
A05p000540.1_BnaEXP	A05p031860.2_BnaEXP	0.573716	3.61372e-57	AT3G09650.HCF152.Tetratricopeptide repeat (TPR)-like superfamily protein.Gene
A05p000540.1_BnaEXP	A06p015300.1_BnaEXP	0.573605	3.85944e-57	BBH_AT1G21440_AT1G21440.Phosphoenolpyruvate carboxylase family protein
A05p000540.1_BnaEXP	C04p016630.1_BnaEXP	0.573365	4.45111e-57	BBH_AT2G34770_FAH1.fatty acid hydroxylase 1
A05p000540.1_BnaEXP	A05p001500.1_BnaEXP	0.573325	4.56054e-57	AT2G46200.U11/U12 small nuclear ribonucleoprotein.Gene
A05p000540.1_BnaEXP	A09p006660.1_BnaEXP	0.573243	4.78705e-57	AT5G62890.Xanthine/uracil permease family protein.Gene
A05p000540.1_BnaEXP	A07p013900.1_BnaEXP	0.573154	5.04798e-57	AT2G27470.NF-YB11.nuclear factor Y, subunit B11.Gene
A05p000540.1_BnaEXP	A03p034100.1_BnaEXP	0.57287	5.97526e-57	BBH_AT3G14920_AT3G14920.Peptide-N4-(N-acetyl-beta-glucosaminyl)asparagine amidase A protein
A05p000540.1_BnaEXP	C03p012600.1_BnaEXP	0.572818	6.16196e-57	BBH_AT5G60210_RIP5.ROP interactive partner 5
A05p000540.1_BnaEXP	C01p038590.1_BnaEXP	0.572599	7.01818e-57	AT3G15790.MBD11.methyl-CPG-binding domain 11.Gene
A05p000540.1_BnaEXP	C09p035240.1_BnaEXP	0.572598	7.01849e-57	AT5G22030.UBP8.ubiquitin-specific protease 8.Gene
A05p000540.1_BnaEXP	A09p052070.1_BnaEXP	0.57258	7.09548e-57	AT1G10610.basic helix-loop-helix (bHLH) DNA-binding superfamily protein.Gene
A05p000540.1_BnaEXP	A10p001630.1_BnaEXP	0.572501	7.43722e-57	AT1G03170.FAF2.FANTASTIC four-like protein (DUF3049).Gene
A05p000540.1_BnaEXP	A07p032280.1_BnaEXP	0.572464	7.59921e-57	AT1G73700.MATE efflux family protein.Gene
A05p000540.1_BnaEXP	A10p008790.1_BnaEXP	0.572453	7.64879e-57	AT5G53500.Transducin/WD40 repeat-like superfamily protein.Gene
A05p000540.1_BnaEXP	C05p013010.1_BnaEXP	0.572435	7.73209e-57	AT1G16515.transmembrane protein.Gene
A05p000540.1_BnaEXP	C03p057270.1_BnaEXP	0.572383	7.97425e-57	AT1G26290.hypothetical protein.Gene
A05p000540.1_BnaEXP	A06p039670.1_BnaEXP	0.572328	8.23626e-57	AT5G43020.Leucine-rich repeat protein kinase family protein.Gene
A05p000540.1_BnaEXP	A08p001880.1_BnaEXP	0.572327	8.24211e-57	RBH_AT1G52030_MBP2.myrosinase-binding protein 2
A05p000540.1_BnaEXP	A08p014690.1_BnaEXP	0.572259	8.58145e-57	AT4G28310.microtubule-associated protein.Gene
A05p000540.1_BnaEXP	A03p046000.1_BnaEXP	0.572114	9.35053e-57	AT4G22320.golgin family A protein.Gene
A05p000540.1_BnaEXP	A09p012490.1_BnaEXP	0.572098	9.44084e-57	AT1G64450.Glycine-rich protein family.Gene
A05p000540.1_BnaEXP	A07p028300.1_BnaEXP	0.572065	9.62879e-57	BBH_AT1G68690_PERK9.Protein kinase superfamily protein
A05p000540.1_BnaEXP	A09p006240.1_BnaEXP	0.572063	9.64034e-57	BBH_AT5G61770_PPAN.PETER PAN-like protein
A05p000540.1_BnaEXP	C07p011810.1_BnaEXP	0.571982	1.01138e-56	AT5G45790.Ubiquitin carboxyl-terminal hydrolase family protein.Gene
A05p000540.1_BnaEXP	A10p028120.1_BnaEXP	0.571746	1.1625e-56	BBH_AT5G03760_ATCSLA09.Nucleotide-diphospho-sugar transferases superfamily protein
A05p000540.1_BnaEXP	A02p019660.1_BnaEXP	0.571472	1.36733e-56	BBH_AT1G72290_AT1G72290.Kunitz family trypsin and protease inhibitor protein
A05p000540.1_BnaEXP	R178_chrAC05p000600.1_BnaEXP	0.571446	1.38784e-56	BBH_AT3G04960_AT3G04960.trichohyalin, putative (DUF3444)
A05p000540.1_BnaEXP	C01p038860.1_BnaEXP	0.571399	1.42724e-56	BBH_AT4G32670_AT4G32670.RING/FYVE/PHD zinc finger superfamily protein
A05p000540.1_BnaEXP	A03p052220.1_BnaEXP	0.57132	1.49525e-56	AT4G31880.transcriptional regulator.Gene
A05p000540.1_BnaEXP	A02p037970.1_BnaEXP	0.571295	1.51732e-56	AT5G23420.HMGB6.high-mobility group box 6.Gene
A05p000540.1_BnaEXP	C04p037010.1_BnaEXP	0.57129	1.52245e-56	AT2G24440.selenium binding protein.Gene
A05p000540.1_BnaEXP	A10p014340.4_BnaEXP	0.57126	1.54927e-56	BBH_AT5G60210_RIP5.ROP interactive partner 5
A05p000540.1_BnaEXP	C01p019780.1_BnaEXP	0.571145	1.65823e-56	AT4G28310.microtubule-associated protein.Gene
A05p000540.1_BnaEXP	A06p032700.1_BnaEXP	0.571126	1.67721e-56	AT3G28570.P-loop containing nucleoside triphosphate hydrolases superfamily protein.Gene
A05p000540.1_BnaEXP	C07p011950.1_BnaEXP	0.57105	1.75376e-56	RBH_AT5G46070_AT5G46070.Guanylate-binding family protein
A05p000540.1_BnaEXP	C08p044900.1_BnaEXP	0.570974	1.83372e-56	AT1G13790.FDM4.XH/XS domain-containing protein.Gene
A05p000540.1_BnaEXP	A03p038330.1_BnaEXP	0.570347	2.65364e-56	RBH_AT3G25100_CDC45.cell division cycle 45
A05p000540.1_BnaEXP	C02p010230.1_BnaEXP	0.57029	2.74411e-56	BBH_AT5G22430_AT5G22430.Pollen Ole e 1 allergen and extensin family protein
A05p000540.1_BnaEXP	A02p031600.1_BnaEXP	0.570261	2.79171e-56	AT2G03090.EXPA15.expansin A15.Gene
A05p000540.1_BnaEXP	C07p014470.1_BnaEXP	0.570191	2.90838e-56	AT2G01750.MAP70-3.microtubule-associated proteins 70-3.Gene
A05p000540.1_BnaEXP	A03p033480.1_BnaEXP	0.570041	3.17631e-56	BBH_AT3G13690_AT3G13690.kinase with adenine nucleotide alpha hydrolases-like domain-containing protein
A05p000540.1_BnaEXP	C01p019100.1_BnaEXP	0.570017	3.22108e-56	RBH_AT4G27595_AT4G27595.WEB family protein (DUF827)
A05p000540.1_BnaEXP	C04p032990.2_BnaEXP	0.570008	3.23865e-56	AT5G41140.Myosin heavy chain-related protein.Gene
A05p000540.1_BnaEXP	A02p012540.1_BnaEXP	0.569949	3.35375e-56	AT5G66330.Leucine-rich repeat (LRR) family protein.Gene
A05p000540.1_BnaEXP	C08p022110.1_BnaEXP	0.569891	3.46905e-56	AT1G20580.Small nuclear ribonucleoprotein family protein.Gene
A05p000540.1_BnaEXP	C06p005110.1_BnaEXP	0.569856	3.54048e-56	BBH_AT1G50820_AT1G50820.aminotransferase-like, mobile domain protein
A05p000540.1_BnaEXP	C03p033560.1_BnaEXP	0.569834	3.58731e-56	AT4G01210.glycosyl transferase family 1 protein.Gene
A05p000540.1_BnaEXP	C08p017120.1_BnaEXP	0.569806	3.64778e-56	BBH_AT4G38940_AT4G38940.Galactose oxidase/kelch repeat superfamily protein
A05p000540.1_BnaEXP	C01p007650.1_BnaEXP	0.569684	3.91854e-56	AT4G30130.DUF630 family protein (DUF630 and DUF632).Gene
A05p000540.1_BnaEXP	R178_chrAC05p000760.1_BnaEXP	0.569676	3.93722e-56	AT3G05110.early endosome antigen-like protein, putative (DUF3444).Gene_%%%_AT3G04960.trichohyalin, putative (DUF3444).Gene
A05p000540.1_BnaEXP	C08p009080.1_BnaEXP	0.569644	4.0101e-56	BBH_AT5G33370_AT5G33370.GDSL-like Lipase/Acylhydrolase superfamily protein
A05p000540.1_BnaEXP	A07p021100.1_BnaEXP	0.569626	4.05363e-56	RBH_AT1G80790_FDM5.XH/XS domain-containing protein
A05p000540.1_BnaEXP	A08p003450.1_BnaEXP	0.569493	4.38306e-56	AT1G48480.RKL1.receptor-like kinase 1.Gene
A05p000540.1_BnaEXP	A09p022860.1_BnaEXP	0.569417	4.58242e-56	AT4G17520.Hyaluronan / mRNA binding family.Gene
A05p000540.1_BnaEXP	C01p007400.1_BnaEXP	0.569311	4.87651e-56	BBH_AT4G30340_DGK7.diacylglycerol kinase 7
A05p000540.1_BnaEXP	A08p017830.1_BnaEXP	0.569304	4.8956e-56	AT4G39160.Homeodomain-like superfamily protein.Gene
A05p000540.1_BnaEXP	C09p021410.2_BnaEXP	0.569297	4.9166e-56	AT1G28327.E3 ubiquitin-protein ligase.Gene_%%%_AT1G03770.RING1B.RING 1B.Gene
A05p000540.1_BnaEXP	A02p019220.1_BnaEXP	0.569132	5.41526e-56	BBH_AT1G71380_CEL3.cellulase 3
A05p000540.1_BnaEXP	A09p034460.1_BnaEXP	0.569034	5.73624e-56	AT3G51240.F3H.flavanone 3-hydroxylase.Gene
A05p000540.1_BnaEXP	A09p026390.1_BnaEXP	0.569031	5.74476e-56	AT4G11400.ARID/BRIGHT DNA-binding , ELM2 domain and myb-like DNA-binding domain-containing protein.Gene
A05p000540.1_BnaEXP	C08p032510.1_BnaEXP	0.568981	5.91485e-56	N/A
A05p000540.1_BnaEXP	A09p006040.1_BnaEXP	0.568979	5.92493e-56	BBH_AT5G60980_AT5G60980.Nuclear transport factor 2 (NTF2) family protein with RNA binding (RRM-RBD-RNP motifs) domain-containing protein
A05p000540.1_BnaEXP	C04p017860.1_BnaEXP	0.568901	6.20084e-56	AT2G28870.cyclin-dependent kinase inhibitor SMR1-like protein.Gene
A05p000540.1_BnaEXP	A07p018370.1_BnaEXP	0.568892	6.23185e-56	AT3G58110.hypothetical protein.Gene_%%%_AT2G42370.hypothetical protein.Gene
A05p000540.1_BnaEXP	C05p033910.1_BnaEXP	0.568806	6.55299e-56	BBH_AT3G42170_DAYSLEEPER.BED zinc finger and hAT dimerization domain-containing protein DAYSLEEPER
A05p000540.1_BnaEXP	A06p013990.1_BnaEXP	0.568725	6.87232e-56	AT1G19830.SAUR-like auxin-responsive protein family.Gene
A05p000540.1_BnaEXP	A05p002540.1_BnaEXP	0.568599	7.40035e-56	BBH_AT2G42190_AT2G42190.rho GTPase-activating gacO-like protein
A05p000540.1_BnaEXP	C01p001910.1_BnaEXP	0.568561	7.56404e-56	AT4G37170.Pentatricopeptide repeat (PPR) superfamily protein.Gene
A05p000540.1_BnaEXP	A03p055370.1_BnaEXP	0.568411	8.25829e-56	BBH_AT4G37590_NPY5.Phototropic-responsive NPH3 family protein
A05p000540.1_BnaEXP	A01p008300.1_BnaEXP	0.568201	9.3356e-56	BBH_AT4G28680_TYRDC.L-tyrosine decarboxylase
A05p000540.1_BnaEXP	A04p026520.1_BnaEXP	0.568088	9.97122e-56	AT2G42840.PDF1.protodermal factor 1.Gene
A05p000540.1_BnaEXP	A07p006840.1_BnaEXP	0.568071	1.00754e-55	BBH_AT3G62750_BGLU8.beta glucosidase 8
A05p000540.1_BnaEXP	A07p028720.1_BnaEXP	0.56804	1.02584e-55	AT1G69260.AFP1.ABI five binding protein.Gene
A05p000540.1_BnaEXP	A06p034700.1_BnaEXP	0.567928	1.09504e-55	BBH_AT3G25700_AT3G25700.Eukaryotic aspartyl protease family protein
A05p000540.1_BnaEXP	A02p026440.1_BnaEXP	0.567917	1.10209e-55	AT5G23800.DUF 10.agenet domain protein (DOMAIN OF UNKNOWN FUNCTION 724 10).Gene_%%%_AT5G23780.DUF9.agenet domain protein (DOMAIN OF UNKNOWN FUNCTION 724 9).Gene_%%%_AT5G23770.DUF8.agenet domain protein (DOMAIN OF UNKNOWN FUNCTION 724 8).Gene
A05p000540.1_BnaEXP	C07p029710.1_BnaEXP	0.567854	1.1431e-55	AT4G21430.B160.protein B160.Gene
A05p000540.1_BnaEXP	A03p024220.1_BnaEXP	0.56784	1.15274e-55	BBH_AT5G50310_AT5G50310.Galactose oxidase/kelch repeat superfamily protein
A05p000540.1_BnaEXP	A02p011160.1_BnaEXP	0.567832	1.15791e-55	AT5G58080.RR18.response regulator 18.Gene
A05p000540.1_BnaEXP	C08p027050.1_BnaEXP	0.567709	1.2445e-55	BBH_AT3G51240_F3H.flavanone 3-hydroxylase
A05p000540.1_BnaEXP	A03p025490.1_BnaEXP	0.567697	1.25282e-55	AT4G10930.RING/U-box protein.Gene
A05p000540.1_BnaEXP	C09p043480.2_BnaEXP	0.567691	1.25749e-55	AT5G52882.P-loop containing nucleoside triphosphate hydrolases superfamily protein.Gene_%%%_AT4G28000.P-loop containing nucleoside triphosphate hydrolases superfamily protein.Gene
A05p000540.1_BnaEXP	C06p036980.1_BnaEXP	0.567529	1.38171e-55	AT1G74430.MYB95.myb domain protein 95.Gene
A05p000540.1_BnaEXP	C09p033680.1_BnaEXP	0.567493	1.41114e-55	AT5G60142.AP2/B3-like transcriptional factor family protein.Gene
A05p000540.1_BnaEXP	A03p050080.1_BnaEXP	0.567409	1.48162e-55	AT4G28740.LOW PSII ACCUMULATION-like protein.Gene
A05p000540.1_BnaEXP	C08p048460.1_BnaEXP	0.567347	1.53598e-55	AT3G53730.Histone superfamily protein.Gene_%%%_AT1G07820.Histone superfamily protein.Gene_%%%_AT1G07660.Histone superfamily protein.Gene_%%%_AT3G46320.Histone superfamily protein.Gene_%%%_AT3G45930.Histone superfamily protein.Gene_%%%_AT5G59690.Histone superfamily protein.Gene_%%%_AT5G59970.Histone superfamily protein.Gene_%%%_AT2G28740.HIS4.histone H4.Gene
A05p000540.1_BnaEXP	A07p036910.1_BnaEXP	0.567336	1.54587e-55	BBH_AT1G79640_AT1G79640.Protein kinase superfamily protein
A05p000540.1_BnaEXP	C03p068190.1_BnaEXP	0.567321	1.55965e-55	BBH_AT1G55210_AT1G55210.Disease resistance-responsive (dirigent-like protein) family protein
A05p000540.1_BnaEXP	C01p017370.1_BnaEXP	0.567293	1.58532e-55	AT4G25960.ABCB2.P-glycoprotein 2.Gene
A05p000540.1_BnaEXP	A06p022050.1_BnaEXP	0.567284	1.59406e-55	BBH_AT5G23970_AT5G23970.HXXXD-type acyl-transferase family protein
A05p000540.1_BnaEXP	C01p033150.1_BnaEXP	0.567274	1.60312e-55	BBH_AT3G13480_AT3G13480.nuclear polyadenylated RNA-binding protein
A05p000540.1_BnaEXP	C08p025880.1_BnaEXP	0.567152	1.72058e-55	AT3G49900.Phototropic-responsive NPH3 family protein.Gene
A05p000540.1_BnaEXP	C03p041060.1_BnaEXP	0.567091	1.78284e-55	AT3G16000.MFP1.MAR binding filament-like protein 1.Gene
A05p000540.1_BnaEXP	A03p039830.2_BnaEXP	0.567039	1.83851e-55	AT2G16250.Leucine-rich repeat protein kinase family protein.Gene
A05p000540.1_BnaEXP	A03p019900.1_BnaEXP	0.567028	1.84944e-55	AT2G40480.WEB family protein (DUF827).Gene
A05p000540.1_BnaEXP	C08p036560.1_BnaEXP	0.566952	1.93355e-55	AT3G62590.alpha/beta-Hydrolases superfamily protein.Gene
A05p000540.1_BnaEXP	A09p051850.1_BnaEXP	0.566905	1.98714e-55	BBH_AT1G10820_AT1G10820.hypothetical protein (DUF3755)
A05p000540.1_BnaEXP	A06p007800.1_BnaEXP	0.566839	2.06496e-55	AT1G13330.AHP2.Tat-binding protein 1(Tbp-1)-interacting protein (TBPIP).Gene
A05p000540.1_BnaEXP	C05p014950.1_BnaEXP	0.566822	2.08557e-55	BBH_AT1G18800_NRP2.NAP1-related protein 2
A05p000540.1_BnaEXP	A06p038810.1_BnaEXP	0.566769	2.15009e-55	AT5G44450.alpha amino-terminal protein methyltransferase.Gene
A05p000540.1_BnaEXP	A01p012210.1_BnaEXP	0.566562	2.42486e-55	AT4G22200.KT2/3.potassium transport 2/3.Gene
A05p000540.1_BnaEXP	A05p001110.1_BnaEXP	0.566492	2.52532e-55	AT2G46640.NAD-dependent protein deacetylase HST1-like protein.Gene
A05p000540.1_BnaEXP	A07p036170.1_BnaEXP	0.56649	2.52943e-55	AT1G78650.POLD3.DNA-directed DNA polymerase.Gene
A05p000540.1_BnaEXP	C03p067300.1_BnaEXP	0.566484	2.53715e-55	AT1G53250.histone-lysine N-methyltransferase, H3 lysine-79 specific-like protein.Gene
A05p000540.1_BnaEXP	C06p001700.1_BnaEXP	0.56641	2.64913e-55	BBH_AT1G47970_AT1G47970.nucleolin
A05p000540.1_BnaEXP	A10p010070.1_BnaEXP	0.56639	2.68008e-55	AT5G55230.MAP65-1.microtubule-associated proteins 65-1.Gene
A05p000540.1_BnaEXP	A01p010220.1_BnaEXP	0.56637	2.71092e-55	BBH_AT4G19590_AT4G19590.Chaperone DnaJ-domain superfamily protein
A05p000540.1_BnaEXP	C05p022560.1_BnaEXP	0.566354	2.73599e-55	AT1G28090.Polynucleotide adenylyltransferase family protein.Gene
A05p000540.1_BnaEXP	A02p036140.1_BnaEXP	0.566338	2.7625e-55	BBH_AT5G27220_AT5G27220.Frigida-like protein
A05p000540.1_BnaEXP	A02p038190.1_BnaEXP	0.566158	3.06641e-55	AT5G60910.AGL8.AGAMOUS-like 8.Gene
A05p000540.1_BnaEXP	A03p030490.1_BnaEXP	0.565989	3.38198e-55	AT3G06880.Transducin/WD40 repeat-like superfamily protein.Gene
A05p000540.1_BnaEXP	A03p039130.1_BnaEXP	0.565877	3.60829e-55	AT2G11910.hypothetical protein.Gene
A05p000540.1_BnaEXP	A09p026320.1_BnaEXP	0.565782	3.81397e-55	BBH_AT4G11420_EIF3A.eukaryotic translation initiation factor 3A
A05p000540.1_BnaEXP	C07p021480.1_BnaEXP	0.565674	4.05839e-55	AT5G26810.Pectin lyase-like superfamily protein.Gene
A05p000540.1_BnaEXP	C08p041440.1_BnaEXP	0.565654	4.10543e-55	AT2G20280.Zinc finger C-x8-C-x5-C-x3-H type family protein.Gene
A05p000540.1_BnaEXP	A06p025870.1_BnaEXP	0.565577	4.29431e-55	AT5G65820.Pentatricopeptide repeat (PPR) superfamily protein.Gene
A05p000540.1_BnaEXP	A05p001770.1_BnaEXP	0.565554	4.35015e-55	AT2G40840.DPE2.disproportionating enzyme 2.Gene
A05p000540.1_BnaEXP	A08p023030.1_BnaEXP	0.565497	4.4972e-55	BBH_AT1G20220_AT1G20220.Alba DNA/RNA-binding protein
A05p000540.1_BnaEXP	A04p000570.1_BnaEXP	0.565365	4.85331e-55	AT3G62300.DUF7.agenet domain protein (DOMAIN OF UNKNOWN FUNCTION 724 7).Gene
A05p000540.1_BnaEXP	C09p024630.1_BnaEXP	0.565315	4.99567e-55	BBH_AT2G03060_AGL30.AGAMOUS-like 30
A05p000540.1_BnaEXP	C04p032450.1_BnaEXP	0.565265	5.14397e-55	AT5G40630.Ubiquitin-like superfamily protein.Gene
A05p000540.1_BnaEXP	C06p026470.1_BnaEXP	0.565236	5.22954e-55	AT1G71710.DNAse I-like superfamily protein.Gene
A05p000540.1_BnaEXP	A03p039860.1_BnaEXP	0.565204	5.32838e-55	BBH_AT2G16365_AT2G16365.F-box family protein
A05p000540.1_BnaEXP	A03p019930.1_BnaEXP	0.565155	5.48087e-55	AT2G40620.Basic-leucine zipper (bZIP) transcription factor family protein.Gene
A05p000540.1_BnaEXP	C09p015770.1_BnaEXP	0.565005	5.97634e-55	AT1G62830.LDL1.LSD1-like 1.Gene
A05p000540.1_BnaEXP	A01p012330.1_BnaEXP	0.564964	6.11975e-55	AT4G22410.U4/U6.U5 tri-snRNP-associated-like protein.Gene_%%%_AT4G22350.Ubiquitin C-terminal hydrolases superfamily protein.Gene_%%%_AT4G22285.Ubiquitin C-terminal hydrolases superfamily protein.Gene
A05p000540.1_BnaEXP	A06p030310.1_BnaEXP	0.564952	6.16303e-55	AT5G28300.Duplicated homeodomain-like superfamily protein.Gene
A05p000540.1_BnaEXP	A03p030560.1_BnaEXP	0.564912	6.30736e-55	AT3G07030.Alba DNA/RNA-binding protein.Gene
A05p000540.1_BnaEXP	A02p005070.1_BnaEXP	0.564883	6.41499e-55	BBH_AT5G14440_AT5G14440.Surfeit locus protein 2 (SURF2)
A05p000540.1_BnaEXP	C07p019570.1_BnaEXP	0.564867	6.47409e-55	BBH_AT5G03780_TRFL10.TRF-like 10
A05p000540.1_BnaEXP	C01p004030.1_BnaEXP	0.564737	6.97613e-55	AT4G34250.KCS16.3-ketoacyl-CoA synthase 16.Gene
A05p000540.1_BnaEXP	A09p026650.1_BnaEXP	0.564361	8.66913e-55	AT4G11080.3xHMG-box1.HMG (high mobility group) box protein.Gene
A05p000540.1_BnaEXP	A05p005940.1_BnaEXP	0.564349	8.72759e-55	AT2G39930.ISA1.isoamylase 1.Gene
A05p000540.1_BnaEXP	A05p012830.1_BnaEXP	0.564328	8.8332e-55	BBH_AT2G31280_CPUORF7.transcription factor bHLH155-like protein
A05p000540.1_BnaEXP	A01p012900.1_BnaEXP	0.564305	8.94932e-55	AT4G23020.TRM11.hypothetical protein.Gene
A05p000540.1_BnaEXP	A06p006470.1_BnaEXP	0.564303	8.96222e-55	AT1G10060.BCAT-1.branched-chain amino acid transaminase 1.Gene
A05p000540.1_BnaEXP	C09p043610.1_BnaEXP	0.564149	9.79302e-55	AT5G53020.Ribonuclease P protein subunit P38-like protein.Gene
A05p000540.1_BnaEXP	C08p048330.1_BnaEXP	0.564122	9.94595e-55	AT1G08010.GATA11.GATA transcription factor 11.Gene_%%%_AT1G08000.GATA10.GATA transcription factor 10.Gene
A05p000540.1_BnaEXP	A05p010500.1_BnaEXP	0.564118	9.97198e-55	BBH_AT2G34040_AT2G34040.Apoptosis inhibitory protein 5 (API5)
A05p000540.1_BnaEXP	A06p013320.1_BnaEXP	0.564014	1.05881e-54	BBH_AT1G18950_AT1G18950.DDT domain superfamily
A05p000540.1_BnaEXP	A09p045260.1_BnaEXP	0.563707	1.26305e-54	AT2G22795.hypothetical protein.Gene
A05p000540.1_BnaEXP	A06p030820.1_BnaEXP	0.563683	1.28084e-54	AT5G49210.stress response NST1-like protein.Gene
A05p000540.1_BnaEXP	C08p041960.1_BnaEXP	0.563506	1.41789e-54	AT1G18950.DDT domain superfamily.Gene
A05p000540.1_BnaEXP	A03p010760.1_BnaEXP	0.563428	1.48251e-54	AT5G58720.smr (Small MutS Related) domain-containing protein.Gene
A05p000540.1_BnaEXP	A07p014650.1_BnaEXP	0.563313	1.58451e-54	BBH_AT2G28630_KCS12.3-ketoacyl-CoA synthase 12
A05p000540.1_BnaEXP	A03p034210.1_BnaEXP	0.56324	1.65149e-54	AT3G15120.P-loop containing nucleoside triphosphate hydrolases superfamily protein.Gene
A05p000540.1_BnaEXP	A07p027580.1_BnaEXP	0.5632	1.69053e-54	BBH_AT1G67750_AT1G67750.Pectate lyase family protein
A05p000540.1_BnaEXP	C03p040190.1_BnaEXP	0.563193	1.6973e-54	BBH_AT3G14172_AT3G14172.GPI-anchored adhesin-like protein
A05p000540.1_BnaEXP	C09p052200.1_BnaEXP	0.563187	1.70268e-54	AT5G08780.winged-helix DNA-binding transcription factor family protein.Gene
A05p000540.1_BnaEXP	A06p039510.1_BnaEXP	0.563108	1.7817e-54	AT5G43310.COP1-interacting protein-like protein.Gene
A05p000540.1_BnaEXP	C01p018370.1_BnaEXP	0.563107	1.78259e-54	N/A
A05p000540.1_BnaEXP	C03p035200.1_BnaEXP	0.563102	1.7878e-54	BBH_AT3G04360_AT3G04360.Calcium-dependent lipid-binding (CaLB domain) family protein
A05p000540.1_BnaEXP	A05p034290.1_BnaEXP	0.563012	1.88254e-54	N/A
A05p000540.1_BnaEXP	A02p024900.1_BnaEXP	0.562997	1.89881e-54	AT4G35685.DNA-directed RNA polymerase III subunit.Gene_%%%_AT4G01590.DNA-directed RNA polymerase III subunit.Gene
A05p000540.1_BnaEXP	A04p014850.1_BnaEXP	0.562986	1.91085e-54	BBH_AT2G23990_ENODL11.early nodulin-like protein 11
A05p000540.1_BnaEXP	A07p026290.1_BnaEXP	0.562975	1.92376e-54	RBH_AT1G65440_GTB1.global transcription factor group B1
A05p000540.1_BnaEXP	C02p043940.1_BnaEXP	0.562965	1.93413e-54	BBH_AT1G77310_AT1G77310.wound-responsive family protein
A05p000540.1_BnaEXP	A07p002780.1_BnaEXP	0.562949	1.95229e-54	AT2G17525.Pentatricopeptide repeat (PPR) superfamily protein.Gene
A05p000540.1_BnaEXP	A05p008250.1_BnaEXP	0.5629	2.00739e-54	AT2G36740.SWC2.DNA binding protein SWC2.Gene
A05p000540.1_BnaEXP	C07p013240.1_BnaEXP	0.562886	2.02461e-54	BBH_AT5G47150_AT5G47150.YDG/SRA domain-containing protein
A05p000540.1_BnaEXP	C01p007810.1_BnaEXP	0.562745	2.19471e-54	BBH_AT4G29920_AT4G29920.Double Clp-N motif-containing P-loop nucleoside triphosphate hydrolases superfamily protein
A05p000540.1_BnaEXP	C07p030400.1_BnaEXP	0.562744	2.19591e-54	BBH_AT4G22910_FZR2.FIZZY-related 2
A05p000540.1_BnaEXP	A09p026150.1_BnaEXP	0.562675	2.28451e-54	AT4G11690.Pentatricopeptide repeat (PPR-like) superfamily protein.Gene
A05p000540.1_BnaEXP	A03p054570.1_BnaEXP	0.562672	2.28793e-54	AT4G36380.ROT3.Cytochrome P450 superfamily protein.Gene
A05p000540.1_BnaEXP	A07p002720.1_BnaEXP	0.562659	2.30492e-54	AT4G35570.HMGB5.high mobility group B5.Gene_%%%_AT2G17560.HMGB4.high mobility group B4.Gene
A05p000540.1_BnaEXP	C09p045090.1_BnaEXP	0.562591	2.39658e-54	AT5G54200.Transducin/WD40 repeat-like superfamily protein.Gene
A05p000540.1_BnaEXP	A04p002340.1_BnaEXP	0.562401	2.67248e-54	RBH_AT3G58160_XIJ.P-loop containing nucleoside triphosphate hydrolases superfamily protein
A05p000540.1_BnaEXP	C08p012580.1_BnaEXP	0.562351	2.74977e-54	AT4G16807.ATP-dependent caseinolytic protease/crotonase family protein.Gene
A05p000540.1_BnaEXP	A09p012530.1_BnaEXP	0.562307	2.81979e-54	BBH_AT1G64390_GH9C2.glycosyl hydrolase 9C2
A05p000540.1_BnaEXP	A10p019800.1_BnaEXP	0.562235	2.93969e-54	BBH_AT5G15310_MYB16.myb domain protein 16
A05p000540.1_BnaEXP	A01p011290.1_BnaEXP	0.562211	2.98049e-54	RBH_AT4G21190_emb1417.Pentatricopeptide repeat (PPR) superfamily protein
A05p000540.1_BnaEXP	A08p019300.1_BnaEXP	0.562155	3.07706e-54	BBH_AT1G28670_ARAB-1.GDSL-like Lipase/Acylhydrolase superfamily protein
A05p000540.1_BnaEXP	C05p012480.1_BnaEXP	0.56212	3.13836e-54	AT1G15940.Tudor/PWWP/MBT superfamily protein.Gene
A05p000540.1_BnaEXP	C09p050440.1_BnaEXP	0.562082	3.20792e-54	AT5G11190.SHN2.Integrase-type DNA-binding superfamily protein.Gene
A05p000540.1_BnaEXP	A03p034880.1_BnaEXP	0.562043	3.27946e-54	AT3G16870.GATA17.GATA transcription factor 17.Gene
A05p000540.1_BnaEXP	A02p001830.1_BnaEXP	0.562036	3.29312e-54	AT5G06650.GIS2.C2H2 and C2HC zinc fingers superfamily protein.Gene
A05p000540.1_BnaEXP	C03p063730.2_BnaEXP	0.56189	3.58022e-54	BBH_AT4G33380_AT4G33380.dimethylallyl, adenosine tRNA methylthiotransferase
A05p000540.1_BnaEXP	A02p036130.1_BnaEXP	0.56188	3.60014e-54	BBH_AT5G27240_AT5G27240.DNAJ heat shock N-terminal domain-containing protein
A05p000540.1_BnaEXP	C06p006620.1_BnaEXP	0.561742	3.89678e-54	BBH_AT1G12220_RPS5.Disease resistance protein (CC-NBS-LRR class) family
A05p000540.1_BnaEXP	A03p043720.1_BnaEXP	0.561735	3.91261e-54	BBH_AT4G17210_AT4G17210.weak chloroplast movement under blue light protein (DUF827)
A05p000540.1_BnaEXP	C02p027370.1_BnaEXP	0.561727	3.93008e-54	AT1G74630.Tetratricopeptide repeat (TPR)-like superfamily protein.Gene
A05p000540.1_BnaEXP	A10p014140.1_BnaEXP	0.561654	4.09675e-54	AT5G59900.Pentatricopeptide repeat (PPR) superfamily protein.Gene
A05p000540.1_BnaEXP	A09p056150.1_BnaEXP	0.561531	4.3942e-54	BBH_AT1G01630_AT1G01630.Sec14p-like phosphatidylinositol transfer family protein
A05p000540.1_BnaEXP	A08p027400.1_BnaEXP	0.561431	4.6548e-54	AT1G10320.Zinc finger C-x8-C-x5-C-x3-H type family protein.Gene
A05p000540.1_BnaEXP	C09p006910.1_BnaEXP	0.56133	4.92823e-54	BBH_AT5G61420_MYB28.myb domain protein 28
A05p000540.1_BnaEXP	A09p036250.1_BnaEXP	0.561323	4.9497e-54	AT3G53440.Homeodomain-like superfamily protein.Gene
A05p000540.1_BnaEXP	C06p027520.1_BnaEXP	0.561292	5.03722e-54	AT1G69690.TCP15.TCP family transcription factor.Gene
A05p000540.1_BnaEXP	C07p033690.1_BnaEXP	0.561263	5.12145e-54	AT4G28410.Tyrosine transaminase family protein.Gene
A05p000540.1_BnaEXP	A04p022500.1_BnaEXP	0.561219	5.25083e-54	AT2G36190.cwINV4.cell wall invertase 4.Gene
A05p000540.1_BnaEXP	A05p020560.1_BnaEXP	0.561136	5.50661e-54	AT3G22790.NET1A.Kinase interacting (KIP1-like) family protein.Gene_%%%_AT4G14760.NET1B.kinase interacting (KIP1-like) family protein.Gene
A05p000540.1_BnaEXP	C01p010700.1_BnaEXP	0.561018	5.88985e-54	BBH_AT4G18960_AG.K-box region and MADS-box transcription factor family protein
A05p000540.1_BnaEXP	A03p004110.1_BnaEXP	0.561012	5.91088e-54	BBH_AT5G10630_AT5G10630.Translation elongation factor EF1A/initiation factor IF2gamma family protein
A05p000540.1_BnaEXP	C09p035250.1_BnaEXP	0.560966	6.06563e-54	AT5G22020.Calcium-dependent phosphotriesterase superfamily protein.Gene
A05p000540.1_BnaEXP	C01p005740.1_BnaEXP	0.560957	6.09732e-54	AT4G32350.Regulator of Vps4 activity in the MVB pathway protein.Gene
A05p000540.1_BnaEXP	A01p032250.1_BnaEXP	0.560916	6.24142e-54	BBH_AT3G18550_BRC1.TCP family transcription factor
A05p000540.1_BnaEXP	C01p015270.1_BnaEXP	0.56085	6.48253e-54	BBH_AT4G23870_AT4G23870.hypothetical protein
A05p000540.1_BnaEXP	A01p013610.1_BnaEXP	0.56085	6.48253e-54	BBH_AT4G23870_AT4G23870.hypothetical protein
A05p000540.1_BnaEXP	C09p044400.1_BnaEXP	0.560776	6.76143e-54	AT5G53710.hypothetical protein.Gene
A05p000540.1_BnaEXP	A06p009480.1_BnaEXP	0.560742	6.89323e-54	AT1G14350.FLP.Duplicated homeodomain-like superfamily protein.Gene
A05p000540.1_BnaEXP	C02p044880.1_BnaEXP	0.560701	7.05517e-54	BBH_AT1G78690_At1g78690p.Phospholipid/glycerol acyltransferase family protein
A05p000540.1_BnaEXP	A09p046330.1_BnaEXP	0.560654	7.24538e-54	AT2G21300.ATP binding microtubule motor family protein.Gene
A05p000540.1_BnaEXP	C06p028830.1_BnaEXP	0.560646	7.27768e-54	BBH_AT1G64980_CDI.Nucleotide-diphospho-sugar transferases superfamily protein
A05p000540.1_BnaEXP	C07p001990.1_BnaEXP	0.560528	7.78498e-54	AT3G24210.Ankyrin repeat family protein.Gene
A05p000540.1_BnaEXP	A05p000600.1_BnaEXP	0.560435	8.20624e-54	AT2G47500.P-loop nucleoside triphosphate hydrolases superfamily protein with CH (Calponin Homology) domain-containing protein.Gene_%%%_AT1G09170.P-loop nucleoside triphosphate hydrolases superfamily protein with CH (Calponin Homology) domain-containing protein.Gene
A05p000540.1_BnaEXP	C06p014300.2_BnaEXP	0.560432	8.21994e-54	AT5G40340.Tudor/PWWP/MBT superfamily protein.Gene
A05p000540.1_BnaEXP	C06p031780.1_BnaEXP	0.560371	8.51001e-54	BBH_AT1G68800_TCP12.TCP domain protein 12
A05p000540.1_BnaEXP	A02p022150.1_BnaEXP	0.560337	8.68022e-54	AT1G76810.eukaryotic translation initiation factor 2 (eIF-2) family protein.Gene_%%%_AT1G76820.eukaryotic translation initiation factor 2 (eIF-2) family protein.Gene_%%%_AT1G76720.eukaryotic translation initiation factor 2 (eIF-2) family protein.Gene_%%%_AT1G21160.eukaryotic translation initiation factor 2 (eIF-2) family protein.Gene_%%%_AT2G27700.eukaryotic translation initiation factor 2 family…
A05p000540.1_BnaEXP	C06p035250.1_BnaEXP	0.560189	9.4428e-54	BBH_AT1G72300_PSY1R.Leucine-rich receptor-like protein kinase family protein
A05p000540.1_BnaEXP	A09p012810.1_BnaEXP	0.560121	9.81499e-54	N/A
A05p000540.1_BnaEXP	C06p013370.1_BnaEXP	0.559921	1.09955e-53	AT5G37300.WSD1.O-acyltransferase (WSD1-like) family protein.Gene
A05p000540.1_BnaEXP	A03p015130.1_BnaEXP	0.559839	1.15187e-53	BBH_AT2G30820_AT2G30820.aspartyl/glutamyl-tRNA(Asn/Gln) amidotransferase subunit
A05p000540.1_BnaEXP	A03p020540.1_BnaEXP	0.559801	1.17663e-53	AT2G42040.WRC protein.Gene
A05p000540.1_BnaEXP	A05p030450.1_BnaEXP	0.559754	1.20841e-53	AT3G11460.Pentatricopeptide repeat (PPR) superfamily protein.Gene
A05p000540.1_BnaEXP	A10p015090.2_BnaEXP	0.559691	1.2527e-53	BBH_AT5G22740_CSLA02.cellulose synthase-like A02
A05p000540.1_BnaEXP	C06p022130.1_BnaEXP	0.559643	1.28716e-53	BBH_AT1G80810_AT1G80810.Tudor/PWWP/MBT superfamily protein
A05p000540.1_BnaEXP	R21168_chrA01p000130.1_BnaEXP	0.559586	1.32922e-53	AT3G04260.PTAC3.plastid transcriptionally active 3.Gene
A05p000540.1_BnaEXP	C02p031140.1_BnaEXP	0.559501	1.39508e-53	BBH_AT5G59810_SBT5.4.Subtilase family protein
A05p000540.1_BnaEXP	C03p051070.1_BnaEXP	0.559475	1.41617e-53	BBH_AT5G67620_AT5G67620.DUF4228 domain protein
A05p000540.1_BnaEXP	C03p009030.1_BnaEXP	0.55933	1.53717e-53	BBH_AT5G15880_AT5G15880.golgin family A protein
A05p000540.1_BnaEXP	A09p029460.1_BnaEXP	0.559311	1.55395e-53	AT3G55930.pre-mRNA-splicing factor.Gene_%%%_AT1G28060.Pre-mRNA-splicing factor 3.Gene
A05p000540.1_BnaEXP	A10p003280.1_BnaEXP	0.559269	1.59149e-53	BBH_AT1G05230_HDG2.homeodomain GLABROUS 2
A05p000540.1_BnaEXP	R40268543_chrC03p000240.1_BnaEXP	0.55921	1.64505e-53	AT3G48800.Sterile alpha motif (SAM) domain-containing protein.Gene
A05p000540.1_BnaEXP	A07p017250.1_BnaEXP	0.559198	1.6566e-53	BBH_AT3G54930_AT3G54930.Protein phosphatase 2A regulatory B subunit family protein
A05p000540.1_BnaEXP	A03p000250.1_BnaEXP	0.559144	1.7078e-53	AT5G01510.RUS5.root UVB sensitive protein (Protein of unknown function, DUF647).Gene
A05p000540.1_BnaEXP	A10p009250.1_BnaEXP	0.559137	1.71448e-53	BBH_AT5G54160_OMT1.O-methyltransferase 1
A05p000540.1_BnaEXP	A05p026220.1_BnaEXP	0.559119	1.73222e-53	BBH_AT3G42170_DAYSLEEPER.BED zinc finger and hAT dimerization domain-containing protein DAYSLEEPER
A05p000540.1_BnaEXP	A05p033790.1_BnaEXP	0.559084	1.76676e-53	AT3G06260.GATL4.galacturonosyltransferase-like 4.Gene
A05p000540.1_BnaEXP	A09p037440.1_BnaEXP	0.559039	1.81213e-53	AT3G54970.D-aminoacid aminotransferase-like PLP-dependent enzymes superfamily protein.Gene
A05p000540.1_BnaEXP	A05p010920.1_BnaEXP	0.558906	1.95399e-53	AT2G33330.PDLP3.plasmodesmata-located protein 3.Gene
A05p000540.1_BnaEXP	A05p027860.1_BnaEXP	0.558862	2.00386e-53	AT3G15095.HCF243.Serine/Threonine-kinase pakA-like protein.Gene
A05p000540.1_BnaEXP	A09p031340.1_BnaEXP	0.55876	2.1228e-53	AT1G26830.CUL3.cullin 3.Gene_%%%_AT1G69670.CUL3B.cullin 3B.Gene
A05p000540.1_BnaEXP	A04p007020.1_BnaEXP	0.558713	2.18015e-53	AT4G13410.ATCSLA15.Nucleotide-diphospho-sugar transferases superfamily protein.Gene
A05p000540.1_BnaEXP	A07p035770.1_BnaEXP	0.558632	2.282e-53	BBH_AT1G78170_AT1G78170.E3 ubiquitin-protein ligase
A05p000540.1_BnaEXP	A06p021890.1_BnaEXP	0.558621	2.2965e-53	N/A
A05p000540.1_BnaEXP	A08p006350.1_BnaEXP	0.558588	2.33905e-53	AT5G52320.CYP96A4.cytochrome P450, family 96, subfamily A, polypeptide 4.Gene_%%%_AT1G65340.CYP96A3.cytochrome P450, family 96, subfamily A, polypeptide 3.Gene
A05p000540.1_BnaEXP	C05p029050.1_BnaEXP	0.558547	2.39476e-53	BBH_AT3G21180_ACA9.autoinhibited Ca(2 )-ATPase 9
A05p000540.1_BnaEXP	A04p020280.1_BnaEXP	0.55849	2.472e-53	BBH_AT2G33070_NSP2.nitrile specifier protein 2
A05p000540.1_BnaEXP	C06p027070.1_BnaEXP	0.558469	2.50156e-53	BBH_AT1G70370_PG2.polygalacturonase 2
A05p000540.1_BnaEXP	C09p026000.1_BnaEXP	0.558363	2.65586e-53	BBH_AT4G04890_PDF2.protodermal factor 2
A05p000540.1_BnaEXP	C03p012330.1_BnaEXP	0.558313	2.73298e-53	BBH_AT5G22980_scpl47.serine carboxypeptidase-like 47
A05p000540.1_BnaEXP	C03p012310.1_BnaEXP	0.558313	2.73298e-53	BBH_AT5G22980_scpl47.serine carboxypeptidase-like 47
A05p000540.1_BnaEXP	C08p016370.2_BnaEXP	0.558301	2.75045e-53	BBH_AT1G10060_BCAT-1.branched-chain amino acid transaminase 1
A05p000540.1_BnaEXP	C02p012750.1_BnaEXP	0.558289	2.77003e-53	BBH_AT5G57860_AT5G57860.Ubiquitin-like superfamily protein
A05p000540.1_BnaEXP	A07p036100.1_BnaEXP	0.558208	2.89864e-53	BBH_AT1G78570_RHM1.rhamnose biosynthesis 1
A05p000540.1_BnaEXP	A09p030030.1_BnaEXP	0.558186	2.93486e-53	AT1G24260.SEP3.K-box region and MADS-box transcription factor family protein.Gene
A05p000540.1_BnaEXP	C03p058600.1_BnaEXP	0.55812	3.04629e-53	AT4G23770.hypothetical protein.Gene_%%%_AT4G23780.hypothetical protein.Gene
A05p000540.1_BnaEXP	A10p007740.1_BnaEXP	0.558011	3.24063e-53	AT5G51750.SBT1.3.subtilase 1.3.Gene
A05p000540.1_BnaEXP	C08p031040.1_BnaEXP	0.558006	3.24914e-53	AT3G55520.FKBP-like peptidyl-prolyl cis-trans isomerase family protein.Gene
A05p000540.1_BnaEXP	C08p026130.1_BnaEXP	0.557998	3.26367e-53	AT3G50240.KICP-02.ATP binding microtubule motor family protein.Gene
A05p000540.1_BnaEXP	A07p003880.1_BnaEXP	0.557859	3.53017e-53	AT2G15980.Tetratricopeptide repeat (TPR)-like superfamily protein.Gene
A05p000540.1_BnaEXP	C08p016260.1_BnaEXP	0.557788	3.67375e-53	BBH_AT1G09880_AT1G09880.Rhamnogalacturonate lyase family protein
A05p000540.1_BnaEXP	C09p051010.1_BnaEXP	0.557788	3.67504e-53	AT5G10620.methyltransferase.Gene
A05p000540.1_BnaEXP	C09p050950.2_BnaEXP	0.557788	3.67504e-53	AT5G10620.methyltransferase.Gene
A05p000540.1_BnaEXP	C08p023850.1_BnaEXP	0.557783	3.68544e-53	AT1G23980.RING/U-box superfamily protein.Gene
A05p000540.1_BnaEXP	A10p014280.1_BnaEXP	0.557779	3.69257e-53	AT5G60142.AP2/B3-like transcriptional factor family protein.Gene
A05p000540.1_BnaEXP	A10p012550.1_BnaEXP	0.55776	3.73237e-53	N/A
A05p000540.1_BnaEXP	A03p044810.1_BnaEXP	0.557699	3.86283e-53	BBH_AT4G18970_AT4G18970.GDSL-like Lipase/Acylhydrolase superfamily protein
A05p000540.1_BnaEXP	A03p050610.1_BnaEXP	0.557689	3.88631e-53	AT4G29750.CRS1 / YhbY (CRM) domain-containing protein.Gene
A05p000540.1_BnaEXP	A01p016620.1_BnaEXP	0.557654	3.96229e-53	AT4G27240.zinc finger (C2H2 type) family protein.Gene
A05p000540.1_BnaEXP	A03p016330.1_BnaEXP	0.557608	4.06634e-53	AT2G33435.RNA-binding (RRM/RBD/RNP motifs) family protein.Gene
A05p000540.1_BnaEXP	A10p018810.1_BnaEXP	0.557591	4.10484e-53	AT5G16720.caldesmon-like protein (Protein of unknown function, DUF593).Gene
A05p000540.1_BnaEXP	C05p021980.1_BnaEXP	0.557571	4.15276e-53	BBH_AT1G24260_SEP3.K-box region and MADS-box transcription factor family protein
A05p000540.1_BnaEXP	C07p007080.1_BnaEXP	0.557519	4.27504e-53	BBH_AT1G19830_AT1G19830.SAUR-like auxin-responsive protein family
A05p000540.1_BnaEXP	A03p036480.1_BnaEXP	0.557456	4.42939e-53	AT2G24410.SMAD/FHA domain protein.Gene_%%%_AT3G20550.DDL.SMAD/FHA domain-containing protein.Gene
A05p000540.1_BnaEXP	A07p028100.1_BnaEXP	0.557405	4.55986e-53	AT1G68480.JAG.C2H2 and C2HC zinc fingers superfamily protein.Gene
A05p000540.1_BnaEXP	A08p000710.1_BnaEXP	0.557404	4.56201e-53	AT1G65710.serine/arginine repetitive matrix-like protein.Gene
A05p000540.1_BnaEXP	C05p008860.1_BnaEXP	0.557375	4.63645e-53	AT1G11730.Galactosyltransferase family protein.Gene
A05p000540.1_BnaEXP	A06p032490.1_BnaEXP	0.557258	4.9515e-53	AT5G48600.SMC3.structural maintenance of chromosome 3.Gene
A05p000540.1_BnaEXP	A09p020420.1_BnaEXP	0.557216	5.07162e-53	AT1G32150.bZIP68.basic region/leucine zipper transcription factor 68.Gene
A05p000540.1_BnaEXP	A08p007930.1_BnaEXP	0.557151	5.25954e-53	AT4G14750.IQD19.IQ-domain 19.Gene
A05p000540.1_BnaEXP	A07p003410.3_BnaEXP	0.557024	5.64999e-53	AT2G16880.Pentatricopeptide repeat (PPR) superfamily protein.Gene
A05p000540.1_BnaEXP	C03p042190.1_BnaEXP	0.556969	5.82589e-53	BBH_AT3G18390_EMB1865.CRS1 / YhbY (CRM) domain-containing protein
A05p000540.1_BnaEXP	A02p022930.1_BnaEXP	0.556951	5.88556e-53	BBH_AT1G78170_AT1G78170.E3 ubiquitin-protein ligase
A05p000540.1_BnaEXP	C03p065480.1_BnaEXP	0.55695	5.89007e-53	AT4G29940.PRHA.pathogenesis related homeodomain protein A.Gene
A05p000540.1_BnaEXP	C05p007020.1_BnaEXP	0.556861	6.19043e-53	AT1G09680.Pentatricopeptide repeat (PPR) superfamily protein.Gene
A05p000540.1_BnaEXP	A07p012590.1_BnaEXP	0.556781	6.47611e-53	AT5G67180.TOE3.target of early activation tagged (EAT) 3.Gene
A05p000540.1_BnaEXP	A07p030830.1_BnaEXP	0.556778	6.48726e-53	AT1G71760.hypothetical protein.Gene
A05p000540.1_BnaEXP	A09p008120.1_BnaEXP	0.556766	6.53172e-53	BBH_AT5G66800_AT5G66800.membrane-associated kinase regulator-like protein
A05p000540.1_BnaEXP	A04p023950.1_BnaEXP	0.55672	6.70005e-53	BBH_AT2G38370_AT2G38370.weak chloroplast movement under blue light protein (DUF827)
A05p000540.1_BnaEXP	A10p008740.1_BnaEXP	0.556613	7.1155e-53	AT5G53430.SDG29.SET domain group 29.Gene
A05p000540.1_BnaEXP	A03p002350.1_BnaEXP	0.556486	7.64318e-53	AT5G06250.DPA4.AP2/B3-like transcriptional factor family protein.Gene
A05p000540.1_BnaEXP	C08p046810.1_BnaEXP	0.556456	7.77219e-53	BBH_AT1G10820_AT1G10820.hypothetical protein (DUF3755)
A05p000540.1_BnaEXP	C09p000930.1_BnaEXP	0.556425	7.90878e-53	BBH_AT4G01500_NGA4.AP2/B3-like transcriptional factor family protein
A05p000540.1_BnaEXP	C03p061210.1_BnaEXP	0.556294	8.50975e-53	BBH_AT4G21800_QQT2.P-loop containing nucleoside triphosphate hydrolases superfamily protein
A05p000540.1_BnaEXP	C01p034340.1_BnaEXP	0.556228	8.83345e-53	AT3G12145.FLR1.Leucine-rich repeat (LRR) family protein.Gene
A05p000540.1_BnaEXP	A09p008350.2_BnaEXP	0.556221	8.86946e-53	BBH_AT5G66460_MAN7.Glycosyl hydrolase superfamily protein
A05p000540.1_BnaEXP	C01p003980.1_BnaEXP	0.556089	9.55063e-53	BBH_AT3G25580_AT3G25580.Thioredoxin superfamily protein
A05p000540.1_BnaEXP	A08p028400.1_BnaEXP	0.555886	1.06976e-52	AT1G08590.Leucine-rich receptor-like protein kinase family protein.Gene
A05p000540.1_BnaEXP	A07p004310.1_BnaEXP	0.555797	1.12483e-52	AT2G15090.KCS8.3-ketoacyl-CoA synthase 8.Gene
A05p000540.1_BnaEXP	A08p017920.1_BnaEXP	0.555796	1.12494e-52	BBH_AT4G39050_AT4G39050.Kinesin motor family protein
A05p000540.1_BnaEXP	A02p018740.1_BnaEXP	0.555749	1.155e-52	BBH_AT1G70550_AT1G70550.NEP-interacting protein, putative (DUF239)
A05p000540.1_BnaEXP	A06p019940.1_BnaEXP	0.555673	1.20534e-52	N/A
A05p000540.1_BnaEXP	A10p016270.1_BnaEXP	0.555669	1.20844e-52	BBH_AT5G20270_HHP1.heptahelical transmembrane protein1
A05p000540.1_BnaEXP	A05p000650.2_BnaEXP	0.55564	1.22821e-52	BBH_AT3G09360_AT3G09360.Cyclin/Brf1-like TBP-binding protein
A05p000540.1_BnaEXP	A04p016880.1_BnaEXP	0.555601	1.25523e-52	AT2G27170.TTN7.Structural maintenance of chromosomes (SMC) family protein.Gene
A05p000540.1_BnaEXP	A07p002880.1_BnaEXP	0.555595	1.2594e-52	BBH_AT2G17410_AT2G17410.ARID/BRIGHT DNA-binding domain-containing protein
A05p000540.1_BnaEXP	C05p001570.1_BnaEXP	0.55548	1.34269e-52	RBH_AT1G03080_NET1D.kinase interacting (KIP1-like) family protein
A05p000540.1_BnaEXP	A01p014280.1_BnaEXP	0.555395	1.40824e-52	BBH_AT4G24520_ATR1.P450 reductase 1
A05p000540.1_BnaEXP	C08p036860.1_BnaEXP	0.555339	1.45291e-52	BBH_AT5G53500_AT5G53500.Transducin/WD40 repeat-like superfamily protein
A05p000540.1_BnaEXP	C07p029030.1_BnaEXP	0.55525	1.52739e-52	BBH_AT4G19380_AT4G19380.Long-chain fatty alcohol dehydrogenase family protein
A05p000540.1_BnaEXP	A06p000250.1_BnaEXP	0.555213	1.55936e-52	AT1G55340.hypothetical protein (DUF1639).Gene
A05p000540.1_BnaEXP	A03p041960.1_BnaEXP	0.555212	1.56034e-52	AT3G51150.ATP binding microtubule motor family protein.Gene
A05p000540.1_BnaEXP	A05p034100.2_BnaEXP	0.555211	1.56053e-52	RBH_AT3G04340_emb2458.FtsH extracellular protease family
A05p000540.1_BnaEXP	R877450_chrC07p001320.1_BnaEXP	0.555185	1.58378e-52	BBH_AT2G19400_AT2G19400.AGC (cAMP-dependent, cGMP-dependent and protein kinase C) kinase family protein
A05p000540.1_BnaEXP	A07p025050.1_BnaEXP	0.555135	1.62892e-52	AT1G69690.TCP15.TCP family transcription factor.Gene
A05p000540.1_BnaEXP	R2p000240.2_BnaEXP	0.55513	1.63285e-52	AT2G16880.Pentatricopeptide repeat (PPR) superfamily protein.Gene
A05p000540.1_BnaEXP	C06p002940.1_BnaEXP	0.555127	1.63547e-52	N/A
A05p000540.1_BnaEXP	A07p028450.1_BnaEXP	0.555105	1.65645e-52	BBH_AT1G68870_SOFL2.SOB five-like 2
A05p000540.1_BnaEXP	A10p011060.1_BnaEXP	0.555097	1.66377e-52	AT5G56360.PSL4.calmodulin-binding protein.Gene
A05p000540.1_BnaEXP	C01p008410.1_BnaEXP	0.554985	1.77125e-52	BBH_AT4G29310_AT4G29310.DUF1005 family protein (DUF1005)
A05p000540.1_BnaEXP	A09p000860.1_BnaEXP	0.554973	1.78241e-52	AT4G00990.Transcription factor jumonji (jmjC) domain-containing protein.Gene
A05p000540.1_BnaEXP	A05p010590.1_BnaEXP	0.554971	1.78487e-52	BBH_AT2G33810_SPL3.squamosa promoter binding protein-like 3
A05p000540.1_BnaEXP	C06p001470.1_BnaEXP	0.554959	1.79704e-52	AT1G47610.Transducin/WD40 repeat-like superfamily protein.Gene
A05p000540.1_BnaEXP	A03p040210.1_BnaEXP	0.554953	1.80274e-52	AT2G16920.UBC23.ubiquitin-conjugating enzyme 23.Gene
A05p000540.1_BnaEXP	C05p020260.1_BnaEXP	0.554941	1.81459e-52	AT1G27045.ATHB54.Homeobox-leucine zipper protein family.Gene
A05p000540.1_BnaEXP	A05p005090.1_BnaEXP	0.554862	1.89675e-52	AT2G45470.FLA8.FASCICLIN-like arabinogalactan protein 8.Gene
A05p000540.1_BnaEXP	C01p004690.1_BnaEXP	0.554806	1.95731e-52	AT4G33380.dimethylallyl, adenosine tRNA methylthiotransferase.Gene
A05p000540.1_BnaEXP	A04p028250.1_BnaEXP	0.554762	2.00537e-52	BBH_AT2G46810_AT2G46810.basic helix-loop-helix (bHLH) DNA-binding superfamily protein
A05p000540.1_BnaEXP	C02p012570.1_BnaEXP	0.554759	2.00863e-52	AT5G58080.RR18.response regulator 18.Gene
A05p000540.1_BnaEXP	A01p023920.1_BnaEXP	0.554753	2.01599e-52	AT1G60900.U2 snRNP auxilliary factor, large subunit, splicing factor.Gene
A05p000540.1_BnaEXP	A05p005600.1_BnaEXP	0.554739	2.0319e-52	BBH_AT2G40410_AtCaN2.Ca(2 )-dependent nuclease family protein
A05p000540.1_BnaEXP	C07p003520.1_BnaEXP	0.554704	2.07158e-52	AT3G25030.RING/U-box superfamily protein.Gene_%%%_AT4G13100.RING/U-box superfamily protein.Gene
A05p000540.1_BnaEXP	A07p031260.2_BnaEXP	0.554701	2.07535e-52	AT1G72250.Di-glucose binding protein with Kinesin motor domain-containing protein.Gene
A05p000540.1_BnaEXP	A05p022160.1_BnaEXP	0.55464	2.14697e-52	AT3G20860.NEK5.Serine/Threonine kinase catalytic domain protein.Gene
A05p000540.1_BnaEXP	R2153c_chrC03p000360.1_BnaEXP	0.554636	2.15166e-52	BBH_AT1G24460_TNO1.TGN-related, localized SYP41 interacting protein
A05p000540.1_BnaEXP	A07p004100.1_BnaEXP	0.554607	2.18724e-52	AT2G15630.Pentatricopeptide repeat (PPR) superfamily protein.Gene
A05p000540.1_BnaEXP	C08p024970.1_BnaEXP	0.554586	2.21248e-52	BBH_AT3G48670_IDN2.XH/XS domain-containing protein
A05p000540.1_BnaEXP	C09p011160.1_BnaEXP	0.554557	2.24852e-52	BBH_AT5G16950_AT5G16950.krueppel-like factor
A05p000540.1_BnaEXP	C05p034080.1_BnaEXP	0.554543	2.26614e-52	BBH_AT3G17120_AT3G17120.transmembrane protein
A05p000540.1_BnaEXP	C08p043890.1_BnaEXP	0.554518	2.29754e-52	AT1G15200.protein-protein interaction regulator family protein.Gene
A05p000540.1_BnaEXP	C07p031430.1_BnaEXP	0.554513	2.30488e-52	BBH_AT4G24260_GH9A3.glycosyl hydrolase 9A3
A05p000540.1_BnaEXP	A10p017190.1_BnaEXP	0.554492	2.33095e-52	AT5G19020.MEF18.mitochondrial editing factor 18.Gene
A05p000540.1_BnaEXP	C02p011600.1_BnaEXP	0.554474	2.35517e-52	BBH_AT5G59590_UGT76E2.UDP-glucosyl transferase 76E2
A05p000540.1_BnaEXP	C03p053500.1_BnaEXP	0.554428	2.41663e-52	BBH_AT5G63810_BGAL10.beta-galactosidase 10
A05p000540.1_BnaEXP	A01p000110.1_BnaEXP	0.554329	2.55311e-52	AT4G38770.PRP4.proline-rich protein 4.Gene
A05p000540.1_BnaEXP	A10p003830.1_BnaEXP	0.55428	2.62436e-52	AT1G05670.Pentatricopeptide repeat (PPR-like) superfamily protein.Gene
A05p000540.1_BnaEXP	A01p026020.1_BnaEXP	0.554043	2.99403e-52	BBH_AT3G23810_SAHH2.S-adenosyl-l-homocysteine (SAH) hydrolase 2
A05p000540.1_BnaEXP	C02p019940.1_BnaEXP	0.553977	3.10558e-52	BBH_AT1G68740_PHO1.H1
A05p000540.1_BnaEXP	A05p001550.1_BnaEXP	0.553968	3.12158e-52	AT2G40430.Nop53 protein.Gene
A05p000540.1_BnaEXP	C04p005980.1_BnaEXP	0.553914	3.21741e-52	BBH_AT2G45650_AGL6.AGAMOUS-like 6
A05p000540.1_BnaEXP	A08p028450.1_BnaEXP	0.553899	3.24378e-52	BBH_AT1G08465_YAB2.Plant-specific transcription factor YABBY family protein
A05p000540.1_BnaEXP	A10p000980.1_BnaEXP	0.553858	3.31843e-52	AT1G02330.integrator complex subunit-like protein.Gene
A05p000540.1_BnaEXP	C01p008080.1_BnaEXP	0.553816	3.39688e-52	BBH_AT4G29700_AT4G29700.Alkaline-phosphatase-like family protein
A05p000540.1_BnaEXP	A05p002930.1_BnaEXP	0.553777	3.47159e-52	BBH_AT2G42840_PDF1.protodermal factor 1
A05p000540.1_BnaEXP	A09p035270.1_BnaEXP	0.553749	3.52533e-52	AT3G52100.RING/FYVE/PHD-type zinc finger family protein.Gene
A05p000540.1_BnaEXP	A09p027080.1_BnaEXP	0.553538	3.96562e-52	BBH_AT4G10360_AT4G10360.TRAM, LAG1 and CLN8 (TLC) lipid-sensing domain containing protein
A05p000540.1_BnaEXP	A04p024220.1_BnaEXP	0.553535	3.97087e-52	BBH_AT2G38840_AT2G38840.Guanylate-binding family protein
A05p000540.1_BnaEXP	A05p025790.2_BnaEXP	0.55352	4.00406e-52	BBH_AT3G17840_RLK902.receptor-like kinase 902
A05p000540.1_BnaEXP	A06p038490.1_BnaEXP	0.553506	4.03605e-52	AT5G45190.Cyclin family protein.Gene
A05p000540.1_BnaEXP	C09p052310.1_BnaEXP	0.553496	4.0582e-52	AT5G08630.DDT domain-containing protein.Gene
A05p000540.1_BnaEXP	A09p020760.1_BnaEXP	0.553491	4.06953e-52	BBH_AT5G41770_AT5G41770.crooked neck protein, putative / cell cycle protein
A05p000540.1_BnaEXP	A02p017580.1_BnaEXP	0.553442	4.18115e-52	BBH_AT1G68740_PHO1.H1
A05p000540.1_BnaEXP	C01p002370.1_BnaEXP	0.553408	4.26229e-52	AT4G36230.transmembrane protein.Gene
A05p000540.1_BnaEXP	C05p015560.1_BnaEXP	0.553396	4.29127e-52	BBH_AT1G19485_AT1G19485.Transducin/WD40 repeat-like superfamily protein
A05p000540.1_BnaEXP	C07p039540.1_BnaEXP	0.553335	4.43781e-52	AT2G21380.Kinesin motor family protein.Gene_%%%_AT4G39050.Kinesin motor family protein.Gene
A05p000540.1_BnaEXP	C04p020060.1_BnaEXP	0.553119	5.00367e-52	AT3G61950.basic helix-loop-helix (bHLH) DNA-binding superfamily protein.Gene
A05p000540.1_BnaEXP	A03p016000.1_BnaEXP	0.553111	5.02594e-52	AT2G32770.PAP13.purple acid phosphatase 13.Gene
A05p000540.1_BnaEXP	C07p026930.1_BnaEXP	0.553057	5.17694e-52	AT4G16141.GATA type zinc finger transcription factor family protein.Gene
A05p000540.1_BnaEXP	R211219p000040.1_BnaEXP	0.553046	5.2112e-52	AT3G03120.ARFB1C.ADP-ribosylation factor B1C.Gene
A05p000540.1_BnaEXP	C08p018410.1_BnaEXP	0.553015	5.30059e-52	RBH_AT1G13020_EIF4B2.eukaryotic initiation factor 4B2
A05p000540.1_BnaEXP	A06p014500.1_BnaEXP	0.553002	5.33739e-52	AT1G20530.girdin (DUF630 and DUF632).Gene
A05p000540.1_BnaEXP	C07p011270.1_BnaEXP	0.552985	5.38977e-52	AT4G03645.hypothetical protein.Gene
A05p000540.1_BnaEXP	C08p006220.2_BnaEXP	0.552928	5.56195e-52	BBH_AT1G45010_AT1G45010.TRAM, LAG1 and CLN8 (TLC) lipid-sensing domain containing protein
A05p000540.1_BnaEXP	A09p046290.1_BnaEXP	0.552895	5.6662e-52	RBH_AT2G21380_AT2G21380.Kinesin motor family protein
A05p000540.1_BnaEXP	A01p006410.1_BnaEXP	0.552829	5.87746e-52	BBH_AT2G24280_AT2G24280.alpha/beta-Hydrolases superfamily protein
A05p000540.1_BnaEXP	A05p011290.1_BnaEXP	0.552814	5.92389e-52	RBH_AT2G32950_COP1.Transducin/WD40 repeat-like superfamily protein
A05p000540.1_BnaEXP	C02p043900.1_BnaEXP	0.552805	5.95517e-52	AT1G77270.hypothetical protein.Gene
A05p000540.1_BnaEXP	A01p018660.1_BnaEXP	0.552734	6.19308e-52	N/A
A05p000540.1_BnaEXP	A02p036020.1_BnaEXP	0.552623	6.58629e-52	AT5G28300.Duplicated homeodomain-like superfamily protein.Gene
A05p000540.1_BnaEXP	A01p013900.1_BnaEXP	0.552578	6.75434e-52	BBH_AT4G24130_AT4G24130.DUF538 family protein (Protein of unknown function, DUF538)
A05p000540.1_BnaEXP	C07p024330.1_BnaEXP	0.552474	7.15274e-52	AT5G61090.Polynucleotidyl transferase, ribonuclease H-like superfamily protein.Gene
A05p000540.1_BnaEXP	C01p001500.1_BnaEXP	0.552425	7.35141e-52	BBH_AT4G37440_AT4G37440.hypothetical protein
A05p000540.1_BnaEXP	A09p043990.1_BnaEXP	0.552385	7.51646e-52	AT2G25170.PKL.chromatin remodeling factor CHD3 (PICKLE).Gene_%%%_AT4G31900.PKR2.chromatin remodeling factor.Gene
A05p000540.1_BnaEXP	A05p024070.1_BnaEXP	0.552377	7.5492e-52	AT3G19670.PRP40B.pre-mRNA-processing protein 40B.Gene
A05p000540.1_BnaEXP	A06p039760.1_BnaEXP	0.552371	7.57427e-52	AT5G42880.WEAK CHLOROPLAST MOVEMENT UNDER BLUE LIGHT-like protein (DUF827).Gene
A05p000540.1_BnaEXP	A07p018580.1_BnaEXP	0.552276	7.98046e-52	RBH_AT3G58440_AT3G58440.TRAF-like superfamily protein
A05p000540.1_BnaEXP	A04p016730.1_BnaEXP	0.552218	8.24392e-52	AT2G26910.ABCG32.pleiotropic drug resistance 4.Gene
A05p000540.1_BnaEXP	A03p035540.1_BnaEXP	0.552194	8.35032e-52	AT3G18550.BRC1.TCP family transcription factor.Gene
A05p000540.1_BnaEXP	A01p011700.1_BnaEXP	0.552125	8.67879e-52	AT1G11520.pliceosome associated protein-like protein.Gene_%%%_AT4G21660.proline-rich spliceosome-associated (PSP) family protein.Gene
A05p000540.1_BnaEXP	A09p006130.1_BnaEXP	0.551933	9.64839e-52	AT5G61330.rRNA processing protein-like protein.Gene
A05p000540.1_BnaEXP	C05p035950.1_BnaEXP	0.551892	9.87023e-52	AT3G15095.HCF243.Serine/Threonine-kinase pakA-like protein.Gene
A05p000540.1_BnaEXP	A03p001190.1_BnaEXP	0.551874	9.97094e-52	AT5G03670.TRM28.histone-lysine N-methyltransferase SETD1B-like protein.Gene
A05p000540.1_BnaEXP	C08p003880.1_BnaEXP	0.551803	1.03691e-51	AT1G48480.RKL1.receptor-like kinase 1.Gene
A05p000540.1_BnaEXP	R2153c_chrC03p000220.1_BnaEXP	0.551776	1.05253e-51	BBH_AT1G24260_SEP3.K-box region and MADS-box transcription factor family protein
A05p000540.1_BnaEXP	A09p005690.1_BnaEXP	0.55173	1.07932e-51	AT5G23730.RUP2.Transducin/WD40 repeat-like superfamily protein.Gene
A05p000540.1_BnaEXP	A02p005610.1_BnaEXP	0.551719	1.08579e-51	BBH_AT5G15510_AT5G15510.TPX2 (targeting protein for Xklp2) protein family
A05p000540.1_BnaEXP	C09p017450.1_BnaEXP	0.551682	1.10829e-51	AT1G60770.Tetratricopeptide repeat (TPR)-like superfamily protein.Gene
A05p000540.1_BnaEXP	A05p000040.1_BnaEXP	0.551628	1.14182e-51	AT2G46870.NGA1.AP2/B3-like transcriptional factor family protein.Gene
A05p000540.1_BnaEXP	C04p038800.1_BnaEXP	0.551594	1.16381e-51	BBH_AT2G27180_AT2G27180.hypothetical protein
A05p000540.1_BnaEXP	A09p008750.1_BnaEXP	0.551574	1.17641e-51	AT2G13370.CHR5.chromatin remodeling 5.Gene
A05p000540.1_BnaEXP	A09p045220.2_BnaEXP	0.551419	1.28166e-51	BBH_AT5G49160_MET1.methyltransferase 1
A05p000540.1_BnaEXP	C05p000090.2_BnaEXP	0.551398	1.29616e-51	AT1G02065.SPL8.squamosa promoter binding protein-like 8.Gene
A05p000540.1_BnaEXP	C07p021500.1_BnaEXP	0.551362	1.32234e-51	BBH_AT4G22050_AT4G22050.Eukaryotic aspartyl protease family protein
A05p000540.1_BnaEXP	C07p021490.1_BnaEXP	0.551362	1.32234e-51	BBH_AT4G22050_AT4G22050.Eukaryotic aspartyl protease family protein
A05p000540.1_BnaEXP	C07p039510.1_BnaEXP	0.551349	1.33203e-51	AT4G39160.Homeodomain-like superfamily protein.Gene
A05p000540.1_BnaEXP	C01p015170.1_BnaEXP	0.551308	1.36256e-51	AT4G23800.3xHMG-box2.HMG (high mobility group) box protein.Gene
A05p000540.1_BnaEXP	C04p046820.1_BnaEXP	0.551301	1.36789e-51	BBH_AT2G38370_AT2G38370.weak chloroplast movement under blue light protein (DUF827)
A05p000540.1_BnaEXP	C03p036640.2_BnaEXP	0.551293	1.37354e-51	AT3G06880.Transducin/WD40 repeat-like superfamily protein.Gene
A05p000540.1_BnaEXP	A06p018790.1_BnaEXP	0.551247	1.40915e-51	AT3G48480.Cysteine proteinases superfamily protein.Gene
A05p000540.1_BnaEXP	R94p000850.1_BnaEXP	0.551138	1.4963e-51	AT3G47460.ATSMC2.Structural maintenance of chromosomes (SMC) family protein.Gene
A05p000540.1_BnaEXP	A07p013260.1_BnaEXP	0.551137	1.49744e-51	RBH_AT5G66540_AT5G66540.U3 small nucleolar ribonucleoprotein
A05p000540.1_BnaEXP	A01p029460.1_BnaEXP	0.550969	1.64225e-51	BBH_AT3G18550_BRC1.TCP family transcription factor
A05p000540.1_BnaEXP	C08p018010.1_BnaEXP	0.550958	1.65208e-51	BBH_AT1G12370_PHR1.photolyase 1
A05p000540.1_BnaEXP	A04p005170.1_BnaEXP	0.550939	1.66937e-51	AT3G53140.O-methyltransferase family protein.Gene
A05p000540.1_BnaEXP	A09p046850.1_BnaEXP	0.550871	1.73317e-51	AT2G20280.Zinc finger C-x8-C-x5-C-x3-H type family protein.Gene
A05p000540.1_BnaEXP	A03p003540.1_BnaEXP	0.550797	1.80555e-51	RBH_AT5G08630_AT5G08630.DDT domain-containing protein
A05p000540.1_BnaEXP	A09p006010.1_BnaEXP	0.550702	1.90203e-51	BBH_AT5G60910_AGL8.AGAMOUS-like 8
A05p000540.1_BnaEXP	A02p008010.1_BnaEXP	0.55066	1.9474e-51	BBH_AT5G19980_GONST4.golgi nucleotide sugar transporter 4
A05p000540.1_BnaEXP	C03p019460.1_BnaEXP	0.550611	2.00005e-51	AT2G32765.SUMO5.small ubiquitinrelated modifier 5.Gene
A05p000540.1_BnaEXP	A06p040170.1_BnaEXP	0.550587	2.02638e-51	AT4G39190.nucleolar-like protein.Gene
A05p000540.1_BnaEXP	A06p031400.1_BnaEXP	0.550563	2.05402e-51	AT5G48340.hypothetical protein.Gene
A05p000540.1_BnaEXP	R21424_chrA01p000030.1_BnaEXP	0.550531	2.09052e-51	BBH_AT3G02760_AT3G02760.Class II aaRS and biotin synthetases superfamily protein
A05p000540.1_BnaEXP	A06p033800.1_BnaEXP	0.550468	2.16354e-51	AT3G26960.Pollen Ole e 1 allergen and extensin family protein.Gene
A05p000540.1_BnaEXP	A02p038460.1_BnaEXP	0.550444	2.19289e-51	AT5G61560.U-box domain-containing protein kinase family protein.Gene
A05p000540.1_BnaEXP	A02p038910.1_BnaEXP	0.550443	2.19402e-51	BBH_AT5G62880_RAC10.RAC-like 10
A05p000540.1_BnaEXP	C08p012870.1_BnaEXP	0.550347	2.31291e-51	BBH_AT4G16447_AT4G16447.hypothetical protein
A05p000540.1_BnaEXP	C03p041530.1_BnaEXP	0.55033	2.33409e-51	AT3G17120.transmembrane protein.Gene
A05p000540.1_BnaEXP	A04p015080.1_BnaEXP	0.550234	2.46139e-51	BBH_AT4G30996_NKS1.ubiquitin-associated protein (DUF1068)
A05p000540.1_BnaEXP	A02p017620.1_BnaEXP	0.550225	2.47325e-51	AT1G68790.LINC3.little nuclei3.Gene
A05p000540.1_BnaEXP	R40p000670.1_BnaEXP	0.550141	2.58926e-51	AT1G26090.P-loop containing nucleoside triphosphate hydrolases superfamily protein.Gene
A05p000540.1_BnaEXP	A07p025260.1_BnaEXP	0.550044	2.73214e-51	AT1G69250.Nuclear transport factor 2 (NTF2) family protein with RNA binding (RRM-RBD-RNP motifs) domain-containing protein.Gene
A05p000540.1_BnaEXP	C02p030790.1_BnaEXP	0.550038	2.74042e-51	N/A
A05p000540.1_BnaEXP	C04p024960.1_BnaEXP	0.550026	2.75919e-51	BBH_AT3G57520_SIP2.seed imbibition 2
A05p000540.1_BnaEXP	A06p028060.1_BnaEXP	0.549958	2.86375e-51	BBH_AT5G24580_AT5G24580.Heavy metal transport/detoxification superfamily protein
A05p000540.1_BnaEXP	C01p018740.1_BnaEXP	0.549896	2.96345e-51	AT4G27240.zinc finger (C2H2 type) family protein.Gene
A05p000540.1_BnaEXP	A03p025640.1_BnaEXP	0.549838	3.05875e-51	AT4G11560.bromo-adjacent homology (BAH) domain-containing protein.Gene
A05p000540.1_BnaEXP	C06p038940.1_BnaEXP	0.549814	3.09854e-51	AT1G76840.hypothetical protein.Gene_%%%_AT1G76740.hypothetical protein.Gene
A05p000540.1_BnaEXP	A03p006380.1_BnaEXP	0.549808	3.10927e-51	AT4G22390.F-box associated ubiquitination effector family protein.Gene
A05p000540.1_BnaEXP	C02p045580.3_BnaEXP	0.549803	3.11709e-51	AT1G80930.MIF4G domain-containing protein / MA3 domain-containing protein.Gene
A05p000540.1_BnaEXP	C09p017850.1_BnaEXP	0.549752	3.20576e-51	BBH_AT1G60060_AT1G60060.Serine/threonine-protein kinase WNK (With No Lysine)-like protein
A05p000540.1_BnaEXP	A08p027010.1_BnaEXP	0.549703	3.29327e-51	BBH_AT1G11120_AT1G11120.CTTNBP 2 amino-terminal-like protein
A05p000540.1_BnaEXP	A08p025380.1_BnaEXP	0.54964	3.40942e-51	BBH_AT1G14610_TWN2.valyl-tRNA synthetase / valine-tRNA ligase (VALRS)
A05p000540.1_BnaEXP	A03p018000.1_BnaEXP	0.549634	3.41997e-51	AT3G53730.Histone superfamily protein.Gene_%%%_AT1G07820.Histone superfamily protein.Gene_%%%_AT1G07660.Histone superfamily protein.Gene_%%%_AT3G46320.Histone superfamily protein.Gene_%%%_AT3G45930.Histone superfamily protein.Gene_%%%_AT5G59690.Histone superfamily protein.Gene_%%%_AT5G59970.Histone superfamily protein.Gene_%%%_AT2G28740.HIS4.histone H4.Gene
A05p000540.1_BnaEXP	A06p032610.1_BnaEXP	0.549606	3.47275e-51	AT3G28760.3-dehydroquinate synthase.Gene
A05p000540.1_BnaEXP	C08p015760.1_BnaEXP	0.549576	3.53119e-51	BBH_AT1G09210_CRT1b.calreticulin 1b
A05p000540.1_BnaEXP	A06p013700.1_BnaEXP	0.549572	3.53904e-51	BBH_AT1G19485_AT1G19485.Transducin/WD40 repeat-like superfamily protein
A05p000540.1_BnaEXP	C07p007240.1_BnaEXP	0.549534	3.61437e-51	BBH_AT1G19990_AT1G19990.nucleolin
A05p000540.1_BnaEXP	A06p027090.1_BnaEXP	0.549414	3.85838e-51	AT5G23310.FSD3.Fe superoxide dismutase 3.Gene
A05p000540.1_BnaEXP	C01p004350.1_BnaEXP	0.549385	3.92005e-51	BBH_AT4G33790_CER4.Jojoba acyl CoA reductase-related male sterility protein
A05p000540.1_BnaEXP	R277_chrC05p000130.1_BnaEXP	0.549385	3.9207e-51	AT1G32150.bZIP68.basic region/leucine zipper transcription factor 68.Gene
A05p000540.1_BnaEXP	C05p001630.1_BnaEXP	0.549225	4.27998e-51	AT1G03170.FAF2.FANTASTIC four-like protein (DUF3049).Gene
A05p000540.1_BnaEXP	A03p014340.1_BnaEXP	0.549216	4.30008e-51	BBH_AT5G51130_AT5G51130.S-adenosyl-L-methionine-dependent methyltransferases superfamily protein
A05p000540.1_BnaEXP	R2p000750.1_BnaEXP	0.549165	4.42368e-51	AT2G16270.transmembrane protein.Gene
A05p000540.1_BnaEXP	A10p019380.1_BnaEXP	0.549136	4.49422e-51	BBH_AT5G16000_NIK1.NSP-interacting kinase 1
A05p000540.1_BnaEXP	A05p030330.1_BnaEXP	0.549095	4.59523e-51	AT3G11590.golgin family A protein.Gene
A05p000540.1_BnaEXP	C02p034050.1_BnaEXP	0.549075	4.64691e-51	AT3G26932.DRB3.dsRNA-binding protein 3.Gene
A05p000540.1_BnaEXP	R199_chrC09p000530.1_BnaEXP	0.549035	4.74971e-51	BBH_AT5G05270_CHIL.Chalcone-flavanone isomerase family protein
A05p000540.1_BnaEXP	C09p018890.1_BnaEXP	0.549	4.83985e-51	AT1G57750.CYP96A15.cytochrome P450, family 96, subfamily A, polypeptide 15.Gene
A05p000540.1_BnaEXP	C07p003320.1_BnaEXP	0.548998	4.84708e-51	AT3G24630.TRM34.hypothetical protein.Gene
A05p000540.1_BnaEXP	A09p048990.1_BnaEXP	0.548959	4.95112e-51	BBH_AT1G15470_AT1G15470.Transducin/WD40 repeat-like superfamily protein
A05p000540.1_BnaEXP	A07p010560.1_BnaEXP	0.548854	5.24348e-51	AT1G22850.SNARE associated Golgi protein family.Gene
A05p000540.1_BnaEXP	C02p026310.1_BnaEXP	0.548796	5.4121e-51	BBH_AT1G72970_HTH.Glucose-methanol-choline (GMC) oxidoreductase family protein
A05p000540.1_BnaEXP	A02p036100.1_BnaEXP	0.548794	5.41953e-51	BBH_AT5G27120_AT5G27120.NOP56-like pre RNA processing ribonucleoprotein
A05p000540.1_BnaEXP	C04p052000.1_BnaEXP	0.548761	5.51602e-51	RBH_AT2G46810_AT2G46810.basic helix-loop-helix (bHLH) DNA-binding superfamily protein
A05p000540.1_BnaEXP	C04p031890.1_BnaEXP	0.548706	5.68472e-51	RBH_AT5G40150_AT5G40150.Peroxidase superfamily protein
A05p000540.1_BnaEXP	C04p035720.1_BnaEXP	0.548651	5.8587e-51	AT2G22795.hypothetical protein.Gene
A05p000540.1_BnaEXP	A06p038030.1_BnaEXP	0.548596	6.03879e-51	AT5G46020.28 kDa heat/acid-stable phosphoprotein-like protein.Gene
A05p000540.1_BnaEXP	A07p006630.1_BnaEXP	0.548588	6.0628e-51	AT3G24630.TRM34.hypothetical protein.Gene
A05p000540.1_BnaEXP	A03p049830.1_BnaEXP	0.548469	6.47318e-51	AT4G28410.Tyrosine transaminase family protein.Gene
A05p000540.1_BnaEXP	C05p007180.1_BnaEXP	0.548366	6.84801e-51	AT1G09820.Pentatricopeptide repeat (PPR-like) superfamily protein.Gene
A05p000540.1_BnaEXP	C08p023340.1_BnaEXP	0.548342	6.9363e-51	N/A
A05p000540.1_BnaEXP	C09p007890.1_BnaEXP	0.548299	7.10011e-51	BBH_AT5G63550_AT5G63550.DEK domain-containing chromatin associated protein
A05p000540.1_BnaEXP	A03p026350.1_BnaEXP	0.54823	7.37269e-51	AT1G66100.Plant thionin.Gene_%%%_AT5G36910.THI2.2.thionin 2.2.Gene_%%%_AT2G15010.Plant thionin.Gene
A05p000540.1_BnaEXP	C02p012130.1_BnaEXP	0.548172	7.60947e-51	AT2G23410.CPT.cis-prenyltransferase.Gene_%%%_AT2G23400.Undecaprenyl pyrophosphate synthetase family protein.Gene_%%%_AT5G58780.cPT5.Undecaprenyl pyrophosphate synthetase family protein.Gene_%%%_AT5G58782.cPT6.Undecaprenyl pyrophosphate synthetase family protein.Gene
A05p000540.1_BnaEXP	A07p037170.1_BnaEXP	0.548153	7.6893e-51	AT1G80980.stress response NST1-like protein.Gene_%%%_AT1G80700.stress response NST1-like protein.Gene
A05p000540.1_BnaEXP	C08p030730.1_BnaEXP	0.548129	7.79235e-51	BBH_AT3G55250_PDE329.calcium homeostasis regulator
A05p000540.1_BnaEXP	R178_chrAC05p000690.1_BnaEXP	0.548109	7.87754e-51	BBH_AT5G58340_AT5G58340.myb-like HTH transcriptional regulator family protein
A05p000540.1_BnaEXP	A02p021960.1_BnaEXP	0.548079	8.00917e-51	N/A
A05p000540.1_BnaEXP	A02p008070.1_BnaEXP	0.548038	8.18636e-51	AT5G20070.NUDX19.nudix hydrolase homolog 19.Gene
A05p000540.1_BnaEXP	A03p003520.1_BnaEXP	0.548029	8.22651e-51	BBH_AT5G08590_SNRK2.1.SNF1-related protein kinase 2.1
A05p000540.1_BnaEXP	C09p055510.1_BnaEXP	0.548024	8.24995e-51	AT5G02890.HXXXD-type acyl-transferase family protein.Gene
A05p000540.1_BnaEXP	C03p013550.1_BnaEXP	0.548008	8.32419e-51	AT5G58580.ATL63.TOXICOS EN LEVADURA 63.Gene
A05p000540.1_BnaEXP	A01p010230.1_BnaEXP	0.547968	8.50844e-51	RBH_AT4G19610_AT4G19610.nucleotide/nucleic acid binding protein
A05p000540.1_BnaEXP	C09p005850.1_BnaEXP	0.547925	8.71055e-51	BBH_AT5G25390_SHN3.Integrase-type DNA-binding superfamily protein
A05p000540.1_BnaEXP	A02p001280.1_BnaEXP	0.547911	8.77486e-51	BBH_AT5G04820_OFP13.ovate family protein 13
A05p000540.1_BnaEXP	A05p023270.1_BnaEXP	0.547862	9.01071e-51	AT3G19820.DWF1.cell elongation protein / DWARF1 / DIMINUTO (DIM).Gene
A05p000540.1_BnaEXP	A03p043040.3_BnaEXP	0.547835	9.14479e-51	BBH_AT4G15890_AT4G15890.binding protein
A05p000540.1_BnaEXP	C02p019920.1_BnaEXP	0.547833	9.154e-51	AT1G68720.TADA.tRNA arginine adenosine deaminase.Gene
A05p000540.1_BnaEXP	A08p020180.1_BnaEXP	0.547825	9.1952e-51	BBH_AT1G24260_SEP3.K-box region and MADS-box transcription factor family protein
A05p000540.1_BnaEXP	C09p020590.1_BnaEXP	0.547807	9.28593e-51	AT5G43270.SPL2.squamosa promoter binding protein-like 2.Gene
A05p000540.1_BnaEXP	C02p023790.1_BnaEXP	0.547783	9.40933e-51	N/A
A05p000540.1_BnaEXP	C08p033050.1_BnaEXP	0.547767	9.49305e-51	BBH_AT4G15420_AT4G15420.Ubiquitin fusion degradation UFD1 family protein
A05p000540.1_BnaEXP	C03p065160.1_BnaEXP	0.547758	9.53882e-51	BBH_AT4G29760_AT4G29760.target of trans acting-siR480/255 protein
A05p000540.1_BnaEXP	C03p009250.1_BnaEXP	0.547713	9.77345e-51	BBH_AT4G13410_ATCSLA15.Nucleotide-diphospho-sugar transferases superfamily protein
A05p000540.1_BnaEXP	A09p054540.1_BnaEXP	0.54769	9.89734e-51	AT2G32260.CCT1.phosphorylcholine cytidylyltransferase.Gene
A05p000540.1_BnaEXP	A03p003000.1_BnaEXP	0.547498	1.09873e-50	AT5G07740.actin binding protein.Gene
A05p000540.1_BnaEXP	A09p048760.1_BnaEXP	0.547463	1.12003e-50	AT1G80790.FDM5.XH/XS domain-containing protein.Gene
A05p000540.1_BnaEXP	R4542630_chrA04p000180.1_BnaEXP	0.547331	1.20363e-50	N/A
A05p000540.1_BnaEXP	C02p018720.1_BnaEXP	0.547313	1.21543e-50	AT1G67590.Remorin family protein.Gene
A05p000540.1_BnaEXP	A02p039180.1_BnaEXP	0.547298	1.22507e-50	AT5G62290.nucleotide-sensitive chloride conductance regulator (ICln) family protein.Gene
A05p000540.1_BnaEXP	C07p020680.1_BnaEXP	0.547268	1.24569e-50	AT5G28300.Duplicated homeodomain-like superfamily protein.Gene
A05p000540.1_BnaEXP	A08p014900.1_BnaEXP	0.547156	1.32381e-50	AT4G27595.WEB family protein (DUF827).Gene_%%%_AT1G65010.WEB family protein (DUF827).Gene
A05p000540.1_BnaEXP	C03p024560.1_BnaEXP	0.54715	1.32812e-50	BBH_AT2G41960_AT2G41960.hypothetical protein
A05p000540.1_BnaEXP	C04p026930.1_BnaEXP	0.54714	1.33522e-50	BBH_AT1G61730_AT1G61730.DNA-binding storekeeper protein-related transcriptional regulator
A05p000540.1_BnaEXP	C05p034980.1_BnaEXP	0.547105	1.36088e-50	AT3G16000.MFP1.MAR binding filament-like protein 1.Gene
A05p000540.1_BnaEXP	A06p006990.1_BnaEXP	0.547048	1.40408e-50	BBH_AT1G10640_AT1G10640.Pectin lyase-like superfamily protein
A05p000540.1_BnaEXP	A10p026660.1_BnaEXP	0.546988	1.45009e-50	RBH_AT5G05550_AT5G05550.sequence-specific DNA binding transcription factor
A05p000540.1_BnaEXP	C01p000570.1_BnaEXP	0.546977	1.45935e-50	AT1G61540.Galactose oxidase/kelch repeat superfamily protein.Gene_%%%_AT4G39590.Galactose oxidase/kelch repeat superfamily protein.Gene
A05p000540.1_BnaEXP	A07p021390.2_BnaEXP	0.546695	1.70025e-50	AT1G79280.NUA.nuclear pore anchor.Gene
A05p000540.1_BnaEXP	A08p009940.1_BnaEXP	0.546637	1.75517e-50	BBH_AT4G19170_NCED4.nine-cis-epoxycarotenoid dioxygenase 4
A05p000540.1_BnaEXP	A07p022540.1_BnaEXP	0.546635	1.75665e-50	BBH_AT1G76250_AT1G76250.transmembrane protein
A05p000540.1_BnaEXP	C01p005500.1_BnaEXP	0.546602	1.78896e-50	BBH_AT4G32570_TIFY8.TIFY domain protein 8
A05p000540.1_BnaEXP	A03p014350.1_BnaEXP	0.5466	1.79033e-50	AT4G06634.YY1.zinc finger (C2H2 type) family protein.Gene
A05p000540.1_BnaEXP	C01p017230.1_BnaEXP	0.546591	1.79943e-50	BBH_AT4G25830_AT4G25830.Uncharacterized protein family (UPF0497)
A05p000540.1_BnaEXP	C04p001070.1_BnaEXP	0.546573	1.81695e-50	AT3G10280.KCS14.3-ketoacyl-CoA synthase 14.Gene_%%%_AT2G46720.KCS13.3-ketoacyl-CoA synthase 13.Gene
A05p000540.1_BnaEXP	C03p039980.1_BnaEXP	0.54657	1.81969e-50	BBH_AT3G13690_AT3G13690.kinase with adenine nucleotide alpha hydrolases-like domain-containing protein
A05p000540.1_BnaEXP	C07p033440.1_BnaEXP	0.546553	1.83722e-50	AT4G28080.Tetratricopeptide repeat (TPR)-like superfamily protein.Gene
A05p000540.1_BnaEXP	A03p047150.2_BnaEXP	0.546238	2.17911e-50	AT4G23990.CSLG3.cellulose synthase like G3.Gene_%%%_AT4G24000.CSLG2.cellulose synthase like G2.Gene_%%%_AT4G24010.CSLG1.cellulose synthase like G1.Gene
A05p000540.1_BnaEXP	C06p040520.1_BnaEXP	0.546184	2.24374e-50	BBH_AT1G78960_LUP2.lupeol synthase 2
A05p000540.1_BnaEXP	R67_chrAC05p000940.1_BnaEXP	0.546167	2.26443e-50	AT3G23070.CFM3A.CRM family member 3A.Gene
A05p000540.1_BnaEXP	A06p003520.1_BnaEXP	0.546144	2.29349e-50	AT1G43770.RING/FYVE/PHD zinc finger superfamily protein.Gene
A05p000540.1_BnaEXP	C01p003940.1_BnaEXP	0.546129	2.31221e-50	AT4G34340.TAF8.TBP-associated factor 8.Gene
A05p000540.1_BnaEXP	A04p004430.1_BnaEXP	0.546113	2.3323e-50	AT3G54490.RPB5E.RNA polymerase II fifth largest subunit, E.Gene
A05p000540.1_BnaEXP	C08p029450.1_BnaEXP	0.546071	2.38519e-50	AT3G54270.sucrose-6F-phosphate phosphohydrolase family protein.Gene
A05p000540.1_BnaEXP	C06p018200.1_BnaEXP	0.546058	2.40165e-50	AT3G58110.hypothetical protein.Gene_%%%_AT2G42370.hypothetical protein.Gene
A05p000540.1_BnaEXP	C06p021540.1_BnaEXP	0.546038	2.42827e-50	AT1G79880.La2.RNA recognition motif (RRM)-containing protein.Gene
A05p000540.1_BnaEXP	A09p031900.1_BnaEXP	0.545946	2.55268e-50	AT1G23980.RING/U-box superfamily protein.Gene
A05p000540.1_BnaEXP	C06p011950.1_BnaEXP	0.545912	2.60026e-50	BBH_AT1G55340_AT1G55340.hypothetical protein (DUF1639)
A05p000540.1_BnaEXP	C01p013460.1_BnaEXP	0.545907	2.60674e-50	BBH_AT4G22200_KT2/3.potassium transport 2/3
A05p000540.1_BnaEXP	C03p033480.1_BnaEXP	0.545864	2.66875e-50	AT4G01070.GT72B1.UDP-Glycosyltransferase superfamily protein.Gene
A05p000540.1_BnaEXP	C05p011220.1_BnaEXP	0.545861	2.67301e-50	AT1G14750.SDS.Cyclin family protein.Gene
A05p000540.1_BnaEXP	C02p043650.3_BnaEXP	0.545852	2.68532e-50	AT1G76810.eukaryotic translation initiation factor 2 (eIF-2) family protein.Gene_%%%_AT1G76820.eukaryotic translation initiation factor 2 (eIF-2) family protein.Gene_%%%_AT1G76720.eukaryotic translation initiation factor 2 (eIF-2) family protein.Gene_%%%_AT1G21160.eukaryotic translation initiation factor 2 (eIF-2) family protein.Gene_%%%_AT2G27700.eukaryotic translation initiation factor 2 family…
A05p000540.1_BnaEXP	A03p022140.1_BnaEXP	0.545822	2.73046e-50	BBH_AT2G45950_SK20.SKP1-like 20
A05p000540.1_BnaEXP	A06p017480.1_BnaEXP	0.545798	2.76554e-50	RBH_AT3G47460_ATSMC2.Structural maintenance of chromosomes (SMC) family protein
A05p000540.1_BnaEXP	A01p010870.1_BnaEXP	0.545746	2.84412e-50	AT4G20740.EMB3131.Pentatricopeptide repeat (PPR-like) superfamily protein.Gene
A05p000540.1_BnaEXP	A10p012150.1_BnaEXP	0.545732	2.86628e-50	AT5G57640.GCK domain-containing protein.Gene_%%%_AT5G57567.GCK domain protein.Gene_%%%_AT2G03230.GCK domain-containing protein.Gene_%%%_AT5G57570.GCK domain-containing protein.Gene
A05p000540.1_BnaEXP	C01p013530.1_BnaEXP	0.545706	2.90657e-50	AT4G22320.golgin family A protein.Gene
A05p000540.1_BnaEXP	C06p026980.1_BnaEXP	0.545703	2.9108e-50	AT1G23280.MAK16 protein-like protein.Gene
A05p000540.1_BnaEXP	A03p015600.1_BnaEXP	0.545649	2.99767e-50	BBH_AT2G31660_SAD2.ARM repeat superfamily protein
A05p000540.1_BnaEXP	C02p010360.1_BnaEXP	0.545632	3.02489e-50	BBH_AT5G22580_AT5G22580.Stress responsive A/B Barrel Domain-containing protein
A05p000540.1_BnaEXP	A05p031060.1_BnaEXP	0.545616	3.05253e-50	AT5G48330.RUG2.Regulator of chromosome condensation (RCC1) family protein.Gene
A05p000540.1_BnaEXP	R211130_chrAC01p000670.2_BnaEXP	0.545613	3.05666e-50	AT4G16141.GATA type zinc finger transcription factor family protein.Gene
A05p000540.1_BnaEXP	A06p039150.1_BnaEXP	0.545592	3.09117e-50	AT5G43990.SUVR2.SET-domain containing protein lysine methyltransferase family protein.Gene_%%%_AT1G04050.SUVR1.histone-lysine N-methyltransferase SUVR2-like protein.Gene
A05p000540.1_BnaEXP	A06p028880.1_BnaEXP	0.545585	3.10288e-50	RBH_AT5G25590_AT5G25590.DNA ligase (DUF630 and DUF632)
A05p000540.1_BnaEXP	A05p019780.1_BnaEXP	0.545487	3.2719e-50	N/A
A05p000540.1_BnaEXP	C09p000100.1_BnaEXP	0.545346	3.53066e-50	AT4G00310.EDA8.Putative membrane lipoprotein.Gene
A05p000540.1_BnaEXP	A02p017130.1_BnaEXP	0.545328	3.5652e-50	AT1G65810.P-loop containing nucleoside triphosphate hydrolases superfamily protein.Gene
A05p000540.1_BnaEXP	A09p009590.1_BnaEXP	0.545319	3.58316e-50	N/A
A05p000540.1_BnaEXP	A04p026000.1_BnaEXP	0.545299	3.6215e-50	AT2G41445.agamous-like MADS-box protein.Gene
A05p000540.1_BnaEXP	R232p000160.1_BnaEXP	0.545296	3.62827e-50	BBH_AT3G49220_AT3G49220.Plant invertase/pectin methylesterase inhibitor superfamily
A05p000540.1_BnaEXP	C05p007240.1_BnaEXP	0.545226	3.76901e-50	AT1G09880.Rhamnogalacturonate lyase family protein.Gene
A05p000540.1_BnaEXP	C07p026490.1_BnaEXP	0.545088	4.06002e-50	BBH_AT4G15480_UGT84A1.UDP-Glycosyltransferase superfamily protein
A05p000540.1_BnaEXP	C05p008000.1_BnaEXP	0.545042	4.16075e-50	AT1G10610.basic helix-loop-helix (bHLH) DNA-binding superfamily protein.Gene
A05p000540.1_BnaEXP	A01p009800.1_BnaEXP	0.545035	4.17759e-50	BBH_AT4G18960_AG.K-box region and MADS-box transcription factor family protein
A05p000540.1_BnaEXP	A04p022560.1_BnaEXP	0.544956	4.35894e-50	AT2G36270.ABI5.Basic-leucine zipper (bZIP) transcription factor family protein.Gene
A05p000540.1_BnaEXP	C03p052660.1_BnaEXP	0.544914	4.45941e-50	BBH_AT5G64580_EMB3144.AAA-type ATPase family protein
A05p000540.1_BnaEXP	C03p027020.1_BnaEXP	0.54481	4.71809e-50	AT3G62610.MYB11.myb domain protein 11.Gene_%%%_AT2G47460.MYB12.myb domain protein 12.Gene
A05p000540.1_BnaEXP	A04p002390.1_BnaEXP	0.544788	4.77368e-50	AT3G58060.Cation efflux family protein.Gene
A05p000540.1_BnaEXP	A04p006250.1_BnaEXP	0.544756	4.8576e-50	AT4G14330.P-loop containing nucleoside triphosphate hydrolases superfamily protein.Gene
A05p000540.1_BnaEXP	A02p026650.1_BnaEXP	0.544734	4.91539e-50	AT4G10150.RING/U-box superfamily protein.Gene_%%%_AT4G10160.RING/U-box superfamily protein.Gene
A05p000540.1_BnaEXP	C07p005520.1_BnaEXP	0.544707	4.98553e-50	RBH_AT1G26230_Cpn60beta4.TCP-1/cpn60 chaperonin family protein
A05p000540.1_BnaEXP	C03p032820.1_BnaEXP	0.544626	5.20814e-50	BBH_AT4G02070_MSH6.MUTS homolog 6
A05p000540.1_BnaEXP	A10p026870.1_BnaEXP	0.544595	5.29796e-50	AT5G05270.CHIL.Chalcone-flavanone isomerase family protein.Gene
A05p000540.1_BnaEXP	A06p008520.2_BnaEXP	0.544561	5.39545e-50	AT1G12330.cyclin-dependent kinase-like protein.Gene
A05p000540.1_BnaEXP	A03p009670.1_BnaEXP	0.544553	5.41676e-50	BBH_AT5G22760_AT5G22760.PHD finger family protein
A05p000540.1_BnaEXP	A07p036520.1_BnaEXP	0.54454	5.45759e-50	AT1G79110.BRG2.zinc ion binding protein.Gene
A05p000540.1_BnaEXP	C07p033560.1_BnaEXP	0.544501	5.57238e-50	BBH_AT4G28250_EXPB3.expansin B3
A05p000540.1_BnaEXP	A02p010160.1_BnaEXP	0.54449	5.60446e-50	BBH_AT5G59790_AT5G59790.UPSTREAM OF FLC protein (DUF966)
A05p000540.1_BnaEXP	A03p035810.1_BnaEXP	0.544451	5.72299e-50	BBH_AT3G19100_AT3G19100.Protein kinase superfamily protein
A05p000540.1_BnaEXP	A07p018870.1_BnaEXP	0.544411	5.84937e-50	AT3G59110.Protein kinase superfamily protein.Gene
A05p000540.1_BnaEXP	A03p045900.2_BnaEXP	0.544315	6.15807e-50	BBH_AT4G22140_EBS.PHD finger family protein / bromo-adjacent homology (BAH) domain-containing protein
A05p000540.1_BnaEXP	A01p003990.1_BnaEXP	0.544296	6.22142e-50	BBH_AT4G33970_AT4G33970.Leucine-rich repeat (LRR) family protein
A05p000540.1_BnaEXP	C09p034450.1_BnaEXP	0.544208	6.52515e-50	AT5G22940.F8H.glucuronoxylan glucuronosyltransferase, putative.Gene
A05p000540.1_BnaEXP	C01p006280.1_BnaEXP	0.544144	6.75535e-50	BBH_AT4G31630_AT4G31630.Transcriptional factor B3 family protein
A05p000540.1_BnaEXP	A01p028950.1_BnaEXP	0.54414	6.76916e-50	AT3G19510.HAT3.1.Homeodomain-like protein with RING/FYVE/PHD-type zinc finger domain-containing protein.Gene_%%%_AT3G19530.hypothetical protein.Gene
A05p000540.1_BnaEXP	C04p034090.1_BnaEXP	0.544091	6.94795e-50	RBH_AT5G39220_AT5G39220.alpha/beta-Hydrolases superfamily protein
A05p000540.1_BnaEXP	A07p010310.1_BnaEXP	0.544057	7.07878e-50	BBH_AT1G23420_INO.Plant-specific transcription factor YABBY family protein
A05p000540.1_BnaEXP	A09p034110.1_BnaEXP	0.543983	7.36493e-50	AT2G24692.BTB/POZ domain protein.Gene_%%%_AT3G50780.BTB/POZ domain protein.Gene
A05p000540.1_BnaEXP	A03p032300.1_BnaEXP	0.543973	7.40314e-50	BBH_AT3G11420_AT3G11420.beta-1,3-N-acetylglucosaminyltransferase lunatic protein, putative (DUF604)
A05p000540.1_BnaEXP	A03p031740.1_BnaEXP	0.543972	7.41024e-50	BBH_AT3G08670_AT3G08670.serine/arginine repetitive matrix-like protein
A05p000540.1_BnaEXP	C08p038910.1_BnaEXP	0.543968	7.42285e-50	BBH_AT2G24440_AT2G24440.selenium binding protein
A05p000540.1_BnaEXP	A02p010260.1_BnaEXP	0.543857	7.88199e-50	AT3G53730.Histone superfamily protein.Gene_%%%_AT1G07820.Histone superfamily protein.Gene_%%%_AT1G07660.Histone superfamily protein.Gene_%%%_AT3G46320.Histone superfamily protein.Gene_%%%_AT3G45930.Histone superfamily protein.Gene_%%%_AT5G59690.Histone superfamily protein.Gene_%%%_AT5G59970.Histone superfamily protein.Gene_%%%_AT2G28740.HIS4.histone H4.Gene
A05p000540.1_BnaEXP	C04p026590.1_BnaEXP	0.543853	7.89838e-50	AT3G54490.RPB5E.RNA polymerase II fifth largest subunit, E.Gene
A05p000540.1_BnaEXP	C02p046620.1_BnaEXP	0.543818	8.04979e-50	AT4G00750.S-adenosyl-L-methionine-dependent methyltransferases superfamily protein.Gene
A05p000540.1_BnaEXP	C06p020460.1_BnaEXP	0.543587	9.1113e-50	BBH_AT3G61570_GDAP1.GRIP-related ARF-binding domain-containing protein 1
A05p000540.1_BnaEXP	A03p035170.1_BnaEXP	0.543564	9.22707e-50	AT3G17640.Leucine-rich repeat (LRR) family protein.Gene
A05p000540.1_BnaEXP	A09p056460.1_BnaEXP	0.543543	9.32878e-50	AT1G02090.FUS5.Proteasome component (PCI) domain protein.Gene
A05p000540.1_BnaEXP	A09p007280.1_BnaEXP	0.543492	9.5872e-50	BBH_AT5G64670_AT5G64670.Ribosomal protein L18e/L15 superfamily protein
A05p000540.1_BnaEXP	A04p014440.1_BnaEXP	0.543486	9.61798e-50	AT2G23520.Pyridoxal phosphate (PLP)-dependent transferases superfamily protein.Gene_%%%_AT4G37100.Pyridoxal phosphate (PLP)-dependent transferases superfamily protein.Gene
A05p000540.1_BnaEXP	C01p003770.1_BnaEXP	0.543465	9.7289e-50	AT4G34500.Protein kinase superfamily protein.Gene
A05p000540.1_BnaEXP	C04p035780.1_BnaEXP	0.543432	9.90441e-50	AT2G22870.EMB2001.P-loop containing nucleoside triphosphate hydrolases superfamily protein.Gene
A05p000540.1_BnaEXP	C03p012020.1_BnaEXP	0.543385	1.01558e-49	AT5G22310.trichohyalin-like protein.Gene
A05p000540.1_BnaEXP	C07p025530.1_BnaEXP	0.543382	1.01731e-49	AT3G51150.ATP binding microtubule motor family protein.Gene
A05p000540.1_BnaEXP	A02p033680.1_BnaEXP	0.543363	1.02797e-49	BBH_AT3G27550_AT3G27550.RNA-binding CRS1 / YhbY (CRM) domain protein
A05p000540.1_BnaEXP	A04p025410.1_BnaEXP	0.543349	1.03548e-49	BBH_AT2G40650_AT2G40650.PRP38 family protein
A05p000540.1_BnaEXP	A03p016290.1_BnaEXP	0.54333	1.04583e-49	BBH_AT2G33390_AT2G33390.hypothetical protein
A05p000540.1_BnaEXP	A03p007070.1_BnaEXP	0.543317	1.05321e-49	AT5G16530.PIN5.Auxin efflux carrier family protein.Gene
A05p000540.1_BnaEXP	A05p030780.1_BnaEXP	0.543306	1.05945e-49	AT3G11000.DCD (Development and Cell Death) domain protein.Gene
A05p000540.1_BnaEXP	C06p010480.1_BnaEXP	0.543265	1.08343e-49	BBH_AT1G52565_AT1G52565.cytochrome P450 family protein
A05p000540.1_BnaEXP	A08p005230.1_BnaEXP	0.543264	1.08369e-49	AT4G12760.RPA-interacting protein A.Gene
A05p000540.1_BnaEXP	A06p031600.1_BnaEXP	0.543239	1.09848e-49	AT5G48040.Ubiquitin carboxyl-terminal hydrolase family protein.Gene
A05p000540.1_BnaEXP	A03p006630.1_BnaEXP	0.543069	1.20352e-49	AT5G15920.SMC5.structural maintenance of chromosomes 5.Gene
A05p000540.1_BnaEXP	A10p007970.1_BnaEXP	0.543037	1.22409e-49	AT5G52230.MBD13.methyl-CPG-binding domain protein 13.Gene
A05p000540.1_BnaEXP	C09p007410.1_BnaEXP	0.543036	1.22462e-49	BBH_AT5G62880_RAC10.RAC-like 10
A05p000540.1_BnaEXP	A06p037620.1_BnaEXP	0.543003	1.24662e-49	BBH_AT5G46700_TRN2.Tetraspanin family protein
A05p000540.1_BnaEXP	A02p015720.2_BnaEXP	0.542936	1.29232e-49	AT1G65440.GTB1.global transcription factor group B1.Gene
A05p000540.1_BnaEXP	C08p029000.1_BnaEXP	0.54292	1.3036e-49	AT5G02570.Histone superfamily protein.Gene_%%%_AT3G09480.Histone superfamily protein.Gene_%%%_AT2G37470.Histone superfamily protein.Gene_%%%_AT3G53650.Histone superfamily protein.Gene
A05p000540.1_BnaEXP	A10p027500.1_BnaEXP	0.542918	1.30457e-49	AT5G04500.glycosyltransferase family protein 47.Gene
A05p000540.1_BnaEXP	A10p007330.1_BnaEXP	0.542877	1.33395e-49	AT4G08310.DNA ligase.Gene_%%%_AT1G44780.translation initiation factor.Gene
A05p000540.1_BnaEXP	C02p014300.1_BnaEXP	0.542715	1.45519e-49	AT5G66330.Leucine-rich repeat (LRR) family protein.Gene
A05p000540.1_BnaEXP	C08p010220.1_BnaEXP	0.542713	1.45627e-49	BBH_AT3G58930_AT3G58930.F-box/RNI-like superfamily protein
A05p000540.1_BnaEXP	C07p007450.1_BnaEXP	0.542619	1.53127e-49	AT1G20220.Alba DNA/RNA-binding protein.Gene
A05p000540.1_BnaEXP	A10p019930.1_BnaEXP	0.542601	1.54627e-49	AT5G15160.BNQ2.BANQUO 2.Gene
A05p000540.1_BnaEXP	A03p005820.1_BnaEXP	0.542529	1.60747e-49	AT3G46610.Pentatricopeptide repeat (PPR-like) superfamily protein.Gene_%%%_AT5G14350.Pentatricopeptide repeat (PPR) superfamily protein.Gene
A05p000540.1_BnaEXP	A10p008410.1_BnaEXP	0.542476	1.65358e-49	AT5G53020.Ribonuclease P protein subunit P38-like protein.Gene
A05p000540.1_BnaEXP	C08p025390.1_BnaEXP	0.542447	1.67899e-49	BBH_AT3G49210_AT3G49210.O-acyltransferase (WSD1-like) family protein
A05p000540.1_BnaEXP	C01p007860.1_BnaEXP	0.54242	1.70414e-49	AT5G63820.hypothetical protein (DUF626).Gene
A05p000540.1_BnaEXP	C07p018570.1_BnaEXP	0.5424	1.72197e-49	AT5G48600.SMC3.structural maintenance of chromosome 3.Gene
A05p000540.1_BnaEXP	A03p002000.1_BnaEXP	0.542372	1.74809e-49	AT5G05210.Surfeit locus protein 6.Gene
A05p000540.1_BnaEXP	A06p038010.1_BnaEXP	0.542319	1.79797e-49	BBH_AT5G46070_AT5G46070.Guanylate-binding family protein
A05p000540.1_BnaEXP	C05p013590.1_BnaEXP	0.542305	1.81159e-49	BBH_AT1G17070_STIPL1.GC-rich sequence DNA-binding factor-like protein with Tuftelin interacting domain-containing protein
A05p000540.1_BnaEXP	A06p032730.1_BnaEXP	0.542233	1.88288e-49	AT5G40040.60S acidic ribosomal protein family.Gene_%%%_AT3G28500.60S acidic ribosomal protein family.Gene
A05p000540.1_BnaEXP	A09p027030.1_BnaEXP	0.542198	1.91906e-49	RBH_AT4G10480_AT4G10480.Nascent polypeptide-associated complex (NAC), alpha subunit family protein
A05p000540.1_BnaEXP	A08p026220.1_BnaEXP	0.54214	1.97889e-49	AT1G12570.Glucose-methanol-choline (GMC) oxidoreductase family protein.Gene
A05p000540.1_BnaEXP	C07p019750.1_BnaEXP	0.542132	1.98804e-49	AT5G48580.FKBP15-2.FK506- and rapamycin-binding protein 15 kD-2.Gene
A05p000540.1_BnaEXP	A03p048350.1_BnaEXP	0.542118	2.00271e-49	AT4G26020.4/1 protein short form protein.Gene
A05p000540.1_BnaEXP	A03p027620.1_BnaEXP	0.542102	2.01937e-49	AT4G01060.CPL3.CAPRICE-like MYB3.Gene
A05p000540.1_BnaEXP	A03p027610.1_BnaEXP	0.542102	2.01937e-49	AT4G01060.CPL3.CAPRICE-like MYB3.Gene
A05p000540.1_BnaEXP	A05p003410.1_BnaEXP	0.542028	2.10103e-49	AT5G09950.MEF7.Tetratricopeptide repeat (TPR)-like superfamily protein.Gene
A05p000540.1_BnaEXP	A05p008380.1_BnaEXP	0.541942	2.20057e-49	AT3G53020.STV1.Ribosomal protein L24e family protein.Gene_%%%_AT2G36620.RPL24A.ribosomal protein L24.Gene
A05p000540.1_BnaEXP	C01p005450.4_BnaEXP	0.541935	2.20867e-49	AT4G32620.Enhancer of polycomb-like transcription factor protein.Gene
A05p000540.1_BnaEXP	C05p008020.1_BnaEXP	0.541922	2.22308e-49	AT1G10640.Pectin lyase-like superfamily protein.Gene
A05p000540.1_BnaEXP	C09p035280.1_BnaEXP	0.541875	2.28056e-49	AT5G21970.Ubiquitin carboxyl-terminal hydrolase family protein.Gene
A05p000540.1_BnaEXP	A09p045780.1_BnaEXP	0.541715	2.4837e-49	AT2G22140.EME1B.essential meiotic endonuclease 1B.Gene_%%%_AT2G21800.EME1A.essential meiotic endonuclease 1A.Gene
A05p000540.1_BnaEXP	R40268543_chrC03p000440.1_BnaEXP	0.541712	2.4871e-49	BBH_AT3G49240_emb1796.Pentatricopeptide repeat (PPR) superfamily protein
A05p000540.1_BnaEXP	C07p011650.1_BnaEXP	0.541653	2.56763e-49	BBH_AT5G45670_AT5G45670.GDSL-like Lipase/Acylhydrolase superfamily protein
A05p000540.1_BnaEXP	C06p006430.1_BnaEXP	0.5416	2.64115e-49	BBH_AT1G52980_AtNug2.GTP-binding family protein
A05p000540.1_BnaEXP	A02p035180.1_BnaEXP	0.541585	2.66236e-49	BBH_AT5G48580_FKBP15-2.FK506- and rapamycin-binding protein 15 kD-2
A05p000540.1_BnaEXP	C01p004910.1_BnaEXP	0.541553	2.70747e-49	AT4G33060.Cyclophilin-like peptidyl-prolyl cis-trans isomerase family protein.Gene
A05p000540.1_BnaEXP	A05p032680.1_BnaEXP	0.541463	2.84089e-49	RBH_AT3G08600_AT3G08600.transmembrane protein, putative (DUF1191)
A05p000540.1_BnaEXP	C07p034520.1_BnaEXP	0.541444	2.87043e-49	AT4G29750.CRS1 / YhbY (CRM) domain-containing protein.Gene
A05p000540.1_BnaEXP	C03p035140.1_BnaEXP	0.541428	2.89482e-49	AT3G04160.U11/U12 small nuclear ribonucleoprotein.Gene
A05p000540.1_BnaEXP	A09p013490.1_BnaEXP	0.541261	3.16429e-49	AT1G62870.hypothetical protein.Gene
A05p000540.1_BnaEXP	C02p012790.1_BnaEXP	0.541246	3.18891e-49	RBH_AT5G57800_CER3.Fatty acid hydroxylase superfamily
A05p000540.1_BnaEXP	C06p023410.1_BnaEXP	0.541239	3.2016e-49	AT1G79110.BRG2.zinc ion binding protein.Gene
A05p000540.1_BnaEXP	A01p013280.2_BnaEXP	0.541233	3.212e-49	AT3G43950.Protein kinase superfamily protein.Gene
A05p000540.1_BnaEXP	A09p047380.1_BnaEXP	0.541183	3.2978e-49	AT1G18950.DDT domain superfamily.Gene
A05p000540.1_BnaEXP	A03p008720.1_BnaEXP	0.54111	3.4286e-49	BBH_AT5G19900_AT5G19900.PRLI-interacting factor
A05p000540.1_BnaEXP	A05p000410.1_BnaEXP	0.541057	3.52811e-49	BBH_AT2G47240_LACS1.AMP-dependent synthetase and ligase family protein
A05p000540.1_BnaEXP	A07p024820.1_BnaEXP	0.541054	3.53407e-49	AT1G70270.transcription factor.Gene
A05p000540.1_BnaEXP	C05p008470.1_BnaEXP	0.54095	3.73402e-49	AT1G11240.ribosomal RNA-processing protein.Gene
A05p000540.1_BnaEXP	A09p048180.1_BnaEXP	0.540942	3.7513e-49	BBH_AT1G17180_GSTU25.glutathione S-transferase TAU 25
A05p000540.1_BnaEXP	A02p033220.1_BnaEXP	0.540894	3.84858e-49	BBH_AT5G39865_AT5G39865.Glutaredoxin family protein
A05p000540.1_BnaEXP	C09p027060.1_BnaEXP	0.540872	3.89302e-49	N/A
A05p000540.1_BnaEXP	C02p027240.1_BnaEXP	0.54083	3.98022e-49	AT1G74250.DNAJ heat shock N-terminal domain-containing protein.Gene
A05p000540.1_BnaEXP	A08p014530.1_BnaEXP	0.540693	4.28269e-49	BBH_AT4G28600_NPGR2.no pollen germination related 2
A05p000540.1_BnaEXP	C07p025560.1_BnaEXP	0.54065	4.38166e-49	BBH_AT3G51220_AT3G51220.WEB family protein (DUF827)
A05p000540.1_BnaEXP	A02p013430.1_BnaEXP	0.540624	4.44203e-49	BBH_AT5G20400_AT5G20400.2-oxoglutarate (2OG) and Fe(II)-dependent oxygenase superfamily protein
A05p000540.1_BnaEXP	A05p010890.1_BnaEXP	0.54039	5.03136e-49	AT2G33360.cadherin EGF LAG seven-pass G-type receptor, putative (DUF3527).Gene
A05p000540.1_BnaEXP	R21675_chrA01p000240.1_BnaEXP	0.54039	5.03156e-49	BBH_AT1G11420_DUF2.agenet domain protein (DOMAIN OF UNKNOWN FUNCTION 724 2)
A05p000540.1_BnaEXP	A01p034950.1_BnaEXP	0.540367	5.09399e-49	AT3G12685.Acid phosphatase/vanadium-dependent haloperoxidase-related protein.Gene
A05p000540.1_BnaEXP	R199_chrC09p000460.1_BnaEXP	0.540357	5.1194e-49	AT5G05350.PLAC8 family protein.Gene
A05p000540.1_BnaEXP	A05p024630.1_BnaEXP	0.540327	5.20324e-49	AT1G49520.SWIB complex BAF60b domain-containing protein.Gene_%%%_AT3G19080.SWIB complex BAF60b domain-containing protein.Gene
A05p000540.1_BnaEXP	A02p002840.1_BnaEXP	0.54032	5.22222e-49	BBH_AT5G09790_ATXR5.TRITHORAX-RELATED PROTEIN 5
A05p000540.1_BnaEXP	A07p003360.1_BnaEXP	0.540237	5.45613e-49	BBH_AT2G16920_UBC23.ubiquitin-conjugating enzyme 23
A05p000540.1_BnaEXP	A09p007650.1_BnaEXP	0.540229	5.48031e-49	BBH_AT5G65780_ATBCAT-5.branched-chain amino acid aminotransferase 5 / branched-chain amino acid transaminase 5 (BCAT5)
A05p000540.1_BnaEXP	C04p018590.1_BnaEXP	0.540207	5.54543e-49	AT2G28240.ATP-dependent helicase family protein.Gene
A05p000540.1_BnaEXP	A05p022660.1_BnaEXP	0.540144	5.73338e-49	AT3G20430.phosphorylated adapter RNA export-like protein.Gene
A05p000540.1_BnaEXP	A04p001730.1_BnaEXP	0.540124	5.79476e-49	BBH_AT1G75950_SKP1.S phase kinase-associated protein 1
A05p000540.1_BnaEXP	A05p010270.1_BnaEXP	0.540051	6.02432e-49	AT2G34300.S-adenosyl-L-methionine-dependent methyltransferases superfamily protein.Gene
A05p000540.1_BnaEXP	A06p002290.1_BnaEXP	0.539972	6.28058e-49	BBH_AT1G51538_AT1G51538.Aminotransferase-like, plant mobile domain family protein
A05p000540.1_BnaEXP	C08p022830.1_BnaEXP	0.539887	6.57073e-49	RBH_AT1G21700_SWI3C.SWITCH/sucrose nonfermenting 3C
A05p000540.1_BnaEXP	C08p018000.1_BnaEXP	0.539872	6.62466e-49	BBH_AT1G12330_AT1G12330.cyclin-dependent kinase-like protein
A05p000540.1_BnaEXP	C05p011560.1_BnaEXP	0.539858	6.67382e-49	BBH_AT1G15000_scpl50.serine carboxypeptidase-like 50
A05p000540.1_BnaEXP	C09p039280.1_BnaEXP	0.53981	6.84582e-49	AT5G16720.caldesmon-like protein (Protein of unknown function, DUF593).Gene
A05p000540.1_BnaEXP	C05p045290.1_BnaEXP	0.539758	7.03688e-49	AT3G05110.early endosome antigen-like protein, putative (DUF3444).Gene_%%%_AT3G04960.trichohyalin, putative (DUF3444).Gene
A05p000540.1_BnaEXP	C06p027110.1_BnaEXP	0.539714	7.20187e-49	AT1G70270.transcription factor.Gene
A05p000540.1_BnaEXP	C06p027260.1_BnaEXP	0.539679	7.3383e-49	BBH_AT2G47170_ARF1A1C.Ras-related small GTP-binding family protein
A05p000540.1_BnaEXP	A06p006440.1_BnaEXP	0.53965	7.45316e-49	AT1G10010.AAP8.amino acid permease 8.Gene
A05p000540.1_BnaEXP	A06p040600.2_BnaEXP	0.539592	7.68368e-49	AT4G38270.GAUT3.galacturonosyltransferase 3.Gene
A05p000540.1_BnaEXP	R2p001370.1_BnaEXP	0.539506	8.04471e-49	AT2G15630.Pentatricopeptide repeat (PPR) superfamily protein.Gene
A05p000540.1_BnaEXP	A06p020420.1_BnaEXP	0.539377	8.61229e-49	AT3G45900.Ribonuclease P protein subunit P38-like protein.Gene
A05p000540.1_BnaEXP	A05p002470.1_BnaEXP	0.539366	8.66085e-49	AT2G42030.RING/U-box superfamily protein.Gene
A05p000540.1_BnaEXP	A07p012690.1_BnaEXP	0.539305	8.94667e-49	BBH_AT5G67070_RALFL34.ralf-like 34
A05p000540.1_BnaEXP	A02p033800.1_BnaEXP	0.539268	9.12328e-49	AT3G27350.transcriptional regulator ATRX-like protein.Gene
A05p000540.1_BnaEXP	C08p046930.1_BnaEXP	0.539234	9.28958e-49	BBH_AT1G10640_AT1G10640.Pectin lyase-like superfamily protein
A05p000540.1_BnaEXP	C03p041070.1_BnaEXP	0.539212	9.3959e-49	AT3G16010.Pentatricopeptide repeat (PPR-like) superfamily protein.Gene
A05p000540.1_BnaEXP	A01p023800.1_BnaEXP	0.539167	9.62271e-49	BBH_AT1G60770_AT1G60770.Tetratricopeptide repeat (TPR)-like superfamily protein
A05p000540.1_BnaEXP	C08p049030.1_BnaEXP	0.539127	9.8323e-49	BBH_AT1G06900_AT1G06900.Insulinase (Peptidase family M16) family protein
A05p000540.1_BnaEXP	A04p028270.1_BnaEXP	0.539071	1.0126e-48	AT2G46790.PRR9.pseudo-response regulator 9.Gene_%%%_AT2G46670.CCT motif family protein.Gene
A05p000540.1_BnaEXP	A08p024720.1_BnaEXP	0.539068	1.01444e-48	AT1G16750.GPI-anchored adhesin-like protein, putative (Protein of unknown function, DUF547).Gene
A05p000540.1_BnaEXP	A06p030140.1_BnaEXP	0.539023	1.03857e-48	AT5G27220.Frigida-like protein.Gene
A05p000540.1_BnaEXP	C08p045310.1_BnaEXP	0.53902	1.04022e-48	AT1G13120.GLE1.nucleoporin GLE1-like protein.Gene
A05p000540.1_BnaEXP	C05p043760.3_BnaEXP	0.538994	1.05497e-48	AT5G49390.serine/threonine-protein phosphatase 4 regulatory subunit-like protein.Gene
A05p000540.1_BnaEXP	A03p038070.1_BnaEXP	0.538945	1.0824e-48	AT3G24490.Alcohol dehydrogenase transcription factor Myb/SANT-like family protein.Gene
A05p000540.1_BnaEXP	A08p000130.1_BnaEXP	0.538886	1.11665e-48	AT1G56085.Cyclophilin.Gene_%%%_AT1G44478.Cyclophilin.Gene_%%%_AT1G53720.CYP59.cyclophilin 59.Gene
A05p000540.1_BnaEXP	A03p013550.1_BnaEXP	0.538872	1.12509e-48	AT5G53220.hypothetical protein.Gene
A05p000540.1_BnaEXP	C06p007730.1_BnaEXP	0.538746	1.20282e-48	BBH_AT1G55340_AT1G55340.hypothetical protein (DUF1639)
A05p000540.1_BnaEXP	A09p035370.1_BnaEXP	0.538679	1.24607e-48	AT3G52180.SEX4.dual specificity protein phosphatase (DsPTP1) family protein.Gene_%%%_AT3G52526.phosphoglucan phosphatase.Gene
A05p000540.1_BnaEXP	A09p038710.1_BnaEXP	0.538563	1.32498e-48	AT3G56510.RNA-binding (RRM/RBD/RNP motifs) family protein.Gene
A05p000540.1_BnaEXP	A08p028090.1_BnaEXP	0.538527	1.35014e-48	AT1G09210.CRT1b.calreticulin 1b.Gene
A05p000540.1_BnaEXP	C07p019600.1_BnaEXP	0.538424	1.42594e-48	AT5G48340.hypothetical protein.Gene
A05p000540.1_BnaEXP	R40268543_chrC03p000650.1_BnaEXP	0.538417	1.43051e-48	AT5G61770.PPAN.PETER PAN-like protein.Gene
A05p000540.1_BnaEXP	A05p008320.1_BnaEXP	0.538352	1.481e-48	AT2G36695.hypothetical protein.Gene
A05p000540.1_BnaEXP	A02p012900.1_BnaEXP	0.538283	1.5355e-48	BBH_AT5G54870_AT5G54870.inositol-1,4,5-trisphosphate 5-phosphatase
A05p000540.1_BnaEXP	A09p050710.1_BnaEXP	0.538272	1.5446e-48	AT1G13790.FDM4.XH/XS domain-containing protein.Gene
A05p000540.1_BnaEXP	C08p043550.1_BnaEXP	0.538256	1.55786e-48	AT1G80790.FDM5.XH/XS domain-containing protein.Gene
A05p000540.1_BnaEXP	A04p006470.1_BnaEXP	0.538235	1.57481e-48	AT4G14200.Pentatricopeptide repeat (PPR) superfamily protein.Gene
A05p000540.1_BnaEXP	C08p014830.1_BnaEXP	0.538221	1.5872e-48	AT5G23790.GolS5.galactinol synthase 5.Gene_%%%_AT4G26250.GolS6.galactinol synthase 6.Gene_%%%_AT5G30500.GolS10.Nucleotide-diphospho-sugar transferases superfamily protein.Gene
A05p000540.1_BnaEXP	C09p029930.1_BnaEXP	0.538195	1.60907e-48	AT5G56360.PSL4.calmodulin-binding protein.Gene
A05p000540.1_BnaEXP	R203_chrA02p000620.1_BnaEXP	0.538174	1.62645e-48	AT4G08790.Nitrilase/cyanide hydratase and apolipoprotein N-acyltransferase family protein.Gene
A05p000540.1_BnaEXP	A03p023910.1_BnaEXP	0.538168	1.63219e-48	AT2G20980.MCM10.minichromosome maintenance 10.Gene
A05p000540.1_BnaEXP	A07p036550.1_BnaEXP	0.538153	1.64485e-48	AT1G79150.binding protein.Gene
A05p000540.1_BnaEXP	A08p028710.1_BnaEXP	0.538075	1.71423e-48	AT3G53730.Histone superfamily protein.Gene_%%%_AT1G07820.Histone superfamily protein.Gene_%%%_AT1G07660.Histone superfamily protein.Gene_%%%_AT3G46320.Histone superfamily protein.Gene_%%%_AT3G45930.Histone superfamily protein.Gene_%%%_AT5G59690.Histone superfamily protein.Gene_%%%_AT5G59970.Histone superfamily protein.Gene_%%%_AT2G28740.HIS4.histone H4.Gene
A05p000540.1_BnaEXP	C08p027590.1_BnaEXP	0.538035	1.75053e-48	AT3G51940.oxidoreductase/transition metal ion-binding protein.Gene
A05p000540.1_BnaEXP	C08p012400.1_BnaEXP	0.538005	1.77836e-48	BBH_AT3G42670_CHR38.chromatin remodeling 38
A05p000540.1_BnaEXP	C05p007610.1_BnaEXP	0.537959	1.82226e-48	BBH_AT1G10300_AT1G10300.Nucleolar GTP-binding protein
A05p000540.1_BnaEXP	C06p020700.1_BnaEXP	0.537894	1.88576e-48	BBH_AT3G61750_AT3G61750.Cytochrome b561/ferric reductase transmembrane with DOMON related domain-containing protein
A05p000540.1_BnaEXP	A10p010600.1_BnaEXP	0.537887	1.89235e-48	BBH_AT5G55920_OLI2.S-adenosyl-L-methionine-dependent methyltransferases superfamily protein
A05p000540.1_BnaEXP	C02p047010.1_BnaEXP	0.537857	1.92298e-48	AT4G01500.NGA4.AP2/B3-like transcriptional factor family protein.Gene
A05p000540.1_BnaEXP	A07p031440.1_BnaEXP	0.537853	1.9272e-48	AT1G72440.EDA25.CCAAT-binding factor.Gene
A05p000540.1_BnaEXP	C03p027710.1_BnaEXP	0.537837	1.94253e-48	AT2G27470.NF-YB11.nuclear factor Y, subunit B11.Gene
A05p000540.1_BnaEXP	A05p030550.1_BnaEXP	0.537837	1.94309e-48	AT3G11330.PIRL9.plant intracellular ras group-related LRR 9.Gene
A05p000540.1_BnaEXP	A07p035780.1_BnaEXP	0.537806	1.97515e-48	AT1G22260.ZYP1a.Myosin heavy chain-related protein.Gene_%%%_AT1G22275.ZYP1b.Myosin heavy chain-related protein.Gene
A05p000540.1_BnaEXP	C06p030580.1_BnaEXP	0.537797	1.98482e-48	AT1G67590.Remorin family protein.Gene
A05p000540.1_BnaEXP	A05p000420.1_BnaEXP	0.537777	2.00535e-48	BBH_AT2G47240_LACS1.AMP-dependent synthetase and ligase family protein
A05p000540.1_BnaEXP	C09p006360.1_BnaEXP	0.53772	2.06656e-48	BBH_AT5G23760_AT5G23760.Copper transport protein family
A05p000540.1_BnaEXP	A01p034560.1_BnaEXP	0.537682	2.10833e-48	AT5G06910.ATJ6.J-domain protein 6.Gene_%%%_AT3G12170.Chaperone DnaJ-domain superfamily protein.Gene
A05p000540.1_BnaEXP	C07p025220.1_BnaEXP	0.537649	2.14513e-48	AT3G50630.KRP2.KIP-related protein 2.Gene
A05p000540.1_BnaEXP	C07p013780.1_BnaEXP	0.537548	2.26218e-48	AT5G47790.SMAD/FHA domain-containing protein.Gene
A05p000540.1_BnaEXP	A07p032570.1_BnaEXP	0.537548	2.26278e-48	BBH_AT1G74010_AT1G74010.Calcium-dependent phosphotriesterase superfamily protein
A05p000540.1_BnaEXP	C06p020390.1_BnaEXP	0.537502	2.31821e-48	BBH_AT3G61415_SK21.SKP1-like 21
A05p000540.1_BnaEXP	A05p005210.1_BnaEXP	0.537437	2.39827e-48	BBH_AT2G45650_AGL6.AGAMOUS-like 6
A05p000540.1_BnaEXP	C05p032330.1_BnaEXP	0.537422	2.4172e-48	BBH_AT3G18550_BRC1.TCP family transcription factor
A05p000540.1_BnaEXP	C01p032240.1_BnaEXP	0.537415	2.42629e-48	AT3G13890.MYB26.myb domain protein 26.Gene
A05p000540.1_BnaEXP	C05p021280.1_BnaEXP	0.537353	2.50749e-48	BBH_AT1G68530_KCS6.3-ketoacyl-CoA synthase 6
A05p000540.1_BnaEXP	A03p025540.1_BnaEXP	0.537289	2.59226e-48	BBH_AT4G05460_AT4G05460.RNI-like superfamily protein
A05p000540.1_BnaEXP	C06p025390.1_BnaEXP	0.537279	2.60603e-48	BBH_AT1G73680_ALPHA DOX2.alpha dioxygenase
A05p000540.1_BnaEXP	C02p021280.1_BnaEXP	0.537264	2.62787e-48	BBH_AT1G76490_HMG1.hydroxy methylglutaryl CoA reductase 1
A05p000540.1_BnaEXP	C07p022250.1_BnaEXP	0.537231	2.67314e-48	RBH_AT5G25470_AT5G25470.AP2/B3-like transcriptional factor family protein
A05p000540.1_BnaEXP	C05p000970.1_BnaEXP	0.537224	2.68366e-48	AT1G02330.integrator complex subunit-like protein.Gene
A05p000540.1_BnaEXP	A04p025280.1_BnaEXP	0.537214	2.69777e-48	BBH_AT2G40480_AT2G40480.WEB family protein (DUF827)
A05p000540.1_BnaEXP	A09p038320.1_BnaEXP	0.537174	2.75497e-48	AT3G56070.ROC2.rotamase cyclophilin 2.Gene
A05p000540.1_BnaEXP	A10p022980.1_BnaEXP	0.537155	2.78288e-48	AT5G10660.calmodulin-binding protein-like protein.Gene
A05p000540.1_BnaEXP	A09p013230.1_BnaEXP	0.537141	2.80289e-48	RBH_AT4G00930_CIP4.1.COP1-interacting protein 4.1
A05p000540.1_BnaEXP	A05p030050.1_BnaEXP	0.537119	2.8358e-48	BBH_AT3G11910_UBP13.ubiquitin-specific protease 13
A05p000540.1_BnaEXP	C08p033380.2_BnaEXP	0.537106	2.85493e-48	BBH_AT3G58060_AT3G58060.Cation efflux family protein
A05p000540.1_BnaEXP	C02p008420.1_BnaEXP	0.537101	2.86186e-48	BBH_AT5G19320_RANGAP2.RAN GTPase activating protein 2
A05p000540.1_BnaEXP	C07p036720.1_BnaEXP	0.537089	2.88121e-48	AT4G33740.myb-like protein X.Gene
A05p000540.1_BnaEXP	C09p029560.1_BnaEXP	0.536788	3.3749e-48	BBH_AT5G56120_AT5G56120.RNA polymerase II elongation factor
A05p000540.1_BnaEXP	A04p022640.1_BnaEXP	0.536741	3.45857e-48	AT2G36340.DNA-binding storekeeper protein-related transcriptional regulator.Gene
A05p000540.1_BnaEXP	A07p023390.1_BnaEXP	0.53673	3.47868e-48	BBH_AT1G74250_AT1G74250.DNAJ heat shock N-terminal domain-containing protein
A05p000540.1_BnaEXP	A10p013630.1_BnaEXP	0.536645	3.63735e-48	AT5G59390.XH/XS domain-containing protein.Gene_%%%_AT4G01180.XH/XS domain-containing protein.Gene
A05p000540.1_BnaEXP	A05p021570.1_BnaEXP	0.536629	3.66786e-48	AT3G21560.UGT84A2.UDP-Glycosyltransferase superfamily protein.Gene
A05p000540.1_BnaEXP	A03p044560.1_BnaEXP	0.536628	3.66975e-48	AT3G29375.XH domain-containing protein.Gene
A05p000540.1_BnaEXP	R94p001910.1_BnaEXP	0.536526	3.87125e-48	AT3G45900.Ribonuclease P protein subunit P38-like protein.Gene
A05p000540.1_BnaEXP	A09p025590.1_BnaEXP	0.536523	3.87741e-48	AT4G14700.ORC1A.origin recognition complex 1.Gene_%%%_AT4G12620.ORC1B.origin of replication complex 1B.Gene
A05p000540.1_BnaEXP	C06p004170.1_BnaEXP	0.536469	3.98838e-48	N/A
A05p000540.1_BnaEXP	A07p022000.1_BnaEXP	0.53644	4.05095e-48	BBH_AT1G77690_LAX3.like AUX1 3
A05p000540.1_BnaEXP	C03p063140.1_BnaEXP	0.536426	4.08071e-48	AT5G11760.stress response protein.Gene
A05p000540.1_BnaEXP	A09p025740.1_BnaEXP	0.536379	4.18259e-48	AT4G12540.hypothetical protein.Gene
A05p000540.1_BnaEXP	A06p009610.2_BnaEXP	0.536359	4.22528e-48	RBH_AT1G14460_AT1G14460.AAA-type ATPase family protein
A05p000540.1_BnaEXP	C08p027190.1_BnaEXP	0.536349	4.24741e-48	BBH_AT3G51380_IQD20.IQ-domain 20
A05p000540.1_BnaEXP	C05p036080.1_BnaEXP	0.536349	4.24799e-48	AT3G14900.EMB3120.hypothetical protein.Gene
A05p000540.1_BnaEXP	C05p009190.1_BnaEXP	0.536349	4.24856e-48	AT1G13130.Cellulase (glycosyl hydrolase family 5) protein.Gene
A05p000540.1_BnaEXP	A05p026880.1_BnaEXP	0.536274	4.41897e-48	BBH_AT3G16290_EMB2083.AAA-type ATPase family protein
A05p000540.1_BnaEXP	C05p003600.1_BnaEXP	0.535984	5.14343e-48	AT1G05540.hypothetical protein (DUF295).Gene
A05p000540.1_BnaEXP	C09p047270.1_BnaEXP	0.535904	5.36275e-48	N/A
A05p000540.1_BnaEXP	A07p037240.1_BnaEXP	0.53589	5.40192e-48	AT1G80620.S15/NS1, RNA-binding protein.Gene
A05p000540.1_BnaEXP	C08p025740.1_BnaEXP	0.535857	5.49708e-48	AT3G49725.GTP-binding protein, HflX.Gene
A05p000540.1_BnaEXP	A05p010290.1_BnaEXP	0.535845	5.53104e-48	AT4G19000.IWS2.Transcription elongation factor (TFIIS) family protein.Gene
A05p000540.1_BnaEXP	A04p025490.1_BnaEXP	0.535714	5.92472e-48	BBH_AT5G48945_LCR46.low-molecular-weight cysteine-rich 46
A05p000540.1_BnaEXP	A06p010250.1_BnaEXP	0.535562	6.41597e-48	AT1G15290.Tetratricopeptide repeat (TPR)-like superfamily protein.Gene
A05p000540.1_BnaEXP	C02p004280.1_BnaEXP	0.535549	6.4598e-48	AT5G11550.ARM repeat superfamily protein.Gene
A05p000540.1_BnaEXP	C01p005610.1_BnaEXP	0.535523	6.54643e-48	AT4G32500.KT5.K transporter 5.Gene
A05p000540.1_BnaEXP	C03p033580.1_BnaEXP	0.535397	6.9945e-48	AT4G01245.hypothetical protein.Gene_%%%_AT4G01270.RING/U-box superfamily protein.Gene
A05p000540.1_BnaEXP	A09p033470.1_BnaEXP	0.535336	7.2202e-48	BBH_AT2G41360_AT2G41360.galactose oxidase/kelch repeat protein
A05p000540.1_BnaEXP	A05p016400.1_BnaEXP	0.535261	7.50661e-48	AT1G52400.BGLU18.beta glucosidase 18.Gene
A05p000540.1_BnaEXP	A03p035680.1_BnaEXP	0.53524	7.59181e-48	BBH_AT3G18810_PERK6.Protein kinase superfamily protein
A05p000540.1_BnaEXP	C09p035750.1_BnaEXP	0.534996	8.62149e-48	BBH_AT5G20790_AT5G20790.transmembrane protein
A05p000540.1_BnaEXP	C08p045530.1_BnaEXP	0.534949	8.83752e-48	BBH_AT1G12930_AT1G12930.ARM repeat superfamily protein
A05p000540.1_BnaEXP	A02p029840.1_BnaEXP	0.534862	9.24908e-48	N/A
A05p000540.1_BnaEXP	A08p010550.1_BnaEXP	0.534861	9.25445e-48	BBH_AT4G21710_NRPB2.DNA-directed RNA polymerase family protein
A05p000540.1_BnaEXP	C08p016750.1_BnaEXP	0.534839	9.35864e-48	BBH_AT3G17010_REM22.AP2/B3-like transcriptional factor family protein
A05p000540.1_BnaEXP	A04p001780.1_BnaEXP	0.534812	9.48992e-48	AT3G59820.LETM1.LETM1-like protein.Gene
A05p000540.1_BnaEXP	C08p011560.1_BnaEXP	0.534807	9.51741e-48	BBH_AT4G24190_SHD.Chaperone protein htpG family protein
A05p000540.1_BnaEXP	C01p000240.1_BnaEXP	0.534652	1.03178e-47	BBH_AT4G39000_GH9B17.glycosyl hydrolase 9B17
A05p000540.1_BnaEXP	A05p009190.1_BnaEXP	0.534632	1.04258e-47	AT2G35430.Zinc finger C-x8-C-x5-C-x3-H type family protein.Gene
A05p000540.1_BnaEXP	C06p024950.1_BnaEXP	0.534627	1.04514e-47	AT1G74430.MYB95.myb domain protein 95.Gene
A05p000540.1_BnaEXP	A05p007740.1_BnaEXP	0.534611	1.05408e-47	BBH_AT3G53540_TRM19.afadin
A05p000540.1_BnaEXP	A03p011130.1_BnaEXP	0.534561	1.08218e-47	AT5G58040.FIP1[V].FIP1[V]-like protein.Gene
A05p000540.1_BnaEXP	A03p014010.1_BnaEXP	0.534376	1.19161e-47	BBH_AT5G52010_AT5G52010.C2H2-like zinc finger protein
A05p000540.1_BnaEXP	A06p007480.1_BnaEXP	0.534373	1.19318e-47	BBH_AT1G11340_AT1G11340.G-type lectin S-receptor-like Serine/Threonine-kinase
A05p000540.1_BnaEXP	C05p006080.2_BnaEXP	0.534265	1.26204e-47	AT1G08600.ATRX.P-loop containing nucleoside triphosphate hydrolases superfamily protein.Gene
A05p000540.1_BnaEXP	C05p019490.1_BnaEXP	0.534255	1.26876e-47	AT1G23420.INO.Plant-specific transcription factor YABBY family protein.Gene
A05p000540.1_BnaEXP	A05p026340.1_BnaEXP	0.534167	1.32807e-47	BBH_AT3G17120_AT3G17120.transmembrane protein
A05p000540.1_BnaEXP	A01p015750.1_BnaEXP	0.534161	1.33224e-47	AT4G26170.transcription factor.Gene
A05p000540.1_BnaEXP	C03p059520.1_BnaEXP	0.533954	1.48411e-47	AT4G18960.AG.K-box region and MADS-box transcription factor family protein.Gene
A05p000540.1_BnaEXP	R203_chrA02p000580.1_BnaEXP	0.533953	1.48466e-47	AT4G08940.Ubiquitin carboxyl-terminal hydrolase family protein.Gene
A05p000540.1_BnaEXP	A06p014130.1_BnaEXP	0.533899	1.52704e-47	AT1G19950.HVA22H.HVA22-like protein H (ATHVA22H).Gene
A05p000540.1_BnaEXP	A09p032180.1_BnaEXP	0.533894	1.53152e-47	AT1G23420.INO.Plant-specific transcription factor YABBY family protein.Gene
A05p000540.1_BnaEXP	A04p008580.1_BnaEXP	0.533883	1.53959e-47	AT5G37730.hypothetical protein.Gene
A05p000540.1_BnaEXP	C05p035550.1_BnaEXP	0.533778	1.62657e-47	AT3G15470.Transducin/WD40 repeat-like superfamily protein.Gene
A05p000540.1_BnaEXP	A10p019480.1_BnaEXP	0.533689	1.70346e-47	BBH_AT5G15820_AT5G15820.RING/U-box superfamily protein
A05p000540.1_BnaEXP	A09p012280.1_BnaEXP	0.533685	1.70713e-47	AT1G64625.Serine/threonine-protein kinase WNK (With No Lysine)-like protein.Gene_%%%_AT5G24352.Serine/threonine-protein kinase WNK (With No Lysine)-like protein.Gene
A05p000540.1_BnaEXP	C03p009460.1_BnaEXP	0.533671	1.71954e-47	BBH_AT5G16560_KAN.Homeodomain-like superfamily protein
A05p000540.1_BnaEXP	A02p006270.1_BnaEXP	0.533525	1.85476e-47	AT5G16920.Fasciclin-like arabinogalactan family protein.Gene
A05p000540.1_BnaEXP	A06p007660.1_BnaEXP	0.533518	1.86153e-47	AT1G11710.Pentatricopeptide repeat (PPR) superfamily protein.Gene
A05p000540.1_BnaEXP	A04p011910.1_BnaEXP	0.533509	1.87012e-47	AT5G41980.nuclease.Gene_%%%_AT5G28950.nuclease.Gene
A05p000540.1_BnaEXP	A03p045650.1_BnaEXP	0.533463	1.91606e-47	BBH_AT4G21650_AT4G21650.Subtilase family protein
A05p000540.1_BnaEXP	C03p022630.1_BnaEXP	0.533442	1.93706e-47	AT2G38680.5'-nucleotidase / magnesium ion binding protein.Gene
A05p000540.1_BnaEXP	A06p011340.1_BnaEXP	0.533354	2.02684e-47	AT1G16640.AP2/B3-like transcriptional factor family protein.Gene
A05p000540.1_BnaEXP	A03p048670.1_BnaEXP	0.533331	2.05108e-47	BBH_AT4G26590_OPT5.oligopeptide transporter 5
A05p000540.1_BnaEXP	A09p053780.1_BnaEXP	0.533302	2.08223e-47	AT1G06910.TRFL7.TRF-like 7.Gene
A05p000540.1_BnaEXP	A06p026900.1_BnaEXP	0.533222	2.17074e-47	BBH_AT2G17350_AT2G17350.beta-mannosyltransferase-like protein
A05p000540.1_BnaEXP	C07p027860.1_BnaEXP	0.5332	2.19598e-47	BBH_AT4G17620_AT4G17620.glycine-rich protein
A05p000540.1_BnaEXP	A07p021690.1_BnaEXP	0.533194	2.20263e-47	AT1G78320.GSTU23.glutathione S-transferase TAU 23.Gene
A05p000540.1_BnaEXP	A06p022080.1_BnaEXP	0.533187	2.21071e-47	BBH_AT3G49240_emb1796.Pentatricopeptide repeat (PPR) superfamily protein
A05p000540.1_BnaEXP	A02p033180.3_BnaEXP	0.533184	2.21387e-47	AT3G28880.serine/threonine-protein phosphatase 6 regulatory ankyrin repeat subunit.Gene
A05p000540.1_BnaEXP	C06p023130.1_BnaEXP	0.533127	2.2803e-47	AT1G78430.RIP4.ROP interactive partner 2.Gene
A05p000540.1_BnaEXP	A04p015820.1_BnaEXP	0.533122	2.28622e-47	AT4G02720.Ras-induced vulval development antagonist protein.Gene
A05p000540.1_BnaEXP	C02p036150.1_BnaEXP	0.533071	2.34813e-47	BBH_AT5G48880_KAT5.peroxisomal 3-keto-acyl-CoA thiolase 2
A05p000540.1_BnaEXP	A04p012510.1_BnaEXP	0.53296	2.48716e-47	AT5G40700.transcriptional regulator ATRX-like protein.Gene
A05p000540.1_BnaEXP	A10p014910.1_BnaEXP	0.532912	2.54991e-47	BBH_AT5G22950_VPS24.1.SNF7 family protein
A05p000540.1_BnaEXP	C01p019210.1_BnaEXP	0.532908	2.55423e-47	RBH_AT4G27660_AT4G27660.hypothetical protein
A05p000540.1_BnaEXP	C05p008390.1_BnaEXP	0.532908	2.55513e-47	AT1G11125.hypothetical protein.Gene
A05p000540.1_BnaEXP	C01p002160.1_BnaEXP	0.532903	2.56114e-47	BBH_AT4G36640_AT4G36640.Sec14p-like phosphatidylinositol transfer family protein
A05p000540.1_BnaEXP	C09p034010.1_BnaEXP	0.532896	2.57045e-47	AT5G60400.hypothetical protein.Gene
A05p000540.1_BnaEXP	C06p030770.1_BnaEXP	0.532888	2.58206e-47	BBH_AT1G67750_AT1G67750.Pectate lyase family protein
A05p000540.1_BnaEXP	C02p010210.1_BnaEXP	0.532772	2.74197e-47	AT5G22420.FAR7.fatty acid reductase 7.Gene
A05p000540.1_BnaEXP	A06p028870.1_BnaEXP	0.53271	2.83096e-47	AT5G25580.hypothetical protein.Gene
A05p000540.1_BnaEXP	A07p008370.1_BnaEXP	0.532693	2.8552e-47	AT2G33500.BBX12.B-box type zinc finger protein with CCT domain-containing protein.Gene_%%%_AT1G28050.BBX13.B-box type zinc finger protein with CCT domain-containing protein.Gene
A05p000540.1_BnaEXP	C08p032430.1_BnaEXP	0.532686	2.86578e-47	AT3G57000.nucleolar essential protein-like protein.Gene
A05p000540.1_BnaEXP	C05p006580.2_BnaEXP	0.532676	2.88115e-47	BBH_AT1G09210_CRT1b.calreticulin 1b
A05p000540.1_BnaEXP	C07p026950.1_BnaEXP	0.532612	2.97763e-47	BBH_AT1G06140_MEF3.Pentatricopeptide repeat (PPR) superfamily protein
A05p000540.1_BnaEXP	A09p035980.1_BnaEXP	0.532589	3.01475e-47	BBH_AT3G53020_STV1.Ribosomal protein L24e family protein
A05p000540.1_BnaEXP	A04p028890.1_BnaEXP	0.532553	3.07027e-47	BBH_AT2G45750_AT2G45750.S-adenosyl-L-methionine-dependent methyltransferases superfamily protein
A05p000540.1_BnaEXP	A02p005380.1_BnaEXP	0.532505	3.1485e-47	AT5G15010.Tetratricopeptide repeat (TPR)-like superfamily protein.Gene
A05p000540.1_BnaEXP	A05p026780.1_BnaEXP	0.532478	3.1924e-47	AT3G16380.PAB6.poly(A) binding protein 6.Gene
A05p000540.1_BnaEXP	A01p028870.1_BnaEXP	0.532406	3.31311e-47	BBH_AT3G19570_SCO3.SNOWY COTYLEDON protein (DUF566)
A05p000540.1_BnaEXP	C05p030620.1_BnaEXP	0.532405	3.31474e-47	AT1G42680.P-loop containing nucleoside triphosphate hydrolases superfamily protein.Gene_%%%_AT3G19960.ATM1.myosin 1.Gene
A05p000540.1_BnaEXP	A01p034540.1_BnaEXP	0.532291	3.51669e-47	AT3G12145.FLR1.Leucine-rich repeat (LRR) family protein.Gene
A05p000540.1_BnaEXP	C03p046640.1_BnaEXP	0.532288	3.52264e-47	AT2G04865.Aminotransferase-like, plant mobile domain family protein.Gene
A05p000540.1_BnaEXP	C02p037460.1_BnaEXP	0.532202	3.68209e-47	AT5G25610.RD22.BURP domain-containing protein.Gene
A05p000540.1_BnaEXP	C04p034490.1_BnaEXP	0.532195	3.69555e-47	AT2G21150.XCT.XAP5 family protein.Gene
A05p000540.1_BnaEXP	A07p031780.1_BnaEXP	0.532176	3.73304e-47	RBH_AT1G73020_AT1G73020.anoctamin-like protein
A05p000540.1_BnaEXP	R175_chrAC01p000350.1_BnaEXP	0.532164	3.75526e-47	AT3G09210.PTAC13.plastid transcriptionally active 13.Gene
A05p000540.1_BnaEXP	A10p025790.1_BnaEXP	0.532071	3.94114e-47	AT5G06540.Pentatricopeptide repeat (PPR) superfamily protein.Gene
A05p000540.1_BnaEXP	C08p017660.1_BnaEXP	0.532063	3.95638e-47	BBH_AT1G11820_AT1G11820.O-Glycosyl hydrolases family 17 protein
A05p000540.1_BnaEXP	C03p057310.1_BnaEXP	0.532017	4.05279e-47	AT4G38062.basic helix loop helix (bHLH) DNA-binding superfamily protein.Gene
A05p000540.1_BnaEXP	A01p019290.1_BnaEXP	0.531977	4.13554e-47	RBH_AT3G46670_UGT76E11.UDP-glucosyl transferase 76E11
A05p000540.1_BnaEXP	C07p036910.1_BnaEXP	0.531896	4.31415e-47	BBH_AT4G34030_MCCB.3-methylcrotonyl-CoA carboxylase
A05p000540.1_BnaEXP	A06p039520.1_BnaEXP	0.531871	4.36885e-47	RBH_AT5G43270_SPL2.squamosa promoter binding protein-like 2
A05p000540.1_BnaEXP	C05p002930.1_BnaEXP	0.531867	4.37881e-47	BBH_AT1G04880_AT1G04880.HMG (high mobility group) box protein with ARID/BRIGHT DNA-binding domain-containing protein
A05p000540.1_BnaEXP	A05p008150.1_BnaEXP	0.531867	4.37945e-47	RBH_AT2G36885_AT2G36885.translation initiation factor
A05p000540.1_BnaEXP	A03p028010.1_BnaEXP	0.531849	4.41852e-47	AT4G00120.IND.basic helix-loop-helix (bHLH) DNA-binding superfamily protein.Gene
A05p000540.1_BnaEXP	A08p023360.1_BnaEXP	0.531849	4.41912e-47	AT1G19485.Transducin/WD40 repeat-like superfamily protein.Gene
A05p000540.1_BnaEXP	C03p027040.1_BnaEXP	0.531833	4.4566e-47	AT2G47620.SWI3A.SWITCH/sucrose nonfermenting 3A.Gene
A05p000540.1_BnaEXP	C09p024680.1_BnaEXP	0.531808	4.5128e-47	AT2G03150.emb1579.ATP/GTP-binding protein family.Gene
A05p000540.1_BnaEXP	A03p042950.1_BnaEXP	0.531784	4.57e-47	AT4G15820.ABC subfamily C protein.Gene
A05p000540.1_BnaEXP	C08p023870.1_BnaEXP	0.531739	4.67669e-47	BBH_AT1G24000_AT1G24000.Polyketide cyclase/dehydrase and lipid transport superfamily protein
A05p000540.1_BnaEXP	C03p057340.1_BnaEXP	0.531736	4.68574e-47	BBH_AT4G38030_AT4G38030.Rhamnogalacturonate lyase family protein
A05p000540.1_BnaEXP	C09p010890.1_BnaEXP	0.5317	4.77285e-47	RBH_AT2G16630_AT2G16630.Pollen Ole e 1 allergen and extensin family protein
A05p000540.1_BnaEXP	C02p014570.1_BnaEXP	0.531578	5.08298e-47	BBH_AT5G55110_AT5G55110.Stigma-specific Stig1 family protein
A05p000540.1_BnaEXP	A06p020850.1_BnaEXP	0.531572	5.09818e-47	AT3G44716.hypothetical protein.Gene
A05p000540.1_BnaEXP	R89p000280.1_BnaEXP	0.531543	5.17556e-47	AT5G43020.Leucine-rich repeat protein kinase family protein.Gene
A05p000540.1_BnaEXP	C07p023600.1_BnaEXP	0.531435	5.47215e-47	AT5G23570.SGS3.XS domain-containing protein / XS zinc finger domain-containing protein-like protein.Gene
A05p000540.1_BnaEXP	C01p006380.1_BnaEXP	0.531398	5.57859e-47	AT4G31610.REM1.Transcriptional factor B3 family protein.Gene
A05p000540.1_BnaEXP	C06p018700.1_BnaEXP	0.531393	5.59204e-47	AT3G58780.SHP1.K-box region and MADS-box transcription factor family protein.Gene
A05p000540.1_BnaEXP	A06p040220.1_BnaEXP	0.53139	5.60141e-47	AT2G21380.Kinesin motor family protein.Gene_%%%_AT4G39050.Kinesin motor family protein.Gene
A05p000540.1_BnaEXP	C09p040770.1_BnaEXP	0.531298	5.87406e-47	BBH_AT5G15100_PIN8.Auxin efflux carrier family protein
A05p000540.1_BnaEXP	C03p053580.1_BnaEXP	0.53129	5.89851e-47	BBH_AT1G31150_AT1G31150.K-box region protein (DUF1985)
A05p000540.1_BnaEXP	C07p013710.1_BnaEXP	0.531277	5.93809e-47	BBH_AT5G47690_AT5G47690.binding protein
A05p000540.1_BnaEXP	C08p029790.1_BnaEXP	0.531221	6.11057e-47	AT3G54670.TTN8.Structural maintenance of chromosomes (SMC) family protein.Gene
A05p000540.1_BnaEXP	C08p014090.1_BnaEXP	0.531153	6.3275e-47	AT4G28310.microtubule-associated protein.Gene
A05p000540.1_BnaEXP	A06p001680.1_BnaEXP	0.53115	6.33968e-47	AT1G52410.TSA1.TSK-associating protein 1.Gene
A05p000540.1_BnaEXP	A04p013850.1_BnaEXP	0.531124	6.42346e-47	AT2G22795.hypothetical protein.Gene
A05p000540.1_BnaEXP	C08p001150.1_BnaEXP	0.531124	6.42418e-47	BBH_AT1G04730_CTF18.P-loop containing nucleoside triphosphate hydrolases superfamily protein
A05p000540.1_BnaEXP	C07p027280.1_BnaEXP	0.53108	6.5706e-47	AT4G16610.C2H2-like zinc finger protein.Gene
A05p000540.1_BnaEXP	C04p030310.1_BnaEXP	0.531051	6.67128e-47	AT5G38150.PMI15.PLASTID MOVEMENT IMPAIRED protein (DUF827).Gene
A05p000540.1_BnaEXP	A02p022220.1_BnaEXP	0.531048	6.67887e-47	BBH_AT1G76880_AT1G76880.Duplicated homeodomain-like superfamily protein
A05p000540.1_BnaEXP	C08p024540.1_BnaEXP	0.531028	6.74942e-47	AT3G48187.Serine/Threonine-kinase ATM.Gene
A05p000540.1_BnaEXP	C04p003970.1_BnaEXP	0.531012	6.80693e-47	AT2G43465.RNA-binding ASCH domain protein.Gene
A05p000540.1_BnaEXP	A03p018850.1_BnaEXP	0.530934	7.08306e-47	AT1G61000.kinetochore protein.Gene
A05p000540.1_BnaEXP	A02p000730.1_BnaEXP	0.530921	7.13313e-47	AT5G03450.Transducin/WD40 repeat-like superfamily protein.Gene_%%%_AT5G03750.E3 ubiquitin-protein ligase.Gene
A05p000540.1_BnaEXP	A04p022410.1_BnaEXP	0.530921	7.13352e-47	BBH_AT2G36050_OFP15.ovate family protein 15
A05p000540.1_BnaEXP	A08p027090.1_BnaEXP	0.530885	7.26376e-47	AT1G10930.RECQ4A.DNA helicase (RECQl4A).Gene
A05p000540.1_BnaEXP	C02p027410.1_BnaEXP	0.53086	7.3614e-47	AT1G74650.MYB31.myb domain protein 31.Gene
A05p000540.1_BnaEXP	A03p020530.1_BnaEXP	0.530776	7.68495e-47	BBH_AT2G42030_AT2G42030.RING/U-box superfamily protein
A05p000540.1_BnaEXP	C03p047840.1_BnaEXP	0.53077	7.71051e-47	BBH_AT3G52990_AT3G52990.Pyruvate kinase family protein
A05p000540.1_BnaEXP	C03p051500.1_BnaEXP	0.53061	8.37143e-47	BBH_AT5G65570_AT5G65570.Tetratricopeptide repeat (TPR)-like superfamily protein
A05p000540.1_BnaEXP	C02p027580.1_BnaEXP	0.530606	8.38794e-47	BBH_AT1G75060_AT1G75060.histone deacetylase complex subunit
A05p000540.1_BnaEXP	C02p024640.1_BnaEXP	0.530605	8.39227e-47	BBH_AT1G70550_AT1G70550.NEP-interacting protein, putative (DUF239)
A05p000540.1_BnaEXP	A09p021390.1_BnaEXP	0.530567	8.55721e-47	BBH_AT1G33970_AT1G33970.P-loop containing nucleoside triphosphate hydrolases superfamily protein
A05p000540.1_BnaEXP	A06p040450.1_BnaEXP	0.530526	8.73919e-47	AT4G38620.MYB4.myb domain protein 4.Gene
A05p000540.1_BnaEXP	C04p008330.1_BnaEXP	0.53052	8.76802e-47	BBH_AT2G36230_APG10.Aldolase-type TIM barrel family protein
A05p000540.1_BnaEXP	A03p042370.1_BnaEXP	0.530455	9.06398e-47	BBH_AT3G52100_AT3G52100.RING/FYVE/PHD-type zinc finger family protein
A05p000540.1_BnaEXP	C07p003690.1_BnaEXP	0.530398	9.3351e-47	AT3G25130.acidic leucine-rich nuclear phosphoprotein 32 family B protein.Gene
A05p000540.1_BnaEXP	A09p036920.1_BnaEXP	0.53035	9.56748e-47	AT3G54390.sequence-specific DNA binding transcription factor.Gene
A05p000540.1_BnaEXP	C02p033910.1_BnaEXP	0.530323	9.7002e-47	BBH_AT3G26840_PES2.Esterase/lipase/thioesterase family protein
A05p000540.1_BnaEXP	A03p048220.1_BnaEXP	0.530255	1.00485e-46	BBH_AT4G25730_AT4G25730.FtsJ-like methyltransferase family protein
A05p000540.1_BnaEXP	A07p016260.1_BnaEXP	0.530211	1.02772e-46	AT5G42030.ABIL4.ABL interactor-like protein 4.Gene
A05p000540.1_BnaEXP	C03p047660.1_BnaEXP	0.53021	1.02785e-46	N/A
A05p000540.1_BnaEXP	C02p010220.1_BnaEXP	0.530146	1.06253e-46	BBH_AT5G22420_FAR7.fatty acid reductase 7
A05p000540.1_BnaEXP	C08p043530.1_BnaEXP	0.530143	1.06436e-46	RBH_AT1G15940_AT1G15940.Tudor/PWWP/MBT superfamily protein
A05p000540.1_BnaEXP	A02p035360.1_BnaEXP	0.530118	1.07789e-46	AT5G48880.KAT5.peroxisomal 3-keto-acyl-CoA thiolase 2.Gene
A05p000540.1_BnaEXP	C03p001560.1_BnaEXP	0.530055	1.11331e-46	AT2G18060.VND1.vascular related NAC-domain protein 1.Gene_%%%_AT4G36160.NAC076.NAC domain containing protein 76.Gene
A05p000540.1_BnaEXP	A02p017740.1_BnaEXP	0.530028	1.12863e-46	BBH_AT1G68910_WIT2.WPP domain-interacting protein 2
A05p000540.1_BnaEXP	C03p055950.1_BnaEXP	0.530025	1.13057e-46	BBH_AT4G14200_AT4G14200.Pentatricopeptide repeat (PPR) superfamily protein
A05p000540.1_BnaEXP	A02p028720.1_BnaEXP	0.529958	1.17034e-46	AT5G46030.transcription elongation factor-like protein.Gene
A05p000540.1_BnaEXP	A03p004880.1_BnaEXP	0.529938	1.18235e-46	AT4G22050.Eukaryotic aspartyl protease family protein.Gene
A05p000540.1_BnaEXP	A09p006330.1_BnaEXP	0.529928	1.18851e-46	BBH_AT5G62170_TRM25.LOW protein: M-phase inducer phosphatase-like protein
A05p000540.1_BnaEXP	C08p012750.1_BnaEXP	0.529886	1.21445e-46	RBH_AT4G16630_AT4G16630.DEA(D/H)-box RNA helicase family protein
A05p000540.1_BnaEXP	A06p008420.1_BnaEXP	0.529868	1.22555e-46	AT1G62950.leucine-rich repeat transmembrane protein kinase family protein.Gene_%%%_AT1G12460.Leucine-rich repeat protein kinase family protein.Gene
A05p000540.1_BnaEXP	A03p013790.1_BnaEXP	0.529853	1.235e-46	AT5G52440.HCF106.Bacterial sec-independent translocation protein mttA/Hcf106.Gene
A05p000540.1_BnaEXP	A06p001040.1_BnaEXP	0.529848	1.23785e-46	AT1G53250.histone-lysine N-methyltransferase, H3 lysine-79 specific-like protein.Gene
A05p000540.1_BnaEXP	C01p001400.1_BnaEXP	0.529839	1.24352e-46	RBH_AT4G37560_AT4G37560.Acetamidase/Formamidase family protein
A05p000540.1_BnaEXP	C04p001140.1_BnaEXP	0.529814	1.26009e-46	AT2G46640.NAD-dependent protein deacetylase HST1-like protein.Gene
A05p000540.1_BnaEXP	A07p007900.1_BnaEXP	0.529763	1.29358e-46	BBH_AT1G29120_AT1G29120.Hydrolase-like protein family
A05p000540.1_BnaEXP	A07p016760.1_BnaEXP	0.529692	1.34144e-46	AT3G53540.TRM19.afadin.Gene
A05p000540.1_BnaEXP	A07p025760.1_BnaEXP	0.529676	1.35202e-46	BBH_AT3G45140_LOX2.lipoxygenase 2
A05p000540.1_BnaEXP	A10p016790.1_BnaEXP	0.529669	1.35708e-46	BBH_AT5G19480_AT5G19480.mediator of RNA polymerase II transcription subunit
A05p000540.1_BnaEXP	A03p006420.1_BnaEXP	0.529623	1.38969e-46	AT4G22390.F-box associated ubiquitination effector family protein.Gene
A05p000540.1_BnaEXP	A07p007680.1_BnaEXP	0.529601	1.40511e-46	BBH_AT1G29530_AT1G29530.hypothetical protein
A05p000540.1_BnaEXP	C01p008740.1_BnaEXP	0.529587	1.4152e-46	AT3G23890.TOPII.topoisomerase II.Gene
A05p000540.1_BnaEXP	C01p005000.1_BnaEXP	0.529568	1.42932e-46	AT4G32980.ATH1.homeobox protein ATH1.Gene
A05p000540.1_BnaEXP	C05p016640.1_BnaEXP	0.529539	1.45034e-46	AT1G21860.sks7.SKU5 similar 7.Gene_%%%_AT1G21850.sks8.SKU5 similar 8.Gene
A05p000540.1_BnaEXP	A06p009580.1_BnaEXP	0.529453	1.51598e-46	BBH_AT1G14440_HB31.homeobox protein 31
A05p000540.1_BnaEXP	A07p027400.1_BnaEXP	0.529441	1.5252e-46	AT1G67590.Remorin family protein.Gene
A05p000540.1_BnaEXP	A09p007880.1_BnaEXP	0.529428	1.53546e-46	BBH_AT5G67270_EB1C.end binding protein 1C
A05p000540.1_BnaEXP	A09p034890.1_BnaEXP	0.529391	1.56473e-46	BBH_AT3G51650_AT3G51650.stress response NST1-like protein
A05p000540.1_BnaEXP	A07p028520.1_BnaEXP	0.529335	1.61074e-46	BBH_AT1G68920_AT1G68920.basic helix-loop-helix (bHLH) DNA-binding superfamily protein
A05p000540.1_BnaEXP	A05p001010.1_BnaEXP	0.529326	1.61758e-46	AT2G48120.PAC.pale cress protein (PAC).Gene
A05p000540.1_BnaEXP	C03p033470.1_BnaEXP	0.529323	1.62031e-46	AT4G01060.CPL3.CAPRICE-like MYB3.Gene
A05p000540.1_BnaEXP	A07p000470.1_BnaEXP	0.529281	1.65596e-46	RBH_AT2G20280_AT2G20280.Zinc finger C-x8-C-x5-C-x3-H type family protein
A05p000540.1_BnaEXP	C09p051620.1_BnaEXP	0.529211	1.71578e-46	AT5G10070.RNase L inhibitor protein-like protein.Gene
A05p000540.1_BnaEXP	A03p025060.1_BnaEXP	0.529181	1.74294e-46	AT4G09730.RH39.RH39.Gene
A05p000540.1_BnaEXP	A07p034340.1_BnaEXP	0.529149	1.77111e-46	AT1G76280.Tetratricopeptide repeat (TPR)-like superfamily protein.Gene
A05p000540.1_BnaEXP	A02p005660.1_BnaEXP	0.529112	1.80556e-46	BBH_AT5G15580_LNG1.longifolia1
A05p000540.1_BnaEXP	C06p023290.1_BnaEXP	0.529081	1.83388e-46	BBH_AT1G78960_LUP2.lupeol synthase 2
A05p000540.1_BnaEXP	C04p018970.1_BnaEXP	0.529078	1.83735e-46	AT2G27740.RAB6-interacting golgin (DUF662).Gene
A05p000540.1_BnaEXP	C04p021060.1_BnaEXP	0.529068	1.84668e-46	RBH_AT3G60380_AT3G60380.cotton fiber protein
A05p000540.1_BnaEXP	A02p001910.1_BnaEXP	0.529023	1.88946e-46	BBH_AT5G06811_AT5G06811.transcription termination factor family protein
A05p000540.1_BnaEXP	R40268543_chrC03p000610.1_BnaEXP	0.528984	1.92757e-46	BBH_AT3G49600_UBP26.ubiquitin-specific protease 26
A05p000540.1_BnaEXP	C01p020510.1_BnaEXP	0.528971	1.94076e-46	AT4G15030.folate-sensitive fragile site protein.Gene
A05p000540.1_BnaEXP	A07p004750.2_BnaEXP	0.52897	1.94145e-46	AT3G23330.Tetratricopeptide repeat (TPR)-like superfamily protein.Gene
A05p000540.1_BnaEXP	C05p020310.1_BnaEXP	0.528951	1.96048e-46	BBH_AT3G29810_COBL2.COBRA-like protein 2 precursor
A05p000540.1_BnaEXP	C08p009230.1_BnaEXP	0.528943	1.96841e-46	BBH_AT4G14030_SBP1.selenium-binding protein 1
A05p000540.1_BnaEXP	C03p054090.1_BnaEXP	0.5288	2.11746e-46	AT1G27660.basic helix-loop-helix (bHLH) DNA-binding superfamily protein.Gene
A05p000540.1_BnaEXP	A01p012560.1_BnaEXP	0.528788	2.1311e-46	BBH_AT5G46000_AT5G46000.Mannose-binding lectin superfamily protein
A05p000540.1_BnaEXP	C09p009210.1_BnaEXP	0.528724	2.20209e-46	AT5G67320.HOS15.WD-40 repeat family protein.Gene
A05p000540.1_BnaEXP	C08p003500.1_BnaEXP	0.528685	2.24583e-46	AT1G49190.RR19.response regulator 19.Gene
A05p000540.1_BnaEXP	A08p026070.1_BnaEXP	0.528511	2.45469e-46	AT1G12830.nucleolin.Gene
A05p000540.1_BnaEXP	C07p024210.1_BnaEXP	0.52851	2.45582e-46	AT5G60930.P-loop containing nucleoside triphosphate hydrolases superfamily protein.Gene
A05p000540.1_BnaEXP	A06p007470.2_BnaEXP	0.528457	2.52292e-46	AT1G80740.CMT1.chromomethylase 1.Gene
A05p000540.1_BnaEXP	A06p015190.1_BnaEXP	0.528382	2.6218e-46	BBH_AT2G34160_AT2G34160.Alba DNA/RNA-binding protein
A05p000540.1_BnaEXP	C06p027710.1_BnaEXP	0.528288	2.75023e-46	AT1G69250.Nuclear transport factor 2 (NTF2) family protein with RNA binding (RRM-RBD-RNP motifs) domain-containing protein.Gene
A05p000540.1_BnaEXP	C07p002300.1_BnaEXP	0.528285	2.75561e-46	AT3G24010.ING1.RING/FYVE/PHD zinc finger superfamily protein.Gene
A05p000540.1_BnaEXP	A02p012400.1_BnaEXP	0.528281	2.76007e-46	RBH_AT5G55920_OLI2.S-adenosyl-L-methionine-dependent methyltransferases superfamily protein
A05p000540.1_BnaEXP	C09p015410.1_BnaEXP	0.528267	2.78058e-46	BBH_AT4G00930_CIP4.1.COP1-interacting protein 4.1
A05p000540.1_BnaEXP	A08p020810.1_BnaEXP	0.528256	2.79672e-46	AT1G26120.ICME-LIKE1.alpha/beta-Hydrolases superfamily protein.Gene
A05p000540.1_BnaEXP	A09p010700.1_BnaEXP	0.528164	2.92998e-46	AT2G19950.GC1.golgin Putative 1.Gene
A05p000540.1_BnaEXP	A09p043800.1_BnaEXP	0.528115	3.00548e-46	AT2G25530.AFG1-like ATPase family protein.Gene
A05p000540.1_BnaEXP	A05p005590.1_BnaEXP	0.52805	3.10555e-46	AT2G46100.Nuclear transport factor 2 (NTF2) family protein.Gene
A05p000540.1_BnaEXP	A06p026620.1_BnaEXP	0.528	3.18632e-46	BBH_AT2G17800_ARAC1.RAC-like 1
A05p000540.1_BnaEXP	A03p040640.1_BnaEXP	0.527987	3.20803e-46	AT5G60930.P-loop containing nucleoside triphosphate hydrolases superfamily protein.Gene
A05p000540.1_BnaEXP	C01p026490.1_BnaEXP	0.527917	3.32439e-46	BBH_AT5G12110_AT5G12110.elongation factor 1-beta 1
A05p000540.1_BnaEXP	A09p029060.1_BnaEXP	0.527863	3.41703e-46	RBH_AT1G28420_HB-1.homeobox-1
A05p000540.1_BnaEXP	A07p019510.1_BnaEXP	0.527839	3.45948e-46	BBH_AT3G60750_AT3G60750.Transketolase
A05p000540.1_BnaEXP	A03p043710.1_BnaEXP	0.527789	3.5483e-46	AT4G17100.poly(U)-specific endoribonuclease-B protein.Gene
A05p000540.1_BnaEXP	C06p026260.1_BnaEXP	0.527777	3.5694e-46	AT1G72050.TFIIIA.transcription factor IIIA.Gene
A05p000540.1_BnaEXP	A02p001180.1_BnaEXP	0.527731	3.65473e-46	AT5G04530.KCS19.3-ketoacyl-CoA synthase 19.Gene
A05p000540.1_BnaEXP	A05p030470.1_BnaEXP	0.52773	3.65674e-46	AT3G11440.MYB65.myb domain protein 65.Gene_%%%_AT5G06100.MYB33.myb domain protein 33.Gene
A05p000540.1_BnaEXP	C09p043540.1_BnaEXP	0.527712	3.69024e-46	AT5G52910.ATIM.timeless family protein.Gene
A05p000540.1_BnaEXP	A04p018330.1_BnaEXP	0.527615	3.87739e-46	BBH_AT5G65940_CHY1.beta-hydroxyisobutyryl-CoA hydrolase 1
A05p000540.1_BnaEXP	C09p052300.1_BnaEXP	0.527593	3.92079e-46	BBH_AT5G08640_FLS1.flavonol synthase 1
A05p000540.1_BnaEXP	A06p023920.1_BnaEXP	0.527553	4.00217e-46	AT5G63810.BGAL10.beta-galactosidase 10.Gene
A05p000540.1_BnaEXP	A06p003840.1_BnaEXP	0.527527	4.05391e-46	AT1G48870.Transducin/WD40 repeat-like superfamily protein.Gene
A05p000540.1_BnaEXP	A09p040290.1_BnaEXP	0.527523	4.06354e-46	AT3G59040.Tetratricopeptide repeat (TPR)-like superfamily protein.Gene
A05p000540.1_BnaEXP	C04p025150.1_BnaEXP	0.527466	4.1832e-46	AT3G57780.nucleolar-like protein.Gene
A05p000540.1_BnaEXP	A08p019370.1_BnaEXP	0.52746	4.19539e-46	AT1G28490.SYP61.syntaxin of plants 61.Gene
A05p000540.1_BnaEXP	C03p068290.1_BnaEXP	0.527437	4.24559e-46	AT1G55260.Bifunctional inhibitor/lipid-transfer protein/seed storage 2S albumin superfamily protein.Gene
A05p000540.1_BnaEXP	C06p039470.1_BnaEXP	0.527269	4.62275e-46	AT1G77580.filament-like protein (DUF869).Gene
A05p000540.1_BnaEXP	A03p001220.1_BnaEXP	0.527251	4.6671e-46	BBH_AT5G03760_ATCSLA09.Nucleotide-diphospho-sugar transferases superfamily protein
A05p000540.1_BnaEXP	A07p037440.1_BnaEXP	0.52719	4.81348e-46	AT1G80390.IAA15.indole-3-acetic acid inducible 15.Gene
A05p000540.1_BnaEXP	A03p002520.2_BnaEXP	0.527135	4.94883e-46	BBH_AT5G06700_AT5G06700.trichome birefringence-like protein (DUF828)
A05p000540.1_BnaEXP	A09p036670.1_BnaEXP	0.527005	5.2884e-46	AT3G54080.Concanavalin A-like lectin family protein.Gene
A05p000540.1_BnaEXP	A04p021370.1_BnaEXP	0.526993	5.32035e-46	BBH_AT1G29340_PUB17.plant U-box 17
A05p000540.1_BnaEXP	C06p010370.1_BnaEXP	0.526993	5.32159e-46	AT1G52400.BGLU18.beta glucosidase 18.Gene
A05p000540.1_BnaEXP	A03p024370.1_BnaEXP	0.526914	5.53766e-46	AT3G12350.F-box family protein.Gene
A05p000540.1_BnaEXP	C09p046140.1_BnaEXP	0.526881	5.63105e-46	AT5G55360.MBOAT (membrane bound O-acyl transferase) family protein.Gene_%%%_AT1G34500.MBOAT (membrane bound O-acyl transferase) family protein.Gene_%%%_AT5G55330.MBOAT (membrane bound O-acyl transferase) family protein.Gene_%%%_AT5G55320.MBOAT (membrane bound O-acyl transferase) family protein.Gene_%%%_AT1G34520.MBOAT (membrane bound O-acyl transferase) family protein.Gene_%%%_AT1G34490.MBOAT (me…
A05p000540.1_BnaEXP	R211392_chrAC01p000040.2_BnaEXP	0.526861	5.68928e-46	AT4G16680.P-loop containing nucleoside triphosphate hydrolases superfamily protein.Gene
A05p000540.1_BnaEXP	C05p029460.1_BnaEXP	0.526692	6.19868e-46	BBH_AT3G20860_NEK5.Serine/Threonine kinase catalytic domain protein
A05p000540.1_BnaEXP	C07p012130.2_BnaEXP	0.526665	6.28425e-46	AT5G46280.MCM3.Minichromosome maintenance (MCM2/3/5) family protein.Gene
A05p000540.1_BnaEXP	C09p040350.1_BnaEXP	0.52656	6.63052e-46	AT5G15570.Bromodomain transcription factor.Gene
A05p000540.1_BnaEXP	A01p005700.1_BnaEXP	0.526497	6.84371e-46	AT4G31890.ARM repeat superfamily protein.Gene
A05p000540.1_BnaEXP	R91_chrC04p000060.1_BnaEXP	0.526486	6.88281e-46	AT3G57060.binding protein.Gene
A05p000540.1_BnaEXP	C02p004750.1_BnaEXP	0.526449	7.01278e-46	BBH_AT5G12840_NF-YA1.nuclear factor Y, subunit A1
A05p000540.1_BnaEXP	A09p007930.1_BnaEXP	0.526389	7.22812e-46	AT5G67070.RALFL34.ralf-like 34.Gene
A05p000540.1_BnaEXP	A02p021450.1_BnaEXP	0.526376	7.27764e-46	BBH_AT1G75580_AT1G75580.SAUR-like auxin-responsive protein family
A05p000540.1_BnaEXP	A08p027290.1_BnaEXP	0.526273	7.6667e-46	N/A
A05p000540.1_BnaEXP	A05p034800.1_BnaEXP	0.526273	7.6667e-46	N/A
A05p000540.1_BnaEXP	A04p029200.1_BnaEXP	0.526273	7.6667e-46	N/A
A05p000540.1_BnaEXP	A03p014090.1_BnaEXP	0.526261	7.71347e-46	AT5G51840.junctophilin-like protein.Gene
A05p000540.1_BnaEXP	C07p018630.1_BnaEXP	0.526257	7.72877e-46	AT3G29030.EXPA5.expansin A5.Gene
A05p000540.1_BnaEXP	A09p027280.1_BnaEXP	0.526214	7.8989e-46	AT4G09980.EMB1691.Methyltransferase MT-A70 family protein.Gene
A05p000540.1_BnaEXP	C03p025450.1_BnaEXP	0.526199	7.96264e-46	AT2G43650.EMB2777.Sas10/U3 ribonucleoprotein (Utp) family protein.Gene
A05p000540.1_BnaEXP	A07p033970.1_BnaEXP	0.525994	8.83269e-46	AT1G75900.GDSL-like Lipase/Acylhydrolase superfamily protein.Gene
A05p000540.1_BnaEXP	A08p005590.1_BnaEXP	0.525991	8.84618e-46	AT1G42430.inactive purple acid phosphatase-like protein.Gene
A05p000540.1_BnaEXP	C08p007780.1_BnaEXP	0.525943	9.06131e-46	AT3G12550.FDM3.XH/XS domain-containing protein.Gene
A05p000540.1_BnaEXP	C08p026830.1_BnaEXP	0.525907	9.23197e-46	BBH_AT5G66410_PLP3b.thioredoxin domain PLP3B-like protein
A05p000540.1_BnaEXP	A02p030290.1_BnaEXP	0.52587	9.40558e-46	BBH_AT5G59810_SBT5.4.Subtilase family protein
A05p000540.1_BnaEXP	C02p005100.1_BnaEXP	0.525756	9.9616e-46	BBH_AT5G13460_IQD11.IQ-domain 11
A05p000540.1_BnaEXP	C09p052600.1_BnaEXP	0.525752	9.98592e-46	AT5G08310.Tetratricopeptide repeat (TPR)-like superfamily protein.Gene
A05p000540.1_BnaEXP	C08p000630.1_BnaEXP	0.525623	1.06552e-45	AT1G03830.guanylate-binding family protein.Gene
A05p000540.1_BnaEXP	A03p026570.1_BnaEXP	0.525571	1.094e-45	BBH_AT3G20090_CYP705A18.cytochrome P450, family 705, subfamily A, polypeptide 18
A05p000540.1_BnaEXP	A05p005140.1_BnaEXP	0.525549	1.1063e-45	AT2G45580.CYP76C3.cytochrome P450, family 76, subfamily C, polypeptide 3.Gene
A05p000540.1_BnaEXP	C07p018290.1_BnaEXP	0.525419	1.18158e-45	AT3G28570.P-loop containing nucleoside triphosphate hydrolases superfamily protein.Gene
A05p000540.1_BnaEXP	A09p010220.1_BnaEXP	0.525369	1.21155e-45	AT2G18876.Afadin/alpha-actinin-binding protein.Gene
A05p000540.1_BnaEXP	C05p011290.1_BnaEXP	0.525355	1.22056e-45	BBH_AT1G14820_AT1G14820.Sec14p-like phosphatidylinositol transfer family protein
A05p000540.1_BnaEXP	A03p015910.1_BnaEXP	0.525345	1.22631e-45	AT2G28050.Pentatricopeptide repeat (PPR) superfamily protein.Gene_%%%_AT2G32630.Pentatricopeptide repeat (PPR-like) superfamily protein.Gene
A05p000540.1_BnaEXP	A02p023660.2_BnaEXP	0.525279	1.26838e-45	AT1G80870.Protein kinase superfamily protein.Gene
A05p000540.1_BnaEXP	C02p041370.1_BnaEXP	0.52527	1.27423e-45	BBH_AT5G63550_AT5G63550.DEK domain-containing chromatin associated protein
A05p000540.1_BnaEXP	A06p007270.1_BnaEXP	0.525267	1.27603e-45	AT1G11120.CTTNBP 2 amino-terminal-like protein.Gene
A05p000540.1_BnaEXP	C05p035020.1_BnaEXP	0.524948	1.49879e-45	N/A
A05p000540.1_BnaEXP	C05p002830.1_BnaEXP	0.524947	1.49952e-45	AT1G04730.CTF18.P-loop containing nucleoside triphosphate hydrolases superfamily protein.Gene
A05p000540.1_BnaEXP	C09p032560.1_BnaEXP	0.524931	1.5119e-45	AT5G59000.RING/FYVE/PHD zinc finger superfamily protein.Gene
A05p000540.1_BnaEXP	A09p044270.1_BnaEXP	0.524929	1.51333e-45	AT2G24690.Transcriptional factor B3 family protein.Gene_%%%_AT2G24681.AP2/B3-like transcriptional factor family protein.Gene_%%%_AT2G24680.transcriptional factor B3 family protein.Gene
A05p000540.1_BnaEXP	C04p035960.1_BnaEXP	0.524921	1.51949e-45	BBH_AT5G24275_AT5G24275.En/Spm-like transposon
A05p000540.1_BnaEXP	A09p007720.2_BnaEXP	0.524903	1.53346e-45	BBH_AT5G67620_AT5G67620.DUF4228 domain protein
A05p000540.1_BnaEXP	A06p030120.1_BnaEXP	0.524888	1.54521e-45	BBH_AT5G27240_AT5G27240.DNAJ heat shock N-terminal domain-containing protein
A05p000540.1_BnaEXP	C04p021490.1_BnaEXP	0.524843	1.5807e-45	AT3G59820.LETM1.LETM1-like protein.Gene
A05p000540.1_BnaEXP	C01p003390.1_BnaEXP	0.524819	1.5996e-45	AT4G34990.MYB32.myb domain protein 32.Gene
A05p000540.1_BnaEXP	A10p018270.1_BnaEXP	0.524801	1.61454e-45	BBH_AT5G17440_AT5G17440.LUC7 related protein
A05p000540.1_BnaEXP	C06p000600.1_BnaEXP	0.524791	1.62245e-45	AT4G08310.DNA ligase.Gene_%%%_AT1G44780.translation initiation factor.Gene
A05p000540.1_BnaEXP	A09p040090.1_BnaEXP	0.524737	1.66709e-45	AT3G58660.Ribosomal protein L1p/L10e family.Gene_%%%_AT2G42650.Ribosomal protein L1p/L10e family.Gene
A05p000540.1_BnaEXP	C06p019020.1_BnaEXP	0.524563	1.82019e-45	BBH_AT5G27240_AT5G27240.DNAJ heat shock N-terminal domain-containing protein
A05p000540.1_BnaEXP	C07p018350.1_BnaEXP	0.524535	1.84627e-45	AT3G28640.Tetratricopeptide repeat (TPR)-like superfamily protein.Gene_%%%_AT3G28660.Tetratricopeptide repeat (TPR)-like superfamily protein.Gene
A05p000540.1_BnaEXP	C09p044500.1_BnaEXP	0.524505	1.87399e-45	AT5G53800.nucleic acid-binding protein.Gene
A05p000540.1_BnaEXP	C08p031830.1_BnaEXP	0.524482	1.89637e-45	AT3G56370.Leucine-rich repeat protein kinase family protein.Gene
A05p000540.1_BnaEXP	A08p021300.1_BnaEXP	0.524445	1.9318e-45	BBH_AT1G26880_AT1G26880.Ribosomal protein L34e superfamily protein
A05p000540.1_BnaEXP	C02p014480.1_BnaEXP	0.524401	1.97522e-45	BBH_AT5G55230_MAP65-1.microtubule-associated proteins 65-1
A05p000540.1_BnaEXP	R21886p000070.1_BnaEXP	0.524326	2.05141e-45	AT4G14490.SMAD/FHA domain-containing protein.Gene
A05p000540.1_BnaEXP	A07p010870.1_BnaEXP	0.524298	2.08024e-45	AT1G22310.MBD8.methyl-CPG-binding domain 8.Gene
A05p000540.1_BnaEXP	A01p027230.1_BnaEXP	0.524254	2.1274e-45	BBH_AT5G26000_TGG1.thioglucoside glucohydrolase 1
A05p000540.1_BnaEXP	A07p006780.1_BnaEXP	0.524238	2.14464e-45	AT3G24860.Homeodomain-like superfamily protein.Gene
A05p000540.1_BnaEXP	A03p047730.1_BnaEXP	0.524157	2.23352e-45	BBH_AT3G62870_AT3G62870.Ribosomal protein L7Ae/L30e/S12e/Gadd45 family protein
A05p000540.1_BnaEXP	A03p044960.1_BnaEXP	0.524144	2.24774e-45	BBH_AT4G19380_AT4G19380.Long-chain fatty alcohol dehydrogenase family protein
A05p000540.1_BnaEXP	C08p002930.1_BnaEXP	0.52413	2.26427e-45	AT1G49870.myosin-2 heavy chain-like protein.Gene
A05p000540.1_BnaEXP	A08p013800.1_BnaEXP	0.524128	2.26603e-45	RBH_AT4G29760_AT4G29760.target of trans acting-siR480/255 protein
A05p000540.1_BnaEXP	C05p009720.1_BnaEXP	0.523994	2.42454e-45	BBH_AT1G12330_AT1G12330.cyclin-dependent kinase-like protein
A05p000540.1_BnaEXP	A03p049750.1_BnaEXP	0.523965	2.46037e-45	AT4G28310.microtubule-associated protein.Gene
A05p000540.1_BnaEXP	A10p009320.1_BnaEXP	0.523962	2.46351e-45	AT5G54200.Transducin/WD40 repeat-like superfamily protein.Gene
A05p000540.1_BnaEXP	R203_chrA02p000690.1_BnaEXP	0.523905	2.53559e-45	BBH_AT5G59840_AT5G59840.Ras-related small GTP-binding family protein
A05p000540.1_BnaEXP	A09p008150.1_BnaEXP	0.523883	2.56419e-45	AT5G66750.CHR1.chromatin remodeling 1.Gene
A05p000540.1_BnaEXP	A03p034950.1_BnaEXP	0.523876	2.57223e-45	BBH_AT3G17060_AT3G17060.Pectin lyase-like superfamily protein
A05p000540.1_BnaEXP	C06p023460.1_BnaEXP	0.523862	2.59033e-45	BBH_AT1G79150_AT1G79150.binding protein
A05p000540.1_BnaEXP	C03p011350.1_BnaEXP	0.523807	2.66342e-45	BBH_AT5G20170_AT5G20170.RNA polymerase II transcription mediator
A05p000540.1_BnaEXP	C09p034900.1_BnaEXP	0.523711	2.79555e-45	AT5G22420.FAR7.fatty acid reductase 7.Gene
A05p000540.1_BnaEXP	C08p016370.1_BnaEXP	0.523701	2.80888e-45	BBH_AT1G10060_BCAT-1.branched-chain amino acid transaminase 1
A05p000540.1_BnaEXP	C03p042240.1_BnaEXP	0.523681	2.83821e-45	BBH_AT3G18520_HDA15.histone deacetylase 15
A05p000540.1_BnaEXP	C09p054600.1_BnaEXP	0.523626	2.91736e-45	AT5G01660.influenza virus NS1A-binding protein.Gene
A05p000540.1_BnaEXP	C06p018710.1_BnaEXP	0.523601	2.9538e-45	BBH_AT3G58790_GAUT15.galacturonosyltransferase 15
A05p000540.1_BnaEXP	A09p030640.1_BnaEXP	0.52359	2.96976e-45	BBH_AT1G68530_KCS6.3-ketoacyl-CoA synthase 6
A05p000540.1_BnaEXP	C01p004290.1_BnaEXP	0.523588	2.97354e-45	BBH_AT4G33940_AT4G33940.RING/U-box superfamily protein
A05p000540.1_BnaEXP	C06p018390.1_BnaEXP	0.523562	3.0126e-45	BBH_AT3G58440_AT3G58440.TRAF-like superfamily protein
A05p000540.1_BnaEXP	A03p011650.1_BnaEXP	0.523552	3.02753e-45	RBH_AT5G57030_LUT2.Lycopene beta/epsilon cyclase protein
A05p000540.1_BnaEXP	A03p013400.1_BnaEXP	0.523545	3.03804e-45	BBH_AT5G53500_AT5G53500.Transducin/WD40 repeat-like superfamily protein
A05p000540.1_BnaEXP	C03p000400.1_BnaEXP	0.523539	3.04721e-45	BBH_AT2G17265_HSK.homoserine kinase
A05p000540.1_BnaEXP	C05p018350.1_BnaEXP	0.52353	3.06138e-45	N/A
A05p000540.1_BnaEXP	A09p008460.1_BnaEXP	0.523488	3.12599e-45	AT5G66220.Chalcone-flavanone isomerase family protein.Gene_%%%_AT5G66230.Chalcone-flavanone isomerase family protein.Gene
A05p000540.1_BnaEXP	C06p022720.1_BnaEXP	0.523483	3.13377e-45	AT1G77610.EamA-like transporter family protein.Gene
A05p000540.1_BnaEXP	C07p020280.1_BnaEXP	0.523479	3.14125e-45	AT5G49330.MYB111.myb domain protein 111.Gene
A05p000540.1_BnaEXP	C08p032490.1_BnaEXP	0.523445	3.19531e-45	AT3G57070.Glutaredoxin family protein.Gene
A05p000540.1_BnaEXP	A09p024280.1_BnaEXP	0.523402	3.26414e-45	BBH_AT2G04030_CR88.Chaperone protein htpG family protein
A05p000540.1_BnaEXP	C04p001830.1_BnaEXP	0.523402	3.26488e-45	BBH_AT2G40540_KT2.potassium transporter 2
A05p000540.1_BnaEXP	A04p008620.1_BnaEXP	0.523362	3.33055e-45	AT5G37790.Protein kinase superfamily protein.Gene
A05p000540.1_BnaEXP	A08p008880.1_BnaEXP	0.523361	3.33295e-45	AT4G16630.DEA(D/H)-box RNA helicase family protein.Gene
A05p000540.1_BnaEXP	C04p031710.1_BnaEXP	0.523331	3.38288e-45	BBH_AT5G51940_NRPB6A.RNA polymerase Rpb6
A05p000540.1_BnaEXP	A03p035470.1_BnaEXP	0.523316	3.40875e-45	BBH_AT3G18390_EMB1865.CRS1 / YhbY (CRM) domain-containing protein
A05p000540.1_BnaEXP	A09p027680.1_BnaEXP	0.523311	3.41667e-45	AT4G09350.NdhT.Chaperone DnaJ-domain superfamily protein.Gene
A05p000540.1_BnaEXP	A06p021220.1_BnaEXP	0.523303	3.43073e-45	AT3G44050.P-loop containing nucleoside triphosphate hydrolases superfamily protein.Gene
A05p000540.1_BnaEXP	A08p023640.2_BnaEXP	0.523302	3.43239e-45	BBH_AT1G18950_AT1G18950.DDT domain superfamily
A05p000540.1_BnaEXP	A07p014030.1_BnaEXP	0.52329	3.45393e-45	AT2G27740.RAB6-interacting golgin (DUF662).Gene
A05p000540.1_BnaEXP	C03p003830.1_BnaEXP	0.523235	3.54946e-45	N/A
A05p000540.1_BnaEXP	A06p038670.1_BnaEXP	0.523189	3.63292e-45	AT5G44650.CEST.death domain associated protein.Gene
A05p000540.1_BnaEXP	C04p015980.1_BnaEXP	0.523166	3.67469e-45	BBH_AT2G34200_AT2G34200.RING/FYVE/PHD zinc finger superfamily protein
A05p000540.1_BnaEXP	A08p024040.1_BnaEXP	0.52311	3.78072e-45	BBH_AT1G18190_GC2.golgin Putative 2
A05p000540.1_BnaEXP	A09p000720.1_BnaEXP	0.523058	3.88078e-45	AT4G00830.LIF2.RNA-binding (RRM/RBD/RNP motifs) family protein.Gene
A05p000540.1_BnaEXP	C09p002130.1_BnaEXP	0.52303	3.93402e-45	AT4G03050.AOP3.2-oxoglutarate-dependent dioxygenase.Gene_%%%_AT4G03070.AOP1.2-oxoglutarate (2OG) and Fe(II)-dependent oxygenase superfamily protein.Gene
A05p000540.1_BnaEXP	A03p024450.1_BnaEXP	0.522993	4.00942e-45	AT4G08350.GTA2.global transcription factor group A2.Gene_%%%_AT2G34210.Transcription elongation factor Spt5.Gene
A05p000540.1_BnaEXP	A02p000440.1_BnaEXP	0.522926	4.14492e-45	AT5G02770.MOS11.Protein MODIFIER OF SNC1 11.Gene
A05p000540.1_BnaEXP	A09p041260.1_BnaEXP	0.522885	4.23114e-45	BBH_AT3G61090_AT3G61090.Putative endonuclease or glycosyl hydrolase
A05p000540.1_BnaEXP	A09p032430.1_BnaEXP	0.522811	4.39185e-45	BBH_AT1G23205_AT1G23205.Plant invertase/pectin methylesterase inhibitor superfamily protein
A05p000540.1_BnaEXP	R40268543_chrC03p000890.1_BnaEXP	0.522801	4.41415e-45	AT5G61990.Pentatricopeptide repeat (PPR) superfamily protein.Gene
A05p000540.1_BnaEXP	A05p009470.1_BnaEXP	0.522784	4.451e-45	RBH_AT2G35100_ARAD1.Exostosin family protein
A05p000540.1_BnaEXP	A09p013100.1_BnaEXP	0.522758	4.51065e-45	BBH_AT1G63650_EGL3.basic helix-loop-helix (bHLH) DNA-binding superfamily protein
A05p000540.1_BnaEXP	A08p019880.1_BnaEXP	0.522755	4.51609e-45	AT1G27660.basic helix-loop-helix (bHLH) DNA-binding superfamily protein.Gene
A05p000540.1_BnaEXP	C03p033850.1_BnaEXP	0.522713	4.61356e-45	AT4G00120.IND.basic helix-loop-helix (bHLH) DNA-binding superfamily protein.Gene
A05p000540.1_BnaEXP	A01p000100.1_BnaEXP	0.522695	4.65381e-45	AT4G38700.Disease resistance-responsive (dirigent-like protein) family protein.Gene
A05p000540.1_BnaEXP	A04p009300.1_BnaEXP	0.522686	4.67619e-45	AT5G39290.EXP26.expansin-A25 protein.Gene_%%%_AT5G39270.EXPA22.expansin A22.Gene_%%%_AT5G39280.EXPA23.expansin A23.Gene_%%%_AT5G39300.EXPA25.expansin A25.Gene_%%%_AT5G39260.EXPA21.expansin A21.Gene_%%%_AT5G39310.EXPA24.expansin A24.Gene
A05p000540.1_BnaEXP	C05p009120.1_BnaEXP	0.522675	4.70004e-45	AT1G13220.LINC2.nuclear matrix constituent protein-like protein.Gene
A05p000540.1_BnaEXP	C06p035070.1_BnaEXP	0.522669	4.71628e-45	AT1G72230.Cupredoxin superfamily protein.Gene
A05p000540.1_BnaEXP	C07p026190.1_BnaEXP	0.522664	4.7261e-45	AT3G52280.GTE6.general transcription factor group E6.Gene
A05p000540.1_BnaEXP	A09p005930.1_BnaEXP	0.522632	4.80315e-45	AT5G23260.TT16.K-box region and MADS-box transcription factor family protein.Gene
A05p000540.1_BnaEXP	C06p019140.1_BnaEXP	0.522608	4.86053e-45	AT5G28300.Duplicated homeodomain-like superfamily protein.Gene
A05p000540.1_BnaEXP	C05p026590.1_BnaEXP	0.522544	5.01974e-45	AT2G22410.SLO1.SLOW GROWTH 1.Gene
A05p000540.1_BnaEXP	C09p033000.1_BnaEXP	0.522459	5.23793e-45	BBH_AT5G59350_AT5G59350.transmembrane protein
A05p000540.1_BnaEXP	A10p014710.1_BnaEXP	0.522437	5.29557e-45	AT5G60650.proline-rich receptor-like kinase.Gene
A05p000540.1_BnaEXP	C05p012020.1_BnaEXP	0.522427	5.322e-45	BBH_AT1G15470_AT1G15470.Transducin/WD40 repeat-like superfamily protein
A05p000540.1_BnaEXP	A03p002460.1_BnaEXP	0.522421	5.34003e-45	BBH_AT5G06470_AT5G06470.Glutaredoxin family protein
A05p000540.1_BnaEXP	C05p014750.1_BnaEXP	0.522409	5.37091e-45	AT1G18610.Galactose oxidase/kelch repeat superfamily protein.Gene
A05p000540.1_BnaEXP	C09p050170.1_BnaEXP	0.522395	5.40936e-45	AT5G11460.hypothetical protein (DUF581).Gene
A05p000540.1_BnaEXP	A10p029380.1_BnaEXP	0.522382	5.44425e-45	AT5G01660.influenza virus NS1A-binding protein.Gene
A05p000540.1_BnaEXP	C02p023290.1_BnaEXP	0.522361	5.50103e-45	BBH_AT4G33100_AT4G33100.protein phosphatase
A05p000540.1_BnaEXP	A05p034590.2_BnaEXP	0.522335	5.57363e-45	AT3G03770.Leucine-rich repeat protein kinase family protein.Gene
A05p000540.1_BnaEXP	A08p008340.1_BnaEXP	0.522324	5.60346e-45	AT4G15830.ARM repeat superfamily protein.Gene
A05p000540.1_BnaEXP	A06p034370.1_BnaEXP	0.522259	5.78914e-45	AT3G26140.Cellulase (glycosyl hydrolase family 5) protein.Gene
A05p000540.1_BnaEXP	A08p016290.1_BnaEXP	0.522224	5.89296e-45	BBH_AT4G35420_DRL1.dihydroflavonol 4-reductase-like1
A05p000540.1_BnaEXP	C08p039700.1_BnaEXP	0.522137	6.15356e-45	RBH_AT5G49160_MET1.methyltransferase 1
A05p000540.1_BnaEXP	A03p045360.1_BnaEXP	0.522092	6.29452e-45	RBH_AT4G20325_AT4G20325.ribonuclease H2 subunit B
A05p000540.1_BnaEXP	A01p007330.1_BnaEXP	0.522043	6.44989e-45	AT5G63820.hypothetical protein (DUF626).Gene
A05p000540.1_BnaEXP	A05p031630.1_BnaEXP	0.521998	6.59582e-45	AT3G09850.D111/G-patch domain-containing protein.Gene
A05p000540.1_BnaEXP	C06p002790.1_BnaEXP	0.521988	6.62962e-45	AT1G49010.Duplicated homeodomain-like superfamily protein.Gene
A05p000540.1_BnaEXP	A06p025580.1_BnaEXP	0.521982	6.65119e-45	BBH_AT5G65570_AT5G65570.Tetratricopeptide repeat (TPR)-like superfamily protein
A05p000540.1_BnaEXP	A02p027250.1_BnaEXP	0.521971	6.68531e-45	AT5G43130.TAF4.TBP-associated factor 4.Gene
A05p000540.1_BnaEXP	R454660_chrA09p000110.1_BnaEXP	0.52197	6.69103e-45	AT5G63900.Acyl-CoA N-acyltransferase with RING/FYVE/PHD-type zinc finger domain-containing protein.Gene
A05p000540.1_BnaEXP	C01p003360.1_BnaEXP	0.521961	6.7186e-45	BBH_AT4G35020_RAC3.RAC-like 3
A05p000540.1_BnaEXP	A04p021860.1_BnaEXP	0.52195	6.75759e-45	BBH_AT2G35500_SKL2.shikimate kinase like 2
A05p000540.1_BnaEXP	C07p007130.1_BnaEXP	0.521945	6.77397e-45	BBH_AT1G19880_AT1G19880.Regulator of chromosome condensation (RCC1) family protein
A05p000540.1_BnaEXP	A09p037200.1_BnaEXP	0.521925	6.84185e-45	BBH_AT3G54790_AT3G54790.ARM repeat superfamily protein
A05p000540.1_BnaEXP	A07p034820.1_BnaEXP	0.521906	6.90635e-45	AT1G76840.hypothetical protein.Gene_%%%_AT1G76740.hypothetical protein.Gene
A05p000540.1_BnaEXP	C07p036240.1_BnaEXP	0.52177	7.39205e-45	BBH_AT4G32610_AT4G32610.copper ion binding protein
A05p000540.1_BnaEXP	A07p030620.1_BnaEXP	0.521764	7.41366e-45	AT1G71420.Tetratricopeptide repeat (TPR)-like superfamily protein.Gene
A05p000540.1_BnaEXP	C06p016280.1_BnaEXP	0.521756	7.44403e-45	BBH_AT3G54920_PMR6.Pectin lyase-like superfamily protein
A05p000540.1_BnaEXP	A05p003920.2_BnaEXP	0.521734	7.52628e-45	AT2G44195.pre-mRNA splicing factor domain-containing protein.Gene_%%%_AT2G44200.pre-mRNA splicing factor domain-containing protein.Gene
A05p000540.1_BnaEXP	A02p029740.1_BnaEXP	0.521732	7.53585e-45	AT4G17520.Hyaluronan / mRNA binding family.Gene
A05p000540.1_BnaEXP	C09p021200.1_BnaEXP	0.521701	7.65112e-45	AT5G44110.ABCI21.P-loop containing nucleoside triphosphate hydrolases superfamily protein.Gene
A05p000540.1_BnaEXP	A06p040230.1_BnaEXP	0.521666	7.78499e-45	AT4G39040.RNA-binding CRS1 / YhbY (CRM) domain protein.Gene
A05p000540.1_BnaEXP	A07p018200.1_BnaEXP	0.521601	8.04234e-45	BBH_AT3G57800_AT3G57800.basic helix-loop-helix (bHLH) DNA-binding superfamily protein
A05p000540.1_BnaEXP	A02p037890.1_BnaEXP	0.521516	8.39034e-45	AT5G23610.DYAD protein.Gene
A05p000540.1_BnaEXP	C09p026660.1_BnaEXP	0.521505	8.43784e-45	AT4G14700.ORC1A.origin recognition complex 1.Gene_%%%_AT4G12620.ORC1B.origin of replication complex 1B.Gene
A05p000540.1_BnaEXP	A03p042070.1_BnaEXP	0.521499	8.46554e-45	AT3G51380.IQD20.IQ-domain 20.Gene
A05p000540.1_BnaEXP	A07p036390.1_BnaEXP	0.521497	8.47323e-45	AT1G78955.CAMS1.camelliol C synthase 1.Gene
A05p000540.1_BnaEXP	A07p028530.1_BnaEXP	0.521472	8.57777e-45	AT1G68930.pentatricopeptide (PPR) repeat-containing protein.Gene
A05p000540.1_BnaEXP	A02p008530.1_BnaEXP	0.521441	8.71247e-45	AT3G43220.Phosphoinositide phosphatase family protein.Gene_%%%_AT5G20840.Phosphoinositide phosphatase family protein.Gene
A05p000540.1_BnaEXP	R24_chrC07p000140.1_BnaEXP	0.521412	8.83937e-45	BBH_AT1G24764_MAP70-2.microtubule-associated proteins 70-2
A05p000540.1_BnaEXP	C04p006540.1_BnaEXP	0.521393	8.92328e-45	BBH_AT2G40130_AT2G40130.Double Clp-N motif-containing P-loop nucleoside triphosphate hydrolases superfamily protein
A05p000540.1_BnaEXP	C05p029970.1_BnaEXP	0.521279	9.44503e-45	AT3G20430.phosphorylated adapter RNA export-like protein.Gene
A05p000540.1_BnaEXP	A09p030900.1_BnaEXP	0.521205	9.80141e-45	AT1G26150.PERK10.proline-rich extensin-like receptor kinase 10.Gene
A05p000540.1_BnaEXP	C01p006110.2_BnaEXP	0.521167	9.98926e-45	AT4G31880.transcriptional regulator.Gene
A05p000540.1_BnaEXP	C02p047200.1_BnaEXP	0.52111	1.02749e-44	AT4G02290.GH9B13.glycosyl hydrolase 9B13.Gene
A05p000540.1_BnaEXP	A09p006820.1_BnaEXP	0.521093	1.03617e-44	AT5G63100.S-adenosyl-L-methionine-dependent methyltransferases superfamily protein.Gene
A05p000540.1_BnaEXP	R21835_chrA05p000100.1_BnaEXP	0.521073	1.04681e-44	AT3G01160.pre-rRNA-processing ESF1-like protein.Gene
A05p000540.1_BnaEXP	C02p032240.1_BnaEXP	0.521036	1.06612e-44	AT1G79890.RAD3-like DNA-binding helicase protein.Gene_%%%_AT1G09995.DNA repair DEAD helicase RAD3/XP-D subfamily protein.Gene
A05p000540.1_BnaEXP	A03p026660.2_BnaEXP	0.521012	1.07916e-44	BBH_AT4G03050_AOP3.2-oxoglutarate-dependent dioxygenase
A05p000540.1_BnaEXP	A05p016080.1_BnaEXP	0.520983	1.09442e-44	AT1G53140.DRP5A.Dynamin related protein 5A.Gene
A05p000540.1_BnaEXP	A03p024040.1_BnaEXP	0.52096	1.10708e-44	BBH_AT5G49930_emb1441.zinc knuckle (CCHC-type) family protein
A05p000540.1_BnaEXP	A04p024080.1_BnaEXP	0.52095	1.11288e-44	AT2G38650.GAUT7.galacturonosyltransferase 7.Gene
A05p000540.1_BnaEXP	A01p023100.1_BnaEXP	0.5209	1.14113e-44	AT1G59600.ZCW7.ZCW7.Gene
A05p000540.1_BnaEXP	A09p027610.1_BnaEXP	0.520893	1.1446e-44	AT4G09680.CTC1.conserved telomere maintenance component 1.Gene
A05p000540.1_BnaEXP	C07p030540.1_BnaEXP	0.520873	1.15626e-44	BBH_AT2G34480_AT2G34480.Ribosomal protein L18ae/LX family protein
A05p000540.1_BnaEXP	C08p030010.2_BnaEXP	0.520863	1.16201e-44	AT3G54870.MRH2.Armadillo/beta-catenin repeat family protein / kinesin motor family protein.Gene
A05p000540.1_BnaEXP	A03p004860.1_BnaEXP	0.520853	1.16775e-44	AT4G22050.Eukaryotic aspartyl protease family protein.Gene
A05p000540.1_BnaEXP	C09p013310.1_BnaEXP	0.520842	1.17445e-44	AT1G63100.GRAS family transcription factor.Gene
A05p000540.1_BnaEXP	C09p049620.1_BnaEXP	0.520791	1.20448e-44	AT5G12100.pentatricopeptide (PPR) repeat-containing protein.Gene
A05p000540.1_BnaEXP	C09p036750.1_BnaEXP	0.520782	1.20989e-44	AT5G19580.glyoxal oxidase-related protein.Gene
A05p000540.1_BnaEXP	C09p041320.1_BnaEXP	0.520775	1.21406e-44	AT5G14410.hypothetical protein.Gene
A05p000540.1_BnaEXP	R21168_chrA01p000020.1_BnaEXP	0.520753	1.22737e-44	BBH_AT4G38130_HD1.histone deacetylase 1
A05p000540.1_BnaEXP	C05p019290.2_BnaEXP	0.520729	1.24256e-44	AT1G23320.TAR1.tryptophan aminotransferase related 1.Gene
A05p000540.1_BnaEXP	C09p033500.1_BnaEXP	0.520723	1.24614e-44	AT5G59900.Pentatricopeptide repeat (PPR) superfamily protein.Gene
A05p000540.1_BnaEXP	A04p000500.1_BnaEXP	0.520718	1.24923e-44	BBH_AT4G27830_BGLU10.beta glucosidase 10
A05p000540.1_BnaEXP	C05p011830.1_BnaEXP	0.520716	1.25056e-44	BBH_AT3G42170_DAYSLEEPER.BED zinc finger and hAT dimerization domain-containing protein DAYSLEEPER
A05p000540.1_BnaEXP	C07p009500.1_BnaEXP	0.520638	1.29965e-44	AT5G66950.Pyridoxal phosphate (PLP)-dependent transferases superfamily protein.Gene
A05p000540.1_BnaEXP	C02p046450.1_BnaEXP	0.520617	1.31345e-44	RBH_AT1G64880_AT1G64880.Ribosomal protein S5 family protein
A05p000540.1_BnaEXP	C03p053460.1_BnaEXP	0.520584	1.33524e-44	BBH_AT5G63850_AAP4.amino acid permease 4
A05p000540.1_BnaEXP	A08p028040.1_BnaEXP	0.520573	1.34247e-44	BBH_AT1G09310_AT1G09310.plant/protein (Protein of unknown function, DUF538)
A05p000540.1_BnaEXP	C02p007040.1_BnaEXP	0.520564	1.34868e-44	AT5G16920.Fasciclin-like arabinogalactan family protein.Gene
A05p000540.1_BnaEXP	A08p026510.1_BnaEXP	0.52056	1.35105e-44	AT1G11950.Transcription factor jumonji (jmjC) domain-containing protein.Gene
A05p000540.1_BnaEXP	C01p006830.1_BnaEXP	0.520553	1.35628e-44	AT4G31040.CemA-like proton extrusion protein-like protein.Gene
A05p000540.1_BnaEXP	C02p020370.1_BnaEXP	0.520538	1.36607e-44	AT1G69070.nucleolar-like protein.Gene
A05p000540.1_BnaEXP	A04p011600.1_BnaEXP	0.520473	1.41068e-44	AT5G41620.intracellular protein transporter USO1-like protein.Gene
A05p000540.1_BnaEXP	A06p010300.1_BnaEXP	0.520463	1.41802e-44	BBH_AT1G15360_SHN1.Integrase-type DNA-binding superfamily protein
A05p000540.1_BnaEXP	A07p028090.1_BnaEXP	0.520449	1.42781e-44	AT1G68470.Exostosin family protein.Gene
A05p000540.1_BnaEXP	C09p039430.1_BnaEXP	0.520446	1.42995e-44	AT1G62680.Pentatricopeptide repeat (PPR) superfamily protein.Gene
A05p000540.1_BnaEXP	A01p016510.2_BnaEXP	0.520396	1.4663e-44	BBH_AT4G27120_AT4G27120.DDRGK domain protein
A05p000540.1_BnaEXP	C02p041130.1_BnaEXP	0.520386	1.47344e-44	BBH_AT5G63550_AT5G63550.DEK domain-containing chromatin associated protein
A05p000540.1_BnaEXP	A09p003670.1_BnaEXP	0.520379	1.47836e-44	AT3G29575.AFP3.ABI five binding protein 3.Gene
A05p000540.1_BnaEXP	A04p000650.1_BnaEXP	0.52037	1.48538e-44	BBH_AT3G62180_AT3G62180.Plant invertase/pectin methylesterase inhibitor superfamily protein
A05p000540.1_BnaEXP	A09p011280.1_BnaEXP	0.520369	1.48606e-44	AT1G62981.transmembrane protein, putative (DUF1191).Gene
A05p000540.1_BnaEXP	C06p017130.1_BnaEXP	0.520369	1.48624e-44	RBH_AT3G56480_AT3G56480.myosin heavy chain-like protein
A05p000540.1_BnaEXP	C04p001000.1_BnaEXP	0.520359	1.49354e-44	AT2G46810.basic helix-loop-helix (bHLH) DNA-binding superfamily protein.Gene
A05p000540.1_BnaEXP	A05p009450.1_BnaEXP	0.520311	1.5295e-44	AT2G35120.Single hybrid motif superfamily protein.Gene
A05p000540.1_BnaEXP	A07p021330.1_BnaEXP	0.52031	1.53043e-44	BBH_AT1G79450_ALIS5.ALA-interacting subunit 5
A05p000540.1_BnaEXP	A01p008380.1_BnaEXP	0.520278	1.55443e-44	AT4G28560.RIC7.ROP-interactive CRIB motif-containing protein 7.Gene
A05p000540.1_BnaEXP	A08p026680.1_BnaEXP	0.520262	1.56688e-44	AT5G17120.Cystatin/monellin superfamily protein.Gene_%%%_AT5G17150.Cystatin/monellin superfamily protein.Gene_%%%_AT5G17110.Cystatin/monellin superfamily protein.Gene_%%%_AT5G17100.Cystatin/monellin superfamily protein.Gene_%%%_AT5G17090.Cystatin/monellin superfamily protein.Gene_%%%_AT3G05685.Cystatin/monellin superfamily protein.Gene
A05p000540.1_BnaEXP	A09p011540.1_BnaEXP	0.520255	1.57274e-44	AT1G63420.O-glucosyltransferase-like protein (DUF821).Gene
A05p000540.1_BnaEXP	A10p016930.1_BnaEXP	0.520252	1.57507e-44	AT5G19320.RANGAP2.RAN GTPase activating protein 2.Gene
A05p000540.1_BnaEXP	A10p018980.1_BnaEXP	0.520229	1.59263e-44	BBH_AT5G16530_PIN5.Auxin efflux carrier family protein
A05p000540.1_BnaEXP	C08p006010.1_BnaEXP	0.520219	1.60088e-44	BBH_AT4G02930_AT4G02930.GTP binding Elongation factor Tu family protein
A05p000540.1_BnaEXP	A09p053790.1_BnaEXP	0.52019	1.62378e-44	BBH_AT1G06900_AT1G06900.Insulinase (Peptidase family M16) family protein
A05p000540.1_BnaEXP	A06p030850.1_BnaEXP	0.520175	1.63618e-44	AT5G49170.hypothetical protein.Gene
A05p000540.1_BnaEXP	A05p030610.1_BnaEXP	0.520134	1.67012e-44	AT3G11230.Yippee family putative zinc-binding protein.Gene
A05p000540.1_BnaEXP	A05p007990.1_BnaEXP	0.520126	1.67667e-44	AT2G37035.transmembrane protein.Gene
A05p000540.1_BnaEXP	A02p026340.1_BnaEXP	0.520117	1.68454e-44	AT5G03060.striatin-like protein.Gene_%%%_AT4G11100.gelsolin protein.Gene
A05p000540.1_BnaEXP	C05p030910.1_BnaEXP	0.520082	1.71406e-44	AT3G19670.PRP40B.pre-mRNA-processing protein 40B.Gene
A05p000540.1_BnaEXP	C04p048850.1_BnaEXP	0.520066	1.72759e-44	AT2G41550.Rho termination factor.Gene
A05p000540.1_BnaEXP	C04p047570.1_BnaEXP	0.519925	1.85264e-44	AT2G13542.defensin-like protein.Gene_%%%_AT1G59833.Defensin-like (DEFL) family protein.Gene
A05p000540.1_BnaEXP	A09p028090.1_BnaEXP	0.51983	1.94174e-44	AT1G30100.NCED5.nine-cis-epoxycarotenoid dioxygenase 5.Gene
A05p000540.1_BnaEXP	A09p013350.1_BnaEXP	0.519794	1.97724e-44	BBH_AT1G63100_AT1G63100.GRAS family transcription factor
A05p000540.1_BnaEXP	C01p000830.1_BnaEXP	0.519785	1.98551e-44	AT4G39860.hematological/neurological-like protein.Gene
A05p000540.1_BnaEXP	A09p035150.1_BnaEXP	0.519688	2.08374e-44	AT3G51940.oxidoreductase/transition metal ion-binding protein.Gene
A05p000540.1_BnaEXP	A04p015800.1_BnaEXP	0.519677	2.09502e-44	AT2G24990.Serine/threonine-protein kinase Rio1.Gene_%%%_AT5G37350.Serine/threonine-protein kinase Rio1.Gene
A05p000540.1_BnaEXP	C07p018420.1_BnaEXP	0.519676	2.09658e-44	AT3G28750.hypothetical protein.Gene
A05p000540.1_BnaEXP	A02p005030.1_BnaEXP	0.519675	2.09705e-44	AT5G14370.CCT motif family protein.Gene
A05p000540.1_BnaEXP	C06p039120.1_BnaEXP	0.519662	2.11071e-44	AT1G77020.DNAJ heat shock N-terminal domain-containing protein.Gene
A05p000540.1_BnaEXP	A02p004500.1_BnaEXP	0.519613	2.16301e-44	BBH_AT5G13460_IQD11.IQ-domain 11
A05p000540.1_BnaEXP	C09p015290.1_BnaEXP	0.51961	2.16596e-44	AT1G63640.P-loop nucleoside triphosphate hydrolases superfamily protein with CH (Calponin Homology) domain-containing protein.Gene
A05p000540.1_BnaEXP	A09p039760.1_BnaEXP	0.519604	2.17288e-44	AT3G57980.DNA-binding bromodomain-containing protein.Gene
A05p000540.1_BnaEXP	R24_chrC07p000910.1_BnaEXP	0.51959	2.18805e-44	AT1G27710.Glycine-rich protein family.Gene
A05p000540.1_BnaEXP	C07p033350.1_BnaEXP	0.519582	2.19664e-44	AT4G27910.SDG16.SET domain protein 16.Gene
A05p000540.1_BnaEXP	C07p020840.1_BnaEXP	0.519559	2.22096e-44	AT5G27220.Frigida-like protein.Gene
A05p000540.1_BnaEXP	A01p010650.1_BnaEXP	0.519554	2.22692e-44	AT4G20160.golgin family A protein.Gene
A05p000540.1_BnaEXP	A06p015710.1_BnaEXP	0.51947	2.3212e-44	AT3G49730.Tetratricopeptide repeat (TPR)-like superfamily protein.Gene
A05p000540.1_BnaEXP	A04p008190.1_BnaEXP	0.519426	2.37339e-44	RBH_AT5G37020_ARF8.auxin response factor 8
A05p000540.1_BnaEXP	C08p042960.2_BnaEXP	0.519401	2.40232e-44	AT1G17070.STIPL1.GC-rich sequence DNA-binding factor-like protein with Tuftelin interacting domain-containing protein.Gene_%%%_AT2G42330.GC-rich sequence DNA-binding factor-like protein with Tuftelin interacting domain-containing protein.Gene
A05p000540.1_BnaEXP	A09p006250.1_BnaEXP	0.519313	2.51e-44	BBH_AT5G61790_CNX1.calnexin 1
A05p000540.1_BnaEXP	R21835_chrA05p000420.1_BnaEXP	0.519232	2.61261e-44	BBH_AT3G02310_SEP2.K-box region and MADS-box transcription factor family protein
A05p000540.1_BnaEXP	A02p026270.1_BnaEXP	0.519204	2.64875e-44	BBH_AT3G57150_NAP57.homologue of NAP57
A05p000540.1_BnaEXP	C08p027070.1_BnaEXP	0.519191	2.66635e-44	AT3G51270.protein serine/threonine kinase.Gene
A05p000540.1_BnaEXP	C04p041280.1_BnaEXP	0.519164	2.70215e-44	BBH_AT2G30800_HVT1.helicase in vascular tissue and tapetum
A05p000540.1_BnaEXP	C08p025440.1_BnaEXP	0.519089	2.80398e-44	BBH_AT3G49260_iqd21.IQ-domain 21
A05p000540.1_BnaEXP	C03p056190.1_BnaEXP	0.519079	2.81824e-44	AT4G38650.Glycosyl hydrolase family 10 protein.Gene_%%%_AT4G38300.glycosyl hydrolase family 10 protein.Gene
A05p000540.1_BnaEXP	A09p020980.1_BnaEXP	0.519071	2.82897e-44	AT1G33170.S-adenosyl-L-methionine-dependent methyltransferases superfamily protein.Gene
A05p000540.1_BnaEXP	C08p013920.1_BnaEXP	0.519046	2.86353e-44	BBH_AT4G28600_NPGR2.no pollen germination related 2
A05p000540.1_BnaEXP	C05p034640.2_BnaEXP	0.519027	2.89164e-44	AT3G16380.PAB6.poly(A) binding protein 6.Gene
A05p000540.1_BnaEXP	C08p025450.1_BnaEXP	0.519012	2.91351e-44	BBH_AT3G49290_ABIL2.ABL interactor-like protein 2
A05p000540.1_BnaEXP	A06p004010.1_BnaEXP	0.518952	3.0007e-44	AT4G02750.Tetratricopeptide repeat (TPR)-like superfamily protein.Gene
A05p000540.1_BnaEXP	R94p001190.1_BnaEXP	0.518941	3.01651e-44	AT3G46990.DUF740 family protein, putative (DUF740).Gene
A05p000540.1_BnaEXP	A05p027970.1_BnaEXP	0.518936	3.02378e-44	AT3G14950.TTL2.tetratricopetide-repeat thioredoxin-like 2.Gene
A05p000540.1_BnaEXP	A07p019940.1_BnaEXP	0.518917	3.05248e-44	BBH_AT3G61750_AT3G61750.Cytochrome b561/ferric reductase transmembrane with DOMON related domain-containing protein
A05p000540.1_BnaEXP	A09p041650.1_BnaEXP	0.518898	3.08192e-44	BBH_AT3G60900_FLA10.FASCICLIN-like arabinogalactan-protein 10
A05p000540.1_BnaEXP	C06p012900.1_BnaEXP	0.518874	3.11793e-44	BBH_AT4G14080_MEE48.O-Glycosyl hydrolases family 17 protein
A05p000540.1_BnaEXP	C05p032540.1_BnaEXP	0.51872	3.36524e-44	BBH_AT3G18380_SHH2.DNA-BINDING TRANSCRIPTION FACTOR 2
A05p000540.1_BnaEXP	C01p005340.1_BnaEXP	0.518657	3.47131e-44	AT4G32710.PERK14.Protein kinase superfamily protein.Gene
A05p000540.1_BnaEXP	A03p019000.1_BnaEXP	0.518641	3.49907e-44	BBH_AT2G38995_AT2G38995.O-acyltransferase (WSD1-like) family protein
A05p000540.1_BnaEXP	C04p003320.3_BnaEXP	0.518585	3.59832e-44	BBH_AT2G42830_SHP2.K-box region and MADS-box transcription factor family protein
A05p000540.1_BnaEXP	C03p056390.1_BnaEXP	0.518563	3.63741e-44	BBH_AT4G39050_AT4G39050.Kinesin motor family protein
A05p000540.1_BnaEXP	C04p043770.1_BnaEXP	0.518555	3.65139e-44	BBH_AT2G31750_UGT74D1.UDP-glucosyl transferase 74D1
A05p000540.1_BnaEXP	A08p004810.1_BnaEXP	0.518514	3.72644e-44	BBH_AT2G44700_AT2G44700.Galactose oxidase/kelch repeat superfamily protein
A05p000540.1_BnaEXP	C08p040800.1_BnaEXP	0.518461	3.82523e-44	BBH_AT2G21380_AT2G21380.Kinesin motor family protein
A05p000540.1_BnaEXP	A07p002160.1_BnaEXP	0.518445	3.85493e-44	AT2G17972.transmembrane protein.Gene
A05p000540.1_BnaEXP	A04p012750.1_BnaEXP	0.518424	3.89535e-44	BBH_AT2G21300_AT2G21300.ATP binding microtubule motor family protein
A05p000540.1_BnaEXP	A06p011330.1_BnaEXP	0.518376	3.98867e-44	AT1G16630.transmembrane protein.Gene
A05p000540.1_BnaEXP	A09p006880.1_BnaEXP	0.518368	4.00392e-44	BBH_AT5G63180_AT5G63180.Pectin lyase-like superfamily protein
A05p000540.1_BnaEXP	A05p000390.1_BnaEXP	0.51832	4.10056e-44	RBH_AT2G47230_DUF6.agenet domain protein (DOMAIN OF UNKNOWN FUNCTION 724 6)
A05p000540.1_BnaEXP	A09p031010.1_BnaEXP	0.5183	4.1421e-44	AT1G26500.Pentatricopeptide repeat (PPR) superfamily protein.Gene
A05p000540.1_BnaEXP	A01p032840.1_BnaEXP	0.51827	4.20393e-44	AT3G17840.RLK902.receptor-like kinase 902.Gene
A05p000540.1_BnaEXP	C03p019360.1_BnaEXP	0.51827	4.20403e-44	AT2G28050.Pentatricopeptide repeat (PPR) superfamily protein.Gene_%%%_AT2G32630.Pentatricopeptide repeat (PPR-like) superfamily protein.Gene
A05p000540.1_BnaEXP	A06p034350.1_BnaEXP	0.518239	4.26752e-44	BBH_AT3G26160_CYP71B17.cytochrome P450, family 71, subfamily B, polypeptide 17
A05p000540.1_BnaEXP	C09p005800.1_BnaEXP	0.518229	4.29026e-44	BBH_AT5G25510_AT5G25510.Protein phosphatase 2A regulatory B subunit family protein
A05p000540.1_BnaEXP	C08p046610.1_BnaEXP	0.51822	4.30871e-44	BBH_AT1G29090_AT1G29090.Cysteine proteinases superfamily protein
A05p000540.1_BnaEXP	C03p036010.1_BnaEXP	0.518217	4.31544e-44	RBH_AT3G05910_AT3G05910.Pectinacetylesterase family protein
A05p000540.1_BnaEXP	A09p005330.1_BnaEXP	0.51821	4.33069e-44	AT1G35040.hypothetical protein.Gene_%%%_AT1G34910.hypothetical protein.Gene_%%%_AT1G35030.hypothetical protein.Gene_%%%_AT1G34807.hypothetical protein.Gene_%%%_AT1G34827.hypothetical protein.Gene_%%%_AT1G34855.hypothetical protein.Gene_%%%_AT1G34812.hypothetical protein.Gene_%%%_AT1G34817.hypothetical protein.Gene_%%%_AT1G34822.hypothetical protein.Gene
A05p000540.1_BnaEXP	C01p019710.1_BnaEXP	0.518162	4.43443e-44	AT4G28230.hypothetical protein.Gene
A05p000540.1_BnaEXP	C07p013530.1_BnaEXP	0.51812	4.52721e-44	BBH_AT5G47500_PME5.Pectin lyase-like superfamily protein
A05p000540.1_BnaEXP	A10p015130.1_BnaEXP	0.518105	4.56017e-44	BBH_AT5G22580_AT5G22580.Stress responsive A/B Barrel Domain-containing protein
A05p000540.1_BnaEXP	C05p045790.1_BnaEXP	0.518022	4.75034e-44	AT3G04340.emb2458.FtsH extracellular protease family.Gene
A05p000540.1_BnaEXP	A03p054470.1_BnaEXP	0.517927	4.97969e-44	AT4G36070.CPK18.calcium-dependent protein kinase 18.Gene
A05p000540.1_BnaEXP	A07p022150.1_BnaEXP	0.517907	5.02762e-44	AT1G77250.RING/FYVE/PHD-type zinc finger family protein.Gene
A05p000540.1_BnaEXP	A09p051910.1_BnaEXP	0.517878	5.10133e-44	BBH_AT1G10930_RECQ4A.DNA helicase (RECQl4A)
A05p000540.1_BnaEXP	A07p027570.1_BnaEXP	0.517869	5.12299e-44	BBH_AT3G26100_AT3G26100.Regulator of chromosome condensation (RCC1) family protein
A05p000540.1_BnaEXP	A08p027560.1_BnaEXP	0.517844	5.18759e-44	BBH_AT1G10060_BCAT-1.branched-chain amino acid transaminase 1
A05p000540.1_BnaEXP	A08p030640.1_BnaEXP	0.517813	5.26518e-44	BBH_AT1G02970_WEE1.WEE1-like kinase
A05p000540.1_BnaEXP	A09p026860.1_BnaEXP	0.517792	5.32108e-44	AT4G10790.UBX domain-containing protein.Gene
A05p000540.1_BnaEXP	A04p000740.1_BnaEXP	0.517779	5.35426e-44	AT3G61950.basic helix-loop-helix (bHLH) DNA-binding superfamily protein.Gene
A05p000540.1_BnaEXP	C04p036600.1_BnaEXP	0.517716	5.52285e-44	BBH_AT2G23990_ENODL11.early nodulin-like protein 11
A05p000540.1_BnaEXP	C08p005430.1_BnaEXP	0.517706	5.55163e-44	AT3G54620.BZIP25.basic leucine zipper 25.Gene
A05p000540.1_BnaEXP	C07p018670.1_BnaEXP	0.517697	5.57548e-44	AT3G29075.glycine-rich protein.Gene
A05p000540.1_BnaEXP	C07p015240.2_BnaEXP	0.517646	5.71935e-44	BBH_AT2G03090_EXPA15.expansin A15
A05p000540.1_BnaEXP	A02p033910.1_BnaEXP	0.517567	5.94616e-44	AT3G27250.hypothetical protein.Gene
A05p000540.1_BnaEXP	C03p013860.1_BnaEXP	0.517561	5.96115e-44	BBH_AT5G58190_ECT10.evolutionarily conserved C-terminal region 10
A05p000540.1_BnaEXP	A07p027110.1_BnaEXP	0.51753	6.05312e-44	AT1G67040.TRM22.DnaA initiator-associating protein.Gene
A05p000540.1_BnaEXP	R94p002960.1_BnaEXP	0.517526	6.06728e-44	AT3G44370.Membrane insertion protein, OxaA/YidC with tetratricopeptide repeat domain-containing protein.Gene
A05p000540.1_BnaEXP	C04p016790.1_BnaEXP	0.517471	6.23169e-44	AT2G34920.EDA18.RING/U-box superfamily protein.Gene
A05p000540.1_BnaEXP	C08p035340.1_BnaEXP	0.517427	6.36877e-44	AT3G60900.FLA10.FASCICLIN-like arabinogalactan-protein 10.Gene
A05p000540.1_BnaEXP	A07p013310.1_BnaEXP	0.517388	6.49241e-44	BBH_AT5G66470_AT5G66470.GTP-binding protein Era-like protein
A05p000540.1_BnaEXP	A05p010980.1_BnaEXP	0.517376	6.53146e-44	AT2G33260.Tryptophan/tyrosine permease.Gene
A05p000540.1_BnaEXP	A04p007990.1_BnaEXP	0.517341	6.64602e-44	AT5G36670.RING/FYVE/PHD zinc finger superfamily protein.Gene_%%%_AT5G36740.Acyl-CoA N-acyltransferase with RING/FYVE/PHD-type zinc finger protein.Gene
A05p000540.1_BnaEXP	A06p025010.1_BnaEXP	0.517298	6.78798e-44	AT1G69770.CMT3.chromomethylase 3.Gene
A05p000540.1_BnaEXP	C03p009510.1_BnaEXP	0.517271	6.87829e-44	BBH_AT5G16730_AT5G16730.weak chloroplast movement under blue light protein (DUF827)
A05p000540.1_BnaEXP	R277_chrC05p000320.1_BnaEXP	0.517259	6.91836e-44	BBH_AT1G32240_KAN2.Homeodomain-like superfamily protein
A05p000540.1_BnaEXP	C02p038070.1_BnaEXP	0.517106	7.45958e-44	BBH_AT1G59620_CW9.Disease resistance protein (CC-NBS-LRR class) family
A05p000540.1_BnaEXP	R21886p000140.1_BnaEXP	0.517013	7.80678e-44	AT3G02310.SEP2.K-box region and MADS-box transcription factor family protein.Gene
A05p000540.1_BnaEXP	A03p006740.1_BnaEXP	0.516975	7.95483e-44	BBH_AT5G16190_CSLA11.cellulose synthase like A11
A05p000540.1_BnaEXP	A07p019930.1_BnaEXP	0.516927	8.14545e-44	AT3G61723.PHD finger protein.Gene_%%%_AT3G61740.SDG14.SET domain protein 14.Gene
A05p000540.1_BnaEXP	A03p010550.1_BnaEXP	0.516919	8.17555e-44	AT5G59050.G patch domain protein.Gene
A05p000540.1_BnaEXP	A06p040060.1_BnaEXP	0.51691	8.21355e-44	RBH_AT4G39400_BRI1.Leucine-rich receptor-like protein kinase family protein
A05p000540.1_BnaEXP	C08p024740.1_BnaEXP	0.516862	8.41044e-44	AT3G48430.REF6.relative of early flowering 6.Gene
A05p000540.1_BnaEXP	A09p003100.1_BnaEXP	0.516796	8.68577e-44	BBH_AT5G48850_ATSDI1.Tetratricopeptide repeat (TPR)-like superfamily protein
A05p000540.1_BnaEXP	C08p034960.1_BnaEXP	0.516793	8.69798e-44	AT3G60390.HAT3.homeobox-leucine zipper protein 3.Gene
A05p000540.1_BnaEXP	C07p033180.1_BnaEXP	0.516792	8.7044e-44	BBH_AT4G27610_AT4G27610.intracellular protein transporter
A05p000540.1_BnaEXP	A03p037420.1_BnaEXP	0.516771	8.7945e-44	AT3G22660.rRNA processing protein-like protein.Gene
A05p000540.1_BnaEXP	C07p027820.1_BnaEXP	0.516732	8.9649e-44	N/A
A05p000540.1_BnaEXP	A10p021490.1_BnaEXP	0.516725	8.99308e-44	AT5G12900.DNA double-strand break repair RAD50 ATPase.Gene
A05p000540.1_BnaEXP	C04p051740.1_BnaEXP	0.516694	9.13159e-44	BBH_AT2G46160_AT2G46160.RING/U-box superfamily protein
A05p000540.1_BnaEXP	R211392_chrAC01p000450.1_BnaEXP	0.516668	9.25141e-44	BBH_AT4G17210_AT4G17210.weak chloroplast movement under blue light protein (DUF827)
A05p000540.1_BnaEXP	C07p024190.1_BnaEXP	0.516661	9.28407e-44	BBH_AT5G60910_AGL8.AGAMOUS-like 8
A05p000540.1_BnaEXP	A01p013280.1_BnaEXP	0.516625	9.44726e-44	AT3G43950.Protein kinase superfamily protein.Gene
A05p000540.1_BnaEXP	A07p017300.1_BnaEXP	0.516559	9.75747e-44	AT3G55060.CAP-gly domain linker.Gene
A05p000540.1_BnaEXP	A05p015730.1_BnaEXP	0.516545	9.82516e-44	AT1G53640.transmembrane protein.Gene
A05p000540.1_BnaEXP	A03p005020.1_BnaEXP	0.516518	9.95775e-44	BBH_AT5G12900_AT5G12900.DNA double-strand break repair RAD50 ATPase
A05p000540.1_BnaEXP	R178_chrAC05p000090.1_BnaEXP	0.516447	1.03094e-43	AT3G05750.TRM6.serine-rich adhesin for platelets-like protein.Gene
A05p000540.1_BnaEXP	A08p026450.1_BnaEXP	0.516429	1.04005e-43	BBH_AT1G62480_AT1G62480.Vacuolar calcium-binding protein-like protein
A05p000540.1_BnaEXP	C04p009370.1_BnaEXP	0.516422	1.04355e-43	BBH_AT3G53540_TRM19.afadin
A05p000540.1_BnaEXP	C07p006270.1_BnaEXP	0.516263	1.12817e-43	AT2G47110.UBQ6.ubiquitin 6.Gene_%%%_AT1G23410.Ribosomal protein S27a / Ubiquitin family protein.Gene
A05p000540.1_BnaEXP	C05p010130.1_BnaEXP	0.516235	1.14381e-43	AT4G28010.Tetratricopeptide repeat (TPR)-like superfamily protein.Gene
A05p000540.1_BnaEXP	C06p006300.1_BnaEXP	0.516223	1.1505e-43	N/A
A05p000540.1_BnaEXP	A01p015680.1_BnaEXP	0.516219	1.15321e-43	BBH_AT4G26110_NAP1.1
A05p000540.1_BnaEXP	A07p029830.1_BnaEXP	0.516187	1.1715e-43	AT1G70370.PG2.polygalacturonase 2.Gene_%%%_AT1G23760.JP630.BURP domain-containing protein.Gene
A05p000540.1_BnaEXP	A01p034840.1_BnaEXP	0.516166	1.18331e-43	BBH_AT3G12560_TRFL9.TRF-like 9
A05p000540.1_BnaEXP	A02p003730.1_BnaEXP	0.516124	1.20817e-43	BBH_AT5G11540_GulLO3.D-arabinono-1,4-lactone oxidase family protein
A05p000540.1_BnaEXP	A05p031520.1_BnaEXP	0.516122	1.20916e-43	BBH_AT3G09970_AT3G09970.Calcineurin-like metallo-phosphoesterase superfamily protein
A05p000540.1_BnaEXP	A05p034510.2_BnaEXP	0.516112	1.21541e-43	AT3G03610.ELMO/CED-12 family protein.Gene
A05p000540.1_BnaEXP	A01p022000.1_BnaEXP	0.5161	1.22259e-43	BBH_AT4G14920_AT4G14920.Acyl-CoA N-acyltransferase with RING/FYVE/PHD-type zinc finger protein
A05p000540.1_BnaEXP	A07p024790.1_BnaEXP	0.516034	1.26276e-43	BBH_AT1G70370_PG2.polygalacturonase 2
A05p000540.1_BnaEXP	A05p002940.1_BnaEXP	0.516004	1.28104e-43	AT2G42830.SHP2.K-box region and MADS-box transcription factor family protein.Gene
A05p000540.1_BnaEXP	C08p045120.1_BnaEXP	0.515998	1.28505e-43	BBH_AT5G03495_AT5G03495.RNA-binding (RRM/RBD/RNP motifs) family protein
A05p000540.1_BnaEXP	A04p013610.1_BnaEXP	0.515972	1.30124e-43	AT2G22560.NET2D.Kinase interacting (KIP1-like) family protein.Gene
A05p000540.1_BnaEXP	A09p030840.1_BnaEXP	0.515943	1.31976e-43	BBH_AT1G25570_AT1G25570.Di-glucose binding protein with Leucine-rich repeat domain-containing protein
A05p000540.1_BnaEXP	C06p026600.1_BnaEXP	0.51591	1.34142e-43	BBH_AT1G71390_RLP11.receptor like protein 11
A05p000540.1_BnaEXP	A01p015830.1_BnaEXP	0.515904	1.3457e-43	AT4G26280.P-loop containing nucleoside triphosphate hydrolases superfamily protein.Gene
A05p000540.1_BnaEXP	C08p039650.1_BnaEXP	0.515891	1.35435e-43	BBH_AT2G23130_AGP17.arabinogalactan protein 17
A05p000540.1_BnaEXP	A03p029720.1_BnaEXP	0.515879	1.36231e-43	BBH_AT3G05270_AT3G05270.filament-like protein (DUF869)
A05p000540.1_BnaEXP	A04p004770.1_BnaEXP	0.515865	1.37174e-43	RBH_AT3G54010_PAS1.FKBP-type peptidyl-prolyl cis-trans isomerase family protein
A05p000540.1_BnaEXP	C05p001870.1_BnaEXP	0.515856	1.37724e-43	AT1G03560.Pentatricopeptide repeat (PPR-like) superfamily protein.Gene
A05p000540.1_BnaEXP	A09p036340.1_BnaEXP	0.515726	1.46773e-43	BBH_AT3G53560_AT3G53560.Tetratricopeptide repeat (TPR)-like superfamily protein
A05p000540.1_BnaEXP	C08p028910.1_BnaEXP	0.51572	1.47232e-43	AT3G53530.NAKR3.Chloroplast-targeted copper chaperone protein.Gene
A05p000540.1_BnaEXP	A08p002970.1_BnaEXP	0.515719	1.4732e-43	AT1G49490.Leucine-rich repeat (LRR) family protein.Gene
A05p000540.1_BnaEXP	A06p025020.1_BnaEXP	0.515669	1.50953e-43	BBH_AT5G64960_CDKC2.cyclin dependent kinase group C2
A05p000540.1_BnaEXP	A05p000310.1_BnaEXP	0.515581	1.57581e-43	AT2G47090.zinc ion binding/nucleic acid binding protein.Gene
A05p000540.1_BnaEXP	C07p026070.1_BnaEXP	0.515564	1.58923e-43	BBH_AT3G52100_AT3G52100.RING/FYVE/PHD-type zinc finger family protein
A05p000540.1_BnaEXP	A09p014400.1_BnaEXP	0.515524	1.62068e-43	AT1G61120.TPS04.terpene synthase 04.Gene
A05p000540.1_BnaEXP	A09p027060.1_BnaEXP	0.515479	1.65635e-43	BBH_AT4G10450_AT4G10450.Ribosomal protein L6 family
A05p000540.1_BnaEXP	C05p009250.1_BnaEXP	0.515464	1.66913e-43	AT1G13030.sphere organelles protein-like protein.Gene
A05p000540.1_BnaEXP	R2p001130.1_BnaEXP	0.515418	1.70702e-43	AT2G15860.BAT2 domain protein.Gene
A05p000540.1_BnaEXP	A03p008180.1_BnaEXP	0.515394	1.7273e-43	BBH_AT5G18730_AT5G18730.DNAJ heat shock amino-terminal domain protein
A05p000540.1_BnaEXP	A09p019150.1_BnaEXP	0.515331	1.78091e-43	AT1G30690.Sec14p-like phosphatidylinositol transfer family protein.Gene
A05p000540.1_BnaEXP	A08p017200.1_BnaEXP	0.515278	1.82778e-43	BBH_AT4G38030_AT4G38030.Rhamnogalacturonate lyase family protein
A05p000540.1_BnaEXP	C05p016020.1_BnaEXP	0.515277	1.82824e-43	AT3G29794.zinc finger MYM-type-like protein.Gene
A05p000540.1_BnaEXP	A05p003450.1_BnaEXP	0.515277	1.82896e-43	AT2G43465.RNA-binding ASCH domain protein.Gene
A05p000540.1_BnaEXP	C03p060480.1_BnaEXP	0.515256	1.84772e-43	AT4G20300.Serine/Threonine-kinase, putative (DUF1639).Gene
A05p000540.1_BnaEXP	C03p027930.1_BnaEXP	0.515226	1.87488e-43	AT2G27050.EIL1.ETHYLENE-INSENSITIVE3-like 1.Gene
A05p000540.1_BnaEXP	A06p038280.1_BnaEXP	0.515183	1.91468e-43	AT5G45610.SUV2.protein dimerization.Gene
A05p000540.1_BnaEXP	A02p021250.1_BnaEXP	0.51513	1.9648e-43	AT1G75240.HB33.homeobox protein 33.Gene
A05p000540.1_BnaEXP	A10p011790.1_BnaEXP	0.515044	2.04901e-43	AT5G57180.CIA2.chloroplast import apparatus 2.Gene
A05p000540.1_BnaEXP	C04p046950.1_BnaEXP	0.51504	2.05273e-43	AT2G38650.GAUT7.galacturonosyltransferase 7.Gene
A05p000540.1_BnaEXP	C03p067420.1_BnaEXP	0.515023	2.07003e-43	RBH_AT3G17540_AT3G17540.F-box and associated interaction domains-containing protein
A05p000540.1_BnaEXP	C01p014200.1_BnaEXP	0.514977	2.11699e-43	BBH_AT4G23365_AT4G23365.carboxyl-terminal peptidase
A05p000540.1_BnaEXP	A09p005650.1_BnaEXP	0.514935	2.16099e-43	AT5G23810.AAP7.amino acid permease 7.Gene
A05p000540.1_BnaEXP	A08p002770.1_BnaEXP	0.514906	2.19215e-43	AT1G49870.myosin-2 heavy chain-like protein.Gene
A05p000540.1_BnaEXP	C04p015330.1_BnaEXP	0.514888	2.2113e-43	BBH_AT2G33380_RD20.Caleosin-related family protein
A05p000540.1_BnaEXP	A10p016950.1_BnaEXP	0.514823	2.28249e-43	AT5G19300.methyltransferase C9orf114 protein.Gene
A05p000540.1_BnaEXP	A09p012660.1_BnaEXP	0.514812	2.29506e-43	BBH_AT1G64255_AT1G64255.MuDR family transposase
A05p000540.1_BnaEXP	A03p037440.1_BnaEXP	0.514739	2.3775e-43	AT3G22670.Pentatricopeptide repeat (PPR) superfamily protein.Gene
A05p000540.1_BnaEXP	A04p006000.1_BnaEXP	0.514722	2.39814e-43	AT3G51950.Zinc finger (CCCH-type) family protein / RNA recognition motif (RRM)-containing protein.Gene
A05p000540.1_BnaEXP	C09p009250.1_BnaEXP	0.514704	2.41886e-43	AT5G67220.FMN-linked oxidoreductases superfamily protein.Gene
A05p000540.1_BnaEXP	C05p046940.1_BnaEXP	0.514681	2.44653e-43	AT3G01140.MYB106.myb domain protein 106.Gene
A05p000540.1_BnaEXP	A08p027760.1_BnaEXP	0.514667	2.4635e-43	AT1G09730.Cysteine proteinases superfamily protein.Gene
A05p000540.1_BnaEXP	A05p010740.1_BnaEXP	0.514661	2.47045e-43	AT2G33540.CPL3.C-terminal domain phosphatase-like 3.Gene
A05p000540.1_BnaEXP	C07p027100.1_BnaEXP	0.514646	2.48865e-43	BBH_AT4G16420_ADA2B.ADA2 2B
A05p000540.1_BnaEXP	A07p019900.2_BnaEXP	0.514645	2.4893e-43	BBH_AT3G61700_AT3G61700.helicase with zinc finger protein
A05p000540.1_BnaEXP	A05p005980.1_BnaEXP	0.514634	2.50313e-43	AT2G39890.PROT1.proline transporter 1.Gene
A05p000540.1_BnaEXP	A10p001950.1_BnaEXP	0.514608	2.53441e-43	RBH_AT1G03710_AT1G03710.Cystatin/monellin superfamily protein
A05p000540.1_BnaEXP	A09p007030.1_BnaEXP	0.51457	2.58236e-43	BBH_AT5G63530_FP3.farnesylated protein 3
A05p000540.1_BnaEXP	A08p023850.1_BnaEXP	0.514566	2.58691e-43	AT4G26190.Haloacid dehalogenase-like hydrolase (HAD) superfamily protein.Gene
A05p000540.1_BnaEXP	R40268543_chrC03p000040.1_BnaEXP	0.514557	2.59868e-43	AT4G01780.XH/XS domain-containing protein.Gene_%%%_AT3G48670.IDN2.XH/XS domain-containing protein.Gene
A05p000540.1_BnaEXP	C03p026820.1_BnaEXP	0.514552	2.60526e-43	BBH_AT2G47050_AT2G47050.Plant invertase/pectin methylesterase inhibitor superfamily protein
A05p000540.1_BnaEXP	C08p030450.1_BnaEXP	0.51455	2.60811e-43	AT4G00310.EDA8.Putative membrane lipoprotein.Gene
A05p000540.1_BnaEXP	C09p040980.1_BnaEXP	0.514493	2.68141e-43	AT5G40595.hypothetical protein.Gene
A05p000540.1_BnaEXP	A10p023540.1_BnaEXP	0.51448	2.69769e-43	AT5G09995.transmembrane protein.Gene
A05p000540.1_BnaEXP	A06p029280.1_BnaEXP	0.514478	2.70096e-43	BBH_AT5G26250_AT5G26250.Major facilitator superfamily protein
A05p000540.1_BnaEXP	A10p013190.1_BnaEXP	0.514466	2.71693e-43	RBH_AT5G58040_FIP1[V].FIP1[V]-like protein
A05p000540.1_BnaEXP	C07p002270.1_BnaEXP	0.514393	2.81554e-43	AT3G24080.KRR1 family protein.Gene
A05p000540.1_BnaEXP	A03p021160.1_BnaEXP	0.514381	2.83121e-43	AT2G43650.EMB2777.Sas10/U3 ribonucleoprotein (Utp) family protein.Gene
A05p000540.1_BnaEXP	R94p002110.1_BnaEXP	0.514373	2.84218e-43	AT3G45760.Nucleotidyltransferase family protein.Gene_%%%_AT3G45750.Nucleotidyltransferase family protein.Gene
A05p000540.1_BnaEXP	A01p014380.1_BnaEXP	0.514331	2.90107e-43	AT4G24630.DHHC-type zinc finger family protein.Gene
A05p000540.1_BnaEXP	C05p003630.1_BnaEXP	0.514238	3.03639e-43	BBH_AT1G05540_AT1G05540.hypothetical protein (DUF295)
A05p000540.1_BnaEXP	A04p023350.1_BnaEXP	0.514219	3.06437e-43	AT3G53730.Histone superfamily protein.Gene_%%%_AT1G07820.Histone superfamily protein.Gene_%%%_AT1G07660.Histone superfamily protein.Gene_%%%_AT3G46320.Histone superfamily protein.Gene_%%%_AT3G45930.Histone superfamily protein.Gene_%%%_AT5G59690.Histone superfamily protein.Gene_%%%_AT5G59970.Histone superfamily protein.Gene_%%%_AT2G28740.HIS4.histone H4.Gene
A05p000540.1_BnaEXP	A08p026690.1_BnaEXP	0.514148	3.17188e-43	AT1G11690.BRANCHLESS TRICHOME-like protein.Gene
A05p000540.1_BnaEXP	A09p051150.1_BnaEXP	0.514114	3.22493e-43	AT1G12380.hypothetical protein.Gene
A05p000540.1_BnaEXP	A02p030570.1_BnaEXP	0.514107	3.23666e-43	AT2G01400.hypothetical protein.Gene
A05p000540.1_BnaEXP	C08p016190.1_BnaEXP	0.514043	3.33792e-43	BBH_AT1G09770_CDC5.cell division cycle 5
A05p000540.1_BnaEXP	C08p017550.1_BnaEXP	0.514019	3.37732e-43	AT1G11690.BRANCHLESS TRICHOME-like protein.Gene
A05p000540.1_BnaEXP	C03p008220.1_BnaEXP	0.514002	3.40491e-43	AT5G14360.Ubiquitin-like superfamily protein.Gene
A05p000540.1_BnaEXP	C05p012570.1_BnaEXP	0.513997	3.4146e-43	BBH_AT1G16060_ADAP.ARIA-interacting double AP2 domain protein
A05p000540.1_BnaEXP	A06p033670.1_BnaEXP	0.513994	3.41845e-43	AT5G42120.Concanavalin A-like lectin protein kinase family protein.Gene
A05p000540.1_BnaEXP	A09p033020.1_BnaEXP	0.513974	3.45315e-43	BBH_AT1G22490_AT1G22490.basic helix-loop-helix (bHLH) DNA-binding superfamily protein
A05p000540.1_BnaEXP	A09p036030.1_BnaEXP	0.51397	3.4596e-43	AT3G53170.LOW protein: PPR containing protein.Gene
A05p000540.1_BnaEXP	A05p004310.1_BnaEXP	0.51394	3.50951e-43	BBH_AT2G44540_GH9B9.glycosyl hydrolase 9B9
A05p000540.1_BnaEXP	C09p039560.1_BnaEXP	0.513935	3.51827e-43	BBH_AT5G16530_PIN5.Auxin efflux carrier family protein
A05p000540.1_BnaEXP	C06p004740.1_BnaEXP	0.513932	3.52417e-43	AT1G51080.golgin family A protein.Gene
A05p000540.1_BnaEXP	A07p027830.1_BnaEXP	0.513923	3.53976e-43	AT1G68130.IDD14.indeterminate(ID)-domain 14.Gene
A05p000540.1_BnaEXP	A03p043180.1_BnaEXP	0.513884	3.60718e-43	AT4G16146.cAMP-regulated phosphoprotein 19-related protein.Gene
A05p000540.1_BnaEXP	A01p023250.1_BnaEXP	0.513874	3.62514e-43	AT1G59850.ARM repeat superfamily protein.Gene
A05p000540.1_BnaEXP	C06p028950.1_BnaEXP	0.513873	3.62622e-43	AT1G65470.FAS1.chromatin assembly factor-1 (FASCIATA1) (FAS1).Gene
A05p000540.1_BnaEXP	C01p002450.1_BnaEXP	0.513791	3.77463e-43	BBH_AT3G62850_AT3G62850.zinc finger protein-like protein
A05p000540.1_BnaEXP	A09p056380.1_BnaEXP	0.513788	3.77952e-43	RBH_AT1G02070_AT1G02070.zinc ion-binding protein
A05p000540.1_BnaEXP	A03p056480.1_BnaEXP	0.513783	3.78865e-43	AT1G61170.hypothetical protein.Gene
A05p000540.1_BnaEXP	C04p030750.1_BnaEXP	0.513764	3.82324e-43	AT5G38840.SMAD/FHA domain-containing protein.Gene
A05p000540.1_BnaEXP	A07p031160.1_BnaEXP	0.513703	3.93825e-43	AT1G72090.Methylthiotransferase.Gene
A05p000540.1_BnaEXP	A07p000800.1_BnaEXP	0.513608	4.12591e-43	AT2G19870.tRNA/rRNA methyltransferase (SpoU) family protein.Gene
A05p000540.1_BnaEXP	A02p034260.1_BnaEXP	0.513605	4.13195e-43	BBH_AT3G26840_PES2.Esterase/lipase/thioesterase family protein
A05p000540.1_BnaEXP	A02p016710.1_BnaEXP	0.513599	4.14342e-43	N/A
A05p000540.1_BnaEXP	A10p003980.1_BnaEXP	0.513565	4.21163e-43	AT1G05910.cell division cycle protein 48-related / CDC48-like protein.Gene
A05p000540.1_BnaEXP	A05p002970.1_BnaEXP	0.513548	4.24636e-43	AT2G42800.RLP29.receptor like protein 29.Gene
A05p000540.1_BnaEXP	R235p000820.1_BnaEXP	0.513545	4.25345e-43	BBH_AT2G20280_AT2G20280.Zinc finger C-x8-C-x5-C-x3-H type family protein
A05p000540.1_BnaEXP	A02p016460.1_BnaEXP	0.513532	4.28004e-43	AT1G67120.midasin-like protein.Gene
A05p000540.1_BnaEXP	A01p036100.1_BnaEXP	0.513506	4.33415e-43	AT3G06410.Zinc finger C-x8-C-x5-C-x3-H type family protein.Gene
A05p000540.1_BnaEXP	C05p005750.1_BnaEXP	0.513455	4.44284e-43	BBH_AT1G08260_TIL1.DNA polymerase epsilon catalytic subunit
A05p000540.1_BnaEXP	A08p017650.1_BnaEXP	0.513445	4.46585e-43	BBH_AT4G39460_SAMC1.S-adenosylmethionine carrier 1
A05p000540.1_BnaEXP	A10p011930.1_BnaEXP	0.513444	4.4682e-43	AT5G57320.VLN5.actin filament bundling protein P-115-ABP protein.Gene
A05p000540.1_BnaEXP	A02p016540.1_BnaEXP	0.513436	4.48414e-43	AT1G67220.HAC2.histone acetyltransferase of the CBP family 2.Gene
A05p000540.1_BnaEXP	C08p045930.1_BnaEXP	0.513367	4.63775e-43	RBH_AT1G12380_AT1G12380.hypothetical protein
A05p000540.1_BnaEXP	A05p022500.1_BnaEXP	0.513342	4.69394e-43	AT3G20520.SVL3.SHV3-like 3.Gene
A05p000540.1_BnaEXP	C03p001740.1_BnaEXP	0.513321	4.74227e-43	AT2G18220.Noc2p family.Gene
A05p000540.1_BnaEXP	A03p041850.1_BnaEXP	0.513069	5.35909e-43	BBH_AT3G50960_PLP3a.thioredoxin domain PLP3A-like protein
A05p000540.1_BnaEXP	C09p032300.1_BnaEXP	0.513039	5.43828e-43	AT5G58710.ROC7.rotamase CYP 7.Gene
A05p000540.1_BnaEXP	C08p027130.1_BnaEXP	0.512988	5.57341e-43	AT3G51320.Pentatricopeptide repeat (PPR) superfamily protein.Gene
A05p000540.1_BnaEXP	A02p016900.1_BnaEXP	0.512944	5.6948e-43	AT1G67820.Protein phosphatase 2C family protein.Gene
A05p000540.1_BnaEXP	C05p017380.1_BnaEXP	0.512927	5.74057e-43	BBH_AT1G21190_LSM3A.Small nuclear ribonucleoprotein family protein
A05p000540.1_BnaEXP	C08p040330.1_BnaEXP	0.512838	5.99544e-43	N/A
A05p000540.1_BnaEXP	A03p007310.1_BnaEXP	0.512835	6.00228e-43	N/A
A05p000540.1_BnaEXP	A03p052020.1_BnaEXP	0.512825	6.03151e-43	AT4G31570.nucleoporin.Gene
A05p000540.1_BnaEXP	A08p028740.1_BnaEXP	0.512791	6.13451e-43	AT1G07740.Tetratricopeptide repeat (TPR)-like superfamily protein.Gene
A05p000540.1_BnaEXP	C08p035770.1_BnaEXP	0.512762	6.22073e-43	BBH_AT3G61550_AT3G61550.RING/U-box superfamily protein
A05p000540.1_BnaEXP	C09p009570.1_BnaEXP	0.512758	6.23096e-43	BBH_AT5G66800_AT5G66800.membrane-associated kinase regulator-like protein
A05p000540.1_BnaEXP	A03p025400.1_BnaEXP	0.512748	6.2617e-43	RBH_AT4G30570_AT4G30570.Glucose-1-phosphate adenylyltransferase family protein
A05p000540.1_BnaEXP	A04p025950.1_BnaEXP	0.512695	6.42386e-43	AT2G41550.Rho termination factor.Gene
A05p000540.1_BnaEXP	C08p018320.1_BnaEXP	0.512603	6.71734e-43	AT1G12830.nucleolin.Gene
A05p000540.1_BnaEXP	A10p005970.1_BnaEXP	0.512585	6.77624e-43	AT1G44910.PRP40A.pre-mRNA-processing protein 40A.Gene
A05p000540.1_BnaEXP	C09p039240.1_BnaEXP	0.512541	6.92448e-43	BBH_AT5G16760_ITPK1.Inositol 1,3,4-trisphosphate 5/6-kinase family protein
A05p000540.1_BnaEXP	C01p007330.2_BnaEXP	0.512533	6.94924e-43	AT5G57750.RING/U-box superfamily protein.Gene_%%%_AT4G30400.RING/U-box superfamily protein.Gene
A05p000540.1_BnaEXP	A09p015840.1_BnaEXP	0.512532	6.95311e-43	BBH_AT1G57700_AT1G57700.Protein kinase superfamily protein
A05p000540.1_BnaEXP	A09p008500.1_BnaEXP	0.512379	7.48627e-43	AT5G66130.ATRAD17.RADIATION SENSITIVE 17.Gene
A05p000540.1_BnaEXP	C06p039880.1_BnaEXP	0.512341	7.62855e-43	BBH_AT1G78170_AT1G78170.E3 ubiquitin-protein ligase
A05p000540.1_BnaEXP	A03p002970.1_BnaEXP	0.512318	7.71301e-43	AT5G07700.MYB76.myb domain protein 76.Gene_%%%_AT5G07690.MYB29.myb domain protein 29.Gene
A05p000540.1_BnaEXP	C05p005800.1_BnaEXP	0.512278	7.86304e-43	AT1G08300.NVL.no vein-like protein.Gene
A05p000540.1_BnaEXP	A07p017940.1_BnaEXP	0.512225	8.06852e-43	AT3G57150.NAP57.homologue of NAP57.Gene
A05p000540.1_BnaEXP	A09p004710.1_BnaEXP	0.51219	8.20389e-43	RBH_AT5G26670_AT5G26670.Pectinacetylesterase family protein
A05p000540.1_BnaEXP	C03p042710.1_BnaEXP	0.512183	8.23415e-43	BBH_AT3G19100_AT3G19100.Protein kinase superfamily protein
A05p000540.1_BnaEXP	A07p026730.1_BnaEXP	0.512182	8.23531e-43	RBH_AT1G66330_AT1G66330.senescence-associated family protein
A05p000540.1_BnaEXP	A07p014140.1_BnaEXP	0.512128	8.45618e-43	AT2G27980.Acyl-CoA N-acyltransferase with RING/FYVE/PHD-type zinc finger domain-containing protein.Gene
A05p000540.1_BnaEXP	A09p035130.2_BnaEXP	0.512109	8.53312e-43	AT3G51895.SULTR3.1.sulfate transporter 3.1.Gene
A05p000540.1_BnaEXP	A04p020630.1_BnaEXP	0.5121	8.56973e-43	AT2G33160.glycoside hydrolase family 28 protein / polygalacturonase (pectinase) family protein.Gene
A05p000540.1_BnaEXP	C02p046240.1_BnaEXP	0.51207	8.69355e-43	AT1G80130.Tetratricopeptide repeat (TPR)-like superfamily protein.Gene
A05p000540.1_BnaEXP	C08p035330.1_BnaEXP	0.512069	8.69981e-43	AT3G60880.DHDPS1.dihydrodipicolinate synthase 1.Gene
A05p000540.1_BnaEXP	A04p013230.1_BnaEXP	0.512059	8.73976e-43	BBH_AT2G41360_AT2G41360.galactose oxidase/kelch repeat protein
A05p000540.1_BnaEXP	C01p005670.1_BnaEXP	0.512047	8.79427e-43	AT4G32430.Pentatricopeptide repeat (PPR) superfamily protein.Gene
A05p000540.1_BnaEXP	A03p003480.1_BnaEXP	0.51204	8.82041e-43	BBH_AT3G15880_WSIP2.WUS-interacting protein 2
A05p000540.1_BnaEXP	A10p024680.1_BnaEXP	0.512017	8.92149e-43	BBH_AT5G07990_TT7.Cytochrome P450 superfamily protein
A05p000540.1_BnaEXP	A10p013800.1_BnaEXP	0.511985	9.05835e-43	AT5G59600.Tetratricopeptide repeat (TPR)-like superfamily protein.Gene
A05p000540.1_BnaEXP	A01p014040.1_BnaEXP	0.511928	9.31295e-43	BBH_AT4G24260_GH9A3.glycosyl hydrolase 9A3
A05p000540.1_BnaEXP	C04p021200.1_BnaEXP	0.511903	9.42689e-43	BBH_AT5G42520_BPC6.basic pentacysteine 6
A05p000540.1_BnaEXP	C09p040930.1_BnaEXP	0.511891	9.48237e-43	RBH_AT5G14920_AT5G14920.Gibberellin-regulated family protein
A05p000540.1_BnaEXP	A05p017930.1_BnaEXP	0.511887	9.4993e-43	AT1G48620.HON5.high mobility group A5.Gene
A05p000540.1_BnaEXP	A02p004820.1_BnaEXP	0.511868	9.58572e-43	BBH_AT5G13930_TT4.Chalcone and stilbene synthase family protein
A05p000540.1_BnaEXP	C05p034870.1_BnaEXP	0.511854	9.65326e-43	AT3G16180.Major facilitator superfamily protein.Gene_%%%_AT1G52190.Major facilitator superfamily protein.Gene
[truncated: 15,338 more rows]

## Sheet: MYB12_C04
Additional file 5: Co‑expression analysis of SG7 and SG19 MYB family members in B. napus. (XLSX)
Gene	Gene ID	Spearman correlation	Adjusted p-value	Functional annotation
C04p000450.1_BnaEXP	C08p028910.1_BnaEXP	0.772941	2.93262e-134	AT3G53530.NAKR3.Chloroplast-targeted copper chaperone protein.Gene
C04p000450.1_BnaEXP	C08p027050.1_BnaEXP	0.770511	7.35393e-133	BBH_AT3G51240_F3H.flavanone 3-hydroxylase
C04p000450.1_BnaEXP	C05p003280.1_BnaEXP	0.766136	2.19545e-130	BBH_AT1G05230_HDG2.homeodomain GLABROUS 2
C04p000450.1_BnaEXP	C05p009720.1_BnaEXP	0.763032	1.16311e-128	BBH_AT1G12330_AT1G12330.cyclin-dependent kinase-like protein
C04p000450.1_BnaEXP	A09p033540.1_BnaEXP	0.755206	1.97709e-124	AT3G49900.Phototropic-responsive NPH3 family protein.Gene
C04p000450.1_BnaEXP	A03p035810.1_BnaEXP	0.753766	1.13996e-123	BBH_AT3G19100_AT3G19100.Protein kinase superfamily protein
C04p000450.1_BnaEXP	C08p039650.1_BnaEXP	0.75256	4.89921e-123	BBH_AT2G23130_AGP17.arabinogalactan protein 17
C04p000450.1_BnaEXP	A08p018100.1_BnaEXP	0.746425	7.18003e-120	AT4G38650.Glycosyl hydrolase family 10 protein.Gene_%%%_AT4G38300.glycosyl hydrolase family 10 protein.Gene
C04p000450.1_BnaEXP	A09p025110.1_BnaEXP	0.739359	2.46171e-116	BBH_AT4G04890_PDF2.protodermal factor 2
C04p000450.1_BnaEXP	A10p003280.1_BnaEXP	0.739117	3.23806e-116	BBH_AT1G05230_HDG2.homeodomain GLABROUS 2
C04p000450.1_BnaEXP	A09p040480.1_BnaEXP	0.737682	1.63515e-115	AT3G59420.CR4.crinkly4.Gene
C04p000450.1_BnaEXP	A03p017880.1_BnaEXP	0.736154	9.06271e-115	AT2G37300.ABCI16.transmembrane protein.Gene
C04p000450.1_BnaEXP	C03p042710.1_BnaEXP	0.734789	4.13918e-114	BBH_AT3G19100_AT3G19100.Protein kinase superfamily protein
C04p000450.1_BnaEXP	A02p035360.1_BnaEXP	0.729546	1.30053e-111	AT5G48880.KAT5.peroxisomal 3-keto-acyl-CoA thiolase 2.Gene
C04p000450.1_BnaEXP	A08p026320.1_BnaEXP	0.72873	3.14377e-111	BBH_AT1G12330_AT1G12330.cyclin-dependent kinase-like protein
C04p000450.1_BnaEXP	A06p006470.1_BnaEXP	0.728441	4.29441e-111	AT1G10060.BCAT-1.branched-chain amino acid transaminase 1.Gene
C04p000450.1_BnaEXP	A03p033480.1_BnaEXP	0.728095	6.23731e-111	BBH_AT3G13690_AT3G13690.kinase with adenine nucleotide alpha hydrolases-like domain-containing protein
C04p000450.1_BnaEXP	C02p036150.1_BnaEXP	0.728073	6.38722e-111	BBH_AT5G48880_KAT5.peroxisomal 3-keto-acyl-CoA thiolase 2
C04p000450.1_BnaEXP	A09p036320.1_BnaEXP	0.726491	3.48449e-110	AT3G53530.NAKR3.Chloroplast-targeted copper chaperone protein.Gene
C04p000450.1_BnaEXP	C03p017480.1_BnaEXP	0.724742	2.2451e-109	BBH_AT5G51480_SKS2.SKU5 similar 2
C04p000450.1_BnaEXP	A10p024680.1_BnaEXP	0.724589	2.64138e-109	BBH_AT5G07990_TT7.Cytochrome P450 superfamily protein
C04p000450.1_BnaEXP	C04p015980.1_BnaEXP	0.723859	5.7157e-109	BBH_AT2G34200_AT2G34200.RING/FYVE/PHD zinc finger superfamily protein
C04p000450.1_BnaEXP	C09p026000.1_BnaEXP	0.72351	8.26348e-109	BBH_AT4G04890_PDF2.protodermal factor 2
C04p000450.1_BnaEXP	C03p027020.1_BnaEXP	0.72296	1.47506e-108	AT2G47460.MYB12.myb domain protein 12.Gene
C04p000450.1_BnaEXP	C03p056190.1_BnaEXP	0.722954	1.48543e-108	AT4G38650.Glycosyl hydrolase family 10 protein.Gene_%%%_AT4G38300.glycosyl hydrolase family 10 protein.Gene
C04p000450.1_BnaEXP	C09p033680.1_BnaEXP	0.722736	1.86786e-108	AT5G60142.AP2/B3-like transcriptional factor family protein.Gene
C04p000450.1_BnaEXP	A06p027780.1_BnaEXP	0.722497	2.40011e-108	AT5G24275.En/Spm-like transposon.Gene_%%%_AT5G24280.GMI1.gamma-irradiation and mitomycin c induced 1.Gene
C04p000450.1_BnaEXP	C04p048850.1_BnaEXP	0.72139	7.65927e-108	AT2G41550.Rho termination factor.Gene
C04p000450.1_BnaEXP	C04p021830.1_BnaEXP	0.720496	1.94552e-107	RBH_AT3G59530_LAP3.Calcium-dependent phosphotriesterase superfamily protein
C04p000450.1_BnaEXP	C07p011270.1_BnaEXP	0.720465	2.00991e-107	AT4G03645.hypothetical protein.Gene
C04p000450.1_BnaEXP	C04p039500.1_BnaEXP	0.720333	2.30456e-107	BBH_AT2G28310_AT2G28310.trimethylguanosine synthase (DUF707)
C04p000450.1_BnaEXP	C08p040850.1_BnaEXP	0.719595	4.96434e-107	N/A
C04p000450.1_BnaEXP	A10p026870.1_BnaEXP	0.718614	1.36995e-106	AT5G05270.CHIL.Chalcone-flavanone isomerase family protein.Gene
C04p000450.1_BnaEXP	A09p047210.1_BnaEXP	0.717673	3.61392e-106	BBH_AT1G19330_AT1G19330.histone deacetylase complex subunit
C04p000450.1_BnaEXP	C09p035250.1_BnaEXP	0.715167	4.68614e-105	AT5G22020.Calcium-dependent phosphotriesterase superfamily protein.Gene
C04p000450.1_BnaEXP	C08p000630.1_BnaEXP	0.715127	4.88377e-105	AT1G03830.guanylate-binding family protein.Gene
C04p000450.1_BnaEXP	R196p000230.1_BnaEXP	0.715079	5.12472e-105	AT4G09820.TT8.basic helix-loop-helix (bHLH) DNA-binding superfamily protein.Gene
C04p000450.1_BnaEXP	A01p007130.1_BnaEXP	0.714376	1.047e-104	AT4G30130.DUF630 family protein (DUF630 and DUF632).Gene
C04p000450.1_BnaEXP	A04p025950.1_BnaEXP	0.71421	1.23915e-104	AT2G41550.Rho termination factor.Gene
C04p000450.1_BnaEXP	A07p010060.1_BnaEXP	0.714016	1.50794e-104	AT1G24020.MLP423.MLP-like protein 423.Gene
C04p000450.1_BnaEXP	A02p026340.1_BnaEXP	0.713554	2.40645e-104	AT5G03060.striatin-like protein.Gene_%%%_AT4G11100.gelsolin protein.Gene
C04p000450.1_BnaEXP	C09p038150.1_BnaEXP	0.713175	3.52689e-104	BBH_AT5G18000_VDD.VERDANDI
C04p000450.1_BnaEXP	A07p000460.1_BnaEXP	0.712715	5.60515e-104	BBH_AT2G20290_XIG.myosin-like protein XIG
C04p000450.1_BnaEXP	A02p033180.3_BnaEXP	0.712187	9.53257e-104	AT3G28880.serine/threonine-protein phosphatase 6 regulatory ankyrin repeat subunit.Gene
C04p000450.1_BnaEXP	C01p030000.1_BnaEXP	0.711328	2.25596e-103	AT3G21560.UGT84A2.UDP-Glycosyltransferase superfamily protein.Gene
C04p000450.1_BnaEXP	C05p016710.1_BnaEXP	0.71125	2.43785e-103	AT1G20530.girdin (DUF630 and DUF632).Gene
C04p000450.1_BnaEXP	A02p009890.1_BnaEXP	0.711248	2.44408e-103	AT5G60210.RIP5.ROP interactive partner 5.Gene
C04p000450.1_BnaEXP	A07p018750.1_BnaEXP	0.710349	5.99379e-103	BBH_AT3G58790_GAUT15.galacturonosyltransferase 15
C04p000450.1_BnaEXP	C08p034120.1_BnaEXP	0.710029	8.24471e-103	AT3G59420.CR4.crinkly4.Gene
C04p000450.1_BnaEXP	A03p005550.1_BnaEXP	0.709683	1.16274e-102	BBH_AT5G13930_TT4.Chalcone and stilbene synthase family protein
C04p000450.1_BnaEXP	A06p040450.1_BnaEXP	0.709401	1.53881e-102	AT4G38620.MYB4.myb domain protein 4.Gene
C04p000450.1_BnaEXP	A03p014220.1_BnaEXP	0.708242	4.84793e-102	BBH_AT5G51480_SKS2.SKU5 similar 2
C04p000450.1_BnaEXP	C08p018000.1_BnaEXP	0.706971	1.69608e-101	BBH_AT1G12330_AT1G12330.cyclin-dependent kinase-like protein
C04p000450.1_BnaEXP	A08p025380.1_BnaEXP	0.706702	2.20717e-101	BBH_AT1G14610_TWN2.valyl-tRNA synthetase / valine-tRNA ligase (VALRS)
C04p000450.1_BnaEXP	C04p005980.1_BnaEXP	0.706215	3.55973e-101	BBH_AT2G45650_AGL6.AGAMOUS-like 6
C04p000450.1_BnaEXP	A09p015840.1_BnaEXP	0.705848	5.09516e-101	BBH_AT1G57700_AT1G57700.Protein kinase superfamily protein
C04p000450.1_BnaEXP	C07p023400.1_BnaEXP	0.70578	5.44815e-101	BBH_AT5G23940_PEL3.HXXXD-type acyl-transferase family protein
C04p000450.1_BnaEXP	A02p037830.1_BnaEXP	0.70535	8.28775e-101	AT5G23940.PEL3.HXXXD-type acyl-transferase family protein.Gene
C04p000450.1_BnaEXP	C08p038380.1_BnaEXP	0.705161	9.96551e-101	AT2G25530.AFG1-like ATPase family protein.Gene
C04p000450.1_BnaEXP	A10p002640.1_BnaEXP	0.705152	1.00491e-100	AT1G04570.Major facilitator superfamily protein.Gene
C04p000450.1_BnaEXP	A01p008980.1_BnaEXP	0.704831	1.37496e-100	BBH_AT5G46570_BSK2.BR-signaling kinase 2
C04p000450.1_BnaEXP	A10p015480.1_BnaEXP	0.70467	1.60744e-100	AT5G22020.Calcium-dependent phosphotriesterase superfamily protein.Gene
C04p000450.1_BnaEXP	C03p009040.1_BnaEXP	0.704512	1.87524e-100	AT5G15740.O-fucosyltransferase family protein.Gene
C04p000450.1_BnaEXP	C03p020860.1_BnaEXP	0.70423	2.46425e-100	BBH_AT1G11300_AT1G11300.G-type lectin S-receptor-like Serine/Threonine-kinase
C04p000450.1_BnaEXP	C08p040800.1_BnaEXP	0.70322	6.55844e-100	BBH_AT2G21380_AT2G21380.Kinesin motor family protein
C04p000450.1_BnaEXP	A06p015320.1_BnaEXP	0.702787	9.96777e-100	AT1G21460.SWEET1.Nodulin MtN3 family protein.Gene
C04p000450.1_BnaEXP	A04p022500.1_BnaEXP	0.701655	2.96486e-99	AT2G36190.cwINV4.cell wall invertase 4.Gene
C04p000450.1_BnaEXP	C07p003320.1_BnaEXP	0.701565	3.23274e-99	AT3G24630.TRM34.hypothetical protein.Gene
C04p000450.1_BnaEXP	C08p019230.1_BnaEXP	0.701126	4.92299e-99	BBH_AT1G14610_TWN2.valyl-tRNA synthetase / valine-tRNA ligase (VALRS)
C04p000450.1_BnaEXP	R211059p000210.1_BnaEXP	0.700166	1.23388e-98	AT3G14920.Peptide-N4-(N-acetyl-beta-glucosaminyl)asparagine amidase A protein.Gene
C04p000450.1_BnaEXP	A07p021100.1_BnaEXP	0.699617	2.08197e-98	RBH_AT1G80790_FDM5.XH/XS domain-containing protein
C04p000450.1_BnaEXP	A10p013630.1_BnaEXP	0.699524	2.27525e-98	AT5G59390.XH/XS domain-containing protein.Gene_%%%_AT4G01180.XH/XS domain-containing protein.Gene
C04p000450.1_BnaEXP	C08p017120.1_BnaEXP	0.699164	3.20511e-98	BBH_AT4G38940_AT4G38940.Galactose oxidase/kelch repeat superfamily protein
C04p000450.1_BnaEXP	A06p027510.1_BnaEXP	0.699159	3.21981e-98	BBH_AT5G23940_PEL3.HXXXD-type acyl-transferase family protein
C04p000450.1_BnaEXP	C07p029710.1_BnaEXP	0.699119	3.3438e-98	AT4G21430.B160.protein B160.Gene
C04p000450.1_BnaEXP	C07p015010.1_BnaEXP	0.699096	3.41779e-98	AT2G02730.GRIP/coiled-coil protein, putative (DUF1664).Gene
C04p000450.1_BnaEXP	A06p036030.1_BnaEXP	0.699041	3.60316e-98	AT2G01750.MAP70-3.microtubule-associated proteins 70-3.Gene
C04p000450.1_BnaEXP	A09p054630.1_BnaEXP	0.698894	4.14072e-98	AT1G05230.HDG2.homeodomain GLABROUS 2.Gene
C04p000450.1_BnaEXP	C04p046950.1_BnaEXP	0.69849	6.07753e-98	AT2G38650.GAUT7.galacturonosyltransferase 7.Gene
C04p000450.1_BnaEXP	C07p013240.1_BnaEXP	0.698437	6.38788e-98	BBH_AT5G47150_AT5G47150.YDG/SRA domain-containing protein
C04p000450.1_BnaEXP	A01p014040.1_BnaEXP	0.698078	8.97417e-98	BBH_AT4G24260_GH9A3.glycosyl hydrolase 9A3
C04p000450.1_BnaEXP	A02p015070.1_BnaEXP	0.698075	8.99814e-98	AT5G51230.EMF2.VEFS-Box of polycomb protein.Gene
C04p000450.1_BnaEXP	C04p034490.1_BnaEXP	0.697991	9.74422e-98	AT2G21150.XCT.XAP5 family protein.Gene
C04p000450.1_BnaEXP	A02p001830.1_BnaEXP	0.697542	1.49047e-97	AT5G06650.GIS2.C2H2 and C2HC zinc fingers superfamily protein.Gene
C04p000450.1_BnaEXP	A01p007510.1_BnaEXP	0.697198	2.06141e-97	AT2G19520.FVE.Transducin family protein / WD-40 repeat family protein.Gene_%%%_AT4G29730.NFC5.nucleosome/chromatin assembly factor group C5.Gene
C04p000450.1_BnaEXP	C04p032920.1_BnaEXP	0.696802	2.99392e-97	AT5G41070.DRB5.dsRNA-binding protein 5.Gene
C04p000450.1_BnaEXP	C03p013670.1_BnaEXP	0.696802	2.99412e-97	BBH_AT5G58510_AT5G58510.Rab3 GTPase-activating protein catalytic protein
C04p000450.1_BnaEXP	A08p027700.1_BnaEXP	0.696728	3.20933e-97	BBH_AT1G09790_COBL6.COBRA-like protein 6 precursor
C04p000450.1_BnaEXP	A06p006440.1_BnaEXP	0.696705	3.27792e-97	AT1G10010.AAP8.amino acid permease 8.Gene
C04p000450.1_BnaEXP	A02p001280.1_BnaEXP	0.696361	4.52977e-97	BBH_AT5G04820_OFP13.ovate family protein 13
C04p000450.1_BnaEXP	C04p006720.1_BnaEXP	0.695912	6.90686e-97	AT2G40020.Nucleolar histone methyltransferase-related protein.Gene_%%%_AT1G45248.Nucleolar histone methyltransferase-related protein.Gene
C04p000450.1_BnaEXP	C08p025880.1_BnaEXP	0.695889	7.06131e-97	AT3G49900.Phototropic-responsive NPH3 family protein.Gene
C04p000450.1_BnaEXP	C09p052310.1_BnaEXP	0.695001	1.62029e-96	AT5G08630.DDT domain-containing protein.Gene
C04p000450.1_BnaEXP	R178_chrAC05p000600.1_BnaEXP	0.694818	1.92373e-96	BBH_AT3G04960_AT3G04960.trichohyalin, putative (DUF3444)
C04p000450.1_BnaEXP	A09p030030.1_BnaEXP	0.694714	2.11968e-96	AT1G24260.SEP3.K-box region and MADS-box transcription factor family protein.Gene
C04p000450.1_BnaEXP	C05p032540.1_BnaEXP	0.694554	2.45965e-96	BBH_AT3G18380_SHH2.DNA-BINDING TRANSCRIPTION FACTOR 2
C04p000450.1_BnaEXP	C05p017900.1_BnaEXP	0.694461	2.68294e-96	AT1G21560.hypothetical protein.Gene
C04p000450.1_BnaEXP	A08p000380.1_BnaEXP	0.694402	2.83441e-96	AT1G55690.Sec14p-like phosphatidylinositol transfer family protein.Gene
C04p000450.1_BnaEXP	C04p020060.1_BnaEXP	0.694296	3.12803e-96	AT3G61950.basic helix-loop-helix (bHLH) DNA-binding superfamily protein.Gene
C04p000450.1_BnaEXP	C08p033390.1_BnaEXP	0.694118	3.69331e-96	AT3G58070.GIS.C2H2 and C2HC zinc fingers superfamily protein.Gene
C04p000450.1_BnaEXP	C05p029040.1_BnaEXP	0.693012	1.0321e-95	AT3G21190.MSR1.O-fucosyltransferase family protein.Gene
C04p000450.1_BnaEXP	A05p032520.1_BnaEXP	0.692648	1.44481e-95	AT3G08770.LTP6.lipid transfer protein 6.Gene
C04p000450.1_BnaEXP	C03p021730.1_BnaEXP	0.692419	1.78673e-95	AT2G37300.ABCI16.transmembrane protein.Gene
C04p000450.1_BnaEXP	C05p028860.2_BnaEXP	0.692194	2.20006e-95	AT3G21250.ABCC8.multidrug resistance-associated protein 6.Gene
C04p000450.1_BnaEXP	C08p020010.1_BnaEXP	0.692074	2.45783e-95	BBH_AT1G17110_UBP15.ubiquitin-specific protease 15
C04p000450.1_BnaEXP	C09p009350.1_BnaEXP	0.692058	2.49409e-95	BBH_AT5G67030_ABA1.zeaxanthin epoxidase (ZEP) (ABA1)
C04p000450.1_BnaEXP	A04p005170.1_BnaEXP	0.691686	3.51617e-95	AT3G53140.O-methyltransferase family protein.Gene
C04p000450.1_BnaEXP	R21424_chrA01p000020.1_BnaEXP	0.691657	3.6104e-95	BBH_AT3G02510_AT3G02510.Regulator of chromosome condensation (RCC1) family protein
C04p000450.1_BnaEXP	A04p024120.1_BnaEXP	0.691581	3.87141e-95	AT2G38720.MAP65-5.microtubule-associated protein 65-5.Gene
C04p000450.1_BnaEXP	A09p038020.1_BnaEXP	0.691523	4.08474e-95	AT3G55700.UDP-Glycosyltransferase superfamily protein.Gene_%%%_AT3G55710.UDP-Glycosyltransferase superfamily protein.Gene
C04p000450.1_BnaEXP	A06p008520.2_BnaEXP	0.691345	4.81102e-95	AT1G12330.cyclin-dependent kinase-like protein.Gene
C04p000450.1_BnaEXP	C02p043900.1_BnaEXP	0.691253	5.23751e-95	AT1G77270.hypothetical protein.Gene
C04p000450.1_BnaEXP	A10p022770.1_BnaEXP	0.690496	1.04981e-94	AT5G11020.Protein kinase superfamily protein.Gene
C04p000450.1_BnaEXP	C08p016370.2_BnaEXP	0.689879	1.84773e-94	BBH_AT1G10060_BCAT-1.branched-chain amino acid transaminase 1
C04p000450.1_BnaEXP	A09p039820.1_BnaEXP	0.689811	1.96657e-94	AT3G58070.GIS.C2H2 and C2HC zinc fingers superfamily protein.Gene
C04p000450.1_BnaEXP	A06p037410.1_BnaEXP	0.68978	2.02248e-94	BBH_AT5G46880_HB-7.homeobox-7
C04p000450.1_BnaEXP	A02p016540.1_BnaEXP	0.689619	2.34429e-94	AT1G67220.HAC2.histone acetyltransferase of the CBP family 2.Gene
C04p000450.1_BnaEXP	A03p018850.1_BnaEXP	0.689612	2.35964e-94	AT1G61000.kinetochore protein.Gene
C04p000450.1_BnaEXP	C04p008330.1_BnaEXP	0.689464	2.69942e-94	BBH_AT2G36230_APG10.Aldolase-type TIM barrel family protein
C04p000450.1_BnaEXP	C08p011560.1_BnaEXP	0.689462	2.7058e-94	BBH_AT4G24190_SHD.Chaperone protein htpG family protein
C04p000450.1_BnaEXP	A04p016880.1_BnaEXP	0.689459	2.71275e-94	AT2G27170.TTN7.Structural maintenance of chromosomes (SMC) family protein.Gene
C04p000450.1_BnaEXP	A09p018640.1_BnaEXP	0.689347	3.0041e-94	AT5G46070.Guanylate-binding family protein.Gene
C04p000450.1_BnaEXP	C07p026820.1_BnaEXP	0.689264	3.24039e-94	AT4G15930.Dynein light chain type 1 family protein.Gene
C04p000450.1_BnaEXP	C06p005090.1_BnaEXP	0.689125	3.67803e-94	RBH_AT1G51538_AT1G51538.Aminotransferase-like, plant mobile domain family protein
C04p000450.1_BnaEXP	A09p027280.1_BnaEXP	0.689061	3.89935e-94	AT4G09980.EMB1691.Methyltransferase MT-A70 family protein.Gene
C04p000450.1_BnaEXP	C02p011080.1_BnaEXP	0.688989	4.16433e-94	BBH_AT5G60130_AT5G60130.AP2/B3-like transcriptional factor family protein
C04p000450.1_BnaEXP	A03p044050.1_BnaEXP	0.688651	5.6658e-94	AT4G17770.TPS5.trehalose phosphatase/synthase 5.Gene
C04p000450.1_BnaEXP	C04p041280.1_BnaEXP	0.688631	5.76892e-94	BBH_AT2G30800_HVT1.helicase in vascular tissue and tapetum
C04p000450.1_BnaEXP	A04p016480.1_BnaEXP	0.688329	7.59418e-94	AT1G17560.HLL.Ribosomal protein L14p/L23e family protein.Gene
C04p000450.1_BnaEXP	A09p034460.1_BnaEXP	0.688248	8.17719e-94	AT3G51240.F3H.flavanone 3-hydroxylase.Gene
C04p000450.1_BnaEXP	A09p043990.1_BnaEXP	0.688187	8.6438e-94	AT2G25170.PKL.chromatin remodeling factor CHD3 (PICKLE).Gene_%%%_AT4G31900.PKR2.chromatin remodeling factor.Gene
C04p000450.1_BnaEXP	C04p045310.1_BnaEXP	0.687823	1.20292e-93	BBH_AT2G35700_ERF38.ERF family protein 38
C04p000450.1_BnaEXP	A03p043040.3_BnaEXP	0.687683	1.36594e-93	BBH_AT4G15890_AT4G15890.binding protein
C04p000450.1_BnaEXP	C03p001420.1_BnaEXP	0.687312	1.91162e-93	AT2G18000.TAF14.TBP-associated factor 14.Gene
C04p000450.1_BnaEXP	A03p022650.1_BnaEXP	0.687243	2.03492e-93	AT3G62610.MYB11.myb domain protein 11.Gene_%%%_AT2G47460.MYB12.myb domain protein 12.Gene
C04p000450.1_BnaEXP	A05p032610.1_BnaEXP	0.686958	2.63393e-93	AT3G08680.Leucine-rich repeat protein kinase family protein.Gene
C04p000450.1_BnaEXP	C08p023390.1_BnaEXP	0.686937	2.68317e-93	BBH_AT1G22950_AT1G22950.2-oxoglutarate (2OG) and Fe(II)-dependent oxygenase superfamily protein
C04p000450.1_BnaEXP	C07p023600.1_BnaEXP	0.68657	3.74026e-93	AT5G23570.SGS3.XS domain-containing protein / XS zinc finger domain-containing protein-like protein.Gene
C04p000450.1_BnaEXP	A03p027620.1_BnaEXP	0.686529	3.8799e-93	AT4G01060.CPL3.CAPRICE-like MYB3.Gene
C04p000450.1_BnaEXP	A03p027610.1_BnaEXP	0.686529	3.8799e-93	AT4G01060.CPL3.CAPRICE-like MYB3.Gene
C04p000450.1_BnaEXP	R199_chrC09p000530.1_BnaEXP	0.686445	4.18659e-93	BBH_AT5G05270_CHIL.Chalcone-flavanone isomerase family protein
C04p000450.1_BnaEXP	A04p007990.1_BnaEXP	0.686361	4.51575e-93	AT5G36670.RING/FYVE/PHD zinc finger superfamily protein.Gene_%%%_AT5G36740.Acyl-CoA N-acyltransferase with RING/FYVE/PHD-type zinc finger protein.Gene
C04p000450.1_BnaEXP	R94p000850.1_BnaEXP	0.686333	4.63253e-93	AT3G47460.ATSMC2.Structural maintenance of chromosomes (SMC) family protein.Gene
C04p000450.1_BnaEXP	C09p045610.1_BnaEXP	0.686297	4.78501e-93	AT5G54670.ATK3.kinesin 3.Gene
C04p000450.1_BnaEXP	A03p006500.2_BnaEXP	0.686008	6.20678e-93	AT5G15740.O-fucosyltransferase family protein.Gene
C04p000450.1_BnaEXP	C08p009640.1_BnaEXP	0.685767	7.7122e-93	AT1G31360.RECQL2.RECQ helicase L2.Gene
C04p000450.1_BnaEXP	R178_chrAC05p000190.1_BnaEXP	0.68558	9.12208e-93	BBH_AT3G05600_AT3G05600.alpha/beta-Hydrolases superfamily protein
C04p000450.1_BnaEXP	C09p054040.1_BnaEXP	0.68499	1.54976e-92	AT5G06400.Pentatricopeptide repeat (PPR) superfamily protein.Gene
C04p000450.1_BnaEXP	C04p022870.1_BnaEXP	0.684956	1.59809e-92	AT3G63370.OTP86.Tetratricopeptide repeat (TPR)-like superfamily protein.Gene
C04p000450.1_BnaEXP	A10p008350.1_BnaEXP	0.68483	1.78865e-92	AT5G52910.ATIM.timeless family protein.Gene
C04p000450.1_BnaEXP	C01p011560.1_BnaEXP	0.684776	1.87749e-92	AT4G20050.QRT3.Pectin lyase-like superfamily protein.Gene
C04p000450.1_BnaEXP	C06p017130.1_BnaEXP	0.68442	2.58187e-92	RBH_AT3G56480_AT3G56480.myosin heavy chain-like protein
C04p000450.1_BnaEXP	A06p013810.1_BnaEXP	0.684394	2.643e-92	BBH_AT1G19640_JMT.jasmonic acid carboxyl methyltransferase
C04p000450.1_BnaEXP	A09p045140.1_BnaEXP	0.684374	2.69105e-92	BBH_AT4G37450_AGP18.arabinogalactan protein 18
C04p000450.1_BnaEXP	A05p005210.1_BnaEXP	0.684185	3.18655e-92	BBH_AT2G45650_AGL6.AGAMOUS-like 6
C04p000450.1_BnaEXP	C06p018700.1_BnaEXP	0.683869	4.22732e-92	AT3G58780.SHP1.K-box region and MADS-box transcription factor family protein.Gene
C04p000450.1_BnaEXP	A05p025790.2_BnaEXP	0.683789	4.54178e-92	BBH_AT3G17840_RLK902.receptor-like kinase 902
C04p000450.1_BnaEXP	C06p008790.1_BnaEXP	0.683562	5.56022e-92	AT1G34065.SAMC2.S-adenosylmethionine carrier 2.Gene
C04p000450.1_BnaEXP	A02p004820.1_BnaEXP	0.683421	6.3056e-92	BBH_AT5G13930_TT4.Chalcone and stilbene synthase family protein
C04p000450.1_BnaEXP	A01p005100.2_BnaEXP	0.68317	7.8858e-92	AT4G32620.Enhancer of polycomb-like transcription factor protein.Gene
C04p000450.1_BnaEXP	C05p015010.1_BnaEXP	0.683122	8.23031e-92	AT1G18840.IQD30.IQ-domain 30.Gene
C04p000450.1_BnaEXP	C07p031430.1_BnaEXP	0.682526	1.39756e-91	BBH_AT4G24260_GH9A3.glycosyl hydrolase 9A3
C04p000450.1_BnaEXP	C07p019440.1_BnaEXP	0.68247	1.46951e-91	AT5G48090.ELP1.EDM2-like protein1.Gene
C04p000450.1_BnaEXP	C08p001150.1_BnaEXP	0.68195	2.33012e-91	BBH_AT1G04730_CTF18.P-loop containing nucleoside triphosphate hydrolases superfamily protein
C04p000450.1_BnaEXP	A03p029970.1_BnaEXP	0.681925	2.38185e-91	BBH_AT3G05910_AT3G05910.Pectinacetylesterase family protein
C04p000450.1_BnaEXP	C08p040860.1_BnaEXP	0.681846	2.55445e-91	BBH_AT2G21300_AT2G21300.ATP binding microtubule motor family protein
C04p000450.1_BnaEXP	A05p030010.1_BnaEXP	0.681462	3.59105e-91	BBH_AT3G11950_AT3G11950.TRAF-like superfamily protein
C04p000450.1_BnaEXP	A08p030330.1_BnaEXP	0.680988	5.45782e-91	AT1G03830.guanylate-binding family protein.Gene
C04p000450.1_BnaEXP	C07p006570.1_BnaEXP	0.680868	6.06883e-91	BBH_AT1G24020_MLP423.MLP-like protein 423
C04p000450.1_BnaEXP	A05p000390.1_BnaEXP	0.680484	8.50924e-91	RBH_AT2G47230_DUF6.agenet domain protein (DOMAIN OF UNKNOWN FUNCTION 724 6)
C04p000450.1_BnaEXP	A07p006360.1_BnaEXP	0.680326	9.77924e-91	AT3G24340.CHR40.chromatin remodeling 40.Gene
C04p000450.1_BnaEXP	A07p002120.1_BnaEXP	0.680153	1.13906e-90	AT2G18000.TAF14.TBP-associated factor 14.Gene
C04p000450.1_BnaEXP	A06p002290.1_BnaEXP	0.679675	1.7345e-90	BBH_AT1G51538_AT1G51538.Aminotransferase-like, plant mobile domain family protein
C04p000450.1_BnaEXP	A09p041160.1_BnaEXP	0.679489	2.04111e-90	BBH_AT2G44670_AT2G44670.senescence-associated family protein (DUF581)
C04p000450.1_BnaEXP	C04p044160.1_BnaEXP	0.679464	2.08703e-90	BBH_AT2G31270_CDT1A.CDT1-like protein A
C04p000450.1_BnaEXP	C08p009340.1_BnaEXP	0.679267	2.48039e-90	AT1G11420.DUF2.agenet domain protein (DOMAIN OF UNKNOWN FUNCTION 724 2).Gene_%%%_AT2G46840.DUF4.hypothetical protein (DOMAIN OF UNKNOWN FUNCTION 724 4).Gene_%%%_AT2G47220.DUF5.polyribonucleotide phosphorylase, putative (DOMAIN OF UNKNOWN FUNCTION 724 5).Gene
C04p000450.1_BnaEXP	A03p014350.1_BnaEXP	0.679206	2.61535e-90	AT4G06634.YY1.zinc finger (C2H2 type) family protein.Gene
C04p000450.1_BnaEXP	A01p036100.1_BnaEXP	0.678808	3.70662e-90	AT3G06410.Zinc finger C-x8-C-x5-C-x3-H type family protein.Gene
C04p000450.1_BnaEXP	C04p009370.1_BnaEXP	0.678718	4.01242e-90	BBH_AT3G53540_TRM19.afadin
C04p000450.1_BnaEXP	A02p037940.1_BnaEXP	0.678431	5.15708e-90	AT5G23480.SWIB/MDM2, Plus-3 and GYF domain-containing protein.Gene
C04p000450.1_BnaEXP	C03p046650.1_BnaEXP	0.678204	6.28369e-90	AT2G04880.ZAP1.zinc-dependent activator protein-1.Gene
C04p000450.1_BnaEXP	C05p003570.1_BnaEXP	0.678064	7.10237e-90	AT1G05490.chr31.chromatin remodeling 31.Gene
C04p000450.1_BnaEXP	A06p014130.1_BnaEXP	0.677912	8.10851e-90	AT1G19950.HVA22H.HVA22-like protein H (ATHVA22H).Gene
C04p000450.1_BnaEXP	C03p062210.1_BnaEXP	0.677791	9.00866e-90	AT4G35240.DNA-directed RNA polymerase subunit beta, putative (DUF630 and DUF632).Gene
C04p000450.1_BnaEXP	C02p018300.1_BnaEXP	0.677785	9.05702e-90	AT1G67220.HAC2.histone acetyltransferase of the CBP family 2.Gene
C04p000450.1_BnaEXP	C01p018690.1_BnaEXP	0.677678	9.94061e-90	AT4G27180.ATK2.kinesin 2.Gene
C04p000450.1_BnaEXP	C09p031880.1_BnaEXP	0.677573	1.09006e-89	AT5G58370.P-loop containing nucleoside triphosphate hydrolases superfamily protein.Gene
C04p000450.1_BnaEXP	A07p018580.1_BnaEXP	0.677371	1.29969e-89	RBH_AT3G58440_AT3G58440.TRAF-like superfamily protein
C04p000450.1_BnaEXP	C08p008700.1_BnaEXP	0.677246	1.44828e-89	BBH_AT5G35700_FIM5.fimbrin-like protein 2
C04p000450.1_BnaEXP	C03p034440.1_BnaEXP	0.677204	1.50296e-89	AT3G02250.O-fucosyltransferase family protein.Gene
C04p000450.1_BnaEXP	C07p022330.1_BnaEXP	0.677171	1.54555e-89	AT5G25390.SHN3.Integrase-type DNA-binding superfamily protein.Gene
C04p000450.1_BnaEXP	A07p018740.2_BnaEXP	0.677013	1.77325e-89	RBH_AT3G58780_SHP1.K-box region and MADS-box transcription factor family protein
C04p000450.1_BnaEXP	A03p030560.1_BnaEXP	0.67698	1.82514e-89	AT3G07030.Alba DNA/RNA-binding protein.Gene
C04p000450.1_BnaEXP	A01p023950.1_BnaEXP	0.676893	1.96919e-89	N/A
C04p000450.1_BnaEXP	C08p017240.1_BnaEXP	0.676869	2.01021e-89	BBH_AT1G11340_AT1G11340.G-type lectin S-receptor-like Serine/Threonine-kinase
C04p000450.1_BnaEXP	C09p025070.1_BnaEXP	0.676781	2.16904e-89	AT2G03810.18S pre-ribosomal assembly protein gar2-like protein.Gene
C04p000450.1_BnaEXP	A03p043510.1_BnaEXP	0.676767	2.19528e-89	AT4G16610.C2H2-like zinc finger protein.Gene
C04p000450.1_BnaEXP	C03p002180.1_BnaEXP	0.676767	2.19655e-89	AT2G18630.transmembrane protein, putative (DUF677).Gene
C04p000450.1_BnaEXP	A09p013160.1_BnaEXP	0.676638	2.45714e-89	AT1G63470.AT hook motif DNA-binding family protein.Gene_%%%_AT1G63480.AT hook motif DNA-binding family protein.Gene
C04p000450.1_BnaEXP	C08p024080.1_BnaEXP	0.676607	2.52388e-89	BBH_AT1G27120_AT1G27120.Galactosyltransferase family protein
C04p000450.1_BnaEXP	C04p029610.1_BnaEXP	0.676591	2.55742e-89	AT5G36670.RING/FYVE/PHD zinc finger superfamily protein.Gene_%%%_AT5G36740.Acyl-CoA N-acyltransferase with RING/FYVE/PHD-type zinc finger protein.Gene
C04p000450.1_BnaEXP	A10p000180.1_BnaEXP	0.676577	2.58981e-89	AT1G01830.ARM repeat superfamily protein.Gene
C04p000450.1_BnaEXP	A08p012930.1_BnaEXP	0.676548	2.65573e-89	BBH_AT2G12480_SCPL43.serine carboxypeptidase-like 43
C04p000450.1_BnaEXP	A02p006420.1_BnaEXP	0.676028	4.166e-89	AT5G17220.GSTF12.glutathione S-transferase phi 12.Gene
C04p000450.1_BnaEXP	C08p035330.1_BnaEXP	0.675928	4.54467e-89	AT3G60880.DHDPS1.dihydrodipicolinate synthase 1.Gene
C04p000450.1_BnaEXP	R21886p000140.1_BnaEXP	0.675909	4.61852e-89	AT3G02310.SEP2.K-box region and MADS-box transcription factor family protein.Gene
C04p000450.1_BnaEXP	R40268543_chrC03p001420.1_BnaEXP	0.675908	4.62153e-89	BBH_AT5G62500_EB1B.end binding protein 1B
C04p000450.1_BnaEXP	C08p038570.1_BnaEXP	0.675873	4.76456e-89	AT2G25170.PKL.chromatin remodeling factor CHD3 (PICKLE).Gene_%%%_AT4G31900.PKR2.chromatin remodeling factor.Gene
C04p000450.1_BnaEXP	A09p013080.1_BnaEXP	0.675807	5.0461e-89	BBH_AT1G63670_TRM12.hypothetical protein (DUF3741)
C04p000450.1_BnaEXP	A09p047330.1_BnaEXP	0.675754	5.28388e-89	BBH_AT1G19100_DMS11.Histidine kinase-, DNA gyrase B-, and HSP90-like ATPase family protein
C04p000450.1_BnaEXP	C08p012400.1_BnaEXP	0.675433	6.96748e-89	BBH_AT3G42670_CHR38.chromatin remodeling 38
C04p000450.1_BnaEXP	C04p038310.1_BnaEXP	0.675366	7.38468e-89	AT1G17560.HLL.Ribosomal protein L14p/L23e family protein.Gene
C04p000450.1_BnaEXP	A09p053770.1_BnaEXP	0.675256	8.12027e-89	AT1G06920.OFP4.ovate family protein 4.Gene
C04p000450.1_BnaEXP	A09p030400.1_BnaEXP	0.674837	1.16532e-88	BBH_AT1G25250_IDD16.indeterminate(ID)-domain 16
C04p000450.1_BnaEXP	C04p031330.2_BnaEXP	0.674792	1.21161e-88	AT5G39710.EMB2745.Tetratricopeptide repeat (TPR)-like superfamily protein.Gene
C04p000450.1_BnaEXP	C05p016110.1_BnaEXP	0.674707	1.30313e-88	AT1G19950.HVA22H.HVA22-like protein H (ATHVA22H).Gene
C04p000450.1_BnaEXP	R277_chrC05p000130.1_BnaEXP	0.674543	1.50103e-88	AT1G32150.bZIP68.basic region/leucine zipper transcription factor 68.Gene
C04p000450.1_BnaEXP	A10p020670.1_BnaEXP	0.674382	1.72374e-88	AT5G13930.TT4.Chalcone and stilbene synthase family protein.Gene
C04p000450.1_BnaEXP	A10p011190.1_BnaEXP	0.674341	1.78524e-88	BBH_AT5G56510_PUM12.pumilio 12
C04p000450.1_BnaEXP	C08p015760.1_BnaEXP	0.674227	1.96979e-88	BBH_AT1G09210_CRT1b.calreticulin 1b
C04p000450.1_BnaEXP	A01p008680.1_BnaEXP	0.674141	2.12038e-88	BBH_AT4G17620_AT4G17620.glycine-rich protein
C04p000450.1_BnaEXP	A10p003530.1_BnaEXP	0.674141	2.12048e-88	AT1G05410.CDPK adapter, putative (DUF1423).Gene
C04p000450.1_BnaEXP	A04p022040.1_BnaEXP	0.673884	2.64349e-88	BBH_AT2G35700_ERF38.ERF family protein 38
C04p000450.1_BnaEXP	A02p015730.1_BnaEXP	0.673699	3.09996e-88	BBH_AT1G65450_GLC.HXXXD-type acyl-transferase family protein
C04p000450.1_BnaEXP	C04p045700.1_BnaEXP	0.673549	3.52444e-88	BBH_AT2G36390_SBE2.1.starch branching enzyme 2.1
C04p000450.1_BnaEXP	A04p022680.1_BnaEXP	0.673549	3.52444e-88	BBH_AT2G36390_SBE2.1.starch branching enzyme 2.1
C04p000450.1_BnaEXP	C06p030580.1_BnaEXP	0.673325	4.27007e-88	AT1G67590.Remorin family protein.Gene
C04p000450.1_BnaEXP	C05p024860.1_BnaEXP	0.672779	6.81005e-88	BBH_AT2G34730_AT2G34730.myosin heavy chain-like protein
C04p000450.1_BnaEXP	C05p022220.2_BnaEXP	0.672751	6.97751e-88	AT1G27680.APL2.ADPGLC-PPase large subunit.Gene
C04p000450.1_BnaEXP	A02p035460.1_BnaEXP	0.672655	7.57458e-88	AT5G49100.vitellogenin-like protein.Gene
C04p000450.1_BnaEXP	A09p000860.1_BnaEXP	0.672494	8.69244e-88	AT4G00990.Transcription factor jumonji (jmjC) domain-containing protein.Gene
C04p000450.1_BnaEXP	C08p006010.1_BnaEXP	0.672491	8.71257e-88	BBH_AT4G02930_AT4G02930.GTP binding Elongation factor Tu family protein
C04p000450.1_BnaEXP	C09p015340.1_BnaEXP	0.672414	9.30677e-88	AT1G63470.AT hook motif DNA-binding family protein.Gene_%%%_AT1G63480.AT hook motif DNA-binding family protein.Gene
C04p000450.1_BnaEXP	C08p039700.1_BnaEXP	0.672365	9.70276e-88	RBH_AT5G49160_MET1.methyltransferase 1
C04p000450.1_BnaEXP	C09p035760.1_BnaEXP	0.672346	9.8559e-88	AT5G20740.Plant invertase/pectin methylesterase inhibitor superfamily protein.Gene
C04p000450.1_BnaEXP	C04p026930.1_BnaEXP	0.67234	9.90929e-88	BBH_AT1G61730_AT1G61730.DNA-binding storekeeper protein-related transcriptional regulator
C04p000450.1_BnaEXP	C03p059520.1_BnaEXP	0.672144	1.17117e-87	AT4G18960.AG.K-box region and MADS-box transcription factor family protein.Gene
C04p000450.1_BnaEXP	A09p054340.1_BnaEXP	0.672124	1.1912e-87	AT1G05870.hypothetical protein (DUF1685).Gene
C04p000450.1_BnaEXP	C07p006720.1_BnaEXP	0.672066	1.25187e-87	BBH_AT3G27860_AT3G27860.Tudor/PWWP/MBT superfamily protein
C04p000450.1_BnaEXP	A10p005330.1_BnaEXP	0.671982	1.34499e-87	AT1G47610.Transducin/WD40 repeat-like superfamily protein.Gene
C04p000450.1_BnaEXP	C09p052300.1_BnaEXP	0.671935	1.39946e-87	BBH_AT5G08640_FLS1.flavonol synthase 1
C04p000450.1_BnaEXP	C08p024740.1_BnaEXP	0.671893	1.45081e-87	AT3G48430.REF6.relative of early flowering 6.Gene
C04p000450.1_BnaEXP	C02p000170.1_BnaEXP	0.671784	1.59126e-87	AT2G04660.APC2.anaphase-promoting complex/cyclosome 2.Gene
C04p000450.1_BnaEXP	C08p038740.1_BnaEXP	0.671756	1.63042e-87	BBH_AT2G24800_AT2G24800.Peroxidase superfamily protein
C04p000450.1_BnaEXP	C02p048290.1_BnaEXP	0.671693	1.7196e-87	N/A
C04p000450.1_BnaEXP	C04p033250.1_BnaEXP	0.67155	1.94285e-87	BBH_AT5G41460_AT5G41460.transferring glycosyl group transferase (DUF604)
C04p000450.1_BnaEXP	C01p030780.2_BnaEXP	0.671416	2.17701e-87	BBH_AT3G22790_NET1A.Kinase interacting (KIP1-like) family protein
C04p000450.1_BnaEXP	C05p002650.1_BnaEXP	0.671404	2.19836e-87	AT1G04570.Major facilitator superfamily protein.Gene
C04p000450.1_BnaEXP	C03p053720.1_BnaEXP	0.671005	3.08527e-87	BBH_AT5G63550_AT5G63550.DEK domain-containing chromatin associated protein
C04p000450.1_BnaEXP	A06p028880.1_BnaEXP	0.670762	3.79263e-87	RBH_AT5G25590_AT5G25590.DNA ligase (DUF630 and DUF632)
C04p000450.1_BnaEXP	C09p027640.1_BnaEXP	0.670544	4.56053e-87	AT4G11400.ARID/BRIGHT DNA-binding , ELM2 domain and myb-like DNA-binding domain-containing protein.Gene
C04p000450.1_BnaEXP	A10p009320.1_BnaEXP	0.670531	4.61235e-87	AT5G54200.Transducin/WD40 repeat-like superfamily protein.Gene
C04p000450.1_BnaEXP	C07p030400.1_BnaEXP	0.67034	5.42092e-87	BBH_AT4G22910_FZR2.FIZZY-related 2
C04p000450.1_BnaEXP	A01p010590.1_BnaEXP	0.670301	5.60281e-87	AT4G20050.QRT3.Pectin lyase-like superfamily protein.Gene
C04p000450.1_BnaEXP	C04p021230.1_BnaEXP	0.670226	5.96821e-87	AT3G60240.EIF4G.eukaryotic translation initiation factor 4G.Gene
C04p000450.1_BnaEXP	A02p009910.1_BnaEXP	0.670205	6.07843e-87	RBH_AT5G60130_AT5G60130.AP2/B3-like transcriptional factor family protein
C04p000450.1_BnaEXP	C09p028040.1_BnaEXP	0.670167	6.27523e-87	BBH_AT4G11010_NDPK3.nucleoside diphosphate kinase 3
C04p000450.1_BnaEXP	C05p016130.1_BnaEXP	0.670099	6.64409e-87	AT1G19990.nucleolin.Gene
C04p000450.1_BnaEXP	C04p021490.1_BnaEXP	0.669784	8.67759e-87	AT3G59820.LETM1.LETM1-like protein.Gene
C04p000450.1_BnaEXP	C08p031830.1_BnaEXP	0.669574	1.03538e-86	AT3G56370.Leucine-rich repeat protein kinase family protein.Gene
C04p000450.1_BnaEXP	A03p043560.1_BnaEXP	0.669411	1.1885e-86	BBH_AT4G16650_AT4G16650.O-fucosyltransferase family protein
C04p000450.1_BnaEXP	C04p001830.1_BnaEXP	0.669368	1.23169e-86	BBH_AT2G40540_KT2.potassium transporter 2
C04p000450.1_BnaEXP	A09p008350.2_BnaEXP	0.669288	1.31856e-86	BBH_AT5G66460_MAN7.Glycosyl hydrolase superfamily protein
C04p000450.1_BnaEXP	C04p028310.1_BnaEXP	0.669247	1.36468e-86	BBH_AT3G52110_AT3G52110.interferon-activable protein
C04p000450.1_BnaEXP	C05p017730.1_BnaEXP	0.669105	1.53785e-86	AT1G21460.SWEET1.Nodulin MtN3 family protein.Gene
C04p000450.1_BnaEXP	C07p021500.1_BnaEXP	0.668908	1.81457e-86	BBH_AT4G22050_AT4G22050.Eukaryotic aspartyl protease family protein
C04p000450.1_BnaEXP	C07p021490.1_BnaEXP	0.668908	1.81457e-86	BBH_AT4G22050_AT4G22050.Eukaryotic aspartyl protease family protein
C04p000450.1_BnaEXP	C03p001100.1_BnaEXP	0.668901	1.82648e-86	AT2G17787.cylicin.Gene
C04p000450.1_BnaEXP	A05p027970.1_BnaEXP	0.668663	2.23015e-86	AT3G14950.TTL2.tetratricopetide-repeat thioredoxin-like 2.Gene
C04p000450.1_BnaEXP	A04p023160.1_BnaEXP	0.668394	2.79704e-86	AT2G37300.ABCI16.transmembrane protein.Gene
C04p000450.1_BnaEXP	A09p004370.1_BnaEXP	0.668314	2.99098e-86	RBH_AT5G27550_AT5G27550.P-loop containing nucleoside triphosphate hydrolases superfamily protein
C04p000450.1_BnaEXP	C05p032400.1_BnaEXP	0.668199	3.29447e-86	AT3G18480.CASP.CCAAT-displacement protein alternatively spliced product.Gene
C04p000450.1_BnaEXP	C08p039380.1_BnaEXP	0.668086	3.62121e-86	RBH_AT2G23690_AT2G23690.HTH-type transcriptional regulator
C04p000450.1_BnaEXP	A10p003630.1_BnaEXP	0.66807	3.67024e-86	AT1G05490.chr31.chromatin remodeling 31.Gene
C04p000450.1_BnaEXP	C08p034840.1_BnaEXP	0.668007	3.86993e-86	BBH_AT2G44670_AT2G44670.senescence-associated family protein (DUF581)
C04p000450.1_BnaEXP	C07p016980.1_BnaEXP	0.66795	4.05934e-86	RBH_AT3G26940_CDG1.Protein kinase superfamily protein
C04p000450.1_BnaEXP	C04p046130.1_BnaEXP	0.66783	4.48755e-86	AT2G37300.ABCI16.transmembrane protein.Gene
C04p000450.1_BnaEXP	A09p016380.1_BnaEXP	0.667764	4.74299e-86	AT1G55050.hypothetical protein.Gene
C04p000450.1_BnaEXP	C06p038420.1_BnaEXP	0.667606	5.41522e-86	AT1G76280.Tetratricopeptide repeat (TPR)-like superfamily protein.Gene
C04p000450.1_BnaEXP	A08p003800.1_BnaEXP	0.667523	5.80593e-86	AT1G47900.filament-like protein (DUF869).Gene
C04p000450.1_BnaEXP	C05p007180.1_BnaEXP	0.667461	6.11605e-86	AT1G09820.Pentatricopeptide repeat (PPR-like) superfamily protein.Gene
C04p000450.1_BnaEXP	C09p017850.1_BnaEXP	0.667425	6.30069e-86	BBH_AT1G60060_AT1G60060.Serine/threonine-protein kinase WNK (With No Lysine)-like protein
C04p000450.1_BnaEXP	C05p033930.1_BnaEXP	0.667408	6.39012e-86	BBH_AT3G42170_DAYSLEEPER.BED zinc finger and hAT dimerization domain-containing protein DAYSLEEPER
C04p000450.1_BnaEXP	C05p029870.1_BnaEXP	0.667401	6.42716e-86	AT3G20520.SVL3.SHV3-like 3.Gene
C04p000450.1_BnaEXP	C08p035340.1_BnaEXP	0.666966	9.2487e-86	AT3G60900.FLA10.FASCICLIN-like arabinogalactan-protein 10.Gene
C04p000450.1_BnaEXP	R235p000500.1_BnaEXP	0.666817	1.04771e-85	RBH_AT2G20440_AT2G20440.Ypt/Rab-GAP domain of gyp1p superfamily protein
C04p000450.1_BnaEXP	C03p024590.1_BnaEXP	0.666575	1.28148e-85	BBH_AT2G42030_AT2G42030.RING/U-box superfamily protein
C04p000450.1_BnaEXP	A07p022800.1_BnaEXP	0.666498	1.36717e-85	AT1G75390.bZIP44.basic leucine-zipper 44.Gene
C04p000450.1_BnaEXP	A08p024570.1_BnaEXP	0.666482	1.38491e-85	BBH_AT1G17110_UBP15.ubiquitin-specific protease 15
C04p000450.1_BnaEXP	C09p045090.1_BnaEXP	0.666418	1.46157e-85	AT5G54200.Transducin/WD40 repeat-like superfamily protein.Gene
C04p000450.1_BnaEXP	A09p034540.1_BnaEXP	0.666301	1.61e-85	AT3G51300.ROP1.RHO-related protein from plants 1.Gene_%%%_AT2G17800.ARAC1.RAC-like 1.Gene_%%%_AT4G35950.RAC6.RAC-like 6.Gene
C04p000450.1_BnaEXP	C04p004830.1_BnaEXP	0.666175	1.7894e-85	BBH_AT2G44450_BGLU15.beta glucosidase 15
C04p000450.1_BnaEXP	C04p037790.1_BnaEXP	0.665838	2.36812e-85	AT2G25220.Protein kinase superfamily protein.Gene
C04p000450.1_BnaEXP	A06p021100.1_BnaEXP	0.665701	2.65332e-85	AT5G22200.Late embryogenesis abundant (LEA) hydroxyproline-rich glycoprotein family.Gene_%%%_AT3G44220.Late embryogenesis abundant (LEA) hydroxyproline-rich glycoprotein family.Gene
C04p000450.1_BnaEXP	C09p050170.1_BnaEXP	0.665617	2.84634e-85	AT5G11460.hypothetical protein (DUF581).Gene
C04p000450.1_BnaEXP	C08p013920.1_BnaEXP	0.665612	2.85647e-85	BBH_AT4G28600_NPGR2.no pollen germination related 2
C04p000450.1_BnaEXP	C04p046990.1_BnaEXP	0.665528	3.0639e-85	AT2G38720.MAP65-5.microtubule-associated protein 65-5.Gene
C04p000450.1_BnaEXP	C05p011500.1_BnaEXP	0.66541	3.37908e-85	BBH_AT1G15000_scpl50.serine carboxypeptidase-like 50
C04p000450.1_BnaEXP	A06p006020.1_BnaEXP	0.665401	3.40549e-85	BBH_AT1G09600_AT1G09600.Protein kinase superfamily protein
C04p000450.1_BnaEXP	R21675_chrA01p000080.1_BnaEXP	0.665287	3.74094e-85	AT3G03690.UNE7.Core-2/I-branching beta-1,6-N-acetylglucosaminyltransferase family protein.Gene
C04p000450.1_BnaEXP	C08p039930.1_BnaEXP	0.665154	4.17802e-85	AT2G22610.Di-glucose binding protein with Kinesin motor domain-containing protein.Gene
C04p000450.1_BnaEXP	C01p028270.1_BnaEXP	0.665037	4.60468e-85	BBH_AT3G24190_AT3G24190.Protein kinase superfamily protein
C04p000450.1_BnaEXP	C09p019450.1_BnaEXP	0.664915	5.09382e-85	AT1G55050.hypothetical protein.Gene
C04p000450.1_BnaEXP	C04p026590.1_BnaEXP	0.664908	5.12583e-85	AT3G54490.RPB5E.RNA polymerase II fifth largest subunit, E.Gene
C04p000450.1_BnaEXP	C09p035600.1_BnaEXP	0.664873	5.27312e-85	BBH_AT5G20930_TSL.Protein kinase superfamily protein
C04p000450.1_BnaEXP	C08p016210.1_BnaEXP	0.664866	5.30413e-85	BBH_AT1G09790_COBL6.COBRA-like protein 6 precursor
C04p000450.1_BnaEXP	C03p007920.1_BnaEXP	0.664684	6.16904e-85	BBH_AT5G13930_TT4.Chalcone and stilbene synthase family protein
C04p000450.1_BnaEXP	A01p028200.1_BnaEXP	0.664573	6.76433e-85	BBH_AT5G51600_PLE.Microtubule associated protein (MAP65/ASE1) family protein
C04p000450.1_BnaEXP	C07p015290.1_BnaEXP	0.664525	7.0369e-85	AT2G03210.FUT2.fucosyltransferase 2.Gene
C04p000450.1_BnaEXP	C06p005050.1_BnaEXP	0.664405	7.77355e-85	AT1G51460.ABCG13.ABC-2 type transporter family protein.Gene
C04p000450.1_BnaEXP	A03p024740.1_BnaEXP	0.664247	8.85852e-85	BBH_AT4G38940_AT4G38940.Galactose oxidase/kelch repeat superfamily protein
C04p000450.1_BnaEXP	C05p004160.1_BnaEXP	0.664217	9.07746e-85	AT1G06210.ENTH/VHS/GAT family protein.Gene
C04p000450.1_BnaEXP	A01p029470.1_BnaEXP	0.664189	9.29005e-85	AT3G18490.ASPG1.Eukaryotic aspartyl protease family protein.Gene
C04p000450.1_BnaEXP	A03p016330.1_BnaEXP	0.664176	9.3934e-85	AT2G33435.RNA-binding (RRM/RBD/RNP motifs) family protein.Gene
C04p000450.1_BnaEXP	A02p021960.1_BnaEXP	0.664112	9.9022e-85	N/A
C04p000450.1_BnaEXP	A07p009810.1_BnaEXP	0.664105	9.95727e-85	AT1G27120.Galactosyltransferase family protein.Gene
C04p000450.1_BnaEXP	C06p004590.1_BnaEXP	0.664101	9.98838e-85	AT1G50750.aminotransferase-like, mobile domain protein.Gene_%%%_AT1G50790.Plant mobile domain protein family.Gene_%%%_AT1G50820.aminotransferase-like, mobile domain protein.Gene_%%%_AT1G50770.Aminotransferase-like, plant mobile domain family protein.Gene_%%%_AT1G48145.plant mobile domain protein.Gene_%%%_AT1G50745.plant mobile domain protein.Gene
C04p000450.1_BnaEXP	C02p035160.1_BnaEXP	0.6641	9.99671e-85	AT3G28880.serine/threonine-protein phosphatase 6 regulatory ankyrin repeat subunit.Gene
C04p000450.1_BnaEXP	C03p058600.1_BnaEXP	0.663886	1.19275e-84	AT4G23770.hypothetical protein.Gene_%%%_AT4G23780.hypothetical protein.Gene
C04p000450.1_BnaEXP	C07p024330.1_BnaEXP	0.663749	1.33567e-84	AT5G61090.Polynucleotidyl transferase, ribonuclease H-like superfamily protein.Gene
C04p000450.1_BnaEXP	C06p034620.1_BnaEXP	0.663733	1.35375e-84	AT1G34140.PAB1.poly(A) binding protein 1.Gene_%%%_AT1G71770.PAB5.poly(A)-binding protein 5.Gene
C04p000450.1_BnaEXP	A09p020420.1_BnaEXP	0.663258	2.00232e-84	AT1G32150.bZIP68.basic region/leucine zipper transcription factor 68.Gene
C04p000450.1_BnaEXP	A06p014500.1_BnaEXP	0.663054	2.369e-84	AT1G20530.girdin (DUF630 and DUF632).Gene
C04p000450.1_BnaEXP	C05p017070.2_BnaEXP	0.663004	2.46693e-84	BBH_AT1G20870_AT1G20870.HSP20-like chaperones superfamily protein
C04p000450.1_BnaEXP	A02p036140.1_BnaEXP	0.662974	2.53008e-84	BBH_AT5G27220_AT5G27220.Frigida-like protein
C04p000450.1_BnaEXP	A03p000780.1_BnaEXP	0.662927	2.62806e-84	N/A
C04p000450.1_BnaEXP	A06p007880.1_BnaEXP	0.662919	2.64728e-84	AT1G13230.Leucine-rich repeat (LRR) family protein.Gene
C04p000450.1_BnaEXP	C05p034290.1_BnaEXP	0.662803	2.91212e-84	BBH_AT3G16770_EBP.ethylene-responsive element binding protein
C04p000450.1_BnaEXP	A01p033580.1_BnaEXP	0.662433	3.94595e-84	AT1G54180.BRX-LIKE3.BREVIS RADIX-like 3.Gene_%%%_AT3G14000.ATBRXL2.DZC (Disease resistance/zinc finger/chromosome condensation-like region) domain containing protein.Gene
C04p000450.1_BnaEXP	A08p005740.1_BnaEXP	0.662312	4.35676e-84	AT1G34580.Major facilitator superfamily protein.Gene
C04p000450.1_BnaEXP	C09p034680.1_BnaEXP	0.662272	4.50118e-84	BBH_AT5G22740_CSLA02.cellulose synthase-like A02
C04p000450.1_BnaEXP	C06p022130.1_BnaEXP	0.662184	4.83882e-84	BBH_AT1G80810_AT1G80810.Tudor/PWWP/MBT superfamily protein
C04p000450.1_BnaEXP	A04p014850.1_BnaEXP	0.662167	4.90564e-84	BBH_AT2G23990_ENODL11.early nodulin-like protein 11
C04p000450.1_BnaEXP	A03p025150.1_BnaEXP	0.662099	5.19008e-84	AT4G09960.STK.K-box region and MADS-box transcription factor family protein.Gene
C04p000450.1_BnaEXP	A09p055230.1_BnaEXP	0.662	5.6285e-84	BBH_AT1G03780_TPX2.targeting protein for XKLP2
C04p000450.1_BnaEXP	C08p049000.1_BnaEXP	0.661911	6.05286e-84	AT1G06920.OFP4.ovate family protein 4.Gene
C04p000450.1_BnaEXP	C01p020610.1_BnaEXP	0.661814	6.55233e-84	BBH_AT4G14920_AT4G14920.Acyl-CoA N-acyltransferase with RING/FYVE/PHD-type zinc finger protein
C04p000450.1_BnaEXP	A02p026440.1_BnaEXP	0.661773	6.77886e-84	AT5G23800.DUF 10.agenet domain protein (DOMAIN OF UNKNOWN FUNCTION 724 10).Gene_%%%_AT5G23780.DUF9.agenet domain protein (DOMAIN OF UNKNOWN FUNCTION 724 9).Gene_%%%_AT5G23770.DUF8.agenet domain protein (DOMAIN OF UNKNOWN FUNCTION 724 8).Gene
C04p000450.1_BnaEXP	A09p039760.1_BnaEXP	0.661759	6.85528e-84	AT3G57980.DNA-binding bromodomain-containing protein.Gene
C04p000450.1_BnaEXP	C09p041320.1_BnaEXP	0.661717	7.09315e-84	AT5G14410.hypothetical protein.Gene
C04p000450.1_BnaEXP	C09p009830.1_BnaEXP	0.661712	7.12438e-84	BBH_AT3G47840_AT3G47840.Tetratricopeptide repeat (TPR)-like superfamily protein
C04p000450.1_BnaEXP	A09p026390.1_BnaEXP	0.661706	7.16101e-84	AT4G11400.ARID/BRIGHT DNA-binding , ELM2 domain and myb-like DNA-binding domain-containing protein.Gene
C04p000450.1_BnaEXP	C05p045260.1_BnaEXP	0.661704	7.16837e-84	AT4G03645.hypothetical protein.Gene
C04p000450.1_BnaEXP	C09p045490.1_BnaEXP	0.661475	8.65036e-84	BBH_AT5G54590_CRLK1.Protein kinase superfamily protein
C04p000450.1_BnaEXP	C04p018550.1_BnaEXP	0.661389	9.27889e-84	AT2G28310.trimethylguanosine synthase (DUF707).Gene
C04p000450.1_BnaEXP	A04p014600.1_BnaEXP	0.661369	9.43134e-84	BBH_AT2G23690_AT2G23690.HTH-type transcriptional regulator
C04p000450.1_BnaEXP	A09p053810.1_BnaEXP	0.661349	9.58701e-84	AT1G06870.Plsp2A.Peptidase S24/S26A/S26B/S26C family protein.Gene
C04p000450.1_BnaEXP	R21527p000070.1_BnaEXP	0.66119	1.09183e-83	AT3G02030.transferase.Gene
C04p000450.1_BnaEXP	C04p027710.1_BnaEXP	0.660979	1.29685e-83	AT4G14200.Pentatricopeptide repeat (PPR) superfamily protein.Gene
C04p000450.1_BnaEXP	A05p031520.1_BnaEXP	0.660928	1.35132e-83	BBH_AT3G09970_AT3G09970.Calcineurin-like metallo-phosphoesterase superfamily protein
C04p000450.1_BnaEXP	A09p038680.1_BnaEXP	0.660686	1.64723e-83	BBH_AT3G56480_AT3G56480.myosin heavy chain-like protein
C04p000450.1_BnaEXP	R178_chrAC05p000760.1_BnaEXP	0.660685	1.64821e-83	AT3G05110.early endosome antigen-like protein, putative (DUF3444).Gene_%%%_AT3G04960.trichohyalin, putative (DUF3444).Gene
C04p000450.1_BnaEXP	C08p029280.1_BnaEXP	0.660602	1.76367e-83	AT3G54080.Concanavalin A-like lectin family protein.Gene
C04p000450.1_BnaEXP	A07p023190.1_BnaEXP	0.660507	1.90597e-83	AT1G74650.MYB31.myb domain protein 31.Gene
C04p000450.1_BnaEXP	C03p014800.1_BnaEXP	0.66047	1.96301e-83	BBH_AT5G56510_PUM12.pumilio 12
C04p000450.1_BnaEXP	R877450_chrC07p001040.1_BnaEXP	0.660329	2.20187e-83	BBH_AT2G20050_AT2G20050.protein phosphatase 2C and cyclic nucleotide-binding/kinase domain-containing protein
C04p000450.1_BnaEXP	A09p032430.1_BnaEXP	0.660175	2.49726e-83	BBH_AT1G23205_AT1G23205.Plant invertase/pectin methylesterase inhibitor superfamily protein
C04p000450.1_BnaEXP	C04p052330.1_BnaEXP	0.660138	2.5726e-83	BBH_AT3G62830_AUD1.NAD(P)-binding Rossmann-fold superfamily protein
C04p000450.1_BnaEXP	A06p030140.1_BnaEXP	0.660106	2.64076e-83	AT5G27220.Frigida-like protein.Gene
C04p000450.1_BnaEXP	C06p016290.1_BnaEXP	0.660075	2.70737e-83	BBH_AT3G54930_AT3G54930.Protein phosphatase 2A regulatory B subunit family protein
C04p000450.1_BnaEXP	A03p028610.1_BnaEXP	0.660061	2.7404e-83	AT3G02250.O-fucosyltransferase family protein.Gene
C04p000450.1_BnaEXP	A03p039860.1_BnaEXP	0.660057	2.7492e-83	BBH_AT2G16365_AT2G16365.F-box family protein
C04p000450.1_BnaEXP	C02p024730.1_BnaEXP	0.660024	2.82393e-83	AT1G23280.MAK16 protein-like protein.Gene
C04p000450.1_BnaEXP	A06p003520.1_BnaEXP	0.659925	3.06069e-83	AT1G43770.RING/FYVE/PHD zinc finger superfamily protein.Gene
C04p000450.1_BnaEXP	A03p025400.1_BnaEXP	0.659916	3.08209e-83	RBH_AT4G30570_AT4G30570.Glucose-1-phosphate adenylyltransferase family protein
C04p000450.1_BnaEXP	A06p021890.1_BnaEXP	0.659871	3.19662e-83	N/A
C04p000450.1_BnaEXP	A02p012440.1_BnaEXP	0.659801	3.38488e-83	BBH_AT5G55730_FLA1.FASCICLIN-like arabinogalactan 1
C04p000450.1_BnaEXP	A09p053780.1_BnaEXP	0.65974	3.55606e-83	AT1G06910.TRFL7.TRF-like 7.Gene
C04p000450.1_BnaEXP	A08p005160.1_BnaEXP	0.659655	3.81109e-83	AT4G12870.Gamma interferon responsive lysosomal thiol (GILT) reductase family protein.Gene_%%%_AT4G12900.Gamma interferon responsive lysosomal thiol (GILT) reductase family protein.Gene_%%%_AT4G12960.GILT.Gamma interferon responsive lysosomal thiol (GILT) reductase family protein.Gene_%%%_AT4G12890.Gamma interferon responsive lysosomal thiol (GILT) reductase family protein.Gene
C04p000450.1_BnaEXP	A03p045700.1_BnaEXP	0.659536	4.19548e-83	AT4G21705.Tetratricopeptide repeat (TPR)-like superfamily protein.Gene
C04p000450.1_BnaEXP	C09p045180.1_BnaEXP	0.659375	4.7828e-83	RBH_AT5G54280_ATM2.myosin 2
C04p000450.1_BnaEXP	A06p019270.1_BnaEXP	0.659311	5.03679e-83	AT1G65920.Regulator of chromosome condensation (RCC1) family with FYVE zinc finger domain-containing protein.Gene
C04p000450.1_BnaEXP	C04p045220.1_BnaEXP	0.659265	5.22719e-83	BBH_AT2G41470_AT2G41470.agamous-like MADS-box protein
C04p000450.1_BnaEXP	C04p000880.1_BnaEXP	0.65913	5.83271e-83	AT2G46980.ASY3.asynaptic protein.Gene
C04p000450.1_BnaEXP	A06p038010.1_BnaEXP	0.658908	6.98123e-83	BBH_AT5G46070_AT5G46070.Guanylate-binding family protein
C04p000450.1_BnaEXP	A07p016970.1_BnaEXP	0.658789	7.6896e-83	BBH_AT3G54080_AT3G54080.Concanavalin A-like lectin family protein
C04p000450.1_BnaEXP	R186_chrC06p000370.1_BnaEXP	0.658708	8.20904e-83	BBH_AT5G03860_MLS.malate synthase
C04p000450.1_BnaEXP	A08p020180.1_BnaEXP	0.658289	1.15163e-82	BBH_AT1G24260_SEP3.K-box region and MADS-box transcription factor family protein
C04p000450.1_BnaEXP	C01p013370.1_BnaEXP	0.658225	1.2128e-82	BBH_AT4G22120_AT4G22120.ERD (early-responsive to dehydration stress) family protein
C04p000450.1_BnaEXP	C07p011650.1_BnaEXP	0.658216	1.22215e-82	BBH_AT5G45670_AT5G45670.GDSL-like Lipase/Acylhydrolase superfamily protein
C04p000450.1_BnaEXP	C04p032600.1_BnaEXP	0.658193	1.24425e-82	AT5G40840.SYN2.Rad21/Rec8-like family protein.Gene
C04p000450.1_BnaEXP	A09p054540.1_BnaEXP	0.658093	1.34919e-82	AT2G32260.CCT1.phosphorylcholine cytidylyltransferase.Gene
C04p000450.1_BnaEXP	C08p002930.1_BnaEXP	0.658059	1.3868e-82	AT1G49870.myosin-2 heavy chain-like protein.Gene
C04p000450.1_BnaEXP	C05p033500.1_BnaEXP	0.658026	1.42442e-82	RBH_AT3G17740_AT3G17740.hypothetical protein
C04p000450.1_BnaEXP	A06p039850.1_BnaEXP	0.657966	1.49454e-82	AT5G42540.XRN2.exoribonuclease 2.Gene
C04p000450.1_BnaEXP	A05p030780.1_BnaEXP	0.657854	1.63563e-82	AT3G11000.DCD (Development and Cell Death) domain protein.Gene
C04p000450.1_BnaEXP	C09p030130.1_BnaEXP	0.657853	1.63816e-82	BBH_AT5G56510_PUM12.pumilio 12
C04p000450.1_BnaEXP	C04p036040.1_BnaEXP	0.657838	1.65794e-82	AT2G23340.DEAR3.DREB and EAR motif protein 3.Gene
C04p000450.1_BnaEXP	A09p030900.1_BnaEXP	0.657812	1.69275e-82	AT1G26150.PERK10.proline-rich extensin-like receptor kinase 10.Gene
C04p000450.1_BnaEXP	A09p011360.1_BnaEXP	0.657793	1.71825e-82	AT1G63100.GRAS family transcription factor.Gene
C04p000450.1_BnaEXP	C08p027110.2_BnaEXP	0.657619	1.97685e-82	AT3G51300.ROP1.RHO-related protein from plants 1.Gene_%%%_AT2G17800.ARAC1.RAC-like 1.Gene_%%%_AT4G35950.RAC6.RAC-like 6.Gene
C04p000450.1_BnaEXP	C01p012980.1_BnaEXP	0.657619	1.97774e-82	BBH_AT4G21750_ATML1.Homeobox-leucine zipper family protein / lipid-binding START domain-containing protein
C04p000450.1_BnaEXP	A08p026940.1_BnaEXP	0.657614	1.98497e-82	BBH_AT4G38940_AT4G38940.Galactose oxidase/kelch repeat superfamily protein
C04p000450.1_BnaEXP	C05p020220.1_BnaEXP	0.657541	2.10651e-82	BBH_AT1G27120_AT1G27120.Galactosyltransferase family protein
C04p000450.1_BnaEXP	C08p024970.1_BnaEXP	0.657488	2.19832e-82	BBH_AT3G48670_IDN2.XH/XS domain-containing protein
C04p000450.1_BnaEXP	C04p003080.1_BnaEXP	0.657327	2.50181e-82	BBH_AT2G42480_AT2G42480.MATH domain/coiled-coil protein
C04p000450.1_BnaEXP	A06p027310.1_BnaEXP	0.657288	2.58145e-82	AT5G23570.SGS3.XS domain-containing protein / XS zinc finger domain-containing protein-like protein.Gene
C04p000450.1_BnaEXP	A06p015470.1_BnaEXP	0.657183	2.80969e-82	AT1G21560.hypothetical protein.Gene
C04p000450.1_BnaEXP	C03p053360.1_BnaEXP	0.657165	2.8498e-82	AT5G63940.kinase with adenine nucleotide alpha hydrolases-like domain-containing protein.Gene
C04p000450.1_BnaEXP	C03p033470.1_BnaEXP	0.657147	2.89085e-82	AT4G01060.CPL3.CAPRICE-like MYB3.Gene
C04p000450.1_BnaEXP	C06p021590.1_BnaEXP	0.657093	3.02034e-82	RBH_AT1G79990_AT1G79990.coatomer subunit beta-2
C04p000450.1_BnaEXP	A07p003340.1_BnaEXP	0.657012	3.22403e-82	BBH_AT5G26120_ASD2.alpha-L-arabinofuranosidase 2
C04p000450.1_BnaEXP	A02p001840.1_BnaEXP	0.656928	3.44672e-82	AT5G06670.P-loop containing nucleoside triphosphate hydrolases superfamily protein.Gene
C04p000450.1_BnaEXP	C05p002590.1_BnaEXP	0.656913	3.49109e-82	AT1G04520.PDLP2.plasmodesmata-located protein 2.Gene
C04p000450.1_BnaEXP	C06p003140.1_BnaEXP	0.656505	4.84208e-82	AT1G43770.RING/FYVE/PHD zinc finger superfamily protein.Gene
C04p000450.1_BnaEXP	C06p037840.1_BnaEXP	0.656502	4.85593e-82	AT1G75580.SAUR-like auxin-responsive protein family.Gene
C04p000450.1_BnaEXP	C08p021820.1_BnaEXP	0.656496	4.8774e-82	BBH_AT1G19980_AT1G19980.cytomatrix protein-like protein
C04p000450.1_BnaEXP	C05p025030.1_BnaEXP	0.656236	6.01014e-82	AT1G30690.Sec14p-like phosphatidylinositol transfer family protein.Gene
C04p000450.1_BnaEXP	C04p019860.1_BnaEXP	0.656195	6.20822e-82	AT3G62300.DUF7.agenet domain protein (DOMAIN OF UNKNOWN FUNCTION 724 7).Gene
C04p000450.1_BnaEXP	C05p007400.1_BnaEXP	0.655996	7.2807e-82	AT1G10010.AAP8.amino acid permease 8.Gene
C04p000450.1_BnaEXP	C02p023050.1_BnaEXP	0.655987	7.33384e-82	AT5G03060.striatin-like protein.Gene_%%%_AT4G11100.gelsolin protein.Gene
C04p000450.1_BnaEXP	A07p020580.1_BnaEXP	0.655968	7.44718e-82	AT1G79950.RAD3-like DNA-binding helicase protein.Gene
C04p000450.1_BnaEXP	A06p011020.1_BnaEXP	0.655916	7.76558e-82	AT1G16290.transglycosylase.Gene
C04p000450.1_BnaEXP	C04p038440.1_BnaEXP	0.655871	8.04612e-82	AT2G26310.FAP2.Chalcone-flavanone isomerase family protein.Gene
C04p000450.1_BnaEXP	C01p009780.1_BnaEXP	0.655837	8.26678e-82	BBH_AT5G46570_BSK2.BR-signaling kinase 2
C04p000450.1_BnaEXP	A05p026220.1_BnaEXP	0.655767	8.74416e-82	BBH_AT3G42170_DAYSLEEPER.BED zinc finger and hAT dimerization domain-containing protein DAYSLEEPER
C04p000450.1_BnaEXP	A01p016590.1_BnaEXP	0.655737	8.9605e-82	AT4G27180.ATK2.kinesin 2.Gene
C04p000450.1_BnaEXP	A03p052220.1_BnaEXP	0.65573	9.01061e-82	AT4G31880.transcriptional regulator.Gene
C04p000450.1_BnaEXP	C08p026830.1_BnaEXP	0.655687	9.32113e-82	BBH_AT5G66410_PLP3b.thioredoxin domain PLP3B-like protein
C04p000450.1_BnaEXP	C07p001110.2_BnaEXP	0.655657	9.55104e-82	AT3G23330.Tetratricopeptide repeat (TPR)-like superfamily protein.Gene
C04p000450.1_BnaEXP	C07p036910.1_BnaEXP	0.655626	9.7877e-82	BBH_AT4G34030_MCCB.3-methylcrotonyl-CoA carboxylase
C04p000450.1_BnaEXP	A03p011960.1_BnaEXP	0.655576	1.01856e-81	BBH_AT5G56510_PUM12.pumilio 12
C04p000450.1_BnaEXP	C08p029890.1_BnaEXP	0.655459	1.11846e-81	BBH_AT3G54790_AT3G54790.ARM repeat superfamily protein
C04p000450.1_BnaEXP	C07p002800.1_BnaEXP	0.655458	1.11931e-81	AT3G24340.CHR40.chromatin remodeling 40.Gene
C04p000450.1_BnaEXP	A05p030550.1_BnaEXP	0.65539	1.18268e-81	AT3G11330.PIRL9.plant intracellular ras group-related LRR 9.Gene
C04p000450.1_BnaEXP	C09p037730.1_BnaEXP	0.655369	1.20216e-81	BBH_AT5G18620_CHR17.chromatin remodeling factor17
C04p000450.1_BnaEXP	C04p025150.1_BnaEXP	0.655347	1.22384e-81	AT3G57780.nucleolar-like protein.Gene
C04p000450.1_BnaEXP	A10p019710.1_BnaEXP	0.655338	1.23272e-81	BBH_AT5G15470_GAUT14.galacturonosyltransferase 14
C04p000450.1_BnaEXP	A04p016730.1_BnaEXP	0.655314	1.2562e-81	AT2G26910.ABCG32.pleiotropic drug resistance 4.Gene
C04p000450.1_BnaEXP	A02p019660.1_BnaEXP	0.655137	1.44735e-81	BBH_AT1G72290_AT1G72290.Kunitz family trypsin and protease inhibitor protein
C04p000450.1_BnaEXP	C07p012080.2_BnaEXP	0.655116	1.47122e-81	BBH_AT5G46210_CUL4.cullin4
C04p000450.1_BnaEXP	A04p004250.1_BnaEXP	0.65509	1.50198e-81	AT3G54790.ARM repeat superfamily protein.Gene
C04p000450.1_BnaEXP	A06p032490.1_BnaEXP	0.655078	1.51653e-81	AT5G48600.SMC3.structural maintenance of chromosome 3.Gene
C04p000450.1_BnaEXP	R67_chrAC05p001430.1_BnaEXP	0.654943	1.68845e-81	BBH_AT3G22750_AT3G22750.Protein kinase superfamily protein
C04p000450.1_BnaEXP	A06p031220.1_BnaEXP	0.65491	1.73393e-81	AT3G07250.RNA-binding (RRM-RBD-RNP motif) domain nuclear transport factor 2 family protein.Gene_%%%_AT5G48650.Nuclear transport factor 2 (NTF2) family protein with RNA binding (RRM-RBD-RNP motifs) domain-containing protein.Gene
C04p000450.1_BnaEXP	C09p043540.1_BnaEXP	0.654906	1.7393e-81	AT5G52910.ATIM.timeless family protein.Gene
C04p000450.1_BnaEXP	C04p001630.1_BnaEXP	0.654878	1.77916e-81	AT2G46200.U11/U12 small nuclear ribonucleoprotein.Gene
C04p000450.1_BnaEXP	A05p024230.1_BnaEXP	0.654689	2.06743e-81	BBH_AT3G19553_PUT5.Amino acid permease family protein
C04p000450.1_BnaEXP	C07p006660.1_BnaEXP	0.654562	2.28852e-81	AT1G27120.Galactosyltransferase family protein.Gene
C04p000450.1_BnaEXP	A01p001380.1_BnaEXP	0.654536	2.33545e-81	BBH_AT4G37440_AT4G37440.hypothetical protein
C04p000450.1_BnaEXP	C07p039410.1_BnaEXP	0.654519	2.36803e-81	BBH_AT4G39330_CAD9.cinnamyl alcohol dehydrogenase 9
C04p000450.1_BnaEXP	C04p032990.2_BnaEXP	0.654481	2.44119e-81	AT5G41140.Myosin heavy chain-related protein.Gene
C04p000450.1_BnaEXP	C03p046140.1_BnaEXP	0.654469	2.46493e-81	BBH_AT4G12790_AT4G12790.P-loop containing nucleoside triphosphate hydrolases superfamily protein
C04p000450.1_BnaEXP	C01p018150.1_BnaEXP	0.654455	2.49147e-81	AT4G26590.OPT5.oligopeptide transporter 5.Gene
C04p000450.1_BnaEXP	A02p012540.1_BnaEXP	0.654375	2.65656e-81	AT5G66330.Leucine-rich repeat (LRR) family protein.Gene
C04p000450.1_BnaEXP	C04p034090.1_BnaEXP	0.654179	3.10332e-81	RBH_AT5G39220_AT5G39220.alpha/beta-Hydrolases superfamily protein
C04p000450.1_BnaEXP	A01p027850.1_BnaEXP	0.65411	3.27816e-81	BBH_AT3G21250_ABCC8.multidrug resistance-associated protein 6
C04p000450.1_BnaEXP	C03p055950.1_BnaEXP	0.65404	3.46628e-81	BBH_AT4G14200_AT4G14200.Pentatricopeptide repeat (PPR) superfamily protein
C04p000450.1_BnaEXP	C02p025820.1_BnaEXP	0.653919	3.81466e-81	BBH_AT1G72250_AT1G72250.Di-glucose binding protein with Kinesin motor domain-containing protein
C04p000450.1_BnaEXP	A06p000330.1_BnaEXP	0.6539	3.87279e-81	BBH_AT1G55210_AT1G55210.Disease resistance-responsive (dirigent-like protein) family protein
C04p000450.1_BnaEXP	A09p004200.1_BnaEXP	0.653779	4.26403e-81	BBH_AT5G27220_AT5G27220.Frigida-like protein
C04p000450.1_BnaEXP	C05p007430.1_BnaEXP	0.65356	5.07369e-81	BBH_AT1G10060_BCAT-1.branched-chain amino acid transaminase 1
C04p000450.1_BnaEXP	R178_chrAC05p000990.1_BnaEXP	0.65342	5.6691e-81	AT3G04630.WDL1.WVD2-like 1.Gene
C04p000450.1_BnaEXP	C03p013300.1_BnaEXP	0.65335	5.9941e-81	AT5G59050.G patch domain protein.Gene
C04p000450.1_BnaEXP	C08p004160.2_BnaEXP	0.653286	6.30592e-81	N/A
C04p000450.1_BnaEXP	C07p023830.1_BnaEXP	0.653238	6.55133e-81	AT5G23260.TT16.K-box region and MADS-box transcription factor family protein.Gene
C04p000450.1_BnaEXP	C06p033610.1_BnaEXP	0.653234	6.57217e-81	N/A
C04p000450.1_BnaEXP	A10p011460.1_BnaEXP	0.653179	6.86597e-81	AT5G56890.Protein kinase superfamily protein.Gene
C04p000450.1_BnaEXP	C04p026620.1_BnaEXP	0.653114	7.22632e-81	BBH_AT3G54540_ABCF4.general control non-repressible 4
C04p000450.1_BnaEXP	A09p050710.1_BnaEXP	0.65309	7.36325e-81	AT1G13790.FDM4.XH/XS domain-containing protein.Gene
C04p000450.1_BnaEXP	A03p009680.1_BnaEXP	0.653053	7.58364e-81	BBH_AT5G22790_RER1.reticulata-related 1
C04p000450.1_BnaEXP	R21835_chrA05p000380.1_BnaEXP	0.653015	7.81479e-81	BBH_AT3G02250_AT3G02250.O-fucosyltransferase family protein
C04p000450.1_BnaEXP	A05p022040.1_BnaEXP	0.652997	7.9252e-81	AT3G21000.Gag-Pol-related retrotransposon family protein.Gene_%%%_AT3G20980.Gag-Pol-related retrotransposon family protein.Gene
C04p000450.1_BnaEXP	A09p011580.1_BnaEXP	0.652898	8.57449e-81	RBH_AT1G63470_AT1G63470.AT hook motif DNA-binding family protein
C04p000450.1_BnaEXP	A03p027500.1_BnaEXP	0.65289	8.6275e-81	AT4G00820.iqd17.IQ-domain 17.Gene
C04p000450.1_BnaEXP	C07p014470.1_BnaEXP	0.652852	8.88977e-81	AT2G01750.MAP70-3.microtubule-associated proteins 70-3.Gene
C04p000450.1_BnaEXP	R40268543_chrC03p000240.1_BnaEXP	0.652715	9.90809e-81	AT3G48800.Sterile alpha motif (SAM) domain-containing protein.Gene
C04p000450.1_BnaEXP	A08p021580.1_BnaEXP	0.652581	1.10122e-80	BBH_AT1G24000_AT1G24000.Polyketide cyclase/dehydrase and lipid transport superfamily protein
C04p000450.1_BnaEXP	R94p002960.1_BnaEXP	0.652473	1.20022e-80	AT3G44370.Membrane insertion protein, OxaA/YidC with tetratricopeptide repeat domain-containing protein.Gene
C04p000450.1_BnaEXP	A10p014280.1_BnaEXP	0.652307	1.3675e-80	AT5G60142.AP2/B3-like transcriptional factor family protein.Gene
C04p000450.1_BnaEXP	C03p029310.1_BnaEXP	0.652212	1.47465e-80	AT4G08350.GTA2.global transcription factor group A2.Gene_%%%_AT2G34210.Transcription elongation factor Spt5.Gene
C04p000450.1_BnaEXP	A10p019650.1_BnaEXP	0.652168	1.52677e-80	AT5G15570.Bromodomain transcription factor.Gene
C04p000450.1_BnaEXP	A09p010700.1_BnaEXP	0.651992	1.75432e-80	AT2G19950.GC1.golgin Putative 1.Gene
C04p000450.1_BnaEXP	C04p034910.1_BnaEXP	0.651925	1.84928e-80	BBH_AT2G21800_EME1A.essential meiotic endonuclease 1A
C04p000450.1_BnaEXP	C08p003880.1_BnaEXP	0.651923	1.85171e-80	AT1G48480.RKL1.receptor-like kinase 1.Gene
C04p000450.1_BnaEXP	C09p033030.1_BnaEXP	0.651748	2.12539e-80	AT5G59390.XH/XS domain-containing protein.Gene_%%%_AT4G01180.XH/XS domain-containing protein.Gene
C04p000450.1_BnaEXP	C03p009070.1_BnaEXP	0.651716	2.17965e-80	BBH_AT5G15800_SEP1.K-box region and MADS-box transcription factor family protein
C04p000450.1_BnaEXP	C07p000140.1_BnaEXP	0.651643	2.30859e-80	AT5G19100.Eukaryotic aspartyl protease family protein.Gene
C04p000450.1_BnaEXP	A07p018820.1_BnaEXP	0.651585	2.41634e-80	BBH_AT3G59030_TT12.MATE efflux family protein
C04p000450.1_BnaEXP	A06p004480.1_BnaEXP	0.651499	2.5853e-80	RBH_AT1G47970_AT1G47970.nucleolin
C04p000450.1_BnaEXP	A07p026310.1_BnaEXP	0.65143	2.73081e-80	AT1G65470.FAS1.chromatin assembly factor-1 (FASCIATA1) (FAS1).Gene
C04p000450.1_BnaEXP	C01p015170.1_BnaEXP	0.651421	2.75028e-80	AT4G23800.3xHMG-box2.HMG (high mobility group) box protein.Gene
C04p000450.1_BnaEXP	A08p030580.1_BnaEXP	0.651416	2.76059e-80	BBH_AT1G03170_FAF2.FANTASTIC four-like protein (DUF3049)
C04p000450.1_BnaEXP	C05p031660.1_BnaEXP	0.651127	3.46641e-80	AT1G49520.SWIB complex BAF60b domain-containing protein.Gene_%%%_AT3G19080.SWIB complex BAF60b domain-containing protein.Gene
C04p000450.1_BnaEXP	C05p034300.1_BnaEXP	0.651074	3.61203e-80	AT3G16730.HEB2.condensin-2 complex subunit H2-like protein.Gene
C04p000450.1_BnaEXP	C05p021980.1_BnaEXP	0.651018	3.77439e-80	BBH_AT1G24260_SEP3.K-box region and MADS-box transcription factor family protein
C04p000450.1_BnaEXP	C07p027280.1_BnaEXP	0.650965	3.93506e-80	AT4G16610.C2H2-like zinc finger protein.Gene
C04p000450.1_BnaEXP	C08p019840.1_BnaEXP	0.650906	4.1238e-80	AT1G16750.GPI-anchored adhesin-like protein, putative (Protein of unknown function, DUF547).Gene
C04p000450.1_BnaEXP	C06p018200.1_BnaEXP	0.650899	4.14616e-80	AT3G58110.hypothetical protein.Gene_%%%_AT2G42370.hypothetical protein.Gene
C04p000450.1_BnaEXP	C05p003500.1_BnaEXP	0.650809	4.44857e-80	AT1G05410.CDPK adapter, putative (DUF1423).Gene
C04p000450.1_BnaEXP	A10p027330.1_BnaEXP	0.650784	4.53504e-80	AT5G04820.OFP13.ovate family protein 13.Gene
C04p000450.1_BnaEXP	C07p013410.1_BnaEXP	0.650695	4.86353e-80	AT5G47360.Tetratricopeptide repeat (TPR)-like superfamily protein.Gene
C04p000450.1_BnaEXP	C09p029200.1_BnaEXP	0.650606	5.21554e-80	BBH_AT5G55920_OLI2.S-adenosyl-L-methionine-dependent methyltransferases superfamily protein
C04p000450.1_BnaEXP	A06p008050.1_BnaEXP	0.650325	6.50507e-80	AT1G13030.sphere organelles protein-like protein.Gene
C04p000450.1_BnaEXP	C01p017230.1_BnaEXP	0.650314	6.55956e-80	BBH_AT4G25830_AT4G25830.Uncharacterized protein family (UPF0497)
C04p000450.1_BnaEXP	C04p008530.1_BnaEXP	0.650272	6.77815e-80	AT2G36490.DML1.demeter-like 1.Gene
C04p000450.1_BnaEXP	C07p011610.1_BnaEXP	0.650234	6.98366e-80	AT5G45610.SUV2.protein dimerization.Gene
C04p000450.1_BnaEXP	A03p047330.1_BnaEXP	0.650161	7.39452e-80	BBH_AT4G24260_GH9A3.glycosyl hydrolase 9A3
C04p000450.1_BnaEXP	C01p019040.1_BnaEXP	0.650159	7.40342e-80	AT4G27510.2-isopropylmalate synthase.Gene
C04p000450.1_BnaEXP	A09p024680.1_BnaEXP	0.64998	8.51889e-80	AT4G05380.P-loop nucleoside triphosphate hydrolase superfamily protein.Gene
C04p000450.1_BnaEXP	C01p019860.1_BnaEXP	0.649931	8.853e-80	AT4G17480.alpha/beta-Hydrolases superfamily protein.Gene
C04p000450.1_BnaEXP	A05p034510.2_BnaEXP	0.649826	9.6142e-80	AT3G03610.ELMO/CED-12 family protein.Gene
C04p000450.1_BnaEXP	C04p023810.1_BnaEXP	0.649791	9.87911e-80	AT1G62310.transcription factor jumonji (jmjC) domain-containing protein.Gene
C04p000450.1_BnaEXP	C05p015560.1_BnaEXP	0.649761	1.01104e-79	BBH_AT1G19485_AT1G19485.Transducin/WD40 repeat-like superfamily protein
C04p000450.1_BnaEXP	A10p012550.1_BnaEXP	0.649722	1.04215e-79	N/A
C04p000450.1_BnaEXP	C03p058960.1_BnaEXP	0.649556	1.18644e-79	AT4G35740.RecQl3.DEAD/DEAH box RNA helicase family protein.Gene
C04p000450.1_BnaEXP	A06p037150.1_BnaEXP	0.649512	1.22812e-79	BBH_AT5G47150_AT5G47150.YDG/SRA domain-containing protein
C04p000450.1_BnaEXP	A06p004950.1_BnaEXP	0.64949	1.24967e-79	AT1G49250.ATP-dependent DNA ligase.Gene_%%%_AT1G08130.LIG1.DNA ligase 1.Gene
C04p000450.1_BnaEXP	C05p022560.1_BnaEXP	0.64949	1.25016e-79	AT1G28090.Polynucleotide adenylyltransferase family protein.Gene
C04p000450.1_BnaEXP	C06p000600.1_BnaEXP	0.649321	1.42596e-79	AT4G08310.DNA ligase.Gene_%%%_AT1G44780.translation initiation factor.Gene
C04p000450.1_BnaEXP	C05p002930.1_BnaEXP	0.649286	1.46499e-79	BBH_AT1G04880_AT1G04880.HMG (high mobility group) box protein with ARID/BRIGHT DNA-binding domain-containing protein
C04p000450.1_BnaEXP	A07p027400.1_BnaEXP	0.64928	1.47265e-79	AT1G67590.Remorin family protein.Gene
C04p000450.1_BnaEXP	A07p033780.1_BnaEXP	0.649244	1.51472e-79	BBH_AT1G75710_AT1G75710.C2H2-like zinc finger protein
C04p000450.1_BnaEXP	A03p040640.1_BnaEXP	0.649198	1.5695e-79	AT5G60930.P-loop containing nucleoside triphosphate hydrolases superfamily protein.Gene
C04p000450.1_BnaEXP	C06p022520.1_BnaEXP	0.649018	1.80587e-79	AT1G77000.SKP2B.RNI-like superfamily protein.Gene_%%%_AT1G21410.SKP2A.F-box/RNI-like superfamily protein.Gene
C04p000450.1_BnaEXP	A04p001730.1_BnaEXP	0.648917	1.95358e-79	BBH_AT1G75950_SKP1.S phase kinase-associated protein 1
C04p000450.1_BnaEXP	A03p026350.1_BnaEXP	0.648898	1.98397e-79	AT1G66100.Plant thionin.Gene_%%%_AT5G36910.THI2.2.thionin 2.2.Gene_%%%_AT2G15010.Plant thionin.Gene
C04p000450.1_BnaEXP	C01p038590.1_BnaEXP	0.648866	2.03374e-79	AT3G15790.MBD11.methyl-CPG-binding domain 11.Gene
C04p000450.1_BnaEXP	R2153c_chrC03p000220.1_BnaEXP	0.648738	2.24753e-79	BBH_AT1G24260_SEP3.K-box region and MADS-box transcription factor family protein
C04p000450.1_BnaEXP	C09p042860.1_BnaEXP	0.648647	2.41248e-79	AT5G52230.MBD13.methyl-CPG-binding domain protein 13.Gene
C04p000450.1_BnaEXP	A04p001900.1_BnaEXP	0.648553	2.59558e-79	BBH_AT3G59530_LAP3.Calcium-dependent phosphotriesterase superfamily protein
C04p000450.1_BnaEXP	A06p032410.1_BnaEXP	0.648506	2.69118e-79	AT3G29030.EXPA5.expansin A5.Gene
C04p000450.1_BnaEXP	A09p020760.1_BnaEXP	0.648485	2.73526e-79	BBH_AT5G41770_AT5G41770.crooked neck protein, putative / cell cycle protein
C04p000450.1_BnaEXP	A06p021720.1_BnaEXP	0.648249	3.28835e-79	AT3G48460.GDSL-like Lipase/Acylhydrolase superfamily protein.Gene
C04p000450.1_BnaEXP	C08p045530.1_BnaEXP	0.648219	3.36416e-79	BBH_AT1G12930_AT1G12930.ARM repeat superfamily protein
C04p000450.1_BnaEXP	C06p036660.1_BnaEXP	0.648019	3.93158e-79	BBH_AT1G74010_AT1G74010.Calcium-dependent phosphotriesterase superfamily protein
C04p000450.1_BnaEXP	C01p027170.1_BnaEXP	0.647997	3.99701e-79	AT1G60620.RPAC43.RNA polymerase I subunit 43.Gene
C04p000450.1_BnaEXP	R21424_chrA01p000030.1_BnaEXP	0.647941	4.17478e-79	BBH_AT3G02760_AT3G02760.Class II aaRS and biotin synthetases superfamily protein
C04p000450.1_BnaEXP	C08p028280.1_BnaEXP	0.647824	4.57396e-79	AT3G52780.PAP20.Purple acid phosphatases superfamily protein.Gene
C04p000450.1_BnaEXP	A09p050210.1_BnaEXP	0.6477	5.03558e-79	AT1G13790.FDM4.XH/XS domain-containing protein.Gene
C04p000450.1_BnaEXP	R21835_chrA05p000420.1_BnaEXP	0.64731	6.8107e-79	BBH_AT3G02310_SEP2.K-box region and MADS-box transcription factor family protein
C04p000450.1_BnaEXP	C04p036600.1_BnaEXP	0.647299	6.8732e-79	BBH_AT2G23990_ENODL11.early nodulin-like protein 11
C04p000450.1_BnaEXP	A09p004750.1_BnaEXP	0.647213	7.34453e-79	AT5G26731.hypothetical protein.Gene
C04p000450.1_BnaEXP	A10p028520.1_BnaEXP	0.647117	7.91179e-79	RBH_AT5G03060_AT5G03060.striatin-like protein
C04p000450.1_BnaEXP	C04p017550.1_BnaEXP	0.647082	8.12857e-79	BBH_AT2G35630_MOR1.ARM repeat superfamily protein
C04p000450.1_BnaEXP	C07p015780.1_BnaEXP	0.647072	8.19027e-79	AT2G03810.18S pre-ribosomal assembly protein gar2-like protein.Gene
C04p000450.1_BnaEXP	A09p024040.1_BnaEXP	0.64705	8.33224e-79	BBH_AT2G03510_AT2G03510.SPFH/Band 7/PHB domain-containing membrane-associated protein family
C04p000450.1_BnaEXP	A05p024640.1_BnaEXP	0.647033	8.44571e-79	AT3G19050.POK2.phragmoplast orienting kinesin 2.Gene
C04p000450.1_BnaEXP	C09p043600.1_BnaEXP	0.646996	8.69144e-79	AT5G53000.TAP46.2A phosphatase associated protein of 46 kD.Gene
C04p000450.1_BnaEXP	A10p018480.1_BnaEXP	0.646987	8.74771e-79	BBH_AT5G17220_GSTF12.glutathione S-transferase phi 12
C04p000450.1_BnaEXP	A06p028870.1_BnaEXP	0.646908	9.30325e-79	AT5G25580.hypothetical protein.Gene
C04p000450.1_BnaEXP	C08p016370.1_BnaEXP	0.646799	1.01153e-78	BBH_AT1G10060_BCAT-1.branched-chain amino acid transaminase 1
C04p000450.1_BnaEXP	C03p046640.1_BnaEXP	0.646635	1.14864e-78	AT2G04865.Aminotransferase-like, plant mobile domain family protein.Gene
C04p000450.1_BnaEXP	C03p021570.1_BnaEXP	0.646502	1.27318e-78	AT2G37080.RIP2.ROP interactive partner 3.Gene
C04p000450.1_BnaEXP	C03p039310.1_BnaEXP	0.64639	1.3881e-78	AT3G12640.RNA binding (RRM/RBD/RNP motifs) family protein.Gene
C04p000450.1_BnaEXP	A10p017780.1_BnaEXP	0.646252	1.54428e-78	RBH_AT5G18090_AT5G18090.AP2/B3-like transcriptional factor family protein
C04p000450.1_BnaEXP	C08p017860.1_BnaEXP	0.64613	1.69687e-78	BBH_AT1G62480_AT1G62480.Vacuolar calcium-binding protein-like protein
C04p000450.1_BnaEXP	A09p025970.1_BnaEXP	0.646128	1.69874e-78	AT4G11990.Cell cycle regulated microtubule associated protein.Gene
C04p000450.1_BnaEXP	A05p030050.1_BnaEXP	0.645897	2.02989e-78	BBH_AT3G11910_UBP13.ubiquitin-specific protease 13
C04p000450.1_BnaEXP	A06p014660.1_BnaEXP	0.645722	2.32236e-78	AT2G05635.DNA repair DEAD helicase RAD3/XP-D subfamily protein.Gene_%%%_AT1G20750.RAD3-like DNA-binding helicase protein.Gene_%%%_AT1G20720.RAD3-like DNA-binding helicase protein.Gene
C04p000450.1_BnaEXP	C03p055860.1_BnaEXP	0.645713	2.33866e-78	BBH_AT4G14330_AT4G14330.P-loop containing nucleoside triphosphate hydrolases superfamily protein
C04p000450.1_BnaEXP	A02p001180.1_BnaEXP	0.645711	2.34256e-78	AT5G04530.KCS19.3-ketoacyl-CoA synthase 19.Gene
C04p000450.1_BnaEXP	R93_chrC03p000110.1_BnaEXP	0.645692	2.37796e-78	AT3G44050.P-loop containing nucleoside triphosphate hydrolases superfamily protein.Gene
C04p000450.1_BnaEXP	C04p021060.1_BnaEXP	0.645634	2.48517e-78	RBH_AT3G60380_AT3G60380.cotton fiber protein
C04p000450.1_BnaEXP	A09p013000.1_BnaEXP	0.645623	2.50681e-78	AT1G63820.CCT motif family protein.Gene
C04p000450.1_BnaEXP	A09p013510.1_BnaEXP	0.645583	2.58509e-78	AT1G62830.LDL1.LSD1-like 1.Gene
C04p000450.1_BnaEXP	C05p012740.1_BnaEXP	0.645579	2.59292e-78	RBH_AT1G16290_AT1G16290.transglycosylase
C04p000450.1_BnaEXP	A03p048670.1_BnaEXP	0.64547	2.81955e-78	BBH_AT4G26590_OPT5.oligopeptide transporter 5
C04p000450.1_BnaEXP	C01p019210.1_BnaEXP	0.645345	3.10546e-78	RBH_AT4G27660_AT4G27660.hypothetical protein
C04p000450.1_BnaEXP	A06p016540.1_BnaEXP	0.645269	3.29204e-78	RBH_AT3G48670_IDN2.XH/XS domain-containing protein
C04p000450.1_BnaEXP	A09p027290.1_BnaEXP	0.645263	3.30716e-78	AT4G09960.STK.K-box region and MADS-box transcription factor family protein.Gene
C04p000450.1_BnaEXP	C04p039160.1_BnaEXP	0.645225	3.40451e-78	AT2G27760.IPT2.tRNAisopentenyltransferase 2.Gene
C04p000450.1_BnaEXP	A03p014340.1_BnaEXP	0.645204	3.46175e-78	BBH_AT5G51130_AT5G51130.S-adenosyl-L-methionine-dependent methyltransferases superfamily protein
C04p000450.1_BnaEXP	A09p054360.1_BnaEXP	0.645151	3.60383e-78	AT1G05830.ATX2.trithorax-like protein 2.Gene
C04p000450.1_BnaEXP	C05p019290.2_BnaEXP	0.645145	3.62118e-78	AT1G23320.TAR1.tryptophan aminotransferase related 1.Gene
C04p000450.1_BnaEXP	A01p011800.1_BnaEXP	0.645141	3.63139e-78	BBH_AT4G21750_ATML1.Homeobox-leucine zipper family protein / lipid-binding START domain-containing protein
C04p000450.1_BnaEXP	A08p011300.1_BnaEXP	0.645128	3.67001e-78	AT4G22860.Cell cycle regulated microtubule associated protein.Gene
C04p000450.1_BnaEXP	C09p024660.1_BnaEXP	0.645116	3.70271e-78	BBH_AT2G03120_SPP.signal peptide peptidase
C04p000450.1_BnaEXP	C05p015120.1_BnaEXP	0.645088	3.78281e-78	BBH_AT1G18950_AT1G18950.DDT domain superfamily
C04p000450.1_BnaEXP	A06p021830.1_BnaEXP	0.644849	4.54657e-78	AT5G63550.DEK domain-containing chromatin associated protein.Gene_%%%_AT3G48710.DEK domain-containing chromatin associated protein.Gene
C04p000450.1_BnaEXP	A08p017830.1_BnaEXP	0.644845	4.55895e-78	AT4G39160.Homeodomain-like superfamily protein.Gene
C04p000450.1_BnaEXP	A06p021220.1_BnaEXP	0.644844	4.5641e-78	AT3G44050.P-loop containing nucleoside triphosphate hydrolases superfamily protein.Gene
C04p000450.1_BnaEXP	A01p006700.1_BnaEXP	0.644666	5.23216e-78	BBH_AT4G29760_AT4G29760.target of trans acting-siR480/255 protein
C04p000450.1_BnaEXP	A10p023480.1_BnaEXP	0.644622	5.41119e-78	BBH_AT5G10070_AT5G10070.RNase L inhibitor protein-like protein
C04p000450.1_BnaEXP	A08p006860.1_BnaEXP	0.644613	5.44706e-78	AT5G33300.chromosome-associated kinesin-like protein.Gene
C04p000450.1_BnaEXP	A03p047760.1_BnaEXP	0.644609	5.46657e-78	RBH_AT4G24970_AT4G24970.Histidine kinase-, DNA gyrase B-, and HSP90-like ATPase family protein
C04p000450.1_BnaEXP	A07p022180.1_BnaEXP	0.644579	5.59022e-78	BBH_AT1G77000_SKP2B.RNI-like superfamily protein
C04p000450.1_BnaEXP	C07p015480.1_BnaEXP	0.644555	5.69427e-78	AT2G03470.ELM2 domain-containing protein.Gene
C04p000450.1_BnaEXP	C07p013520.1_BnaEXP	0.64454	5.76163e-78	AT5G47490.RGPR-like protein.Gene
C04p000450.1_BnaEXP	C09p024630.1_BnaEXP	0.644503	5.92501e-78	BBH_AT2G03060_AGL30.AGAMOUS-like 30
C04p000450.1_BnaEXP	C05p001810.1_BnaEXP	0.644442	6.21322e-78	AT1G03470.NET3A.Kinase interacting (KIP1-like) family protein.Gene
C04p000450.1_BnaEXP	A01p004450.1_BnaEXP	0.644404	6.39687e-78	BBH_AT4G33270_CDC20.1.Transducin family protein / WD-40 repeat family protein
C04p000450.1_BnaEXP	R67_chrAC05p000560.1_BnaEXP	0.6444	6.41383e-78	AT1G32050.SCAMP5.SCAMP family protein.Gene
C04p000450.1_BnaEXP	C08p012770.1_BnaEXP	0.644332	6.75702e-78	BBH_AT4G16610_AT4G16610.C2H2-like zinc finger protein
C04p000450.1_BnaEXP	C02p011700.1_BnaEXP	0.644218	7.37624e-78	AT5G59350.transmembrane protein.Gene
C04p000450.1_BnaEXP	C08p017780.1_BnaEXP	0.644108	8.01912e-78	AT1G11950.Transcription factor jumonji (jmjC) domain-containing protein.Gene
C04p000450.1_BnaEXP	C05p019490.1_BnaEXP	0.644094	8.11082e-78	AT1G23420.INO.Plant-specific transcription factor YABBY family protein.Gene
C04p000450.1_BnaEXP	A07p012690.1_BnaEXP	0.644006	8.66996e-78	BBH_AT5G67070_RALFL34.ralf-like 34
C04p000450.1_BnaEXP	C02p009850.1_BnaEXP	0.643721	1.07881e-77	AT5G21150.AGO9.Argonaute family protein.Gene
C04p000450.1_BnaEXP	A09p055160.1_BnaEXP	0.643716	1.08232e-77	AT1G03910.cactus-binding carboxy-terminal, cactin.Gene_%%%_AT2G36815.mid region of cactin.Gene
C04p000450.1_BnaEXP	C05p023110.1_BnaEXP	0.643684	1.10958e-77	BBH_AT1G28420_HB-1.homeobox-1
C04p000450.1_BnaEXP	C05p011300.1_BnaEXP	0.643668	1.12342e-77	AT1G14840.MAP70-4.microtubule-associated proteins 70-4.Gene
C04p000450.1_BnaEXP	A04p006470.1_BnaEXP	0.643645	1.14271e-77	AT4G14200.Pentatricopeptide repeat (PPR) superfamily protein.Gene
C04p000450.1_BnaEXP	A04p009270.1_BnaEXP	0.643277	1.5141e-77	AT5G39220.alpha/beta-Hydrolases superfamily protein.Gene
C04p000450.1_BnaEXP	C09p048090.1_BnaEXP	0.643226	1.57405e-77	AT4G06634.YY1.zinc finger (C2H2 type) family protein.Gene
C04p000450.1_BnaEXP	C04p018590.1_BnaEXP	0.643167	1.64643e-77	AT2G28240.ATP-dependent helicase family protein.Gene
C04p000450.1_BnaEXP	A09p044010.1_BnaEXP	0.643073	1.76949e-77	AT2G25130.ARM repeat superfamily protein.Gene
C04p000450.1_BnaEXP	C03p067420.1_BnaEXP	0.642941	1.95611e-77	RBH_AT3G17540_AT3G17540.F-box and associated interaction domains-containing protein
C04p000450.1_BnaEXP	C03p009030.1_BnaEXP	0.642913	1.99785e-77	BBH_AT5G15880_AT5G15880.golgin family A protein
C04p000450.1_BnaEXP	C08p029450.1_BnaEXP	0.642752	2.25932e-77	AT3G54270.sucrose-6F-phosphate phosphohydrolase family protein.Gene
C04p000450.1_BnaEXP	C02p012750.1_BnaEXP	0.642664	2.41607e-77	BBH_AT5G57860_AT5G57860.Ubiquitin-like superfamily protein
C04p000450.1_BnaEXP	C04p033760.1_BnaEXP	0.642599	2.53838e-77	BBH_AT1G11510_AT1G11510.DNA-binding storekeeper protein-related transcriptional regulator
C04p000450.1_BnaEXP	C05p042500.1_BnaEXP	0.642587	2.56144e-77	AT3G08730.PK1.protein-serine kinase 1.Gene
C04p000450.1_BnaEXP	C06p001470.1_BnaEXP	0.642549	2.63728e-77	AT1G47610.Transducin/WD40 repeat-like superfamily protein.Gene
C04p000450.1_BnaEXP	R40p000670.1_BnaEXP	0.642478	2.78259e-77	AT1G26090.P-loop containing nucleoside triphosphate hydrolases superfamily protein.Gene
C04p000450.1_BnaEXP	A04p028270.1_BnaEXP	0.642441	2.86347e-77	AT2G46790.PRR9.pseudo-response regulator 9.Gene_%%%_AT2G46670.CCT motif family protein.Gene
C04p000450.1_BnaEXP	C06p018390.1_BnaEXP	0.6424	2.95303e-77	BBH_AT3G58440_AT3G58440.TRAF-like superfamily protein
C04p000450.1_BnaEXP	A03p039900.1_BnaEXP	0.642328	3.11865e-77	BBH_AT2G16400_BLH7.BEL1-like homeodomain 7
C04p000450.1_BnaEXP	A06p026210.1_BnaEXP	0.642285	3.22344e-77	AT2G18880.VEL2.vernalization5/VIN3-like protein.Gene
C04p000450.1_BnaEXP	C05p034780.1_BnaEXP	0.64225	3.31052e-77	AT3G16290.EMB2083.AAA-type ATPase family protein.Gene
C04p000450.1_BnaEXP	A09p014700.1_BnaEXP	0.642188	3.46878e-77	AT1G60810.ACLA-2.ATP-citrate lyase A-2.Gene
C04p000450.1_BnaEXP	A10p014140.1_BnaEXP	0.642164	3.53444e-77	AT5G59900.Pentatricopeptide repeat (PPR) superfamily protein.Gene
C04p000450.1_BnaEXP	A10p002000.1_BnaEXP	0.642067	3.80356e-77	AT1G03780.TPX2.targeting protein for XKLP2.Gene_%%%_AT5G44270.TPX2 (targeting protein for Xklp2) protein family.Gene
C04p000450.1_BnaEXP	A02p005610.1_BnaEXP	0.64197	4.09466e-77	BBH_AT5G15510_AT5G15510.TPX2 (targeting protein for Xklp2) protein family
C04p000450.1_BnaEXP	A01p003140.1_BnaEXP	0.641966	4.10783e-77	AT4G35020.RAC3.RAC-like 3.Gene
C04p000450.1_BnaEXP	A04p000570.1_BnaEXP	0.641863	4.44071e-77	AT3G62300.DUF7.agenet domain protein (DOMAIN OF UNKNOWN FUNCTION 724 7).Gene
C04p000450.1_BnaEXP	A09p051910.1_BnaEXP	0.641817	4.60014e-77	BBH_AT1G10930_RECQ4A.DNA helicase (RECQl4A)
C04p000450.1_BnaEXP	C03p053020.1_BnaEXP	0.64179	4.69354e-77	AT5G64170.dentin sialophosphoprotein-like protein.Gene
C04p000450.1_BnaEXP	A08p014530.1_BnaEXP	0.641751	4.83351e-77	BBH_AT4G28600_NPGR2.no pollen germination related 2
C04p000450.1_BnaEXP	A01p011550.1_BnaEXP	0.641714	4.97453e-77	BBH_AT4G21480_STP12.sugar transporter protein 12
C04p000450.1_BnaEXP	C09p034450.1_BnaEXP	0.6416	5.42266e-77	AT5G22940.F8H.glucuronoxylan glucuronosyltransferase, putative.Gene
C04p000450.1_BnaEXP	A06p014150.1_BnaEXP	0.641589	5.46739e-77	AT1G19990.nucleolin.Gene
C04p000450.1_BnaEXP	C04p029820.1_BnaEXP	0.641477	5.95254e-77	AT5G37010.rho GTPase-activating protein.Gene
C04p000450.1_BnaEXP	C06p015880.1_BnaEXP	0.641474	5.96658e-77	BBH_AT3G54080_AT3G54080.Concanavalin A-like lectin family protein
C04p000450.1_BnaEXP	A03p013310.1_BnaEXP	0.641467	5.99742e-77	AT5G53620.RNA polymerase II degradation factor.Gene
C04p000450.1_BnaEXP	C09p028070.1_BnaEXP	0.641363	6.49069e-77	N/A
C04p000450.1_BnaEXP	C06p002580.1_BnaEXP	0.641305	6.78153e-77	BBH_AT1G48900_AT1G48900.Signal recognition particle, SRP54 subunit protein
C04p000450.1_BnaEXP	A07p001770.1_BnaEXP	0.641291	6.85148e-77	AT2G18630.transmembrane protein, putative (DUF677).Gene
C04p000450.1_BnaEXP	A06p031580.1_BnaEXP	0.641256	7.0382e-77	AT5G48090.ELP1.EDM2-like protein1.Gene
C04p000450.1_BnaEXP	A09p027610.1_BnaEXP	0.641169	7.5177e-77	AT4G09680.CTC1.conserved telomere maintenance component 1.Gene
C04p000450.1_BnaEXP	C03p066180.1_BnaEXP	0.64114	7.6817e-77	BBH_AT1G51405_AT1G51405.myosin-like protein
C04p000450.1_BnaEXP	A09p021950.1_BnaEXP	0.640956	8.83416e-77	N/A
C04p000450.1_BnaEXP	C01p013030.2_BnaEXP	0.640926	9.03155e-77	AT4G21800.QQT2.P-loop containing nucleoside triphosphate hydrolases superfamily protein.Gene
C04p000450.1_BnaEXP	R21835_chrA05p000120.1_BnaEXP	0.640897	9.23733e-77	AT3G01140.MYB106.myb domain protein 106.Gene
C04p000450.1_BnaEXP	A01p032280.1_BnaEXP	0.640858	9.51193e-77	BBH_AT3G18490_ASPG1.Eukaryotic aspartyl protease family protein
C04p000450.1_BnaEXP	A04p004410.1_BnaEXP	0.64071	1.06357e-76	BBH_AT3G54540_ABCF4.general control non-repressible 4
C04p000450.1_BnaEXP	C08p033050.1_BnaEXP	0.640658	1.10618e-76	BBH_AT4G15420_AT4G15420.Ubiquitin fusion degradation UFD1 family protein
C04p000450.1_BnaEXP	C06p020330.1_BnaEXP	0.64057	1.18228e-76	AT3G61250.MYB17.myb domain protein 17.Gene
C04p000450.1_BnaEXP	C02p021620.1_BnaEXP	0.640507	1.23967e-76	AT5G52410.oxidoreductase/transition metal ion-binding protein.Gene
C04p000450.1_BnaEXP	C06p022120.1_BnaEXP	0.640466	1.27854e-76	BBH_AT1G80790_FDM5.XH/XS domain-containing protein
C04p000450.1_BnaEXP	A07p021330.1_BnaEXP	0.640382	1.36273e-76	BBH_AT1G79450_ALIS5.ALA-interacting subunit 5
C04p000450.1_BnaEXP	A03p031400.1_BnaEXP	0.640232	1.52578e-76	RBH_AT3G09360_AT3G09360.Cyclin/Brf1-like TBP-binding protein
C04p000450.1_BnaEXP	A03p003780.1_BnaEXP	0.640227	1.53158e-76	BBH_AT5G09870_CESA5.cellulose synthase 5
C04p000450.1_BnaEXP	C07p026950.1_BnaEXP	0.640144	1.63095e-76	BBH_AT1G06140_MEF3.Pentatricopeptide repeat (PPR) superfamily protein
C04p000450.1_BnaEXP	A06p004850.1_BnaEXP	0.640125	1.65489e-76	AT1G08040.trimethylguanosine synthase (DUF707).Gene
C04p000450.1_BnaEXP	A06p016740.1_BnaEXP	0.640068	1.72691e-76	AT3G48410.alpha/beta-Hydrolases superfamily protein.Gene
C04p000450.1_BnaEXP	A05p029310.1_BnaEXP	0.640027	1.78077e-76	AT3G12810.PIE1.SNF2 domain-containing protein / helicase domain-containing protein.Gene
C04p000450.1_BnaEXP	A08p027560.1_BnaEXP	0.639931	1.91542e-76	BBH_AT1G10060_BCAT-1.branched-chain amino acid transaminase 1
C04p000450.1_BnaEXP	C06p037480.1_BnaEXP	0.639907	1.94956e-76	AT1G75150.DNA ligase-like protein.Gene
C04p000450.1_BnaEXP	C06p006430.1_BnaEXP	0.6398	2.11353e-76	BBH_AT1G52980_AtNug2.GTP-binding family protein
C04p000450.1_BnaEXP	C08p008810.1_BnaEXP	0.639568	2.51626e-76	AT5G35400.Pseudouridine synthase family protein.Gene
C04p000450.1_BnaEXP	C02p008800.1_BnaEXP	0.639539	2.57276e-76	N/A
C04p000450.1_BnaEXP	A09p047380.1_BnaEXP	0.639448	2.75493e-76	AT1G18950.DDT domain superfamily.Gene
C04p000450.1_BnaEXP	A09p048540.1_BnaEXP	0.63944	2.77101e-76	BBH_AT1G16500_AT1G16500.filamentous hemagglutinin transporter
C04p000450.1_BnaEXP	C07p022140.1_BnaEXP	0.639439	2.77423e-76	AT5G25580.hypothetical protein.Gene
C04p000450.1_BnaEXP	A08p018360.1_BnaEXP	0.639409	2.83586e-76	BBH_AT4G14330_AT4G14330.P-loop containing nucleoside triphosphate hydrolases superfamily protein
C04p000450.1_BnaEXP	A10p017400.1_BnaEXP	0.639394	2.86953e-76	BBH_AT5G18620_CHR17.chromatin remodeling factor17
C04p000450.1_BnaEXP	A02p033350.1_BnaEXP	0.639379	2.90264e-76	AT5G40040.60S acidic ribosomal protein family.Gene_%%%_AT3G28500.60S acidic ribosomal protein family.Gene
C04p000450.1_BnaEXP	C06p022420.1_BnaEXP	0.639371	2.91808e-76	AT1G79450.ALIS5.ALA-interacting subunit 5.Gene
C04p000450.1_BnaEXP	A04p000740.1_BnaEXP	0.639324	3.02319e-76	AT3G61950.basic helix-loop-helix (bHLH) DNA-binding superfamily protein.Gene
C04p000450.1_BnaEXP	C09p022770.1_BnaEXP	0.639303	3.07163e-76	AT5G46070.Guanylate-binding family protein.Gene
C04p000450.1_BnaEXP	A01p005280.1_BnaEXP	0.639008	3.83365e-76	RBH_AT4G32420_AT4G32420.Cyclophilin-like peptidyl-prolyl cis-trans isomerase family protein
C04p000450.1_BnaEXP	A09p000720.1_BnaEXP	0.639	3.85879e-76	AT4G00830.LIF2.RNA-binding (RRM/RBD/RNP motifs) family protein.Gene
C04p000450.1_BnaEXP	A09p010090.1_BnaEXP	0.638986	3.89925e-76	BBH_AT4G36690_ATU2AF65A.U2 snRNP auxilliary factor, large subunit, splicing factor
C04p000450.1_BnaEXP	C09p023260.1_BnaEXP	0.638946	4.01717e-76	AT5G46880.HB-7.homeobox-7.Gene
C04p000450.1_BnaEXP	C08p027080.1_BnaEXP	0.638903	4.14829e-76	BBH_AT3G51280_AT3G51280.Tetratricopeptide repeat (TPR)-like superfamily protein
C04p000450.1_BnaEXP	C09p035240.1_BnaEXP	0.638902	4.15151e-76	AT5G22030.UBP8.ubiquitin-specific protease 8.Gene
C04p000450.1_BnaEXP	C01p026490.1_BnaEXP	0.638844	4.33772e-76	BBH_AT5G12110_AT5G12110.elongation factor 1-beta 1
C04p000450.1_BnaEXP	A10p029380.1_BnaEXP	0.638801	4.48103e-76	AT5G01660.influenza virus NS1A-binding protein.Gene
C04p000450.1_BnaEXP	A06p039150.1_BnaEXP	0.638711	4.79228e-76	AT5G43990.SUVR2.SET-domain containing protein lysine methyltransferase family protein.Gene_%%%_AT1G04050.SUVR1.histone-lysine N-methyltransferase SUVR2-like protein.Gene
C04p000450.1_BnaEXP	C06p013310.1_BnaEXP	0.6387	4.83214e-76	BBH_AT5G36890_BGLU42.beta glucosidase 42
C04p000450.1_BnaEXP	C02p038380.1_BnaEXP	0.638566	5.34273e-76	AT5G23940.PEL3.HXXXD-type acyl-transferase family protein.Gene
C04p000450.1_BnaEXP	A06p032610.1_BnaEXP	0.63852	5.52946e-76	AT3G28760.3-dehydroquinate synthase.Gene
C04p000450.1_BnaEXP	C05p025610.1_BnaEXP	0.638469	5.74805e-76	AT1G31280.AGO2.Argonaute family protein.Gene_%%%_AT1G31290.AGO3.ARGONAUTE 3.Gene
C04p000450.1_BnaEXP	C03p023850.1_BnaEXP	0.638385	6.11747e-76	AT2G40620.Basic-leucine zipper (bZIP) transcription factor family protein.Gene
C04p000450.1_BnaEXP	A07p008770.1_BnaEXP	0.638231	6.86589e-76	BBH_AT1G24260_SEP3.K-box region and MADS-box transcription factor family protein
C04p000450.1_BnaEXP	C04p016000.1_BnaEXP	0.638194	7.06274e-76	BBH_AT2G34200_AT2G34200.RING/FYVE/PHD zinc finger superfamily protein
C04p000450.1_BnaEXP	C09p040160.1_BnaEXP	0.638092	7.61875e-76	N/A
C04p000450.1_BnaEXP	C05p008650.1_BnaEXP	0.638007	8.1227e-76	AT1G11410.S-locus lectin protein kinase family protein.Gene
C04p000450.1_BnaEXP	R94p002770.1_BnaEXP	0.637841	9.19258e-76	BBH_AT3G44220_AT3G44220.Late embryogenesis abundant (LEA) hydroxyproline-rich glycoprotein family
C04p000450.1_BnaEXP	C05p030470.1_BnaEXP	0.637805	9.44436e-76	RBH_AT3G20010_AT3G20010.SNF2 domain-containing protein / helicase domain-containing protein / zinc finger protein-like protein
C04p000450.1_BnaEXP	A08p002770.1_BnaEXP	0.63777	9.69883e-76	AT1G49870.myosin-2 heavy chain-like protein.Gene
C04p000450.1_BnaEXP	C07p013530.1_BnaEXP	0.637704	1.01836e-75	BBH_AT5G47500_PME5.Pectin lyase-like superfamily protein
C04p000450.1_BnaEXP	A05p025250.1_BnaEXP	0.63768	1.03755e-75	BBH_AT3G18380_SHH2.DNA-BINDING TRANSCRIPTION FACTOR 2
C04p000450.1_BnaEXP	A10p007740.1_BnaEXP	0.637672	1.04306e-75	AT5G51750.SBT1.3.subtilase 1.3.Gene
C04p000450.1_BnaEXP	C04p007040.1_BnaEXP	0.637661	1.05219e-75	BBH_AT1G53750_RPT1A.regulatory particle triple-A 1A
C04p000450.1_BnaEXP	C03p024900.1_BnaEXP	0.637644	1.0657e-75	BBH_AT2G42880_MPK20.MAP kinase 20
C04p000450.1_BnaEXP	C03p015310.1_BnaEXP	0.637603	1.09837e-75	AT5G55760.SRT1.sirtuin 1.Gene
C04p000450.1_BnaEXP	C03p055540.1_BnaEXP	0.637502	1.18444e-75	AT1G30170.hypothetical protein (DUF295).Gene
C04p000450.1_BnaEXP	C09p039430.1_BnaEXP	0.637321	1.35595e-75	AT1G62680.Pentatricopeptide repeat (PPR) superfamily protein.Gene
C04p000450.1_BnaEXP	C08p027090.1_BnaEXP	0.637269	1.41007e-75	AT3G51290.pyridoxal-phosphate-dependent serine hydroxymethyltransferase, putative (DUF632).Gene
C04p000450.1_BnaEXP	A08p014610.1_BnaEXP	0.637227	1.45464e-75	BBH_AT4G28470_RPN1B.26S proteasome regulatory subunit S2 1B
C04p000450.1_BnaEXP	C08p041790.1_BnaEXP	0.637181	1.50592e-75	BBH_AT1G19330_AT1G19330.histone deacetylase complex subunit
C04p000450.1_BnaEXP	C01p012600.1_BnaEXP	0.63717	1.51748e-75	BBH_AT4G21430_B160.protein B160
C04p000450.1_BnaEXP	A03p040430.1_BnaEXP	0.637157	1.53293e-75	AT5G23080.TGH.SWAP (Suppressor-of-White-APricot)/surp domain-containing protein.Gene
C04p000450.1_BnaEXP	A01p017850.1_BnaEXP	0.637139	1.55385e-75	AT4G16660.heat shock protein 70 (Hsp 70) family protein.Gene
C04p000450.1_BnaEXP	R877450_chrC07p001550.1_BnaEXP	0.637011	1.70945e-75	AT2G19260.RING/FYVE/PHD zinc finger superfamily protein.Gene
C04p000450.1_BnaEXP	A01p020320.1_BnaEXP	0.636951	1.78772e-75	AT3G49240.emb1796.Pentatricopeptide repeat (PPR) superfamily protein.Gene
C04p000450.1_BnaEXP	A04p011150.1_BnaEXP	0.636948	1.79139e-75	AT5G41070.DRB5.dsRNA-binding protein 5.Gene
C04p000450.1_BnaEXP	C04p026130.1_BnaEXP	0.636889	1.87155e-75	AT3G54010.PAS1.FKBP-type peptidyl-prolyl cis-trans isomerase family protein.Gene
C04p000450.1_BnaEXP	C01p013100.1_BnaEXP	0.636864	1.90707e-75	AT4G21890.zinc finger MYND domain protein.Gene
C04p000450.1_BnaEXP	A09p048760.1_BnaEXP	0.636842	1.93892e-75	AT1G80790.FDM5.XH/XS domain-containing protein.Gene
C04p000450.1_BnaEXP	A05p030930.1_BnaEXP	0.636745	2.08319e-75	AT3G10840.alpha/beta-Hydrolases superfamily protein.Gene
C04p000450.1_BnaEXP	A01p016470.1_BnaEXP	0.636552	2.40646e-75	BBH_AT4G27060_TOR1.ARM repeat superfamily protein
C04p000450.1_BnaEXP	A06p025020.1_BnaEXP	0.636533	2.44032e-75	BBH_AT5G64960_CDKC2.cyclin dependent kinase group C2
C04p000450.1_BnaEXP	C07p003560.1_BnaEXP	0.636516	2.47046e-75	N/A
C04p000450.1_BnaEXP	C05p033220.1_BnaEXP	0.636505	2.49137e-75	AT3G18000.XPL1.S-adenosyl-L-methionine-dependent methyltransferases superfamily protein.Gene
C04p000450.1_BnaEXP	C06p024340.1_BnaEXP	0.63646	2.57548e-75	AT1G75390.bZIP44.basic leucine-zipper 44.Gene
C04p000450.1_BnaEXP	C02p036440.2_BnaEXP	0.636428	2.63836e-75	BBH_AT3G06670_AT3G06670.binding protein
C04p000450.1_BnaEXP	A03p040770.1_BnaEXP	0.636421	2.65132e-75	AT5G61120.zinc ion-binding protein.Gene
C04p000450.1_BnaEXP	C05p009190.1_BnaEXP	0.636386	2.72146e-75	AT1G13130.Cellulase (glycosyl hydrolase family 5) protein.Gene
C04p000450.1_BnaEXP	C05p044650.1_BnaEXP	0.636334	2.82846e-75	AT3G05600.alpha/beta-Hydrolases superfamily protein.Gene
C04p000450.1_BnaEXP	A06p034900.1_BnaEXP	0.636252	3.00796e-75	AT2G03810.18S pre-ribosomal assembly protein gar2-like protein.Gene
C04p000450.1_BnaEXP	A03p026010.1_BnaEXP	0.636224	3.07139e-75	AT1G54460.TPX2 (targeting protein for Xklp2) protein family.Gene
C04p000450.1_BnaEXP	C07p011950.1_BnaEXP	0.636111	3.33991e-75	RBH_AT5G46070_AT5G46070.Guanylate-binding family protein
C04p000450.1_BnaEXP	A01p034540.1_BnaEXP	0.636059	3.47019e-75	AT3G12145.FLR1.Leucine-rich repeat (LRR) family protein.Gene
C04p000450.1_BnaEXP	R67_chrAC05p000940.1_BnaEXP	0.635965	3.72275e-75	AT3G23070.CFM3A.CRM family member 3A.Gene
C04p000450.1_BnaEXP	C04p035430.1_BnaEXP	0.635938	3.79754e-75	BBH_AT2G22475_GEM.GRAM domain family protein
C04p000450.1_BnaEXP	R94p000010.1_BnaEXP	0.635782	4.26382e-75	BBH_AT1G26390_AT1G26390.FAD-binding Berberine family protein
C04p000450.1_BnaEXP	A08p020970.1_BnaEXP	0.635782	4.26382e-75	BBH_AT1G26390_AT1G26390.FAD-binding Berberine family protein
C04p000450.1_BnaEXP	C02p036580.1_BnaEXP	0.635755	4.34938e-75	BBH_AT5G27550_AT5G27550.P-loop containing nucleoside triphosphate hydrolases superfamily protein
C04p000450.1_BnaEXP	A02p012280.1_BnaEXP	0.635739	4.4019e-75	BBH_AT5G56170_LLG1.LORELEI-LIKE-GPI-ANCHORED PROTEIN 1
C04p000450.1_BnaEXP	R199_chrC09p000960.1_BnaEXP	0.635712	4.4909e-75	BBH_AT5G26120_ASD2.alpha-L-arabinofuranosidase 2
C04p000450.1_BnaEXP	C06p027100.1_BnaEXP	0.635683	4.58743e-75	AT1G70280.NHL domain-containing protein.Gene
C04p000450.1_BnaEXP	A09p024230.1_BnaEXP	0.63562	4.807e-75	AT2G03810.18S pre-ribosomal assembly protein gar2-like protein.Gene
C04p000450.1_BnaEXP	C05p031140.1_BnaEXP	0.635563	5.01411e-75	BBH_AT3G19553_PUT5.Amino acid permease family protein
C04p000450.1_BnaEXP	A03p014090.1_BnaEXP	0.635539	5.10402e-75	AT5G51840.junctophilin-like protein.Gene
C04p000450.1_BnaEXP	C06p028860.1_BnaEXP	0.635496	5.27246e-75	BBH_AT1G65060_4CL3.4-coumarate:CoA ligase 3
C04p000450.1_BnaEXP	A09p024100.2_BnaEXP	0.63549	5.29391e-75	BBH_AT4G12900_AT4G12900.Gamma interferon responsive lysosomal thiol (GILT) reductase family protein
C04p000450.1_BnaEXP	A09p039080.1_BnaEXP	0.635483	5.32363e-75	BBH_AT3G57020_AT3G57020.Calcium-dependent phosphotriesterase superfamily protein
C04p000450.1_BnaEXP	C01p029800.1_BnaEXP	0.635345	5.89303e-75	BBH_AT3G21250_ABCC8.multidrug resistance-associated protein 6
C04p000450.1_BnaEXP	A04p020770.1_BnaEXP	0.63531	6.05076e-75	AT2G21450.CHR34.chromatin remodeling 34.Gene
C04p000450.1_BnaEXP	A06p017480.1_BnaEXP	0.635281	6.18129e-75	RBH_AT3G47460_ATSMC2.Structural maintenance of chromosomes (SMC) family protein
C04p000450.1_BnaEXP	R2p000170.2_BnaEXP	0.635256	6.29633e-75	BBH_AT2G16920_UBC23.ubiquitin-conjugating enzyme 23
C04p000450.1_BnaEXP	C08p028920.1_BnaEXP	0.635225	6.44228e-75	BBH_AT3G53540_TRM19.afadin
C04p000450.1_BnaEXP	C07p016810.1_BnaEXP	0.635185	6.63511e-75	AT3G26700.Protein kinase superfamily protein.Gene_%%%_AT3G21450.Protein kinase superfamily protein.Gene
C04p000450.1_BnaEXP	C08p006220.2_BnaEXP	0.635097	7.08131e-75	BBH_AT1G45010_AT1G45010.TRAM, LAG1 and CLN8 (TLC) lipid-sensing domain containing protein
C04p000450.1_BnaEXP	A08p011120.1_BnaEXP	0.634883	8.29666e-75	BBH_AT1G11580_PMEPCRA.methylesterase PCR A
C04p000450.1_BnaEXP	A03p007350.1_BnaEXP	0.634872	8.36664e-75	BBH_AT5G17090_AT5G17090.Cystatin/monellin superfamily protein
C04p000450.1_BnaEXP	R21831p000140.1_BnaEXP	0.634823	8.6781e-75	RBH_AT3G06740_GATA15.GATA transcription factor 15
C04p000450.1_BnaEXP	C08p007780.1_BnaEXP	0.634792	8.87749e-75	AT3G12550.FDM3.XH/XS domain-containing protein.Gene
C04p000450.1_BnaEXP	A09p056330.1_BnaEXP	0.634752	9.14387e-75	AT1G01950.ARK2.armadillo repeat kinesin 2.Gene
C04p000450.1_BnaEXP	C05p031340.1_BnaEXP	0.634677	9.66406e-75	AT3G19370.filament-like protein (DUF869).Gene
C04p000450.1_BnaEXP	C06p024820.1_BnaEXP	0.63464	9.93604e-75	AT1G74650.MYB31.myb domain protein 31.Gene
C04p000450.1_BnaEXP	C03p030660.1_BnaEXP	0.634493	1.10684e-74	BBH_AT2G06090_AT2G06090.Plant self-incompatibility protein S1 family
C04p000450.1_BnaEXP	C09p019160.1_BnaEXP	0.634485	1.11405e-74	AT1G56670.GDSL-like Lipase/Acylhydrolase superfamily protein.Gene
C04p000450.1_BnaEXP	C01p019100.1_BnaEXP	0.634412	1.17588e-74	RBH_AT4G27595_AT4G27595.WEB family protein (DUF827)
C04p000450.1_BnaEXP	A09p003500.1_BnaEXP	0.634386	1.1981e-74	AT5G47820.FRA1.P-loop containing nucleoside triphosphate hydrolases superfamily protein.Gene
C04p000450.1_BnaEXP	C04p051010.1_BnaEXP	0.634355	1.22606e-74	BBH_AT2G45120_AT2G45120.C2H2-like zinc finger protein
C04p000450.1_BnaEXP	A09p025590.1_BnaEXP	0.634331	1.24764e-74	AT4G14700.ORC1A.origin recognition complex 1.Gene_%%%_AT4G12620.ORC1B.origin of replication complex 1B.Gene
C04p000450.1_BnaEXP	A06p036770.1_BnaEXP	0.634316	1.26206e-74	BBH_AT5G47690_AT5G47690.binding protein
C04p000450.1_BnaEXP	C03p029600.1_BnaEXP	0.634221	1.35305e-74	AT5G50310.Galactose oxidase/kelch repeat superfamily protein.Gene
C04p000450.1_BnaEXP	A05p022500.1_BnaEXP	0.634194	1.38113e-74	AT3G20520.SVL3.SHV3-like 3.Gene
C04p000450.1_BnaEXP	C08p015430.1_BnaEXP	0.634155	1.42113e-74	BBH_AT1G08780_AIP3.ABI3-interacting protein 3
C04p000450.1_BnaEXP	C08p043550.1_BnaEXP	0.634065	1.51906e-74	AT1G80790.FDM5.XH/XS domain-containing protein.Gene
C04p000450.1_BnaEXP	A08p003770.1_BnaEXP	0.634049	1.53627e-74	BBH_AT1G48090_AT1G48090.calcium-dependent lipid-binding family protein
C04p000450.1_BnaEXP	A10p010190.1_BnaEXP	0.634007	1.58429e-74	AT1G34355.PS1.forkhead-associated (FHA) domain-containing protein.Gene
C04p000450.1_BnaEXP	A08p026450.1_BnaEXP	0.633963	1.63757e-74	BBH_AT1G62480_AT1G62480.Vacuolar calcium-binding protein-like protein
C04p000450.1_BnaEXP	A01p018330.1_BnaEXP	0.633917	1.69367e-74	BBH_AT4G04910_NSF.AAA-type ATPase family protein
C04p000450.1_BnaEXP	A02p009160.1_BnaEXP	0.633872	1.7503e-74	AT5G22430.Pollen Ole e 1 allergen and extensin family protein.Gene
C04p000450.1_BnaEXP	C02p027140.1_BnaEXP	0.63386	1.76581e-74	AT1G74160.TRM4.LONGIFOLIA protein.Gene
C04p000450.1_BnaEXP	C02p038290.1_BnaEXP	0.633837	1.79578e-74	BBH_AT5G19740_AT5G19740.Peptidase M28 family protein
C04p000450.1_BnaEXP	A08p030640.1_BnaEXP	0.633808	1.83536e-74	BBH_AT1G02970_WEE1.WEE1-like kinase
C04p000450.1_BnaEXP	C05p019170.1_BnaEXP	0.633797	1.84983e-74	AT3G11880.transmembrane protein, putative (Protein of unknown function DUF2359, transmembrane).Gene_%%%_AT2G18070.hypothetical protein.Gene_%%%_AT1G23170.transmembrane protein (Protein of unknown function DUF2359, transmembrane).Gene
C04p000450.1_BnaEXP	A04p002520.1_BnaEXP	0.63377	1.88671e-74	AT3G57780.nucleolar-like protein.Gene
C04p000450.1_BnaEXP	A06p014520.1_BnaEXP	0.633687	2.00591e-74	AT1G20550.O-fucosyltransferase family protein.Gene
C04p000450.1_BnaEXP	C03p019460.1_BnaEXP	0.633624	2.10222e-74	AT2G32765.SUMO5.small ubiquitinrelated modifier 5.Gene
C04p000450.1_BnaEXP	A01p022000.1_BnaEXP	0.633544	2.22873e-74	BBH_AT4G14920_AT4G14920.Acyl-CoA N-acyltransferase with RING/FYVE/PHD-type zinc finger protein
C04p000450.1_BnaEXP	A03p040320.1_BnaEXP	0.633526	2.25937e-74	AT5G23260.TT16.K-box region and MADS-box transcription factor family protein.Gene
C04p000450.1_BnaEXP	C08p025450.1_BnaEXP	0.633429	2.42679e-74	BBH_AT3G49290_ABIL2.ABL interactor-like protein 2
C04p000450.1_BnaEXP	C05p002830.1_BnaEXP	0.633412	2.4558e-74	AT1G04730.CTF18.P-loop containing nucleoside triphosphate hydrolases superfamily protein.Gene
C04p000450.1_BnaEXP	R94p000490.1_BnaEXP	0.633412	2.45688e-74	AT3G43610.Spc97 / Spc98 family of spindle pole body (SBP) component.Gene
C04p000450.1_BnaEXP	C04p001710.1_BnaEXP	0.633355	2.56203e-74	AT2G40430.Nop53 protein.Gene
C04p000450.1_BnaEXP	A06p004880.1_BnaEXP	0.633291	2.68548e-74	AT5G56330.ACA8.alpha carbonic anhydrase 8.Gene_%%%_AT1G08065.ACA5.alpha carbonic anhydrase 5.Gene
C04p000450.1_BnaEXP	A09p034620.2_BnaEXP	0.633231	2.80581e-74	BBH_AT3G51380_IQD20.IQ-domain 20
C04p000450.1_BnaEXP	C05p032330.1_BnaEXP	0.633206	2.85771e-74	BBH_AT3G18550_BRC1.TCP family transcription factor
C04p000450.1_BnaEXP	C06p008020.1_BnaEXP	0.633184	2.9045e-74	BBH_AT4G15890_AT4G15890.binding protein
C04p000450.1_BnaEXP	C09p043960.1_BnaEXP	0.633161	2.95531e-74	AT5G53340.Galactosyltransferase family protein.Gene
C04p000450.1_BnaEXP	R196p000390.1_BnaEXP	0.633134	3.01456e-74	AT4G09960.STK.K-box region and MADS-box transcription factor family protein.Gene
C04p000450.1_BnaEXP	C04p006260.1_BnaEXP	0.633098	3.09423e-74	BBH_AT2G46040_AT2G46040.ARID/BRIGHT AND ELM2 DNA-binding domain-containing protein
C04p000450.1_BnaEXP	C09p053080.1_BnaEXP	0.633032	3.24748e-74	BBH_AT5G07180_ERL2.ERECTA-like 2
C04p000450.1_BnaEXP	A06p008440.1_BnaEXP	0.632945	3.46308e-74	BBH_AT1G12430_ARK3.armadillo repeat kinesin 3
C04p000450.1_BnaEXP	C09p053570.1_BnaEXP	0.632893	3.59689e-74	AT5G06940.Leucine-rich repeat receptor-like protein kinase family protein.Gene
C04p000450.1_BnaEXP	A03p040760.1_BnaEXP	0.632689	4.17968e-74	AT5G61090.Polynucleotidyl transferase, ribonuclease H-like superfamily protein.Gene
C04p000450.1_BnaEXP	A08p005230.1_BnaEXP	0.632665	4.25166e-74	AT4G12760.RPA-interacting protein A.Gene
C04p000450.1_BnaEXP	A01p003540.1_BnaEXP	0.632656	4.28114e-74	AT4G34500.Protein kinase superfamily protein.Gene
C04p000450.1_BnaEXP	C08p002000.1_BnaEXP	0.63258	4.52508e-74	BBH_AT1G06360_AT1G06360.Fatty acid desaturase family protein
C04p000450.1_BnaEXP	C05p020310.1_BnaEXP	0.632569	4.56276e-74	BBH_AT3G29810_COBL2.COBRA-like protein 2 precursor
C04p000450.1_BnaEXP	C07p026780.1_BnaEXP	0.632486	4.84839e-74	AT3G16630.KINESIN-13A.P-loop containing nucleoside triphosphate hydrolases superfamily protein.Gene
C04p000450.1_BnaEXP	A01p014280.1_BnaEXP	0.632465	4.92382e-74	BBH_AT4G24520_ATR1.P450 reductase 1
C04p000450.1_BnaEXP	C05p009110.1_BnaEXP	0.632442	5.00939e-74	AT1G13230.Leucine-rich repeat (LRR) family protein.Gene
C04p000450.1_BnaEXP	A06p028300.1_BnaEXP	0.63231	5.51698e-74	AT5G24850.CRY3.cryptochrome 3.Gene
C04p000450.1_BnaEXP	C04p031020.1_BnaEXP	0.632302	5.54841e-74	AT4G26900.AT-HF.HIS HF.Gene
C04p000450.1_BnaEXP	A09p041270.1_BnaEXP	0.632274	5.66264e-74	BBH_AT3G60350_ARABIDILLO-2.ARABIDILLO-2
C04p000450.1_BnaEXP	A07p019280.1_BnaEXP	0.632157	6.17334e-74	AT3G60970.ABCC15.multidrug resistance-associated protein 15.Gene_%%%_AT3G60160.ABCC9.multidrug resistance-associated protein 9.Gene
C04p000450.1_BnaEXP	C05p005510.1_BnaEXP	0.632121	6.3343e-74	AT5G56330.ACA8.alpha carbonic anhydrase 8.Gene_%%%_AT1G08065.ACA5.alpha carbonic anhydrase 5.Gene
C04p000450.1_BnaEXP	C05p034070.1_BnaEXP	0.632118	6.34953e-74	AT3G17130.Plant invertase/pectin methylesterase inhibitor superfamily protein.Gene
C04p000450.1_BnaEXP	C09p015770.1_BnaEXP	0.631998	6.93154e-74	AT1G62830.LDL1.LSD1-like 1.Gene
C04p000450.1_BnaEXP	C05p032890.1_BnaEXP	0.631967	7.09258e-74	AT3G18210.2-oxoglutarate (2OG) and Fe(II)-dependent oxygenase superfamily protein.Gene_%%%_AT1G47940.Pentatricopeptide repeat (PPR) superfamily protein.Gene_%%%_AT1G48740.2-oxoglutarate (2OG) and Fe(II)-dependent oxygenase superfamily protein.Gene_%%%_AT1G48700.2-oxoglutarate (2OG) and Fe(II)-dependent oxygenase superfamily protein.Gene_%%%_AT5G43660.2-oxoglutarate (2OG) and Fe(II)-dependent oxyg…
C04p000450.1_BnaEXP	C05p016640.1_BnaEXP	0.631961	7.12566e-74	AT1G21860.sks7.SKU5 similar 7.Gene_%%%_AT1G21850.sks8.SKU5 similar 8.Gene
C04p000450.1_BnaEXP	C07p003570.1_BnaEXP	0.631846	7.74921e-74	N/A
C04p000450.1_BnaEXP	C05p003940.1_BnaEXP	0.631811	7.94967e-74	BBH_AT1G05910_AT1G05910.cell division cycle protein 48-related / CDC48-like protein
C04p000450.1_BnaEXP	C03p065480.1_BnaEXP	0.631633	9.05346e-74	AT4G29940.PRHA.pathogenesis related homeodomain protein A.Gene
C04p000450.1_BnaEXP	A04p002390.1_BnaEXP	0.631618	9.15395e-74	AT3G58060.Cation efflux family protein.Gene
C04p000450.1_BnaEXP	R232p000040.1_BnaEXP	0.631602	9.26194e-74	AT3G49160.pyruvate kinase family protein.Gene
C04p000450.1_BnaEXP	A09p012800.1_BnaEXP	0.63156	9.55153e-74	RBH_AT5G26120_ASD2.alpha-L-arabinofuranosidase 2
C04p000450.1_BnaEXP	C07p007240.1_BnaEXP	0.63156	9.55158e-74	BBH_AT1G19990_AT1G19990.nucleolin
C04p000450.1_BnaEXP	A03p047240.1_BnaEXP	0.63145	1.03498e-73	AT4G24130.DUF538 family protein (Protein of unknown function, DUF538).Gene
C04p000450.1_BnaEXP	A08p000840.1_BnaEXP	0.631417	1.06016e-73	BBH_AT1G54280_AT1G54280.ATPase E1-E2 type family protein / haloacid dehalogenase-like hydrolase family protein
C04p000450.1_BnaEXP	A06p017100.1_BnaEXP	0.631397	1.0762e-73	BBH_AT5G62620_AT5G62620.Galactosyltransferase family protein
C04p000450.1_BnaEXP	C04p042520.1_BnaEXP	0.631359	1.10619e-73	AT2G21450.CHR34.chromatin remodeling 34.Gene
C04p000450.1_BnaEXP	A07p017250.1_BnaEXP	0.63131	1.14622e-73	BBH_AT3G54930_AT3G54930.Protein phosphatase 2A regulatory B subunit family protein
C04p000450.1_BnaEXP	R91_chrC04p000060.1_BnaEXP	0.631175	1.26467e-73	AT3G57060.binding protein.Gene
C04p000450.1_BnaEXP	C06p039750.1_BnaEXP	0.631127	1.31029e-73	AT1G78060.Glycosyl hydrolase family protein.Gene
C04p000450.1_BnaEXP	C08p016930.1_BnaEXP	0.630987	1.45146e-73	RBH_AT1G10950_TMN1.transmembrane nine 1
C04p000450.1_BnaEXP	A09p051920.1_BnaEXP	0.630983	1.45516e-73	BBH_AT1G10940_SNRK2.4.Protein kinase superfamily protein
C04p000450.1_BnaEXP	C08p038590.1_BnaEXP	0.630947	1.49412e-73	AT2G25130.ARM repeat superfamily protein.Gene
C04p000450.1_BnaEXP	C03p037310.1_BnaEXP	0.630916	1.52814e-73	BBH_AT3G10180_AT3G10180.P-loop containing nucleoside triphosphate hydrolases superfamily protein
C04p000450.1_BnaEXP	C08p022830.1_BnaEXP	0.630881	1.56738e-73	RBH_AT1G21700_SWI3C.SWITCH/sucrose nonfermenting 3C
C04p000450.1_BnaEXP	A01p016620.1_BnaEXP	0.630834	1.62229e-73	AT4G27240.zinc finger (C2H2 type) family protein.Gene
C04p000450.1_BnaEXP	C07p023960.1_BnaEXP	0.630801	1.6623e-73	AT5G23080.TGH.SWAP (Suppressor-of-White-APricot)/surp domain-containing protein.Gene
C04p000450.1_BnaEXP	R235p000090.1_BnaEXP	0.630772	1.69709e-73	BBH_AT2G20840_SCAMP3.Secretory carrier membrane protein (SCAMP) family protein
C04p000450.1_BnaEXP	C06p021560.1_BnaEXP	0.630717	1.76595e-73	AT1G79950.RAD3-like DNA-binding helicase protein.Gene
C04p000450.1_BnaEXP	C06p041700.1_BnaEXP	0.630692	1.79946e-73	AT1G80130.Tetratricopeptide repeat (TPR)-like superfamily protein.Gene
C04p000450.1_BnaEXP	A06p040280.1_BnaEXP	0.630682	1.8119e-73	RBH_AT4G38990_GH9B16.glycosyl hydrolase 9B16
C04p000450.1_BnaEXP	C05p030010.1_BnaEXP	0.63063	1.882e-73	AT3G20350.actin cytoskeleton-regulatory complex pan-like protein.Gene
C04p000450.1_BnaEXP	A05p012830.1_BnaEXP	0.630624	1.89066e-73	BBH_AT2G31280_CPUORF7.transcription factor bHLH155-like protein
C04p000450.1_BnaEXP	C03p019360.1_BnaEXP	0.630582	1.94915e-73	AT2G28050.Pentatricopeptide repeat (PPR) superfamily protein.Gene_%%%_AT2G32630.Pentatricopeptide repeat (PPR-like) superfamily protein.Gene
C04p000450.1_BnaEXP	A02p038980.1_BnaEXP	0.630505	2.06201e-73	AT5G62740.HIR1.SPFH/Band 7/PHB domain-containing membrane-associated protein family.Gene
C04p000450.1_BnaEXP	C04p025370.1_BnaEXP	0.630479	2.10038e-73	AT3G58060.Cation efflux family protein.Gene
C04p000450.1_BnaEXP	C01p010700.1_BnaEXP	0.630442	2.15832e-73	BBH_AT4G18960_AG.K-box region and MADS-box transcription factor family protein
C04p000450.1_BnaEXP	A09p026650.1_BnaEXP	0.630104	2.75962e-73	AT4G11080.3xHMG-box1.HMG (high mobility group) box protein.Gene
C04p000450.1_BnaEXP	A02p002190.1_BnaEXP	0.629928	3.13624e-73	RBH_AT5G07660_SMC6A.structural maintenance of chromosomes 6A
C04p000450.1_BnaEXP	R40268543_chrC03p002070.1_BnaEXP	0.629905	3.18827e-73	AT5G63260.Zinc finger C-x8-C-x5-C-x3-H type family protein.Gene_%%%_AT1G48195.Zinc finger C-x8-C-x5-C-x3-H type family protein.Gene
C04p000450.1_BnaEXP	C05p000780.1_BnaEXP	0.629803	3.4331e-73	BBH_AT1G01040_DCL1.dicer-like 1
C04p000450.1_BnaEXP	C09p013310.1_BnaEXP	0.629778	3.49747e-73	AT1G63100.GRAS family transcription factor.Gene
C04p000450.1_BnaEXP	A03p032900.1_BnaEXP	0.62972	3.64624e-73	AT3G12640.RNA binding (RRM/RBD/RNP motifs) family protein.Gene
C04p000450.1_BnaEXP	C05p002000.1_BnaEXP	0.629718	3.65268e-73	AT1G03780.TPX2.targeting protein for XKLP2.Gene_%%%_AT5G44270.TPX2 (targeting protein for Xklp2) protein family.Gene
C04p000450.1_BnaEXP	C01p019690.1_BnaEXP	0.629679	3.75757e-73	AT4G28190.ULT1.Developmental regulator, ULTRAPETALA.Gene
C04p000450.1_BnaEXP	A09p036550.1_BnaEXP	0.629659	3.81317e-73	BBH_AT3G53850_AT3G53850.Uncharacterized protein family (UPF0497)
C04p000450.1_BnaEXP	C06p040960.1_BnaEXP	0.629656	3.81944e-73	BBH_AT1G79460_GA2.Terpenoid cyclases/Protein prenyltransferases superfamily protein
C04p000450.1_BnaEXP	A02p000440.1_BnaEXP	0.629591	4.00419e-73	AT5G02770.MOS11.Protein MODIFIER OF SNC1 11.Gene
C04p000450.1_BnaEXP	A03p044560.1_BnaEXP	0.629532	4.18168e-73	AT3G29375.XH domain-containing protein.Gene
C04p000450.1_BnaEXP	A01p021550.1_BnaEXP	0.629491	4.30745e-73	BBH_AT3G51740_IMK2.inflorescence meristem receptor-like kinase 2
C04p000450.1_BnaEXP	C08p033990.1_BnaEXP	0.62946	4.40526e-73	AT3G59140.ABCC10.multidrug resistance-associated protein 14.Gene
C04p000450.1_BnaEXP	A08p027090.1_BnaEXP	0.629452	4.42984e-73	AT1G10930.RECQ4A.DNA helicase (RECQl4A).Gene
C04p000450.1_BnaEXP	A05p026230.1_BnaEXP	0.629436	4.48321e-73	BBH_AT3G42170_DAYSLEEPER.BED zinc finger and hAT dimerization domain-containing protein DAYSLEEPER
C04p000450.1_BnaEXP	A05p026340.1_BnaEXP	0.629435	4.48413e-73	BBH_AT3G17120_AT3G17120.transmembrane protein
C04p000450.1_BnaEXP	C08p032620.1_BnaEXP	0.629431	4.49761e-73	BBH_AT3G57200_AT3G57200.glycosyltransferase-like protein
C04p000450.1_BnaEXP	A05p011780.1_BnaEXP	0.629356	4.74909e-73	AT2G32410.AXL.AXR1-like protein.Gene
C04p000450.1_BnaEXP	C03p013750.1_BnaEXP	0.629356	4.74921e-73	AT5G58400.Peroxidase superfamily protein.Gene
C04p000450.1_BnaEXP	C08p026070.1_BnaEXP	0.629354	4.75663e-73	AT3G50100.SDN1.small RNA degrading nuclease 1.Gene_%%%_AT5G67240.SDN3.small RNA degrading nuclease 3.Gene_%%%_AT5G05540.SDN2.small RNA degrading nuclease 2.Gene_%%%_AT3G50090.Exonuclease family protein.Gene
C04p000450.1_BnaEXP	C05p036040.1_BnaEXP	0.629193	5.34539e-73	AT3G14950.TTL2.tetratricopetide-repeat thioredoxin-like 2.Gene
C04p000450.1_BnaEXP	C07p019820.1_BnaEXP	0.629114	5.66079e-73	AT3G07190.B-cell receptor-associated protein 31-like protein.Gene_%%%_AT5G48660.B-cell receptor-associated protein 31-like protein.Gene
C04p000450.1_BnaEXP	A09p003670.1_BnaEXP	0.629103	5.70579e-73	AT3G29575.AFP3.ABI five binding protein 3.Gene
C04p000450.1_BnaEXP	A08p028740.1_BnaEXP	0.629039	5.97648e-73	AT1G07740.Tetratricopeptide repeat (TPR)-like superfamily protein.Gene
C04p000450.1_BnaEXP	C08p031220.1_BnaEXP	0.629017	6.06911e-73	AT3G55700.UDP-Glycosyltransferase superfamily protein.Gene_%%%_AT3G55710.UDP-Glycosyltransferase superfamily protein.Gene
C04p000450.1_BnaEXP	A09p054310.1_BnaEXP	0.628995	6.16996e-73	AT1G05950.hypothetical protein.Gene
C04p000450.1_BnaEXP	C03p040140.1_BnaEXP	0.628936	6.43703e-73	AT3G14010.CID4.CTC-interacting domain 4.Gene
C04p000450.1_BnaEXP	C06p041040.2_BnaEXP	0.628845	6.87493e-73	BBH_AT1G79590_SYP52.syntaxin of plants 52
C04p000450.1_BnaEXP	A01p032250.1_BnaEXP	0.628819	7.00464e-73	BBH_AT3G18550_BRC1.TCP family transcription factor
C04p000450.1_BnaEXP	A04p016940.1_BnaEXP	0.628758	7.32496e-73	BBH_AT5G50220_AT5G50220.F-box family protein
C04p000450.1_BnaEXP	A10p021210.1_BnaEXP	0.628697	7.65364e-73	BBH_AT5G13230_AT5G13230.Tetratricopeptide repeat (TPR)-like superfamily protein
C04p000450.1_BnaEXP	C06p000180.1_BnaEXP	0.62868	7.74925e-73	AT1G26900.Pentatricopeptide repeat (PPR) superfamily protein.Gene
C04p000450.1_BnaEXP	A09p041650.1_BnaEXP	0.628673	7.78578e-73	BBH_AT3G60900_FLA10.FASCICLIN-like arabinogalactan-protein 10
C04p000450.1_BnaEXP	C07p039480.1_BnaEXP	0.628628	8.04424e-73	RBH_AT4G39210_APL3.Glucose-1-phosphate adenylyltransferase family protein
C04p000450.1_BnaEXP	C05p037750.1_BnaEXP	0.62861	8.14922e-73	AT3G14172.GPI-anchored adhesin-like protein.Gene
C04p000450.1_BnaEXP	C01p015680.1_BnaEXP	0.628591	8.26007e-73	BBH_AT4G24260_GH9A3.glycosyl hydrolase 9A3
C04p000450.1_BnaEXP	A04p005930.1_BnaEXP	0.628479	8.96055e-73	BBH_AT3G52110_AT3G52110.interferon-activable protein
C04p000450.1_BnaEXP	A06p039400.1_BnaEXP	0.628403	9.46181e-73	BBH_AT5G43560_AT5G43560.TRAF-like superfamily protein
C04p000450.1_BnaEXP	C05p010960.1_BnaEXP	0.628391	9.54331e-73	BBH_AT1G14460_AT1G14460.AAA-type ATPase family protein
C04p000450.1_BnaEXP	A04p014440.1_BnaEXP	0.628375	9.65985e-73	AT2G23520.Pyridoxal phosphate (PLP)-dependent transferases superfamily protein.Gene_%%%_AT4G37100.Pyridoxal phosphate (PLP)-dependent transferases superfamily protein.Gene
C04p000450.1_BnaEXP	C05p042270.1_BnaEXP	0.62834	9.90135e-73	RBH_AT3G08980_AT3G08980.Peptidase S24/S26A/S26B/S26C family protein
C04p000450.1_BnaEXP	A07p011770.1_BnaEXP	0.628311	1.01119e-72	BBH_AT1G20730_AT1G20730.transport/golgi organization-like protein, putative (DUF833)
C04p000450.1_BnaEXP	R123_chrC07p000130.1_BnaEXP	0.6283	1.01957e-72	BBH_AT1G22200_AT1G22200.Endoplasmic reticulum vesicle transporter protein
C04p000450.1_BnaEXP	A02p010450.1_BnaEXP	0.628245	1.06081e-72	AT5G59350.transmembrane protein.Gene
C04p000450.1_BnaEXP	R235p000210.1_BnaEXP	0.628195	1.09946e-72	BBH_AT2G20680_MAN2.Glycosyl hydrolase superfamily protein
C04p000450.1_BnaEXP	C07p013840.1_BnaEXP	0.628181	1.11128e-72	BBH_AT4G05030_AT4G05030.Copper transport protein family
C04p000450.1_BnaEXP	C08p014380.1_BnaEXP	0.628169	1.12045e-72	AT4G27595.WEB family protein (DUF827).Gene_%%%_AT1G65010.WEB family protein (DUF827).Gene
C04p000450.1_BnaEXP	C06p039470.1_BnaEXP	0.628098	1.17951e-72	AT1G77580.filament-like protein (DUF869).Gene
C04p000450.1_BnaEXP	C04p001460.1_BnaEXP	0.628085	1.19034e-72	RBH_AT2G46340_SPA1.SPA (suppressor of phyA-105) protein family
C04p000450.1_BnaEXP	C01p038860.1_BnaEXP	0.628054	1.21774e-72	BBH_AT4G32670_AT4G32670.RING/FYVE/PHD zinc finger superfamily protein
C04p000450.1_BnaEXP	C04p011870.1_BnaEXP	0.628045	1.22513e-72	AT2G32340.TraB family protein.Gene
C04p000450.1_BnaEXP	A03p057230.1_BnaEXP	0.628005	1.26171e-72	AT1G62310.transcription factor jumonji (jmjC) domain-containing protein.Gene
C04p000450.1_BnaEXP	A06p039990.1_BnaEXP	0.627968	1.29548e-72	RBH_AT4G32170_CYP96A2.cytochrome P450, family 96, subfamily A, polypeptide 2
C04p000450.1_BnaEXP	C09p006500.1_BnaEXP	0.627966	1.2974e-72	AT5G23420.HMGB6.high-mobility group box 6.Gene
C04p000450.1_BnaEXP	A05p022460.1_BnaEXP	0.627933	1.32854e-72	BBH_AT3G20560_PDIL5-3.PDI-like 5-3
C04p000450.1_BnaEXP	C03p022610.1_BnaEXP	0.62793	1.33158e-72	AT2G38650.GAUT7.galacturonosyltransferase 7.Gene
C04p000450.1_BnaEXP	A07p018370.1_BnaEXP	0.627915	1.34576e-72	AT3G58110.hypothetical protein.Gene_%%%_AT2G42370.hypothetical protein.Gene
C04p000450.1_BnaEXP	C07p017550.1_BnaEXP	0.627905	1.35529e-72	AT3G27580.ATPK7.Protein kinase superfamily protein.Gene
C04p000450.1_BnaEXP	A08p023360.1_BnaEXP	0.627878	1.3826e-72	AT1G19485.Transducin/WD40 repeat-like superfamily protein.Gene
C04p000450.1_BnaEXP	A01p006410.1_BnaEXP	0.627854	1.40617e-72	BBH_AT2G24280_AT2G24280.alpha/beta-Hydrolases superfamily protein
C04p000450.1_BnaEXP	C03p060690.2_BnaEXP	0.627838	1.42252e-72	AT1G11520.pliceosome associated protein-like protein.Gene_%%%_AT4G21660.proline-rich spliceosome-associated (PSP) family protein.Gene
C04p000450.1_BnaEXP	C07p024990.1_BnaEXP	0.627802	1.46031e-72	AT3G49890.hypothetical protein.Gene
C04p000450.1_BnaEXP	C04p003320.1_BnaEXP	0.627793	1.46994e-72	AT2G42830.SHP2.K-box region and MADS-box transcription factor family protein.Gene
C04p000450.1_BnaEXP	A09p043800.1_BnaEXP	0.62778	1.48348e-72	AT2G25530.AFG1-like ATPase family protein.Gene
C04p000450.1_BnaEXP	C03p017870.1_BnaEXP	0.627739	1.5281e-72	AT5G50790.SWEET10.Nodulin MtN3 family protein.Gene
C04p000450.1_BnaEXP	C07p018260.1_BnaEXP	0.627739	1.52826e-72	AT5G40040.60S acidic ribosomal protein family.Gene_%%%_AT3G28500.60S acidic ribosomal protein family.Gene
C04p000450.1_BnaEXP	A06p035250.1_BnaEXP	0.627677	1.59771e-72	AT2G03210.FUT2.fucosyltransferase 2.Gene
C04p000450.1_BnaEXP	C05p045290.1_BnaEXP	0.627564	1.7337e-72	AT3G05110.early endosome antigen-like protein, putative (DUF3444).Gene_%%%_AT3G04960.trichohyalin, putative (DUF3444).Gene
C04p000450.1_BnaEXP	C07p035990.1_BnaEXP	0.627548	1.75283e-72	BBH_AT2G25170_PKL.chromatin remodeling factor CHD3 (PICKLE)
C04p000450.1_BnaEXP	C05p009170.3_BnaEXP	0.627495	1.82112e-72	AT1G13170.ORP1D.OSBP(oxysterol binding protein)-related protein 1D.Gene
C04p000450.1_BnaEXP	A03p022930.1_BnaEXP	0.627472	1.85147e-72	AT3G53730.Histone superfamily protein.Gene_%%%_AT1G07820.Histone superfamily protein.Gene_%%%_AT1G07660.Histone superfamily protein.Gene_%%%_AT3G46320.Histone superfamily protein.Gene_%%%_AT3G45930.Histone superfamily protein.Gene_%%%_AT5G59690.Histone superfamily protein.Gene_%%%_AT5G59970.Histone superfamily protein.Gene_%%%_AT2G28740.HIS4.histone H4.Gene
C04p000450.1_BnaEXP	A01p017660.1_BnaEXP	0.627401	1.94877e-72	AT4G17480.alpha/beta-Hydrolases superfamily protein.Gene
C04p000450.1_BnaEXP	C04p000520.1_BnaEXP	0.627377	1.98265e-72	AT2G45100.Cyclin/Brf1-like TBP-binding protein.Gene_%%%_AT1G30455.cyclin/Brf1-like TBP-binding domain-containing protein.Gene
C04p000450.1_BnaEXP	C09p032300.1_BnaEXP	0.627354	2.01561e-72	AT5G58710.ROC7.rotamase CYP 7.Gene
C04p000450.1_BnaEXP	C06p030150.1_BnaEXP	0.627303	2.09214e-72	AT1G67040.TRM22.DnaA initiator-associating protein.Gene
C04p000450.1_BnaEXP	A03p005060.1_BnaEXP	0.627285	2.11948e-72	AT5G12960.proline-tRNA ligase (DUF1680).Gene_%%%_AT5G12950.proline-tRNA ligase (DUF1680).Gene
C04p000450.1_BnaEXP	C07p035460.1_BnaEXP	0.627192	2.26534e-72	BBH_AT2G24290_AT2G24290.ubiquitin-associated protein (DUF1068)
C04p000450.1_BnaEXP	A01p028010.1_BnaEXP	0.627158	2.3207e-72	BBH_AT3G21000_AT3G21000.Gag-Pol-related retrotransposon family protein
C04p000450.1_BnaEXP	C04p038410.1_BnaEXP	0.627046	2.51619e-72	AT3G43930.BRCT domain-containing DNA repair protein.Gene_%%%_AT2G26270.BRCT domain DNA repair protein.Gene
C04p000450.1_BnaEXP	C03p012600.1_BnaEXP	0.626971	2.65545e-72	BBH_AT5G60210_RIP5.ROP interactive partner 5
C04p000450.1_BnaEXP	A10p015650.1_BnaEXP	0.626868	2.85965e-72	BBH_AT5G21150_AGO9.Argonaute family protein
C04p000450.1_BnaEXP	C01p034980.1_BnaEXP	0.626823	2.95353e-72	AT3G11000.DCD (Development and Cell Death) domain protein.Gene
C04p000450.1_BnaEXP	A02p038910.1_BnaEXP	0.626779	3.04872e-72	BBH_AT5G62880_RAC10.RAC-like 10
C04p000450.1_BnaEXP	A09p013110.1_BnaEXP	0.626693	3.24177e-72	RBH_AT1G63640_AT1G63640.P-loop nucleoside triphosphate hydrolases superfamily protein with CH (Calponin Homology) domain-containing protein
C04p000450.1_BnaEXP	C05p028500.1_BnaEXP	0.626625	3.40375e-72	AT3G21480.BRCT domain-containing DNA repair protein.Gene
C04p000450.1_BnaEXP	A02p000930.1_BnaEXP	0.626555	3.58052e-72	BBH_AT5G03900_AT5G03900.Iron-sulfur cluster biosynthesis family protein
C04p000450.1_BnaEXP	C08p027070.1_BnaEXP	0.626496	3.73499e-72	AT3G51270.protein serine/threonine kinase.Gene
C04p000450.1_BnaEXP	A04p010320.1_BnaEXP	0.626488	3.7554e-72	AT5G40260.SWEET8.Nodulin MtN3 family protein.Gene
C04p000450.1_BnaEXP	A02p005380.1_BnaEXP	0.626479	3.77996e-72	AT5G15010.Tetratricopeptide repeat (TPR)-like superfamily protein.Gene
C04p000450.1_BnaEXP	C04p001910.1_BnaEXP	0.626453	3.85237e-72	BBH_AT2G40700_AT2G40700.P-loop containing nucleoside triphosphate hydrolases superfamily protein
C04p000450.1_BnaEXP	C07p009620.2_BnaEXP	0.626414	3.96066e-72	BBH_AT5G67100_ICU2.DNA-directed DNA polymerase
C04p000450.1_BnaEXP	C06p038850.1_BnaEXP	0.626397	4.00936e-72	AT1G76620.Serine/Threonine-kinase, putative (Protein of unknown function, DUF547).Gene
C04p000450.1_BnaEXP	C06p007320.1_BnaEXP	0.626387	4.03765e-72	BBH_AT1G54040_ESP.epithiospecifier protein
C04p000450.1_BnaEXP	A07p006840.1_BnaEXP	0.626363	4.10801e-72	BBH_AT3G62750_BGLU8.beta glucosidase 8
C04p000450.1_BnaEXP	A03p006630.1_BnaEXP	0.626341	4.17276e-72	AT5G15920.SMC5.structural maintenance of chromosomes 5.Gene
C04p000450.1_BnaEXP	C07p013780.1_BnaEXP	0.626327	4.21568e-72	AT5G47790.SMAD/FHA domain-containing protein.Gene
C04p000450.1_BnaEXP	C04p015360.1_BnaEXP	0.626315	4.25255e-72	AT2G33400.FK506-binding nuclear-like protein.Gene
C04p000450.1_BnaEXP	A02p017160.1_BnaEXP	0.626279	4.36264e-72	AT1G68170.UMAMIT23.nodulin MtN21 /EamA-like transporter family protein.Gene
C04p000450.1_BnaEXP	A06p013590.1_BnaEXP	0.626279	4.36387e-72	BBH_AT1G19330_AT1G19330.histone deacetylase complex subunit
C04p000450.1_BnaEXP	C09p050240.1_BnaEXP	0.626263	4.41428e-72	BBH_AT5G11410_AT5G11410.Protein kinase superfamily protein
C04p000450.1_BnaEXP	A01p007270.1_BnaEXP	0.626256	4.4357e-72	AT4G29940.PRHA.pathogenesis related homeodomain protein A.Gene
C04p000450.1_BnaEXP	A06p033980.1_BnaEXP	0.626233	4.50831e-72	AT3G26744.ICE1.basic helix-loop-helix (bHLH) DNA-binding superfamily protein.Gene
C04p000450.1_BnaEXP	A07p017270.1_BnaEXP	0.626221	4.54846e-72	AT3G55000.TON1A.tonneau family protein.Gene_%%%_AT3G55005.TON1B.tonneau 1b (TON1b).Gene
C04p000450.1_BnaEXP	A05p012820.1_BnaEXP	0.626212	4.57768e-72	AT2G31270.CDT1A.CDT1-like protein A.Gene
C04p000450.1_BnaEXP	A06p020730.1_BnaEXP	0.626192	4.64433e-72	AT3G45090.P-loop containing nucleoside triphosphate hydrolases superfamily protein.Gene_%%%_AT5G60760.P-loop containing nucleoside triphosphate hydrolases superfamily protein.Gene
C04p000450.1_BnaEXP	C03p044690.1_BnaEXP	0.626164	4.73689e-72	BBH_AT3G22520_AT3G22520.spindle assembly abnormal protein
C04p000450.1_BnaEXP	A10p015710.1_BnaEXP	0.626148	4.79288e-72	BBH_AT5G21100_AT5G21100.Plant L-ascorbate oxidase
C04p000450.1_BnaEXP	A03p035270.2_BnaEXP	0.626055	5.12334e-72	AT3G17560.F-box and associated interaction domains-containing protein.Gene_%%%_AT1G50470.F-box associated ubiquitination effector family protein.Gene
C04p000450.1_BnaEXP	A07p014560.1_BnaEXP	0.625923	5.62909e-72	RBH_AT2G28470_BGAL8.beta-galactosidase 8
C04p000450.1_BnaEXP	A10p003200.1_BnaEXP	0.625901	5.71791e-72	BBH_AT1G05120_AT1G05120.Helicase protein with RING/U-box domain-containing protein
C04p000450.1_BnaEXP	C05p030170.1_BnaEXP	0.625841	5.96884e-72	AT3G20210.DELTA-VPE.delta vacuolar processing enzyme.Gene
C04p000450.1_BnaEXP	C04p037010.1_BnaEXP	0.625828	6.02484e-72	AT2G24440.selenium binding protein.Gene
C04p000450.1_BnaEXP	R3_chrC09p000180.1_BnaEXP	0.625804	6.13254e-72	BBH_AT1G65280_AT1G65280.DNAJ heat shock N-terminal domain-containing protein
C04p000450.1_BnaEXP	C03p035320.1_BnaEXP	0.625747	6.38775e-72	AT3G04620.DAN1.Alba DNA/RNA-binding protein.Gene
C04p000450.1_BnaEXP	C04p043750.1_BnaEXP	0.625743	6.40624e-72	RBH_AT2G31770_ARI9.RING/U-box superfamily protein
C04p000450.1_BnaEXP	A03p025980.1_BnaEXP	0.625686	6.66826e-72	AT4G12610.RAP74.transcription initiation factor IIF subunit alpha RAP74.Gene
C04p000450.1_BnaEXP	A07p023540.1_BnaEXP	0.625663	6.77933e-72	AT1G73760.RING/U-box superfamily protein.Gene
C04p000450.1_BnaEXP	C05p008860.1_BnaEXP	0.625604	7.07192e-72	AT1G11730.Galactosyltransferase family protein.Gene
C04p000450.1_BnaEXP	C05p003160.1_BnaEXP	0.625514	7.54599e-72	AT1G05120.Helicase protein with RING/U-box domain-containing protein.Gene_%%%_AT1G02670.P-loop containing nucleoside triphosphate hydrolases superfamily protein.Gene
C04p000450.1_BnaEXP	C04p025660.1_BnaEXP	0.6254	8.18371e-72	AT3G53140.O-methyltransferase family protein.Gene
C04p000450.1_BnaEXP	C08p003500.1_BnaEXP	0.625399	8.18777e-72	AT1G49190.RR19.response regulator 19.Gene
C04p000450.1_BnaEXP	C04p001000.1_BnaEXP	0.625364	8.39499e-72	AT2G46810.basic helix-loop-helix (bHLH) DNA-binding superfamily protein.Gene
C04p000450.1_BnaEXP	A03p038450.1_BnaEXP	0.62536	8.42265e-72	AT3G25240.sulfate/thiosulfate import ATP-binding protein, putative (DUF506).Gene
C04p000450.1_BnaEXP	C09p002060.1_BnaEXP	0.625319	8.67081e-72	BBH_AT4G03370_AT4G03370.Ubiquitin family protein
C04p000450.1_BnaEXP	C08p028840.1_BnaEXP	0.625294	8.82732e-72	AT3G53440.Homeodomain-like superfamily protein.Gene
C04p000450.1_BnaEXP	A03p043180.1_BnaEXP	0.625248	9.12439e-72	AT4G16146.cAMP-regulated phosphoprotein 19-related protein.Gene
C04p000450.1_BnaEXP	C01p037030.1_BnaEXP	0.625242	9.16195e-72	BBH_AT3G17440_NPSN13.Putative plant snare 13
C04p000450.1_BnaEXP	C03p022630.1_BnaEXP	0.625115	1.00295e-71	AT2G38680.5'-nucleotidase / magnesium ion binding protein.Gene
C04p000450.1_BnaEXP	C03p014920.1_BnaEXP	0.625018	1.07493e-71	AT5G56360.PSL4.calmodulin-binding protein.Gene
C04p000450.1_BnaEXP	C07p008980.1_BnaEXP	0.624998	1.09047e-71	AT5G66460.MAN7.Glycosyl hydrolase superfamily protein.Gene
C04p000450.1_BnaEXP	A02p035930.1_BnaEXP	0.62499	1.09645e-71	AT5G28640.AN3.SSXT family protein.Gene
C04p000450.1_BnaEXP	A07p010310.1_BnaEXP	0.624988	1.09817e-71	BBH_AT1G23420_INO.Plant-specific transcription factor YABBY family protein
C04p000450.1_BnaEXP	C09p028000.2_BnaEXP	0.624988	1.09837e-71	AT4G11080.3xHMG-box1.HMG (high mobility group) box protein.Gene
C04p000450.1_BnaEXP	C04p003310.1_BnaEXP	0.624966	1.11568e-71	RBH_AT2G42840_PDF1.protodermal factor 1
C04p000450.1_BnaEXP	C08p035780.1_BnaEXP	0.62492	1.15246e-71	AT3G61570.GDAP1.GRIP-related ARF-binding domain-containing protein 1.Gene_%%%_AT2G46180.GC4.golgin Putative 4.Gene
C04p000450.1_BnaEXP	C03p000820.1_BnaEXP	0.624865	1.19869e-71	AT2G17525.Pentatricopeptide repeat (PPR) superfamily protein.Gene
C04p000450.1_BnaEXP	A08p029240.1_BnaEXP	0.624859	1.20428e-71	BBH_AT1G06360_AT1G06360.Fatty acid desaturase family protein
C04p000450.1_BnaEXP	A02p031140.1_BnaEXP	0.624724	1.32602e-71	BBH_AT2G02080_IDD4.indeterminate(ID)-domain 4
C04p000450.1_BnaEXP	C03p053330.1_BnaEXP	0.624709	1.34011e-71	AT5G63950.CHR24.chromatin remodeling 24.Gene
C04p000450.1_BnaEXP	A09p003230.1_BnaEXP	0.624597	1.45167e-71	BBH_AT3G07470_AT3G07470.transmembrane protein, putative (Protein of unknown function, DUF538)
C04p000450.1_BnaEXP	C09p050430.4_BnaEXP	0.624591	1.45743e-71	BBH_AT5G11200_UAP56b.DEAD/DEAH box RNA helicase family protein
C04p000450.1_BnaEXP	A09p032930.1_BnaEXP	0.624591	1.45756e-71	BBH_AT1G22620_ATSAC1.Phosphoinositide phosphatase family protein
C04p000450.1_BnaEXP	C05p029970.1_BnaEXP	0.624504	1.55053e-71	AT3G20430.phosphorylated adapter RNA export-like protein.Gene
C04p000450.1_BnaEXP	C04p032260.1_BnaEXP	0.624497	1.55876e-71	AT5G40400.Pentatricopeptide repeat (PPR) superfamily protein.Gene
C04p000450.1_BnaEXP	A02p004420.1_BnaEXP	0.62449	1.56645e-71	BBH_AT5G13370_AT5G13370.Auxin-responsive GH3 family protein
C04p000450.1_BnaEXP	C02p010520.2_BnaEXP	0.624448	1.61394e-71	BBH_AT5G22740_CSLA02.cellulose synthase-like A02
C04p000450.1_BnaEXP	R40p000350.1_BnaEXP	0.624414	1.65309e-71	BBH_AT2G47800_ABCC4.multidrug resistance-associated protein 4
C04p000450.1_BnaEXP	C04p005150.1_BnaEXP	0.62441	1.65798e-71	AT2G44710.RNA-binding (RRM/RBD/RNP motifs) family protein.Gene
C04p000450.1_BnaEXP	C09p022410.1_BnaEXP	0.624409	1.6592e-71	AT5G45400.RPA70C.Replication factor-A protein 1-like protein.Gene_%%%_AT4G19130.Replication factor-A protein 1-like protein.Gene
C04p000450.1_BnaEXP	A05p000540.1_BnaEXP	0.624405	1.6634e-71	BBH_AT2G47460_MYB12.myb domain protein 12
C04p000450.1_BnaEXP	C09p027900.1_BnaEXP	0.624356	1.72266e-71	BBH_AT4G11130_RDR2.RNA-dependent RNA polymerase 2
C04p000450.1_BnaEXP	C03p016070.1_BnaEXP	0.624347	1.73338e-71	BBH_AT5G54380_THE1.protein kinase family protein
C04p000450.1_BnaEXP	A03p047650.1_BnaEXP	0.624335	1.74872e-71	AT4G24790.AAA-type ATPase family protein.Gene
C04p000450.1_BnaEXP	R40268543_chrC03p000360.1_BnaEXP	0.6243	1.79232e-71	BBH_AT3G49100_AT3G49100.Signal recognition particle, SRP9/SRP14 subunit
C04p000450.1_BnaEXP	A04p011220.2_BnaEXP	0.624296	1.79773e-71	AT5G41140.Myosin heavy chain-related protein.Gene
C04p000450.1_BnaEXP	A08p002920.1_BnaEXP	0.624284	1.81326e-71	AT1G49580.Calcium-dependent protein kinase (CDPK) family protein.Gene
C04p000450.1_BnaEXP	C05p033910.1_BnaEXP	0.624265	1.83851e-71	BBH_AT3G42170_DAYSLEEPER.BED zinc finger and hAT dimerization domain-containing protein DAYSLEEPER
C04p000450.1_BnaEXP	A02p009500.1_BnaEXP	0.624244	1.86548e-71	AT5G22980.scpl47.serine carboxypeptidase-like 47.Gene
C04p000450.1_BnaEXP	A10p009580.1_BnaEXP	0.624196	1.93094e-71	BBH_AT5G54590_CRLK1.Protein kinase superfamily protein
C04p000450.1_BnaEXP	C07p033880.1_BnaEXP	0.624153	1.99049e-71	AT5G39560.Galactose oxidase/kelch repeat superfamily protein.Gene
C04p000450.1_BnaEXP	A06p033310.1_BnaEXP	0.62402	2.18842e-71	AT3G27580.ATPK7.Protein kinase superfamily protein.Gene
C04p000450.1_BnaEXP	A09p008080.1_BnaEXP	0.624013	2.19917e-71	AT5G66840.SAP domain-containing protein.Gene
C04p000450.1_BnaEXP	A07p012670.1_BnaEXP	0.62396	2.2841e-71	BBH_AT5G67100_ICU2.DNA-directed DNA polymerase
C04p000450.1_BnaEXP	C07p039510.1_BnaEXP	0.623917	2.35403e-71	AT4G39160.Homeodomain-like superfamily protein.Gene
C04p000450.1_BnaEXP	R3_chrC09p000430.1_BnaEXP	0.623907	2.37132e-71	AT4G08940.Ubiquitin carboxyl-terminal hydrolase family protein.Gene
C04p000450.1_BnaEXP	C07p011390.1_BnaEXP	0.623819	2.52307e-71	AT5G45360.F-box family protein.Gene
C04p000450.1_BnaEXP	R235p000810.1_BnaEXP	0.623806	2.54801e-71	BBH_AT2G20290_XIG.myosin-like protein XIG
C04p000450.1_BnaEXP	A03p031190.1_BnaEXP	0.623789	2.57907e-71	BBH_AT3G09980_AT3G09980.ankyrin repeat 30A-like protein (DUF662)
C04p000450.1_BnaEXP	C09p029930.1_BnaEXP	0.623742	2.66549e-71	AT5G56360.PSL4.calmodulin-binding protein.Gene
C04p000450.1_BnaEXP	A06p028060.1_BnaEXP	0.623693	2.75932e-71	BBH_AT5G24580_AT5G24580.Heavy metal transport/detoxification superfamily protein
C04p000450.1_BnaEXP	C02p041960.1_BnaEXP	0.623606	2.93533e-71	BBH_AT5G64850_AT5G64850.sorbin/SH3 domain protein
C04p000450.1_BnaEXP	C08p039290.1_BnaEXP	0.623587	2.97679e-71	BBH_AT2G23970_AT2G23970.Class I glutamine amidotransferase-like superfamily protein
C04p000450.1_BnaEXP	C02p008040.1_BnaEXP	0.623575	3.00241e-71	BBH_AT5G18620_CHR17.chromatin remodeling factor17
C04p000450.1_BnaEXP	C08p032450.2_BnaEXP	0.623393	3.41474e-71	AT3G57030.Calcium-dependent phosphotriesterase superfamily protein.Gene
C04p000450.1_BnaEXP	A06p026620.1_BnaEXP	0.623307	3.63027e-71	BBH_AT2G17800_ARAC1.RAC-like 1
C04p000450.1_BnaEXP	C07p020860.1_BnaEXP	0.623256	3.76274e-71	BBH_AT5G27240_AT5G27240.DNAJ heat shock N-terminal domain-containing protein
C04p000450.1_BnaEXP	C09p031940.1_BnaEXP	0.623141	4.08395e-71	BBH_AT5G58450_AT5G58450.Tetratricopeptide repeat (TPR)-like superfamily protein
C04p000450.1_BnaEXP	C08p042960.2_BnaEXP	0.623118	4.14935e-71	AT1G17070.STIPL1.GC-rich sequence DNA-binding factor-like protein with Tuftelin interacting domain-containing protein.Gene_%%%_AT2G42330.GC-rich sequence DNA-binding factor-like protein with Tuftelin interacting domain-containing protein.Gene
C04p000450.1_BnaEXP	C07p024210.1_BnaEXP	0.623098	4.20998e-71	AT5G60930.P-loop containing nucleoside triphosphate hydrolases superfamily protein.Gene
C04p000450.1_BnaEXP	C03p054110.1_BnaEXP	0.623088	4.24017e-71	AT1G27690.lipase, putative (DUF620).Gene
C04p000450.1_BnaEXP	A03p044800.1_BnaEXP	0.623081	4.25931e-71	BBH_AT4G18960_AG.K-box region and MADS-box transcription factor family protein
C04p000450.1_BnaEXP	A03p025540.1_BnaEXP	0.623057	4.33483e-71	BBH_AT4G05460_AT4G05460.RNI-like superfamily protein
C04p000450.1_BnaEXP	C05p045100.1_BnaEXP	0.622988	4.55148e-71	BBH_AT3G04960_AT3G04960.trichohyalin, putative (DUF3444)
C04p000450.1_BnaEXP	A03p009990.1_BnaEXP	0.622944	4.69473e-71	BBH_AT5G60250_AT5G60250.zinc finger (C3HC4-type RING finger) family protein
C04p000450.1_BnaEXP	A03p034600.1_BnaEXP	0.622935	4.72587e-71	AT3G16010.Pentatricopeptide repeat (PPR-like) superfamily protein.Gene
C04p000450.1_BnaEXP	A09p003560.1_BnaEXP	0.622921	4.77219e-71	AT5G38880.AUG5.HAUS augmin-like complex subunit.Gene
C04p000450.1_BnaEXP	C03p041610.1_BnaEXP	0.622889	4.88148e-71	BBH_AT3G42170_DAYSLEEPER.BED zinc finger and hAT dimerization domain-containing protein DAYSLEEPER
C04p000450.1_BnaEXP	A03p042300.1_BnaEXP	0.622781	5.26942e-71	BBH_AT3G51895_SULTR3.1
C04p000450.1_BnaEXP	C09p036750.1_BnaEXP	0.622772	5.30061e-71	AT5G19580.glyoxal oxidase-related protein.Gene
C04p000450.1_BnaEXP	A09p032180.1_BnaEXP	0.622686	5.63398e-71	AT1G23420.INO.Plant-specific transcription factor YABBY family protein.Gene
C04p000450.1_BnaEXP	C05p026590.1_BnaEXP	0.622666	5.71668e-71	AT2G22410.SLO1.SLOW GROWTH 1.Gene
C04p000450.1_BnaEXP	C07p026000.1_BnaEXP	0.622665	5.71924e-71	BBH_AT3G51950_AT3G51950.Zinc finger (CCCH-type) family protein / RNA recognition motif (RRM)-containing protein
C04p000450.1_BnaEXP	A01p022570.1_BnaEXP	0.622652	5.77281e-71	BBH_AT4G15570_MAA3.P-loop containing nucleoside triphosphate hydrolases superfamily protein
C04p000450.1_BnaEXP	A01p018720.1_BnaEXP	0.622652	5.77281e-71	BBH_AT4G15570_MAA3.P-loop containing nucleoside triphosphate hydrolases superfamily protein
C04p000450.1_BnaEXP	A01p032840.1_BnaEXP	0.622626	5.88067e-71	AT3G17840.RLK902.receptor-like kinase 902.Gene
C04p000450.1_BnaEXP	A06p033250.1_BnaEXP	0.622596	6.00342e-71	AT3G27640.Transducin/WD40 repeat-like superfamily protein.Gene
C04p000450.1_BnaEXP	A04p025410.1_BnaEXP	0.622469	6.56824e-71	BBH_AT2G40650_AT2G40650.PRP38 family protein
C04p000450.1_BnaEXP	A04p029250.1_BnaEXP	0.622466	6.58429e-71	RBH_AT2G45120_AT2G45120.C2H2-like zinc finger protein
C04p000450.1_BnaEXP	C09p012310.2_BnaEXP	0.62243	6.7528e-71	BBH_AT2G19520_FVE.Transducin family protein / WD-40 repeat family protein
C04p000450.1_BnaEXP	C07p037750.1_BnaEXP	0.622412	6.83831e-71	AT4G35520.MLH3.MUTL protein homolog 3.Gene
C04p000450.1_BnaEXP	A05p010980.1_BnaEXP	0.622369	7.04989e-71	AT2G33260.Tryptophan/tyrosine permease.Gene
C04p000450.1_BnaEXP	A02p010020.1_BnaEXP	0.622328	7.25951e-71	AT5G59950.RNA-binding (RRM/RBD/RNP motifs) family protein.Gene
C04p000450.1_BnaEXP	C08p000350.1_BnaEXP	0.622277	7.52412e-71	BBH_AT1G03170_FAF2.FANTASTIC four-like protein (DUF3049)
C04p000450.1_BnaEXP	C06p026380.1_BnaEXP	0.622244	7.70065e-71	BBH_AT2G46960_CYP709B1.cytochrome P450, family 709, subfamily B, polypeptide 1
C04p000450.1_BnaEXP	A10p002580.2_BnaEXP	0.622225	7.80434e-71	BBH_AT1G04520_PDLP2.plasmodesmata-located protein 2
C04p000450.1_BnaEXP	C04p004050.1_BnaEXP	0.622164	8.15078e-71	N/A
C04p000450.1_BnaEXP	C03p063730.2_BnaEXP	0.622111	8.4581e-71	BBH_AT4G33380_AT4G33380.dimethylallyl, adenosine tRNA methylthiotransferase
C04p000450.1_BnaEXP	A03p029220.1_BnaEXP	0.622105	8.4976e-71	AT3G04160.U11/U12 small nuclear ribonucleoprotein.Gene
C04p000450.1_BnaEXP	C04p021990.1_BnaEXP	0.622035	8.92839e-71	BBH_AT5G64840_ABCF5.general control non-repressible 5
C04p000450.1_BnaEXP	A06p021880.1_BnaEXP	0.622005	9.11574e-71	BBH_AT5G23670_LCB2.long chain base2
C04p000450.1_BnaEXP	C09p026660.1_BnaEXP	0.621949	9.48474e-71	AT4G14700.ORC1A.origin recognition complex 1.Gene_%%%_AT4G12620.ORC1B.origin of replication complex 1B.Gene
C04p000450.1_BnaEXP	A08p011510.1_BnaEXP	0.621944	9.51915e-71	AT4G35240.DNA-directed RNA polymerase subunit beta, putative (DUF630 and DUF632).Gene
C04p000450.1_BnaEXP	A10p024970.1_BnaEXP	0.621921	9.67101e-71	AT5G07180.ERL2.ERECTA-like 2.Gene
C04p000450.1_BnaEXP	C03p028940.1_BnaEXP	0.621917	9.70122e-71	AT4G09060.hypothetical protein.Gene
C04p000450.1_BnaEXP	C01p014490.1_BnaEXP	0.621905	9.78383e-71	AT4G23020.TRM11.hypothetical protein.Gene
C04p000450.1_BnaEXP	C08p028930.1_BnaEXP	0.621878	9.97465e-71	BBH_AT3G53560_AT3G53560.Tetratricopeptide repeat (TPR)-like superfamily protein
C04p000450.1_BnaEXP	A10p009370.1_BnaEXP	0.621761	1.08253e-70	AT5G54280.ATM2.myosin 2.Gene
C04p000450.1_BnaEXP	A04p016570.1_BnaEXP	0.62176	1.08336e-70	BBH_AT2G26250_KCS10.3-ketoacyl-CoA synthase 10
C04p000450.1_BnaEXP	A06p034010.1_BnaEXP	0.621754	1.08802e-70	RBH_AT3G26700_AT3G26700.Protein kinase superfamily protein
C04p000450.1_BnaEXP	C05p005750.1_BnaEXP	0.621748	1.09272e-70	BBH_AT1G08260_TIL1.DNA polymerase epsilon catalytic subunit
C04p000450.1_BnaEXP	C04p005030.1_BnaEXP	0.62172	1.11433e-70	AT2G44580.zinc ion binding protein.Gene
C04p000450.1_BnaEXP	A03p034340.1_BnaEXP	0.621682	1.14522e-70	BBH_AT3G15380_AT3G15380.Plasma-membrane choline transporter family protein
C04p000450.1_BnaEXP	C08p027410.1_BnaEXP	0.621656	1.16622e-70	AT3G51720.WEB family protein (DUF827).Gene
C04p000450.1_BnaEXP	C02p047010.1_BnaEXP	0.621638	1.1807e-70	AT4G01500.NGA4.AP2/B3-like transcriptional factor family protein.Gene
C04p000450.1_BnaEXP	C04p044690.1_BnaEXP	0.621597	1.21557e-70	BBH_AT4G38940_AT4G38940.Galactose oxidase/kelch repeat superfamily protein
C04p000450.1_BnaEXP	A03p013550.1_BnaEXP	0.621588	1.22346e-70	AT5G53220.hypothetical protein.Gene
C04p000450.1_BnaEXP	C06p021510.1_BnaEXP	0.621541	1.26479e-70	AT1G79840.GL2.HD-ZIP IV family of homeobox-leucine zipper protein with lipid-binding START domain-containing protein.Gene
C04p000450.1_BnaEXP	A03p038330.1_BnaEXP	0.621506	1.29602e-70	RBH_AT3G25100_CDC45.cell division cycle 45
C04p000450.1_BnaEXP	A06p009860.1_BnaEXP	0.621383	1.41332e-70	AT1G14755.S locus-related glycoprotein 1 (SLR1) binding pollen coat protein family.Gene
C04p000450.1_BnaEXP	C09p020940.1_BnaEXP	0.621358	1.43816e-70	AT2G04395.Nucleic acid-binding, OB-fold-like protein.Gene_%%%_AT2G05210.AtPOT1a.Nucleic acid-binding, OB-fold-like protein.Gene
C04p000450.1_BnaEXP	A06p040080.1_BnaEXP	0.621342	1.45505e-70	AT4G39330.CAD9.cinnamyl alcohol dehydrogenase 9.Gene
C04p000450.1_BnaEXP	C08p007390.1_BnaEXP	0.621328	1.46956e-70	AT4G13070.RNA-binding CRS1 / YhbY (CRM) domain protein.Gene
C04p000450.1_BnaEXP	A06p025430.1_BnaEXP	0.621249	1.55302e-70	AT5G65450.UBP17.ubiquitin-specific protease 17.Gene
C04p000450.1_BnaEXP	C01p018400.1_BnaEXP	0.621243	1.5596e-70	BBH_AT4G26790_AT4G26790.GDSL-like Lipase/Acylhydrolase superfamily protein
C04p000450.1_BnaEXP	A09p040490.1_BnaEXP	0.621221	1.58357e-70	AT3G59420.CR4.crinkly4.Gene
C04p000450.1_BnaEXP	R40p000200.2_BnaEXP	0.621202	1.60525e-70	AT1G24706.THO2.THO2.Gene
C04p000450.1_BnaEXP	A08p015980.2_BnaEXP	0.621014	1.83199e-70	BBH_AT4G24190_SHD.Chaperone protein htpG family protein
C04p000450.1_BnaEXP	A02p037890.1_BnaEXP	0.620978	1.87959e-70	AT5G23610.DYAD protein.Gene
C04p000450.1_BnaEXP	R21424_chrA01p000210.1_BnaEXP	0.620976	1.88151e-70	BBH_AT3G02740_AT3G02740.Eukaryotic aspartyl protease family protein
C04p000450.1_BnaEXP	A08p005210.1_BnaEXP	0.620972	1.88759e-70	BBH_AT5G41120_AT5G41120.Esterase/lipase/thioesterase family protein
C04p000450.1_BnaEXP	A09p029060.1_BnaEXP	0.620961	1.90195e-70	RBH_AT1G28420_HB-1.homeobox-1
C04p000450.1_BnaEXP	C05p030910.1_BnaEXP	0.62092	1.95692e-70	AT3G19670.PRP40B.pre-mRNA-processing protein 40B.Gene
C04p000450.1_BnaEXP	C04p015240.1_BnaEXP	0.620834	2.0792e-70	AT2G33260.Tryptophan/tyrosine permease.Gene
C04p000450.1_BnaEXP	C07p002760.1_BnaEXP	0.620833	2.08136e-70	AT3G24320.MSH1.MUTL protein homolog 1.Gene
C04p000450.1_BnaEXP	C09p039940.1_BnaEXP	0.620759	2.19167e-70	BBH_AT5G16040_AT5G16040.Regulator of chromosome condensation (RCC1) family protein
C04p000450.1_BnaEXP	A06p033670.1_BnaEXP	0.62068	2.31691e-70	AT5G42120.Concanavalin A-like lectin protein kinase family protein.Gene
C04p000450.1_BnaEXP	C07p007130.1_BnaEXP	0.620453	2.71711e-70	BBH_AT1G19880_AT1G19880.Regulator of chromosome condensation (RCC1) family protein
C04p000450.1_BnaEXP	A01p014380.1_BnaEXP	0.620439	2.74328e-70	AT4G24630.DHHC-type zinc finger family protein.Gene
C04p000450.1_BnaEXP	A04p027410.1_BnaEXP	0.620423	2.77516e-70	BBH_AT5G18090_AT5G18090.AP2/B3-like transcriptional factor family protein
C04p000450.1_BnaEXP	C04p044500.2_BnaEXP	0.620405	2.81051e-70	N/A
C04p000450.1_BnaEXP	C08p034850.1_BnaEXP	0.620355	2.91059e-70	BBH_AT5G42520_BPC6.basic pentacysteine 6
C04p000450.1_BnaEXP	A09p033300.1_BnaEXP	0.62032	2.98411e-70	AT1G22060.sporulation-specific protein.Gene
C04p000450.1_BnaEXP	A09p053620.1_BnaEXP	0.620309	3.00546e-70	AT1G07250.UGT71C4.UDP-glucosyl transferase 71C4.Gene
C04p000450.1_BnaEXP	A10p007970.1_BnaEXP	0.620272	3.08607e-70	AT5G52230.MBD13.methyl-CPG-binding domain protein 13.Gene
C04p000450.1_BnaEXP	A10p020330.1_BnaEXP	0.620257	3.11881e-70	AT5G14410.hypothetical protein.Gene
C04p000450.1_BnaEXP	C08p001070.1_BnaEXP	0.620181	3.28811e-70	AT1G04650.holliday junction resolvase.Gene
C04p000450.1_BnaEXP	C04p000150.1_BnaEXP	0.620159	3.33949e-70	AT2G47750.GH3.9.putative indole-3-acetic acid-amido synthetase GH3.9.Gene
C04p000450.1_BnaEXP	A09p012650.1_BnaEXP	0.620051	3.60218e-70	AT1G49920.MuDR family transposase.Gene_%%%_AT1G64253.DEK carboxy-terminal domain protein.Gene
C04p000450.1_BnaEXP	C03p029790.1_BnaEXP	0.620016	3.6908e-70	AT5G49930.emb1441.zinc knuckle (CCHC-type) family protein.Gene
C04p000450.1_BnaEXP	A06p028390.1_BnaEXP	0.620013	3.69951e-70	BBH_AT5G24940_AT5G24940.Protein phosphatase 2C family protein
C04p000450.1_BnaEXP	C05p045270.1_BnaEXP	0.619994	3.75017e-70	AT3G04980.DNAJ heat shock N-terminal domain-containing protein.Gene
C04p000450.1_BnaEXP	A06p008370.1_BnaEXP	0.619982	3.77975e-70	AT2G45630.D-isomer specific 2-hydroxyacid dehydrogenase family protein.Gene_%%%_AT5G28310.NAD(P)-binding Rossmann-fold superfamily protein.Gene_%%%_AT1G12550.HPR3.D-isomer specific 2-hydroxyacid dehydrogenase family protein.Gene
C04p000450.1_BnaEXP	C09p012820.1_BnaEXP	0.619945	3.87988e-70	AT3G25290.Auxin-responsive family protein.Gene
C04p000450.1_BnaEXP	C03p026100.1_BnaEXP	0.619881	4.05691e-70	BBH_AT2G45120_AT2G45120.C2H2-like zinc finger protein
C04p000450.1_BnaEXP	C03p053630.1_BnaEXP	0.619799	4.29798e-70	AT5G63650.SNRK2.5.SNF1-related protein kinase 2.5.Gene
C04p000450.1_BnaEXP	C07p023150.1_BnaEXP	0.619787	4.33288e-70	AT5G24275.En/Spm-like transposon.Gene_%%%_AT5G24280.GMI1.gamma-irradiation and mitomycin c induced 1.Gene
C04p000450.1_BnaEXP	C05p021120.1_BnaEXP	0.619783	4.34689e-70	BBH_AT1G55490_CPN60B.chaperonin 60 beta
C04p000450.1_BnaEXP	A05p025150.1_BnaEXP	0.61972	4.54159e-70	RBH_AT3G18480_CASP.CCAAT-displacement protein alternatively spliced product
C04p000450.1_BnaEXP	C02p004820.3_BnaEXP	0.619705	4.58962e-70	BBH_AT5G13000_GSL12.glucan synthase-like 12
C04p000450.1_BnaEXP	A09p037470.1_BnaEXP	0.61967	4.70398e-70	BBH_AT3G55005_TON1B.tonneau 1b (TON1b)
C04p000450.1_BnaEXP	C04p030750.1_BnaEXP	0.619653	4.76006e-70	AT5G38840.SMAD/FHA domain-containing protein.Gene
C04p000450.1_BnaEXP	A02p008190.1_BnaEXP	0.619619	4.87415e-70	BBH_AT5G20270_HHP1.heptahelical transmembrane protein1
C04p000450.1_BnaEXP	C05p042540.1_BnaEXP	0.619591	4.97137e-70	RBH_AT3G08680_AT3G08680.Leucine-rich repeat protein kinase family protein
C04p000450.1_BnaEXP	A06p038280.1_BnaEXP	0.619514	5.24467e-70	AT5G45610.SUV2.protein dimerization.Gene
C04p000450.1_BnaEXP	C09p042490.1_BnaEXP	0.619491	5.33212e-70	BBH_AT5G51750_SBT1.3.subtilase 1.3
C04p000450.1_BnaEXP	A01p008380.1_BnaEXP	0.619477	5.38343e-70	AT4G28560.RIC7.ROP-interactive CRIB motif-containing protein 7.Gene
C04p000450.1_BnaEXP	C09p029220.1_BnaEXP	0.619476	5.38857e-70	BBH_AT5G55950_AT5G55950.Nucleotide/sugar transporter family protein
C04p000450.1_BnaEXP	C04p043500.1_BnaEXP	0.619468	5.41627e-70	BBH_AT2G32010_CVL1.CVP2 like 1
C04p000450.1_BnaEXP	A05p029530.1_BnaEXP	0.619455	5.46608e-70	AT3G12550.FDM3.XH/XS domain-containing protein.Gene
C04p000450.1_BnaEXP	A03p010550.1_BnaEXP	0.619432	5.55656e-70	AT5G59050.G patch domain protein.Gene
C04p000450.1_BnaEXP	C04p008840.1_BnaEXP	0.619409	5.64723e-70	AT2G36740.SWC2.DNA binding protein SWC2.Gene
C04p000450.1_BnaEXP	A04p012750.1_BnaEXP	0.619408	5.64793e-70	BBH_AT2G21300_AT2G21300.ATP binding microtubule motor family protein
C04p000450.1_BnaEXP	C08p043510.1_BnaEXP	0.619404	5.66469e-70	AT1G15970.DNA glycosylase superfamily protein.Gene
C04p000450.1_BnaEXP	C05p040620.1_BnaEXP	0.619245	6.32934e-70	AT3G11000.DCD (Development and Cell Death) domain protein.Gene
C04p000450.1_BnaEXP	C09p054600.1_BnaEXP	0.61916	6.71719e-70	AT5G01660.influenza virus NS1A-binding protein.Gene
C04p000450.1_BnaEXP	C03p030210.1_BnaEXP	0.619121	6.90567e-70	AT4G10970.ribosome maturation factor.Gene
C04p000450.1_BnaEXP	A04p024100.1_BnaEXP	0.619077	7.11781e-70	BBH_AT2G38670_PECT1.phosphorylethanolamine cytidylyltransferase 1
C04p000450.1_BnaEXP	A09p026770.1_BnaEXP	0.619034	7.33604e-70	AT1G66770.SWEET6.Nodulin MtN3 family protein.Gene_%%%_AT4G10850.SWEET7.Nodulin MtN3 family protein.Gene
C04p000450.1_BnaEXP	A07p014410.1_BnaEXP	0.619007	7.47738e-70	AT2G28310.trimethylguanosine synthase (DUF707).Gene
C04p000450.1_BnaEXP	C05p012190.1_BnaEXP	0.619	7.51396e-70	AT1G15660.CENP-C.centromere protein C.Gene
C04p000450.1_BnaEXP	A06p017660.1_BnaEXP	0.61897	7.67023e-70	AT3G47120.RNA recognition motif (RRM)-containing protein.Gene
C04p000450.1_BnaEXP	C06p011950.1_BnaEXP	0.618947	7.79741e-70	BBH_AT1G55340_AT1G55340.hypothetical protein (DUF1639)
C04p000450.1_BnaEXP	C07p007450.1_BnaEXP	0.618945	7.80867e-70	AT1G20220.Alba DNA/RNA-binding protein.Gene
C04p000450.1_BnaEXP	R4542630_chrA04p000180.1_BnaEXP	0.618897	8.07064e-70	N/A
C04p000450.1_BnaEXP	A06p013680.1_BnaEXP	0.618897	8.07476e-70	BBH_AT1G19450_AT1G19450.Major facilitator superfamily protein
C04p000450.1_BnaEXP	A03p003010.1_BnaEXP	0.618895	8.08228e-70	AT5G61300.hypothetical protein.Gene_%%%_AT5G07790.hypothetical protein.Gene
C04p000450.1_BnaEXP	C09p007660.1_BnaEXP	0.618877	8.18415e-70	AT5G63120.P-loop containing nucleoside triphosphate hydrolases superfamily protein.Gene
C04p000450.1_BnaEXP	A09p055480.1_BnaEXP	0.618876	8.18978e-70	BBH_AT1G02890_AT1G02890.AAA-type ATPase family protein
C04p000450.1_BnaEXP	C05p020800.1_BnaEXP	0.61887	8.22624e-70	AT1G26650.Son of sevenless protein.Gene
C04p000450.1_BnaEXP	A09p008150.1_BnaEXP	0.618845	8.37223e-70	AT5G66750.CHR1.chromatin remodeling 1.Gene
C04p000450.1_BnaEXP	A10p023250.1_BnaEXP	0.618793	8.67875e-70	BBH_AT5G10370_AT5G10370.helicase domain-containing protein / IBR domain-containing protein / zinc finger protein-like protein
C04p000450.1_BnaEXP	C03p051070.1_BnaEXP	0.618753	8.92429e-70	BBH_AT5G67620_AT5G67620.DUF4228 domain protein
C04p000450.1_BnaEXP	A04p017280.1_BnaEXP	0.618724	9.10889e-70	AT2G27760.IPT2.tRNAisopentenyltransferase 2.Gene
C04p000450.1_BnaEXP	R2124_chrAC01p000030.1_BnaEXP	0.618714	9.16988e-70	BBH_AT3G04660_AT3G04660.F-box and associated interaction domains-containing protein
C04p000450.1_BnaEXP	A05p029900.1_BnaEXP	0.618712	9.18593e-70	AT3G12020.P-loop containing nucleoside triphosphate hydrolases superfamily protein.Gene
C04p000450.1_BnaEXP	C02p043350.1_BnaEXP	0.618683	9.3732e-70	AT5G62740.HIR1.SPFH/Band 7/PHB domain-containing membrane-associated protein family.Gene
C04p000450.1_BnaEXP	C08p029790.1_BnaEXP	0.618618	9.80534e-70	AT3G54670.TTN8.Structural maintenance of chromosomes (SMC) family protein.Gene
C04p000450.1_BnaEXP	A09p010820.1_BnaEXP	0.618611	9.85244e-70	BBH_AT2G20340_AAS.Pyridoxal phosphate (PLP)-dependent transferases superfamily protein
C04p000450.1_BnaEXP	C04p028790.1_BnaEXP	0.618541	1.03462e-69	AT5G40595.hypothetical protein.Gene
C04p000450.1_BnaEXP	C06p019010.1_BnaEXP	0.618506	1.06029e-69	BBH_AT5G27220_AT5G27220.Frigida-like protein
C04p000450.1_BnaEXP	C01p015230.1_BnaEXP	0.618484	1.07642e-69	AT4G23860.PHD finger protein-like protein.Gene
C04p000450.1_BnaEXP	A04p024220.1_BnaEXP	0.618476	1.08276e-69	BBH_AT2G38840_AT2G38840.Guanylate-binding family protein
C04p000450.1_BnaEXP	A03p001190.1_BnaEXP	0.618308	1.2171e-69	AT5G03670.TRM28.histone-lysine N-methyltransferase SETD1B-like protein.Gene
C04p000450.1_BnaEXP	A06p021690.1_BnaEXP	0.618289	1.233e-69	BBH_AT3G48410_AT3G48410.alpha/beta-Hydrolases superfamily protein
C04p000450.1_BnaEXP	A02p021540.1_BnaEXP	0.618281	1.24036e-69	BBH_AT5G05800_AT5G05800.Myb/SANT-like DNA-binding domain protein
C04p000450.1_BnaEXP	A02p007570.1_BnaEXP	0.618223	1.29124e-69	BBH_AT5G19360_CPK34.calcium-dependent protein kinase 34
C04p000450.1_BnaEXP	A10p000980.1_BnaEXP	0.618168	1.34192e-69	AT1G02330.integrator complex subunit-like protein.Gene
C04p000450.1_BnaEXP	C01p006400.1_BnaEXP	0.618133	1.37477e-69	BBH_AT4G31570_AT4G31570.nucleoporin
C04p000450.1_BnaEXP	A02p038570.1_BnaEXP	0.618122	1.38568e-69	BBH_AT5G61790_CNX1.calnexin 1
C04p000450.1_BnaEXP	C02p038930.1_BnaEXP	0.618096	1.41071e-69	AT5G61150.VIP4.leo1-like family protein.Gene
C04p000450.1_BnaEXP	C03p050540.1_BnaEXP	0.618073	1.43316e-69	AT2G18220.Noc2p family.Gene
C04p000450.1_BnaEXP	C08p040770.1_BnaEXP	0.618061	1.4454e-69	BBH_AT3G17310_DRM3.S-adenosyl-L-methionine-dependent methyltransferases superfamily protein
C04p000450.1_BnaEXP	C08p029000.1_BnaEXP	0.618036	1.47027e-69	AT5G02570.Histone superfamily protein.Gene_%%%_AT3G09480.Histone superfamily protein.Gene_%%%_AT2G37470.Histone superfamily protein.Gene_%%%_AT3G53650.Histone superfamily protein.Gene
C04p000450.1_BnaEXP	A07p022540.1_BnaEXP	0.618024	1.48283e-69	BBH_AT1G76250_AT1G76250.transmembrane protein
C04p000450.1_BnaEXP	C05p029340.1_BnaEXP	0.618005	1.50262e-69	BBH_AT3G21000_AT3G21000.Gag-Pol-related retrotransposon family protein
C04p000450.1_BnaEXP	A05p022660.1_BnaEXP	0.617955	1.55578e-69	AT3G20430.phosphorylated adapter RNA export-like protein.Gene
C04p000450.1_BnaEXP	A07p027110.1_BnaEXP	0.617954	1.55723e-69	AT1G67040.TRM22.DnaA initiator-associating protein.Gene
C04p000450.1_BnaEXP	A02p024170.1_BnaEXP	0.617942	1.56954e-69	AT1G80260.emb1427.Spc97 / Spc98 family of spindle pole body (SBP) component.Gene_%%%_AT1G20570.Spc97 / Spc98 family of spindle pole body (SBP) component.Gene
C04p000450.1_BnaEXP	A07p021110.1_BnaEXP	0.617876	1.64418e-69	BBH_AT1G80810_AT1G80810.Tudor/PWWP/MBT superfamily protein
C04p000450.1_BnaEXP	C06p040520.1_BnaEXP	0.617804	1.72824e-69	BBH_AT1G78960_LUP2.lupeol synthase 2
C04p000450.1_BnaEXP	C06p004520.1_BnaEXP	0.617791	1.74365e-69	AT1G50760.Aminotransferase-like, plant mobile domain family protein.Gene
C04p000450.1_BnaEXP	C08p040460.1_BnaEXP	0.617699	1.85832e-69	AT2G21780.hypothetical protein.Gene
C04p000450.1_BnaEXP	A02p033680.1_BnaEXP	0.617692	1.86784e-69	BBH_AT3G27550_AT3G27550.RNA-binding CRS1 / YhbY (CRM) domain protein
C04p000450.1_BnaEXP	A06p002610.1_BnaEXP	0.61765	1.9228e-69	AT1G50750.aminotransferase-like, mobile domain protein.Gene_%%%_AT1G50790.Plant mobile domain protein family.Gene_%%%_AT1G50820.aminotransferase-like, mobile domain protein.Gene_%%%_AT1G50770.Aminotransferase-like, plant mobile domain family protein.Gene_%%%_AT1G48145.plant mobile domain protein.Gene_%%%_AT1G50745.plant mobile domain protein.Gene
C04p000450.1_BnaEXP	A06p000340.1_BnaEXP	0.617645	1.93056e-69	BBH_AT1G55210_AT1G55210.Disease resistance-responsive (dirigent-like protein) family protein
C04p000450.1_BnaEXP	A05p033670.1_BnaEXP	0.617571	2.03179e-69	AT3G06410.Zinc finger C-x8-C-x5-C-x3-H type family protein.Gene
C04p000450.1_BnaEXP	A01p004410.1_BnaEXP	0.617537	2.08019e-69	AT4G33380.dimethylallyl, adenosine tRNA methylthiotransferase.Gene
C04p000450.1_BnaEXP	C03p037800.1_BnaEXP	0.617444	2.21938e-69	RBH_AT3G09190_AT3G09190.Concanavalin A-like lectin family protein
C04p000450.1_BnaEXP	C04p003050.1_BnaEXP	0.617435	2.23305e-69	AT2G42410.ZFP11.zinc finger protein 11.Gene
C04p000450.1_BnaEXP	C06p037890.1_BnaEXP	0.617431	2.23963e-69	BBH_AT1G75680_GH9B7.glycosyl hydrolase 9B7
C04p000450.1_BnaEXP	C06p005130.1_BnaEXP	0.617408	2.27511e-69	N/A
C04p000450.1_BnaEXP	C03p011530.1_BnaEXP	0.617328	2.40425e-69	BBH_AT5G20580_AT5G20580.TMEM192 family protein
C04p000450.1_BnaEXP	A06p022630.1_BnaEXP	0.61729	2.46996e-69	AT5G62170.TRM25.LOW protein: M-phase inducer phosphatase-like protein.Gene
C04p000450.1_BnaEXP	A03p009670.1_BnaEXP	0.617289	2.47079e-69	BBH_AT5G22760_AT5G22760.PHD finger family protein
C04p000450.1_BnaEXP	A02p006350.1_BnaEXP	0.617272	2.50099e-69	AT5G17160.aspartic/glutamic acid-rich protein.Gene
C04p000450.1_BnaEXP	C08p013500.1_BnaEXP	0.617251	2.53723e-69	AT1G08620.PKDM7D.Transcription factor jumonji (jmj) family protein / zinc finger (C5HC2 type) family protein.Gene
C04p000450.1_BnaEXP	C09p021410.2_BnaEXP	0.617155	2.71185e-69	AT1G28327.E3 ubiquitin-protein ligase.Gene_%%%_AT1G03770.RING1B.RING 1B.Gene
C04p000450.1_BnaEXP	C06p026440.1_BnaEXP	0.617072	2.87168e-69	BBH_AT1G71770_PAB5.poly(A)-binding protein 5
C04p000450.1_BnaEXP	R277_chrC05p000920.1_BnaEXP	0.617039	2.93811e-69	AT1G32930.Galactosyltransferase family protein.Gene
C04p000450.1_BnaEXP	C03p017630.1_BnaEXP	0.617007	3.0047e-69	AT4G06634.YY1.zinc finger (C2H2 type) family protein.Gene
C04p000450.1_BnaEXP	C03p068890.1_BnaEXP	0.616999	3.02129e-69	BBH_AT5G37470_AT5G37470.hypothetical protein (DUF577)
C04p000450.1_BnaEXP	A05p022830.1_BnaEXP	0.616996	3.02728e-69	AT3G20260.DUF1666 family protein (DUF1666).Gene
[truncated: 24,738 more rows]

## Sheet: MYB12_A03
Additional file 5: Co‑expression analysis of SG7 and SG19 MYB family members in B. napus. (XLSX)
[truncated: 21,523 more rows]

[truncated: 5 more sheets: MYB12_C03, MYB111_A06, MYB111_C07, MYB57_A03, MYB57_C03]
