# Supplementary material for: Analysis of flavonol regulator evolution in the Brassicaceae reveals MYB12, MYB111 and MYB21 duplications and MYB11 and MYB24 gene loss
Source: BMC Genomics. 2022 Aug 19;23:604. doi: 10.1186/s12864-022-08819-8 (PMC9392221; doi:10.1186/s12864-022-08819-8)
Supplement: Supplementary file 9 — Additional file 9. [file 12864_2022_8819_MOESM9_ESM.xlsx]

## Sheet: Additional_file_9
Additional file 9: Polypeptide sequences from the genome‑wide MYBs identified by MYB annotator.
>Aqcoe1953s0001.1
MGRSSICPKTGLKRGAWTPEEDRLLSDYIARYGLWNWRELPKFAGLSRCGKSCRLRWMNYLRPNIKRGNYTREEEKLIINLHEKLGNRWSAIAMNLPGRTDNEIKNHWHTHLIKKRAKSNTTSKETKCKPAVGCETHRRKESVPSSFLPDTLRPLILESSSLVLPVSPEKSRDLSPSTSIDKVVNHQMTDRSPTSSETLTEFNGNFWTDDPFLEDDLYRPENTTSDYWTDPSHLYANATYPYDLYDGYDMDIFFNYN*
>Aqcoe1G001900.1
MGRPPCCDKDGIKKGPWTPEEDIILASYIQEHGPGNWRSVPTNTGLLRCSKSCRLRWTNYLRPGIKRGNFTSHEERMIVHLQALLGNKWASIASYLPQRTDNDIKNYWNTHLKKKIKKFQSATDSLVPSSNSSTFQLVTKRSSYSEKARSKEMTNLQTSVFKLNQTSTYASSTENISRMLEGWMKSSPKTTMLRNDQEDNEDKQSNNYYYINKIQNGSTSSTSSNNNNNTNNALDDPVVSLQCNQADHEKAGHEEHSGLISHDEFESLIFQNMGSIAWVKSETSHQGSEYSNSVEEKFHTSSSVPGSEQTMEDQPPFSFLENWLLDEASGQVEQQMMDLSTIF*
>Aqcoe1G055500.1
MSRKGKEMQPTKASSIASPSKTTPCCSKVGLKRGPWTPEEDRILSNYIKKEGEGRWRMLPKRAGLLRCGKSCRLRWMNYLRPSVKRGQIAPDEEDLILRLHRLLGNRWALIAGRIPGRTDNEIKNYWNTHLSKKLISQGIDPRTHKPLNPNIPNSSINLQPPAAPKQKYNLNTNPNSSCNDYLEATTNLDQDHNWLNSNERDDMGLCSDEVFSSFLNSLINDDAVANQQQQQQQHQNQPNVNPIHENVASSGNGTFGYDATWDNATLICSPSDFSHENEQRRFVDHQANQDS*
>Aqcoe1G055800.1
MRNPSMASKVTCSSSSPASGSTTSKITPCCSKEGLKRGPWTPEEDEVLSDYIRREGEGRWRTLPKRAGLLRCGKSCRLRWMNYLRPSLKRGQIAPDEEDLILRLHRLLGNRWALIAGRIPGRTDNDIKNYWNTHLSKKLISQGIDPRTHKPLTPESSSCFRPLAPEPNLNNNNTTNHQRNSPSMDEVSCGGNEDSIKNNTNDHLEGIIDHHQHNNWQNYNALLALQRTTNEENDEHIGYSTGEDVFSSLLNSWVYDEVFGYSIYGGSINFSQSGFDDECKRFSDHVNKCF*
>Aqcoe1G091400.1
MEREMKELKEQIDVFLAVNNINGGGVGARTSGDSTTTVTVSEGNVIGEGGDNNENDLNNSAGNGSDDRVKGPWSPEEDNVLSRLVAKFGPRNWSLIARGIPGRSGKSCRLRWCNQLDPGVKRKPFTEEEDRIIVAAHAIHGNKWAVLARLLPGRTDNAIKNHWNSTLRRRRIDFNKFRAASGEMMEDISHDKTKASSEDTLSCGDVNSFKSLEGKDVNSLDIISSQYDDRAQSNEDYCTNKTNEPPTLFRPAARVSAFSIYNPPNGSTNAAQVSSAVPSNEPLIQTTPKPDFSICRLFEGVCDEPQVPARCGHGCCDNKGVVMARNSLLGAEFVEYEELPPFSSHELAAIATDLSKIAWLKSGLENSNTTVIDNAGRRGVPPGVCVGVGKTDAMSSQMS…
>Aqcoe1G106700.1
KNHSQGWRKGPWTAEEDKLLTEYVTLHGEGRWSTVARSAGLNRNNKSCRLRWVNYLRPGLKRGQLTPEEESIIIELHAVWGNKWSMIARCLPGRTDNEIKNLSIFIH*
>Aqcoe1G129600.1
MQEEIMRKGPWLEEEDERLTTYVALMGERRWDSIARVSGLRRSGKSCRLRWLNYLRPDLKHGQMNAEEECVILQLQERWGNKWSKIARRLPGRTDNEIKNYWRTHLRKKTQAQEQEKLQRELQNASSTPDDQSLQTNSSDYQDSGMEDILITPEHTVNAFESSEYPFAASPYENCLSDWISETMHDEEALKHQQEYNVFDTWSYNPAWPSGDGDFWPGLLWDTQQSS*
>Aqcoe1G132600.1
MGRAPCCDKANVKKGPWSPEEDTRLKEYIEKFGTGGNWIALPQKAGLKRCGKSCRLRWLNYLRPNIKHGQFSDDEDKVICSLFASIGSRWSIIAAQLPGRTDNDIKNYWNTKLKKKFMGFVPSSQIKALPPIFPSPFHTGSTYDYYPLSKSLPDLESLSIPSNFLNNTNTTTSIISTSLHESQQNLEGFMHHYQEKDNFLIFGGEPSCSSSDGSCTNQISYNKDIEYDYSGNGNGGGGGGGNGPNGVRLGQESYFCNGVQDNQKFMLGNGSIGSNGWSDQRLNSGLMWGDDQTSLPLDHHHYDGLEDIKLVKNSSGSCSNIFNGDETKAQSRIMYF*
>Aqcoe1G154000.1
MGRFTVCPKTGLKRGAWTPEEDGLLSAYIMRYGHWNWREIPKYAGLSRCGKSCRLRWMNYLRPNIKRGNYTREEEELIINLHEKFGKRWSAIAASLPGRTDNEIKNHWHTHLKKRTKQNTTSTKAKRKPVGCETLRLKESANCYQAISRPLILESSGFLPMSPEKSCDIPSSSADSEVEIIQKQVTYESPISSSDAVSDFSGSFWTDEPFLLEDILNMSEDVTSVLVDPSFQFPLSPLGRDIYPYDLYHDYDMDIFFNH*
>Aqcoe1G154100.1
MMILMHNSSKASVKTCNVLQDMGRSSICEKTGLTRGTWTPEEDRLLTAYIKRYGHWNWRELPKYAGLSRCGKSCRLRWMNYLRPNIKRGDYTREEDELIINLHAELGNRWSAIAARLPGRTDNEIKNHWHTHLQKRTKRTTIVKEAKPKPNIEHGAVGRRESAVPNCVHPNDITPLILESSAVIPISPPKSSDFSSSSTYDSEVVISENQGITDDSEISSDGFIEYDGNFWTEPFLVEDSYKVNDTMPVFVNEYSVSPLAEALYPYDLYNGCDMDMLFNY*
>Aqcoe1G159900.1
MGHHCCSKQKVKRGLWSPEEDEKLVKCINTHGHSCWSAVPKLAGLQRCGKSCRLRWINYLRPDLKRGSFSAQEERIIIDVHRILGNRWAQIAKHLPGRTDNEVKNFWNSCIKKKLLAQGLDPKTHNLMPPSQQNIKNACNVNQFYQQPPSVFSMNSQFRSDNNVTPMDINQSFITLAPPHPPNTNIYPPSLDQAMSTFNYQNQNHVWTTNAQNSEPSSDFTRQSLIPISSSSMIGSSGFDFPDHENNNMWDDGGMEALVSPRQEEMKQTPVPQGLTQQEKVCEVQLEEERDGHHQDMDTSFSDCSNFDLEFMESPLMPCGLMYSNMNSMDQLAWDA*
>Aqcoe1G169300.1
MGRVRAPCCDKIGLKRGPWTPAEDKRLISYVEKNGHANWRALPTQAGLLRCGKSCRLRWINYLRPDIKRGNFSQEEEETIIRLHESLGNKWSKIASHLPGRTDNEIKNVWNTHLKKRVAPKGPKVCENETKEPSISSTSSDSSSSSANSSISYCRSNTADKEPQEPSDPMFSEEVRKEDSFDGLEINMDLLEIPFEMDFLDMFEDKSCLNSNASSMCETDSQHTTVFEEESKSEEEMRWMAYLENELGLYDTCHVNQEILARDGTLQQETASSNNEIMWPEFDLDPVAVYFQM*
>Aqcoe1G231400.1
MMPNSSGAVSDDASSGSGSSHGGGGGGNGSVTLKKGPWTAAEDAILIEYVRKHGEGNWNAVQKNSGLSRCGKSCRLRWANHLRPNLKKGSFSPEEERLILELHAKLGNKWARMAAQLPGRTDNEIKNYWNTRVKRRQRAGLPLYPQDIQKQASSFHLHQNNHHHQNRPSQSSSPSMQLTSSQQPKTGFITPLALFDSMNYSTPTSLLSQHNNSYNMNSSINASIHNLKRFRGGNNVGSFNHYSSRTPTLPSSGSLYTTTNNNNNNNYSSQLLPAPNFQFDTNGYDFNSQTLLQNCFESNGLMNPGSTFSIKQELPSSQISQAAANAHASDNKISLAFTRSNSNSGLLEDLLQEAEAMGGREHARKEGLIQSQDEKRRELDDFLNNNPPPSGSVFNDKAA…
>Aqcoe1G285600.1
MERRRREEDIVIRKGPWMAEEDEILIDYVKKHGPRDWSSIRSKGLLLRTGKSCRLRWVNKLKPDLKTGCKFSAEEERVVIDLQARFGNKWARIATYLQGRTDNDVKNFWSSRQKRLARILQTSNQPKSQRNNGKAPAASHHVATLEAPRPLSTAMEQISSQSQSCQLSYLENSDVIKMVPLPDLMNPGGLLSLETNLPQLEFTPTEKKPCIDPQPHFSFQLPQPTLDVQLLPESQDLVLGLGDSNLMDMFGHQETPGLDRGSHSVNAPFLGLRGSSRNGGKGDSDNPATPDSFFEDFPIDMFDYIESFPSSSDW*
>Aqcoe1G345700.1
MSLQHLQDSNACQTSDDEGCIRRIAGLPFLSPPNGPTHSFLPGSAAGCNKSSKMEIQFLSSPPLELQQKGWNYNQTIDDGNLTNLMFMKQAGSDEMEEISESFIAVNKDHSEVNAGKSSHNKSCSRGHWRPGEDIKLKELVAQFGPQNWNLIAEKLQGRSGKSCRLRWFNQLDPRINRKAFNEEEEERLLAAHRLYGNKWAMIARLFPGRTDNAVKNYWHVIMARRQREQSSVYKRRKLSCSSSSSSQPVYNTMEMTTYPNNAQNELTFTSSRDESVSTCTDLSLSSSSARTNPCLFTNNSPNQHQQLYQIPIDLSAENMVNGCSQKLDGSGNGFYQLESNMMVMGVNQSGDTPSSYSEVSATDSMVMNMNRKKLTVKSDTESGSDEINVTFIDFLGVG…
>Aqcoe1G362500.1
MRNSNVRKGAWNQDEDLLLKRCIEKYGEGNWHQVPMRAGLNRCRKSCRLRWLNYLHPNIKRGGFKEDEIDLIMKLHKLLGNRWSLIAGRLPGRTANDIKNYWNSHLSKKLELCHKEYQPSIMPKTEVIRPHPRTFNANLVRSRGKFILKNQQPQQQKQKQQQLEQEQYDAVVPTEAELSTWWNDLANDSNISVPNAKEVIPTNSTVENREAMNPFERTIFDDIAWDDFLATF*
>Aqcoe1G380400.1
MGRIPCCEKDNVKRGQWTPEEDNKLSSYIAQHGTRNWRLIPKNAGLQRCGKSCRLRWTNYLRPDLKHGEFQESEEQTIVKLHSVVGNRWSLIAAQLPGRTDNDVKNHWNTKLKKKLSGMGIDPVTHKPFSHLMAEIATTLAPPQVAHLTEAALGCFKDEMLHLLTKKRVDFQMEHSNGAAPHGLAPLPGRNFTTSYASRRPSDEDDTVQKIKLSVSRAMQDPNTLPSEPNIAPSNKPWTMVSIGEASNTFAEAYNTFATSVSGFPYGPSSCGNDGDGSPWNQSICTGSTCTGADQRLGLNGKGGHEDGDEAEGGKGMRKDSDVFNSDCVLWDLTDDLMNPAA*
>Aqcoe1G411300.1
MVGMNGGDQRIKGSWSPDEDARLTKLVEEHGPRNWSVISSGIPGRSGKSCRLRWCNQLSPLVQHRPFSPSEDAIIIKAHANHGNKWATIARLLPGRTDNAIKNHWNSTLRRRRLGLESSSASSDHDSESVTDSRKRQCIRVMSPEEDDDDDDDDEDEGLMEPVTSLSLSLPGKKSSAVRNSDEGGKGEKVSSEIRNLGQKEEKAGRYEGEIKEMCLMTIMHRMIAEEVRNYMDKKLSQGSLVAGIESEVRNYMERKLSEGNLGADEFESAGKEKDFL*
>Aqcoe1G428700.1
MEGVGSFVFDFQNHLARPTPPLSAIEKFLLSSNDHTQKQIHTSVKNNDRIVSSNGLGEFSTSSGLIDDYAGRFSFVSLPDTSFDGGQPFGWTKEMKNIVGLKSEVKLKEKSTLSMEKKTKNGSSTTLIKGQWTEQEDRLLVKLVKENGVKKWSQIAHKMVGRAGKQCRERWHNHLRPDIKKDSWSEEEEIMLIEAHEKFGNRWAEIAKQIPGRSENAIKNHWNATKRRQTAGKMNKGACRGSKTQPSILQEYIRSKYMMDYSPPFTPTITSPAIVSTPSTNPSSQVSFTHSEPSESSYTDDSTLISHMYNDDELLFMGGLLENIYEEPYLESIVVDSKDGEGAFYYGHPQNSLVFGSSEQDAYNGYSPSLEVMSNCNYLAATSTNLNEVLLQENMAKEA…
>Aqcoe1G459000.1
MKERQRWRAEEDALLRAYVKQYGPREWNLVSQRMNTPLDRDAKSCLERWKNYLKPGIKKGSLTEEEQRLVIRLQAKHGNKWKKIAAEVPGRTAKRLGKWWEVFKEKQQREQKENNKAPEPIEEGKYDSILETFAEKLVKECPNPPFLMATSNGGFLHSDPPAPPPTMLPPWMASSNGTTVRPSSPSVTLTLSPSTVTPPPSIPWLQSADRGAAENPSLGLGSLSSHGSGSTGGDNHMVADLVECCRELEEGHRAWVAHKKEAAWRLKRVELQLESEKACRRRDKMEEIESKIRALRDEQKVTLERIEAEYREQLAGLRRDADAKEQKLADQWAGKHMRLTKFLEQMGCRPRLIEPNGR*
>Aqcoe1G472000.1
MKMVQEETRKGPWTEQEDLQLVYFVSLFGERRWDFIAKVSGLNRTGKSCRLRWVNYLHPGLKRGRMTPQEERLVLELHSRWGNRWSRIARKLPGRTDNEIKNYWRTHMRKKAQERKRALSLSSSSCCSTSPNKNIPMDLSSKAKIEEGSSSSDFKDVKGKMTEEEGVKGYPMDRIWDEIASSEEVSSGLGYEGGTEEGSSFTCPPLASPLWDYCFDSLWRMDEEEIKMLVPFSDLSAYNYGHSREL*
>Aqcoe2G001000.1
MGRPPCCDKVGIKKGPWTPEEDIILVSYIQEHGPGNWRSVPTNTGLLRCSKSCRLRWTNYLRPGIKRGNFNSHEEGMIVHLQALLGNKWAAIASYLPQRTDNDIKNYWNTHLKKKMKKFQSALAPTNSKTCHHQLLTNSYDGRMSLKSDMTMMNKTSGLLNLNQSSTTTTTYASSTENISRLLEGWMKTSPKDTNINSSSIIKPKGKHQRSKNDEDINHHPFLCNINQQPANDNKVDQQESSSCDEHHHDDLISHEEFESLLSLENIMTSICWEKSSCDSSSLTGRHGSQTTTTEERRIIHSNSMSTSEFEKRSLENHPPLSLLEKWLLDEAAAGQVEVMSSEIA*
>Aqcoe2G003200.1
MSGTTSESDDGVLSKDQTDSSSFDEGSCGGSIGGGTVLKKGPWTSTEDAILVDYVKKHGEGNWNAVQKHSGLFRCGKSCRLRWANHLRPNLKKGAFTAEEEHKIIELHAKMGNKWARMAAHLPGRTDNEIKNYWNTRIKRRQRAGLPLYPPDVRLQAYSENQKAQNTNDFNGGDTHHVMQASNFDIPEVIFDHLKSNQGVLSYAPPLPDISLGSMLNHGLGSSQNYSFMSHTMHQHKRLRGSEILFPGFNSTVTNAFAPLDLFQNDTCGKTNQSFGSTFPYDPDPNGKNPSTFGMIPGSHAILNGNFSTSKPIPRSLKLELPSLQYPETDLGSWGMSSSQPPSLDSVDAFIQSPSPTRPVQSDCVSPRNSGLLDALLHESQTLSSAKNQSSEKSSNSCV…
>Aqcoe2G014200.1
MRKPDPPGKNNMNTNNVKLRKGLWSPEEDDKLMNYMLSNGQGCWSDVARNAGLQRCGKSCRLRWINYLRPDLKRGAFSPQEEELIIHLHSVLGNRWSQIAARLPGRTDNEIKNFWNSTIKKRLKNSSTSTSPNKSNASDPRDFTGGLFSMSEQDIMNLCMDSSSSSSSSMHAMVMRNRFDPLPMLENSYDHMPNAGAGLFNVSACMTQVGIGDGFYGNHGIIGGGNIGLDQSELFIPSLESISIEENNITDNTFEKTNNNNLLNNINIINNNNNNNNIDNIVESGNYWGGENLRMGEWNMEELLEDVSSFPFLDFQVQ*
>Aqcoe2G099900.1
MITPRICQYASFMEERSSFGTHVLERNHHFLLPTPPLTAIERFLRSPNDFSQKNIQTNYHHHHLKREKPEVSRNGYLDFSHLNASSSSNLGSGNGFSLTSPTLQDLSFVDGFFVEEDSFYFNQESGFEGEVRLRNKNTQRVGKKAKGGGGGSSNSAFLIKGQWTDEEDRLLIKLVKQHGERKWAQIAQKLEGRAGKQCRERWHNHLRPDIKKDTWTEEEEKMLVRAHEKVGNKWAEIAKRIPGRTENAIKNHWNATKRRQNSRRNNKKAATQDGKNQPTILQDYIRNKSVKADTSTPSSSTLTSTNSTVFNDPSNLIYFSDSSFTDDSISLISHSNEDELLFIQKFFENVNNPQPSEESTTTLWSRNENTYNDDGHYCQNPLAFNFLDSSKFSSSTDNS…
>Aqcoe2G150600.1
MTELKIQQICLVNKQSEETSSSSFSEESYSIALKSPEITSPVTTSPSHRRTSGPIRRAKGGWTPQEDETLRSAVEAFKGKCWKKIAEFFPDRSEVQCLHRWQKVLNPELIKGPWTQEEDDKIIELVAKYGPTKWSVIAKSLPGRIGKQCRERWHNHLNPMIKKDAWTLEEELSLMNAQREYGNKWAEIAKVLPGRTDNSIKNHWNSSLKKKLDFFVATGRLPPVPTTGPNGAKDTCKTTAAGQISACSSKVSDSTDEKCVESEDLCKAEGDGKDRLEDLALECLTDTATGVALIGSSRSDDGQCTRASIIRCTESVSTPNPVDIENTGGDDSDNKLDGSPVHSTIRTFGSLYYEPPQFENIDIPLSSALFDTNCSLHRIYSANSVTSPSGYATPPCVED…
>Aqcoe2G205500.1
MGRAPCCDKANVKKGPWSPEEDSKLKDYIDKHGTGGNWIALPQKAGLKRCGKSCRLRWLNYLRPNIKHGEFSDDEDRIICSLFASIGSRWSIIAAQLPGRTDNDIKNYWNTKLKKKLMGVVPSSHRKPPQPHFPSFQTPSSASLPYRSCNYNTTYYTPNRSFTGLDQPTSSVPSSFLNNSTTTTTTLFQPQESLLGSMQPYHPVKDHLLIMFGGEPSCSSSDGSCNQISYVKEMEYDQHGANNASGGVGRNEQVPLESYFFNNAEENQKLILNGSSTAAVSNGLWGETSIDYGVDQDIKQFVNNHSSSSSSSNFLFDENKTQGKVMYF*
>Aqcoe2G239500.1
MGRHSCCYKQKLRKGLWSPEEDEKLLRHITKYGHGCWSSVPKQAGLQRCGKSCRLRWINYLRPDLKRGTFSQQEENLIIELHAVLGNRWSQIAAQLPGRTDNEIKNLWNSCIKKKLRQRGIDPNTHKPLSEVENCEETTPSTTTNNTTSSQRVSGESNELNLLKGENLKAGVVVTEPKSPLVASDWFSIEGYSNTRMNNNSNNNSTTVTPTKDFFLDRFINSQRSSTPTSCKPSESMEYYPLQQLNAVSQNPALWFNQNCRPYEMNPEFNCNSISSLLPSISTSTLTTSLGHKPAISLPSNNAPPSPFNVGGVQYWEAGTSSNSSRSNSGSSSSIELQSNTSMFENSVYSWGLTDCNATGKEARMYSIEGEPDDIKWPDYLPTSYLNQTPQSICNEIKS…
>Aqcoe2G263300.1
MDINVRGCSSSSSATTQSDVEDSLDLRRGPWTVEEDLTLINYISNHGEGRWNSLARCAGLKRTGKSCRLRWLNYLRPDVRRGNITLEEQLLILELHSRWGNRWSKIAQHLPGRTDNEIKNYWRTRVQKHAKQLKCDVNSKQFKDTMRYLWMPRLVERIQAAAATSSASGSNTTTTTTTSHHHLYNNNNNSNSSYNNNNSSNNSSYNNQELTTATQILPVGRGAFINSSFTPENSSTGASSDSMASDMRDYYTFQANNNNYQNTQNAHMNYPDSQTNLSGYFNQELAYQGSDQHQQQQNNMWFGGGEDIVENSWNVEDLWFLQQQLMHGN*
>Aqcoe2G279000.1
MGRAPCCEKVGLKKGRWTAEEDEILSKYIDANGEGSWRSLPKNAGLKRCGKSCRLRWINYLRGDLKRGNITPEEEDTIIKMHNTLGNRWSLIAGHLPGRTDNEIKNYWNSHLSRRIQTFRRPFVESPPKVMIDIVKMRGECKRKGRTSRAAMKKNNIMNNPHKIPSIVKKVFVNKSEEGEKSIEGVLIPSTPLQEEKLKDVKESQNNPVQGPNLASENIGIILNSSEERECVRSSSLNGDDSEDGILGPYQGLESCKLFGGDIIMGDWVLLSPSGILPHNNEEKQNVAIHPLSSEEQLGLLGSTSNGNMASSEEGESGGISSSNGAAESGEWYSSCSMTSCFEDDWVNWDWEGVVESPNNKKFLSNEGEELLSWLWDNNDSGKGGEMLMDCEEQNKALA…
>Aqcoe2G366400.1
MACDKSPKAMYRKGLWSPEEDEKLRDYIFRYGHGCWSSLPSRVGLQRNGKSCRLRWINYLRPGLKRGVFTSQEDQTILALHQSLGNRWSQIAQQLPGRTDNEIKNYWHSCLKKKVMKAAEGFQAQSNSQSPKTMESASSSHEPNNEVSSFKPFQSQEPYDHTKRSSLDPNYGTSRPKFFSQGTNSKCFPKILFSEWLTSSDHVNQQQNINHSCNQMMLMENSDDSNVANIVSKYEDNSHDDSSDVNFVYKQNFSHEIEQTVDELHHHELKNNGATMVSKFGLVDFVSTGEMYSDFNMYHDLIY*
>Aqcoe2G373400.1
MGRAPCCEKMGLKRGPWTPEEDHLLVSYIQENGHGNWRALPKLAGLLRCGKSCRLRWTNYLRPDIKRGNFTDEEEETIMQLHEKLGNRWSAIAARLPGRTDNEIKNVWHTHLKKRLKHSQVTPDTKSHLIKSEANMGKESKSKSKANSRKFSAPKINDEIPAPMSPQPSSSELSSGIVSTTTTGESTTITGENDKNSSKDEYTESWETLPQTDESLWSGVMPMEHFSLMEELSTMSTDPALQFPVSSSLSTQSSIIDDEFWYDLFAKAEELPEF*
>Aqcoe2G375000.1
MRIMIKGGVWKNTEDEILKAAVMKYGKNQWARISSLLVRKSAKQCKARWYEWLDPSIKKTEWTREEDEKLLHLAKLMPTQWRTIAPIVGRTPSQCLERYEKLLDAACVKDENYEPNDDPRKLRPGEIDPNPESKPARPDPVDMDEDEKEMLSEARARLANTRGKKAKRKAREKQLEEARRLASLQKRRELKAAGIDTRQRKRKRKGIDYNAEIPFEKKPPAGFFDVADEETHVEQPKFPTTIEELEGKRRVDVEAQLRKQDIARNKIAQRQDAPSSILQVNKLNDPESVRKRSKLMLPAPQITDHELEEIAKMGYASDIVSGSEHIGEGSGATRALLANYAQTPQQGMTPFRTPQRTPGGKADAIMMEAENLARLRESQTPLLGGDNPELHPSDFSGVT…
>Aqcoe3G017900.1
MRQSSHCRKQDKNKGAWSKQEDDKLIDYIQAHGEGCWRSLPQAAGLNRCHKSCRLRWINYLRPDLKHGNFAEDEEDLIIKLHALLGNRWSLIAGRLPGRTDNEVKNYWNSYLKRKLINMGIDPKNHRLSQTRTLHPFSQVTEATSATSSTGSRKYTWLQPTQPVANNRQEDDTSILPNLNLDLTMAIPSPSLTYSEEVQQHEDSKTAHLSFGPRHSNGSKSVM*
>Aqcoe3G034600.1
MSAMSTTSKESSSYEYEDFELRRGPWTLEEDSLLIHYIASHGEGRWDMLAKCSGLKRTGKSCRLRWLNYLKPDVRRGNLTLEEQVMILELHSKWGNRWSRIAQHLPGRTDNEIKNYWRTRVQKQARQLNIDANSAKFRDVIRCFWMPRLLQKIEENSRSSTIENIQNPPAPLVLNQLVTSSQAPPTTQSSLIVGEPIRCFNHNEYDSSPDNCNSPSVSPSLPETSPYGIDNLAYNPYLQSCDMDGFNLDPMSAMGGFENLISDRQLAENNWTGGEVADSLWNMDEFWQFTKLHESSM*
>Aqcoe3G100100.1
MGRPPCCDKSNVKRGLWTAEEDAKILAYVSDHGPGNWTSVPKKAGLRRCGKSCRLRYTNYLRPNLKHDNFTPQEEELIINLHAAIGSRWSLIAQQLPGRTDNDVKNHWNTKLKKRLCGMGIDPVTHKPISQILHDYENIGGIPKPGTRIGTLNRDLKNAFMVKHEPHDGISGITNPSMIPIQSLSMEPLFSSHFNINSNNHSLELLAQFQAIKLVTDQASHCANLERFQPHLFSSEGSSSSSSCSSNVLQLNSQPVINPNCQTSSVPNTPCSPFSWSEFLLEDAFLPPNQQEQQDVQGLSYIESSSQLAQTEFNNIGNVTLEGVRDMGYSTYDYTNRGYPITSIGETNDAFGASSSSGSSFVEALLDRDSEMSWDFPSLLEEPYY*
>Aqcoe3G121900.1
MEKEGSYYKKGLWTEEEDKILMDYISVHGKGRWSRIARITGLKRCGKSCRLRWMNYLSPNVKKGDFSEEEEDLIIRLHKLLGNRWSLIAGRVPGRTDNQVKNHWNTHLSKKLGVKRVQHKASTSSLKVPREHKEERESLNLVTFSNPKISSSDKNDGVTEPIVDNHISSRTPVLEAFSTQHQAELNDQSSIVSSFWFNSDNLNLSAPSLVDVLLDGYSPDVIWNDLKF*
>Aqcoe3G124700.1
MEFDTNYKEDVISDSTSLWENHMEPDLLGNEFSIDECSPNGYFQDFRQFDHISIVGSSSNLEFDVPSPRFERLEAALGNKSATNFEIYESKPLVEGGDDCSMDFIGDESKPIGKEGDICSNGIEKSMSKPLEGEGDECTMNFDVYESEPAIEGGKCNMNFNTYDSNTLAQDDNCSVFDIYESKPFTKDENRVMQNFWSSEFLNHPQGSLVPMVEQHQSELSSNFQEIEPLNYALPDENSCITGDQTSYQEVEFDRNDALVRRRTGKGHRIPRGQWTLEEDRLLARLVDKYGLRSWSHIAQMLKGRIGKQCRERWHNHLRPNIKKETWTEEEDIVLIQTHAELGNKWAEIAKRLPGRTENSIKNHWNATKRKQYTKRRSRTKGSKSTLLQNYIKSLSSNS…
>Aqcoe3G219400.1
MGRSPCCDEFGLKKGPWTPEEDDMLVDYIKRHGHGSWRALPKLAGLNRCGKSCRLRWTNYLRPDIKRGKFSEEEEQLIISLHSVLGNKWSQIATHLPGRTDNEIKNYWNTHLKKKLLQMGIDPITHRPRTDLNLLANLPHLLAAANLSNLMNPWDNALRLQADAAQLAKIQLLHSLTQVLNTSTAPPNMDLLNQLGSAPVQDYLLNEYLRSNSQFDGLANGHHPLGLNVTDPNQNLSSFSNLVAQQPNHEYQAMANTFSRLEGEPNSNMSNIDNYHLSSSSHSIASANTIPALVSASPESSIVNQTESKVNPNDIISTHSSTSTTLEAWFNLDDEANNDYYWKELLLDQTTSPSSWPISQ*
>Aqcoe3G259800.1
MEMQFLSSSPLELQQKGWNFQTLNSKGNDFYESELIFMNQGGDMEEKIESFAAKKDNEVIAGKFHVKSCSRGHWKPGEDARLIELVSQFGPQNWNLIAEKLEGRSGKSCRLRWFNQLDPRINRKAFSQEEEEKLLAARRFYGNKWAVIARLFPGRTDNAVKNHWHVTMARRHKEESNVYKRRKVSACSQPVYNTMEMKMTNSTNNAQREFIITSSKDESVSTCTDLSMNSSSTRSNPFLFTNNSPHKHQQLYQVQMGISEKNIVNGCCQKLNGSAGNGMYQFESTMMAMGINQSGSSFSNSEVSTDSMAINVKDSIENVSESSNVHFIDFLGVGTT*
>Aqcoe3G274900.1
MMERRSREEMVMRKGPWMAEEDEILMDYVKKHGPRDWSSIRSKGLLPRTGKSCRLRWVNKLKPDLKTGCKFSAEEERVVIDLQARFGNKWARIATYLQGRTDNDVKNFWSTRQKRLARILQTSNQTKSQKNNGKAPASRQVTTLEAPRPVSIAMEQSSSSQNQTCQLSYLENPDVIKMVPLPDLMNPGLFSLETNLPQLEFTPTEKPCTDPQPHFPFQLPHPTLDLPLLPENQDLVPELGDSNLMDMFGHQETPGPDRGSHYSVNLPFLGYSDNPATPDSFIDDFPTDMFDYIESLPSSSEW*
>Aqcoe3G284500.1
KKNDKALIKSAGVKAIWTEEEDRELIRLVKNHGEKWTTVSGSMDRRIGKQCRDRWNNHLRPDIKKSCWTEDEDRAFVVAHKRYNNRWVKIAEEINGRTENQVKNRWNNANKRLSPKEKKYRHSKNPPASPILQEYINNMRNKSSGTTNKVANAPTSDPSCRSGWLPMVDTLAAQIPLANQGGYYIPMVDTLAAHIPLVDQGGEVVASPSLSFNFDVSLFYEEMFSIINEGITDNVMSSNVDHLSPCSVNKEMDLFEMISEANI*
>Aqcoe3G284700.1
MAYQNMYTNEVFYQPTLSLRRPMNRIRPIVGSEFSFDEVKSSQGGLSQDFRYVNQYHSNGKISKSDYYISILSFVRLNIFVYGNSNRNLVGSMSVVRKGDTNEIQYENYSDSLRSFENKATTQDQNQMFLDSPKNDVHAHVETCFGFSNMFPCVTTDNQFVGEVSQIKKSGTHKRKNNEALKESFSSIKGNWTHEEDRKLVKLVEMHGEKNWAKVSSCMGGRIGKQCRDRWKNHLEPGINKAQGGARRKVSALPRRYVYKACAFYIFCALASRREALVQKKGCWTEDEDMALVEGHKKHNNGWAKIAEEIPGRTDNAVKNRWNSVKRRQSSKEKKYRHSKNSLPSPILQEYINNISNKSTGSTNKVGNAATSDCYIPMVDTLAIPIPPADQGGEAVALP…
>Aqcoe3G284900.1
MDGRIGKQCRDRWNNHLRPDIKKSCWTEDEDMAFVVAHKRYNNRWVKIAEEIPGRTETQDKKYRHSKNPPPSPILQEYINNIRNKSSGTTKKVANAPTSGCYIPMVDTLAAQIPLADQGSCYIPMVDTLAAQIPLTDQGGEVVASPSLSFDFDASLFYEEMFSIINEGIIDNVMPSDVDHLSPCSVNKEMDLFEMISEATI*
>Aqcoe3G285000.1
MAYQNMYTNEVSYQLPTLSLRRPMNQIRPMVGSEFSFDEVKSSQGGLFQDFRYVNQYHSNGKILKSDYDISILSFVRLNIFVYGNSNRDLVGSMSVVRKGDTNEIQYENYSDSLRSFENKATTQDQNQMFLDLPKNDVHAHVGTCFGFSNMFPCVTTDNQFVGEVSQIKKSGTHKRKNNEAFKESFGSIKGNWTHEEDRKLVRLVEKHGEKNWAKVSSCMGGRIGKQCRDRWKNHLEPGINKGCWTEDEDMALVEGHKKHNNRWAKIAEEIPGRTDNAVKNRWNSVKRRQSPKEKKYCHSKNPLPSPILQEYINSVSNKSTGSTNKVGNAATSDCYIPMDDTLAVPIAPADQGGEFVALPSLPFNFDVSIFEEEMFSILNEGITDNVMPSDVDHLNPYS…
>Aqcoe3G285100.1
MVLSGASSPGDQESSSKGSMEDNLNVDQFSFNGMITSNSNFELPLPYLDPLDTLACGNSINNLDMIDSRSFMLEEGGNGLGEFPNIDFLDCPDHEMSFSDSISHNQNMIMNFQGNVSPMLANFGLSDEVSCITADNRFDTIAWNESNMQMSFDRKMNAARGQWTTEEDRKLVGLVKKYGDKHWTYIAHKMNGRIGKQCRERWHNHLRPNIKKETWTEDEDNALIKAHKELGNKWAEIAKRLPGRTENSIKNHWNATKRKQFARRRRRRSAKYAGASNILQNYIKSLGPDVARGPYRRRIFSCNRNFLTTNVTKMSVDANAKRVSNDNDLLIPDLPYDFDMSLFDDDLPCGDLGLENEDLDYDTAMPSDWTSPAPEFHVKKELDLLEMISQKNF*
>Aqcoe3G287200.1
MDKKPSSSEEGEVRKGPWTMEEDLILINYIANHGEGVWNSLARSAGLKRTGKSCRLRWLNYLRPDVRRGNITPEEQLLIMELHARWGNRWSKIARHLPGRTDNEIKNFWRTKIQKHIKQPENGAGPSSERNDSASSSHVSGAEEGAENYSSMYTGNMEAFPTPPPAAEPNEHFWSMEDFWSMQLLNSDQ*
>Aqcoe3G291200.1
MEARSQYKRGLWTVEEDQILMDYIRVHGKGRWNRVAKLTGLKRCGKSCRLRWINYLSPSVKKGDFTEEEDDLIIRLHKLLGNRWSLIAGRVPGRTDNQVKNHWNTHLSKKLGITKRQQKFVVSSPTVPENDKEEADETNTHSNNANIELPGYDSNGGVIVNDYSSQSVVAEFSNTPNDCLVGSSWFSNDYLSLGYPSLMDLTDMFPIEFLWDGL*
>Aqcoe3G332500.1
MKLHDITKSTTTSTSTTISKQKERHIVTWSQQEDDILREQISIHGTENWAIIAAQFKDKTTRQCRRRWYTYLNSDFKKGGWSQEEDLILCEAQKIYGNRWTEIAKVVSGRTDNAVKNRFSTLCKKRAKHEALLKENHSLSCAKQNNKRALFKNEFITNDTSESAPPLKKMRTHILDITESCKLNERLHIKNGTTENQLLRPPFTVLVQNSHDVNDLPAQQNFDSTSTATNDDENSKVQRTFLRRDDPRITALMQQAELLSSLAVKVNTENDNQSLENAWKELQDFLKNNNENDLLGCQIAESDFPFDDLMHLLEESSNMEGLPCWRQPNLYESPGSSGYSTGSTLQQQTANQKTEHPKVENTIVAQESIIFEENDGCEDGFIGSSVTSVCEQSTHTDIK…
>Aqcoe3G338000.1
MGRPPCCDKVGVKKGPWTPEEDIILVSYIQEHGPGNWRAVPTNTGLLRCSKSCRLRWTNYLRPGIKRGNFTDHEEKMIIHLQALLGNRWAAIASYLPQRTDNDIKNYWNTHLKKKLKKLQTGLDGQNRDGFSSFQPSITKGQWERRLQTDIHTAKKALCDALSLDDTKPSNSCLSELKASNGYYSLTRSSQPSQSSTTYASSTENISRLLEGWMANAPKPAQTNSETTQFSFNNVTGTDSSSEECTPTATNNNEMVSQGAFDSLFALDSSTPDVSPSLSLDESTQFQSETNFFQDESKPSFETPVPFSMLEKWLFDESLIAQGHEALNIQQISLDDNVNLF*
>Aqcoe3G343200.1
MKMTLQQSNTTNFHQKNEGMLSTNNKYSIYAQEYCSSSNGLNNNNQASTFSSSTPSSSSSVSLFADMGSLSINSNRKSCWSSFPFIGNNTTNSCLDDAQNSEGGDGKCSDFSDGFEENNAAMEDNNTNNNVMNFNEENPNENCANGKEIDSSGQSKLCARGHWRPAEDTKLKELVALYGPQNWNLIAEKLEGRSGKSCRLRWFNQLDPRINRKAFNEEEEERLMAAHRLYGNKWAMIARLFPGRTDNSVKNHWHVIMARKYREQSSAYRRRKLSQAVHRRMDENGRSSEPNNPNLSNNGSFNSTSTFPFGGYIGGVSNDSVSSCRDKLVVASSNIHSHSHRLPQHIHNGFCAEETPFDFFSGPKNQDMTSYFNQNRSWDRQGDDSTYNGFYTHHPPLMV…
>Aqcoe3G346800.1
MRHGHGSWRALPAKAGLQRCGKSCRLRWTNYLRPDIKRGKFSLQEEQTIIQLHALLGNRWSAIATHLPKRTDNEIKNYWNTHLKKRLSKLGIDPVTHKPKSDALSSVDGQTKADSNLSHMAQWESARLEAEARLVRESKLRSTSMNNQLALSGSGVDLGQQLNKATSTSTQPHCLEVMKAWQGVWSKPTKCGLIAGEGGSSGLDLESPTSTLCFSDNSMPVSTVGFSDNPMSSLDLITNSGTFEGTPVKEECDEEYKVYEKMNHMGEYKSMVNSVALNTGFHDMGFSTVESPWAPESSKVGNEHIPVTNFIEGFTNLLLGNSDDRNSLDNSSGDSSDNGDADATGCEEYEENKNYWNNILNLVNSSPSDSPTF*
>Aqcoe3G372400.1
MVGLGGWGFPEQGWRKGPWTAEEDKLLTEYVTLHGEGRWSTVARSAGLNRNSKSCRLRWVNYLRPGLKRGQLTPEEESIIIELHAVWGNKWSMIARCLPGRTDNEIKNYWRTHFKNKARSSRADDKLSMRRRQRQEQQQQQQGQLQQQQQEPQLGDMEKVQYHMEQCEYRVAPVQCGQEMDFMMFSNMEEQCFPMGLQRGVSSLDNIGEDQGLWGSLWNLDDLHIQFNQMCDNFKPNQAAS*
>Aqcoe3G402700.1
NFPSLNLTLPLDLKNISSRPDDCEVKEEVLVDEEMEAVQLGSDKLTEANPNQIKHSTTTCITTSTCSLVMSSRGSDVDEEDDDSETLGAIEKRFSIYGSDCPIENLESLLSKPELVHTTSTDLESEATNILSITKPSPQALDKALTDPQQARSYSQTSESRFSLVSSGFLNHNTVYTFFHAIKKNRSIQTCIRNKMIEIKVMLKEIKEHLRILKKFNFLCKTKTERAAYVKKDVNALLVSVRKSTDSQNSKVNDKKLPALFNGPVENPHVANYRMVLMKFPVSLHRNKWSEKDKENLRRGIEQQFQEMLFQKSVEVYSGADECSGDSNTFDNVVTSISDIEITPEKIRSFLPKVDWQRLASMYASGRSGAECETRWVNNEDPLINHNSWSNTEDKELIS…
>Aqcoe3G412400.1
MCTRGHWRPSEDEKLRELVEMYGPHNWNAIAEKLHGRSGKSCRLRWYNQLDPRINRSPFTEEEEERLLASHRIHGNRWAIIARHFPGRTDNAVKNHWHVIMARRCRERSRFYAKRAAQNLIDGRRKSLSRTDTGVKIEPRNHSSILEYYKRCSDPIMYNHHANLKNIYSHVPNHCPNSFEDKNHPVEFYDFLQVNTDSNRSEVINHARNDQEGEVEQEAKRHLTEESGIQYIDFLSVGSSVP*
>Aqcoe4G263200.1
MGRAPCCDKNGLKKGPWTPDEDQKLMDYIQKNGHGSWRTLPKNAGLQRCGKSCRLRWTNYLRPDIKRGRFSFEEEETIIQLHSVLGNKWSAIAARLPGRTDNEIKNYWNTHIRKRLLRMGIDPVTHSPRFDLLDLSSILGSQLYNSSQLNVSRLLGIHQPVVNPELIRLATSLLSSHRENSNNLLLQNLQENQLRNPDFQQQNQFQSFQPNQLQNSIQEVHPASTTTTTTASAVPCDTFFNEAQVMQANTMEQFQSNPMNFNCQGSQQNVWQDNVMVSNLSEDFVPVSIQQNYGLCGSSSQPSFEDLVSENSNFQSNISNQNFSFTSVLSTPSSSPTPLTTSGSTYISTEDERDSYCSNMLKFEIPDILDMNDFM*
>Aqcoe4G284500.1
MGRAPCCEKVGLNKGLWSAEEDEILRNYIEENGEGSWRSLPKNAGLNRCGKSCRLRWVNYLRGGLMRGNITSEEEDIIIKMHNKIGNRWSVIARHLPGRTDNEIKNHWNSYLSRRIYTIRRPVGESSPRTVIDTVKLDGGCKRKGQPRCRVSRKKNNHQEIPSNAEKGFIEKSFIEGGLIPSMTLNKDDKESQNAGIILNLSEEIETMSWSSSVVNGEPENEIMGPYQGLESCVLFTDDIMDEDLLNPSDILSLNEKDNEGQLGVLLGSSSNNNGDEGESSGGVSLSSNSTAADPAESTDEWYVPFCSIAHPGEREGVVEAPDNNILITDKLGDDQLLSWLWDINDSSTKEGDLFLDCDEEQIKAIAGSLLS*
>Aqcoe4G284600.1
MGLKRCGKSCRLRWVNYLKGDLMRGNITSEEEDIIIKMYNKFGSRWSIIAGQLPGRTDNEIKNHWNSYLSRRIYTIRKPLGGSSPTTVIDIVKMGGMYCKRKSRTSSRTARKKNDPQEIPLNAKNAVFVQKSIDGLIPSTPLQKEIETISWSSPLVNGEPENEVFGPYQGVESCMFADDIMGDWLLGPSYNLSLNDNDNEVITLNDGQLGLLGSSSNNNGKRATSDEEEESGSGITSILLNGAAKNTDEWYDPSCSIASWDRDGVVDDRNHKLRTDDEGDELLSWLWDNHDSGR*
>Aqcoe5G012100.1
MAGYLGWGILEEGWRKGPWTAEEDKKLIEYVNLHGEGRWNSVAMFSGLKRNGKSCRLRWVNYLRPDLKRGKITPNEENIILELHARWGNRWSTIARSLPGRTDNEIKNYWRTHFKKSAPNSEKSKHLRRQQYQYQQQQQQQYQSAMNKIKYLLGVGDDTDNKASPLGHAGQETISVYPSTSEGQCLLSSVFNSFTSIADTSNEDIQWGGLWNIDDMNINFNTVSSTRREIQTHITPYC*
>Aqcoe5G027300.1
MGRAPCCEKMGLKRGPWTPEEDQVLIAFIQNYGHGNWRALPKQAGLLRCGKSCRLRWTNYLRPDIKRGNFSNEEEETIIKLHEMLGNRWSAIAGRLPGRTDNEIKNVWHTHLKKRLKKNQTTPEKKQNSTETSKCETSNSSLSEPAINSQPQSITENSSSYDSVSPQQSSSEFSSGADSSSVISVDNHDMGTMGEYNESSDNFFDIDESFWTDALAVENFNMPGDFSPSASNETQVQSSISSNSSNNDDGMDFWFDLFIQAGMQPVLPEF*
>Aqcoe5G138300.1
MSSKDLDRIKGPWSPEEDEALQQLVQKHGPRNWSVISKSIPGRSGKSCRLRWCNQLSPQVEHRAFTPEEDEMIIKAHAKFGNKWATIARLLNGRTDNAIKNHWNSTLKRKCSSMIDEGSMDGYEHHRPLKRSSSAGAAIPVSGLYLSPGSPSGSDVSDSSIHVMSSHVYRPVARAGGVLPLPQVDQQIESSSSLLKDPPTLLSLSLPGIGGDSSSESLNLSKRNTTHSHRRSHTLPSVVPPQFPFQQFQPSFAHQEQQLQQQQMEVEKEKQQPEKNLMSFSPEFLTVMQEMIKKEVRNYMSGLEQNGMCAQADGIRNAAVKRIGVGKME*
>Aqcoe5G159600.1
MESNSSTSSSSSDQSNKQPRMITKTDRIKGPWSAEEDQTLTRLVDIHGARNWTLISRYIPGRSGKSCRLRWCNQLSPNVEHRPFSQAEDEAILAAHQNYGNRWATIAKLLPGRTDNAVKNHWNSTLKRKQREVKESSCGDEGQKLEVGMSLSAECDPLTVLTLAPPGVCSNSEQPQQMVEQQGVTPEFWDVMRDVIAREVRNYVSSSFSGNV*
>Aqcoe5G236600.1
MMEDSAGGGSTSNDEAKNCCPRGHWRPAEDEKLRQLVEQYGPQNWNSIADKLQGRSGKSCRLRWFNQLDPRINRRPFSEEEEERLLAAHRVHGNKWALIARLFPGRTDNSVKNHWHVIMARRQRERSKLYGKRGSHDFFHSISGTTTSNSYPRRPLESHGEYYSKETRHDSSRILEFSNNYKDGAFDTSSSKSWQCSFSGATTATNSIPFNIFGGQRDLATTSRSNYCIMENSFSSDQYYNGSTYGGYGNLGASGINKYDKVQHHPYGCSSVVDGTTITSELLQNGNIHTKPPSRFKLVMSTTTQQEQGDASIKHKDVPFIDFLGVGIS*
>Aqcoe5G267600.1
MDVNRENYDSSSINREEEDFDIKRGPWTIDEDLLLVNYIATHGEGRWSSLARSAGLKRTGKSCRLRWLNYLRPDVRRGNITLEEQLTILQLHSQWGNRWSKIAQHLPGRTDNEIKNYWRTRVQKHAKQLGCEVNSKLFRDTMKYLWMPRLMERIRSTTSCNTSTSTTITNHVNDNLVNITPRQGSHVSSSRSTNSSSAQVDPSYTSENSSTAVSFDEHQLSPVSDMQEESAVPLQLENNVNINTETSTAYVGYPDCLTSPTGYSYFNQNGLEFEQNNMWLGNEDFWENLWNVENMLFSK*
>Aqcoe5G269300.1
MGRSPSLDKSSSHSHFNKGAWTEQEDQILINYIKLHGEGSWRQLPKAAGLLRCGKSCRLRWTNYLRPDLRRGNFTVEEDEIIIKLHSLHGNKWSLIAERLPGRTDNEIKNYWNTHIRRKLLSQGLDPKTHLPINAIASDNKSRSNNSPIPIAAASKPTDDFITQDANDNRGIVRVPVQHHQLPDLNLELSLHVSCQSSAEQEELKQKDSSYQVLMKPQPVQAVSHNVCLCCNLGLYGKEGCKCQGANMDHLHRYF*
>Aqcoe5G377300.1
MGRQPCCEKIGLKRGPWSIEEDYKLMNFIINNGTQCWRMVPKHAGLLRCGKSCRLRWINYLRPDLKRGPLSEVEEDQIIQLHARLGNRWSKIAEHFPGRTDNEIKNHWNTRIKRRLTLLGLDPFTHKPLEQSAEHATKSEQTSYSNGDDKEPQVESELYPVAEKNHEEIALDTNDTVNLFQSYEMLWENLSMDSKVHSETSSSNNNSPSFSTGDSNSHAICENSFMHEASQNWIHSVDSFLLWDGFRPQGDLSTWF*
>Aqcoe5G377400.1
MGRQPCCEKIGLKRGPWTIEEDHKLMSFIINNGIHCWRMIPKHAGLLRCGKSCRLRWINYLRPDLKRGTLSEFEENQIIQLHARLGNRWSKIAAHFPGRTDNEIKNHWNTRIKKRLKLLGLDPLTHMPLQQSVQDATESEQTSHSNEDKEPQIKPLSNPALESYAVGEKMQEKFEVGSDDTINLFNSYEMLWDSFNLESAVQSSETTTSNSSSTSTSLSITDSFNPSMGESSSLQEDSHCIPSVDSLLSWDGFNPFDDFFPLQNYL*
>Aqcoe5G403100.1
MGRHSCCLKQKLRKGLWSPEEDEKLVNYISRNGIGCWSSVPKQAGLQRCGKSCRLRWINYLRPDLKRGMFSQQEENTIINLHEILGNRWAQISAHLPGRTDNEIKNFWNSCLKKKLRQQGIDPATHKPLSQMEIMQNGREEKYLQPSQPSREIEQEMLSINNSCYFDTTGYDEASNVQFLTKPVFDPFPIFESQLSFDQVGSNSNLLLQYHQNFRPSSDKSQMEANDQEFKFASMPNLTSCDYSTVTETDVSDNSSSRINTLFLDESKESCSNSCNFNSQAASFQMNNMVANAVFAFDQETKLDSVFQYQLNGIKCEDVQMSSWQEEQQQRHHPGDFNTLPSLFSEDLTAASFDLFEQI*
>Aqcoe5G407100.1
MDTKRLVNKGTWTAEEDQRLAEYIEIHGAKKWKSVAVKAGLNRCEKSCRLRWLNYLRPNIKRGHFTDQEEDLIIRLHKLLGNRWSLIAGRIPGRTDNDIKNYWNSHLSKKLKQEKLRNSVIQEQSEITTGSVEEPESEITTDHVEVNAERNSKGSDDNINTSFNVDEFFNFSNEGSSNLEWVSKFLEVDDGTDGFHENGNAPFFGECDELSLFYI*
>Aqcoe6G084200.1
MGRSPCCDENGLKKGPWTPEEDHKLVQYIQKHGHGSWRALPKLAGLNRCGKSCRLRWTNYLRPDIKRGKFSQEEEQTILNLHSFLGNKWSAIATHLPGRTDNEIKNFWNTHLKKKLIQMGFDPMTHRPRTDIFSSLSHLIALANLKDVMDHHPWEEHAVRLQAEAAQVAKLQYIQYLLQSSSPVPTGSTNLTGLTDIEAFNLLNSMKEQQNISNLSSQLESPNSGSLGLATTQSFDSSISFSHLPDLQLQVPCSFQTSLSSDFGQGTNSVLFSQEEATPTSPWLPTSSLNTPPLVTQNSFNSSGDACSTSSYGEGAPSAFWPELLLDDSFLHENIA*
>Aqcoe6G143300.1
MEQTNSSSLKRGKWSEEEDDLLKKCIEKYGEGNWHKVPPRAVSGLKRCRKSCRLRWCNYLNPNTNRREFSWDEIDLIIKMQKLLGNRWSLIAARLPGRTANDIKNRWTTHISKSLRKNQEKQTETATPKIKAIKPKPLTFSQNSPWMKSRLTEKAIQREKLHSNSLLGFQKEQTTSLWEGITFSEEDILGCTDEFEMESFFDELTKPEKTEMCLDYLNIWKWS*
>Aqcoe6G143400.1
MEKTSSSGLKKGKWSEEEDDLLKKCIEKYGEGNWHKVPLRTVSGLNRCRKSCRLRWCNYLNPKAKRGEFSWDEIDLIIKMQKLLGNRWSLIAARLQGRTSNDIKNLWTSHISKSLRKNQGKQTETVTPKIKAIKPKPLTFSQNSPWMKSRLTEKAIQREELHSNSSLDFQKEPSTSLWDGITFSEEDILGWTDEFGMKSFVNELTEPEKTEMCLDYLNIWE*
>Aqcoe6G143600.1
MGRKISCTTGLKKGTWTEEEDTLLKRCIEKYGEGNWHKVPLRAGLNRCRKSCRLRWINYLNPNIKREELSWDEIDLIIKMHKLLGNRWSLIAARLPGRTANDIKNRWNTHIFKSLQKQQSETITPNKIKVIKPQPWTFPKKFQDIKSTHNSTEKKATQCGEQLHEKSLLEFENEQSIKWLENFLLDKKDEFAIDSSSFDDIVPDIDMSVLLDLNLWESLE*
>Aqcoe6G143700.1
MGRNKCSTTALKKGAWTEEEDTLLKRCIEKHGEGNWHKVPLRAGLNRCRKSCRLRWFNYLHPNIKREEFSWDEIDLIIKMHKLLGNRWSLIAARLPGRTANDIKNRWNTHIYKSIQKKQVIMKQQSADTETTTTLKIKPIKPQPRTFSKMKTSNNSIEKNPTQCGDELHEKSMSEFEKEQSIKWWESLLLDEEDDKVTNSSSSGSKDDFAFDSFPFDGIVPNNEMGMCLDLNLWES*
>Aqcoe6G143800.1
MGRGTCSFTLNKGAWTEEEDRLLKKCIEIHGEGNWHKVPLRAGLNRCRKSCRLRWFNYLHPNIKRGEFAWDEIDLIIRMHKLLGNRWSLIAARLPGRTANDIKNRWNTHIHKSLQKKPSVLMKQISTTETITTHQKIKVLKPQPRTLSKKSQWMMKNTYSNSIEKTTTQCREVQNDEQISTKWWENLLFDVEEDDKETSSGSKDEFAIIDDSFSHDGFVPNETSMLIGDGLDMCLDMNLWET*
>Aqcoe6G223300.1
MGRSPCCEKAHTNKGAWTKEEDDRLIAHIRAHGEGCWRSLPKAAGLLRCGKSCRLRWINYLRPDLKRGNFTEEEDELIIKLHSLLGNKWSLIAGRLPGRTDNEIKNYWNTHIRRKLLSRGVDPATHRPINDPIISSSDVKTISFASSITNKEDQEMIKKNIVVGFECKEEKIISCSREERCPDLNLELQISPPCQQQQPLITEQMKIIGGGGGGRRSTLCFSCSLGLLNSKDCTCSSSSSTSSSGGGSDGGGVYGNDYLGMKSGVLDFRNWDMKYN*
>Aqcoe6G294300.1
MSNICIEEDMSLLPENNSFVVKNRFLPNVVSREKHFVTRGRWSAAEDSPYRYLVRLVKIYGTKSWSRIAAMLNGRIGKQCRERWQNHLCPDIKKQDWCVEEDKAFIDAHKEFGNHWAKIAKLIPGRTENAIKNRWNTYRRKYLLKGNKQKTGVNNQTNSELLEYISLRTRMGMLEGNVKKKPKTVSFNCNLAVKGKEIEESQEVYKPFIPFAVNENTHGEQLNVVREPNHVLVEDMELSALLSGLEIPKSGFSQGVWSWE*
>Aqcoe6G297400.1
MVNSQPSQILETSNIFVEEDTSLLPENNYFAMKSKLLSKMLSKVKPIVTRGQWSAAEDQSLVRLVNTYGAKSWSLIAARLGSRNGKQCRDRWNNHLRPVIKRQAWSVEEDKAFIDAHKEIGNRWAEIAKRIPGRTEIAIKNRWNLYRRKLLSNAENQKKGNSNQPKSELLEYISLCARMGMLDGKVKKNPKTATKESFNCNLAIKGKCEEMEESQDVYKPYIPFVVNEDSHGEQLNVAREPNHVLVEDKELSGLEIPKSGFSQGEWSWE*
>Aqcoe6G304100.1
MAATSSTTSRRDLDRIKGPWSPEEDDLLTKLVERHGPRNWSLISKSIPGRSGKSCRLRWCNQLSPQVEHRAFSAEEDETIIRAHAKFGNKWATIARLLSGRTDNAIKNHWNSTLKRKCSFSTSTSSTTTSMMMMMNNEDDDNNNNLDRDLNRPFKRRSSSVGTVIPMMSSSSGSDLSDSSLPSPVIYRPVARTGVVLPLNRETSSSTNNIDPPTSLCLSLPGTTTTVTTTTDSFEDHSKPSSDKQQQPMQQFSPPPPTPTPLSSAVSSHQHHQQQKQKQQLSYINKAFSPEFLSVMQEMIKKEVRNYMSGLEQQQQQMMMMNSNGGHCLQAIDGIRNAVVNRIGINKIE*
>Aqcoe7G024100.1
MGHHSCCNQQKVKRGLWSPEEDEKLIRYITTHGYGCWSEVPEKAGLQRCGKSCRLRWINYLRPDIRRGRFTPEEEKLIISLHGVVGNRWAHIASHLPGRTDNEIKNYWNSWIKKKIRKTSSAPSMAAPSNLESVQSSYGLNQADIMHQDFLPKQQVQEIMFTSSSSPPFMFDSIISSSVHGINSDGNTRTDLLHEAAAGINCDPWHVNQHQVQPALLPPTFTTTCMDSNNYLPPLLNMENMMPLEVQSCSIGAEVELTMESLERQEFNEWVESQQCPATGLFIWDQVEVQLGGEGVVLPASSSNMGHILSAYPSL*
>Aqcoe7G038200.1
MGRAPCCDKLGLKKGPWAPEEDELLTDYIKKNGHGSWRSLPKLAGLLRCGKSCRLRWTNYLRPDIKRGPFTAEEEKTIIQLHGILGNRWASIASQLPGRTDNEIKNFWNTHLKKRLVCMGLDPHTHTPSSPLGHNAASSASPSTRHMAQWESARLEAEARLSKESVQFGSQSNLLSKKADCDHFLRIWHSEVGESFRRLTTPGTTACQSSNSEASSSIKCEVDSGTTTEVKQANTGSLSTVSDQHEETKGKSFKTERDRDHVVAGSDSSCCNDLHDSADMSLQLLLDFPGGDEMNFFQAHIGNYSMFPSLLMERSFISSP*
>Aqcoe7G041000.1
MEVVKKEDTNVVTVAALSSPISNISLDTALPKLASVQGRTTGPTRRSTKGGWTEQEDDMLTKAVKRYNGKNWKKIAECFPGRSDVQCLHRWQKVLNPDLVKGPWSKEEDERILELVDKYGCKKWSVIAQSLPGRIGKQCRERWHNHLNPAIKKHAWTKEEELALIQAHQIYGNKWAEIAKFLPGRADNSIKNHWNCSVKKKLDSYLASGFAGDLGINAYDSYNNEWKDGTIKLEVSAHDQEISCPLDPKKDSDDDIDFSLGVSVHELSCDEQKDIQSHLEPIQQENRCFKEEIDCQKELPIRIHFECGRPSFECGRPSARKLSTELLGEDANYDCTSDDVHHSSVETEVSCGISSRDFNSSPRFSKELSLSLSSFGDPLDGMSGWKNGLSPDIPHPFAT…
>Aqcoe7G074600.1
MGRQPCCDKLGVKKGPWTAEEDKKLVNFILTNGQCCWRAVPKLAGLLRCGKSCRLRWTNYLRPDLKRGLLTEAEEQLVIDLHARLGNRWSKIAGRLPGRTDNEIKNHWNTHIKKKLIKMGIDPVTHEPLKKEPKEDHQDQASLPTNSQPESDSNRSEQPENIDGVLTSEESSSSPPEISSSEETRSSSDNNNNDEDLLMSYLWQEEVEPLVNDLWKFPATADDGNGIGVPSWEDNCTWFSFDQQEFGFDEFGLDLFNGLNMDMIMDMEPTTSAIITNDH*
>Aqcoe7G114500.1
MGRSPCCSKQGMNRGAWSAHEDKILTDYIKIHGQGKWRELPKRAGLKRCGKSCRLRWLNYLRPDIVRGNINRDEEELIVKLHKLLGNRWSLIAGRLPGRTDNEIKNYWNTNLAKRVEGSSILTPAHKNTPNQSRKKKNMTEPSNEAGKSSKVESVQVIRTKAYRCTKVFLTPQSNHLNIKSQGRTDAELYQEVKLNSDNGMHTCSSGEEEDYRPSFMDLNIGDFGLSDFLNSDFSQLSNFHRETKLFGDNNNNGSSNDISLSSDQTMLFHGGIMDDWRENDCIHRSEESSSDLHSLALASFLDTEEGWLGE*
>Aqcoe7G143400.1
MGRAPCCDKANVKRGPWSPEEDITLKNYVERYGTGGNWIALPQKAGLKRCGKSCRLRWLNYLRPDIKHGGFTEEEDTIICTLYKNIGSRWSVIASQLKGRTDNDVKNYWNTKLKKKILAGKINLTGHNNIVPSNNHIQPNSSSSPAMLNVSPNYLNHNFTTMPMSMDVNVKQEVSSSGMVSDVLIQYPLPELMESLEFGSSSNNNQIISSSPEVSSYSVPSFDSNFSLWWPGNGIADDDRFLMDFGFGMSYDLPSGAGASSIGNYSTNDSLLSNTSDTIPQGLYQSITN*
>Aqcoe7G150600.1
MGRAPCCDKANVKKGPWSPEEDAKLKEYIEQHGTGGNWIALPQKIGLKRCGKSCRLRWLNYLRPNLKHGGFSEEEDHMICSLYMSIGSRWSIIAAQLPGRTDNDIKNYWNTKLKKKLLGKQRKEHQARRASYLKQDSMKKSNSIPLVIADHGMQTPYWPPEPLMPISTPYPNQGNRHNDHASLRKLLIKLGGKFSDDYQQEPNNDAKNNLQLPIECSSTTYQQFNDQKSINLFSSSSSMSSLDIPYSKLLTNEYNIEGASMHVLQGLNGFPVEFDEMICSNPESLDELECHYGVGMDNGVSSSGPISTESTTWDDMGSFINPPNITNYEALQQEVIQECALFDQSRYLGFQ*
>Aqcoe7G172600.1
MKSNRTKGTRGAEVPATAPSDGGDDGFQIMQPTHGRTCGPTRRSTKGQWTAEEDALLCRAVQRFQGKNWKKIAECFKERTDVQCLHRWQKVLNPELVKGPWSKEEDDIIVEMVKKYGAKKWSTIAQALPGRIGKQCRERWHNHLNPAINKDAWTQEEELTLIRAHQLYGNKWAELTKFLPGRTDNAIKNHWNSSVKKKLDSYLTSGLLAQFQALPNVGNPAICNSSSSRMQQSSRDNSSLQDASETEEVSECSQSSTLAGCSQIDCGMPNAVTVHTREELKHSEEDIYRNGQNCSSSSCPKEFYEVAYMVPDVSRGATNSANSCEQNQSYEAGCSGSDERSLFESHELPNSSALELVHESSGVHETSRRCEVGPDENQGSMSALLQSSLSFNCSTSMGT…
>Aqcoe7G328900.1
MGRAPCCDKANVKKGPWAPEEDAKLKAYIEEYGTGGNWIALPQKIGLKRCGKSCRLRWLNYLRPNIKHGGFSDEEDSIICSLYISIGSRWSIIAAQLPGRTDNDIKNYWNTRLKKKLLGRRKDSQARRLSSLNQDGKDGNGMDDNSYPHTLSNSALERMQLHMQLQTLHNPLSFYNNPALWPKLHPMGDRNMQGHYSLNNNTPPSMQQVSNGQTALLREEKFLELPSSSIEQRANNSTKQDEKEDSFKGFTSSENSTGFNNGINSMGAAIMSKSSGAEELNMNFQSVSSLQAELGDILYNKTSGFIATEDQINEFDCFKDMDGAKEGMIWWTNGFETKSSSSSSWDSASALQTGGLFQDCELGYDI*
>Aqcoe7G425200.1
MGHHTCCNKQKVRRGLWSPEEDEKLINYISTYGHGCWSSVPRLAGLQRCGKSCRLRWINYLRPDLKRGSFSRQEASLIIELHRILGNRWAQIAKHLPGRTDNEVKNFWNSSIKKKLLISNHVVPDPTPIPAIFSNSIGSTNQDLLSYNPNSNSMTGDSPYIPSATSTTLQYGFDDGLYKTDTTSYNIDWVNLAAAPSQSLIDATSFYVPTWSLSYDSHPNQYEQSTLVDGFPHEAIPQFGKDESSSLDANSTIVSYNDDAKLYEMVNVGDQCCMPSSSSLNEEIDTSISTTTTKLPFFPLPPYIYDPLQANQTMGVL*
>AL1G16140.t1
MGRRPCCEKIGLKKGPWSAEEDRILINYISLHGHPNWRALPKLAGLLRCGKSCRLRWINYLRPDIKRGNFTPHEEDTIINLHQILGNRWSAIAAKLPGRTDNEIKNVWHTHLKKRLHHNQDQNNKENFASTTAAERLQQQSSSSADISEITTSGNNNDISNNNKDSATSSEDVLAVIDESFWSEVVLMDCNISGDGEKNEQKIENWEGSLDKNDKGYNYSKLDNHDMEFWFDHLTSSRIVGEICDISEF*
>AL1G19240.t1
MGRPPCCDKIGIKKGPWTPEEDIILVSYIQEHGPGNWRSVPTNTGLLRCSKSCRLRWTNYLRPGIKRGNFTPHEEGMIIHLQALLGNKWASIASYLPQRTDNDIKNYWNTHLKKKLNKSESDERSRSENMVLQTSATRNTVNHRSTYASSTENISRLLEGWMRASPKTSTTTTTFLEQKMQNRTNNFIDHHTDQFPYEQLQGSWEEGHSKGINGDDQGVKNSESNNGDDVHHEDGDDDDDHHNATPPLTFIEKWLLEETSTAGGQMEEMSHLMELSNML*
>AL1G20060.t1
MGRHSCCYKQKLRKGLWSPEEDEKLLTHITNHGHGCWSSVPKLAGLQRCGKSCRLRWINYLRPDLKRGAFSPEEENLIVELHAVLGNRWSQIASRLPGRTDNEIKNLWNSSIKKKLKQRGIDPNTHKPISELESFSDKDKPTTSNNKISGNDHKSPSSSSATNQDFFIERPSEFSDYFGFQKLNFNSNLGLSVTTDTSLCSMIPPQFSSGNMVGSVFPTPVCVKPSINLPPDNNSSSPVSGGDHVKLAAPNWEFQTNNNTSNFFDNGGFSWSIPNSSTSSSQVKPNHNLEEIKWSEYLNTPFFIGNTVQSQSSQPIYIKSETDYLANVSNMTDPWTQTQNENLGTADTSDVFAKDLQRMAVSFGQSL*
>AL1G20320.t1
MRIMIKGGVWKNTEDEILKAAVMKYGKNQWARISSLLVRKSAKQCKARWYEWLDPSIKKTEWTREEDEKLLHLAKLLPTQWRTIAPIVGRTPSQCLERYEKLLDAACTKDENYDAADDPRKLRPGEIDPNPEAKPARPDPVDMDEDEKEMLSEARARLANTRGKKAKRKAREKQLEEARRLASLQKRRELKAAGIDGRHRKRKRKGIDYNAEIPFEKRAPAGFYDTADEDRPADQVKFPTTIEELEGKRRADVEAHLRKQDVARNKIAQRQDAPAAILQANKLNDPEAVRKRSKLMLPPPQISDHELEEIAKMGYASDLLAENEELTEGSAATRALLANYSQTPRQGMTPMRTPQRTPAGKGDAIMMEAENLARLRDSQTPLLGGENPELHPSDFTGVT…
>AL1G26240.t1
MEDTKKKKKKNINKNQDSKKKERHIVTWSQEEDVTLRDQITKHGTENWAIIASKFKDKSTRQCRRRWYTYLNSDFKRGGWSPEEDMLLCEAQRVFGNRWTEIAKVVSGRTDNAVKNRFTTLCKKRAKHEAMMTKENNSNNKRMLFLDGISTPRKSENETPIAKKMRKSQILDLTEISNYGKAVSCVNQQIRSPFSVSARNATGIDSLEEQNQTSNVNESDGEGMFLKKDDPKVTALMQQAELLSSLAQKVNSDNTEQSMENAWKVLQDFLNKGKENDLFRYGIPDIDFKIEEFKDLIEDLRSGYEDNQPSWRQPDLHDSPASSEYSSGSTIMVDQSSDRTQPFSADDTQTEHKQVGEELLILKNPDENMPISGEEKFSSPIQVTPLFRSLADGIPSPQF…
>AL1G28640.t1
MGKGRAPCCDKSKVKRGPWSQDEDFKLISFIHKYGHENWRSLPKQAGLLRCGKSCRLRWINYLRPDVKRGNFTAEEEETIIKLHQSFGNKYVLSCYCLLVWLKVLILTIAFPHFGFRWSKIASKLPGRTDNEIKNVWHTHLKKRLSSKTNLNVDEAASKGSLNEEENSQESSPNASMSFAGSNISSKDDDAQISQKTFEHILTFSDFTEMLQEVDKPELLEMTFDIDPDIWSFIDGSDSSFQQPENRALQESEEDEVDKWFKHLECELGLEENDNQQQQQQHKQGTEDENSSSLLESYELLIH*
>AL1G30310.t1
MMCSRGHWRPAEDEKLRELVEQFGPHNWNAIAQKLSGRSGKSCRLRWFNQLDPRINRNPFTEEEEERLLASHRIHGNRWSVIARFFPGRTDNAVKNHWHVIMARRGRERSKLRPRGHGHDGTVSATGMMGNYNDCDKERRLATTTAINFPYQFSHISHFQVLKEFLTGKIGFRNSTTPIQEGAIDQTKRPMEFYNFLQLNTDSKKPVVIDNSRKDEEEEDVAQNNRNENCVPFFDFLSVGNSASQGLC*
>AL1G31010.t1
MVRTPCCKAELGLKKGAWTPEEDQKLLSYLNRHGEGGWRTLPEKAGLKRCGKSCRLRWANYLRPDIKRGEFTEDEECSIISLHALHGNKWSAIARGLPGRTDNEIKNYWNTHIKKRLIKKGIDPVTHKGLNSDTDKSENLPEKQNVNQTTSDDDLDNDKAKKNNKNSGLSSARFLNRVANRFGKRINQSVLSDIIGSGGPLATTSHTTTTTTTSVSVDSESDKSTSSSFAPTSNLLCHGTVATTPVSSNFNVDGNLNPTSSSSTFSDASVNNPLMYCDNFVGNNNVDDENTIGFPTFLNDEDFMMLEESCVDNTAFMKELTRFLYEDENDVVDVPPVYERRDMFDEIDNYFG*
>AL1G31160.t1
MGRTTWFDDEGMKKGEWTAEEDQKLVAYINEHGICDWRSLPKRAGLQRCGKSCRLRWLNYLRPGIRRGKFTPQEEEDIIQLHAVLGNRWATIAKQMQNRTDNDIKNHWNSCLKKRLSRKGIDPMTHEPIIKHLTIKTTNADCSSSSTTTSPSLESPHSSGSARLLNKLAAGISSRQHSLDRIKYIFSKPIIESNDQVKEEEEEKEEGEEKEEGEEKDSMMDQKIDGSEGDDIQIWDVEEVRRLMEIGAMEYEMTSYDAVMYDSTHILDHLF*
>AL1G36170.t1
MGRSPCCEKAHMNKGAWTKEEDQLLVDYIRKHGEGCWRSLPRAAGLQRCGKSCRLRWMNYLRPDLKRGNFTEEEDELIIKLHSLLGNKWSLIAGRLPGRTDNEIKNYWNTHIKRKLLSRGIDPNTHRLINESAVVSPSSLQKDVVETLNLDFAGKVKPEPVREETGGINNCTSSGTTSEKDYGNEEDWVLNLELSVGPSYRYESTRKVSVVDSAESTRRWGSELFRTQSDAVCLCCRVGLYHNESCRNCRVSDVRTH*
>AL1G38910.t1
MFITEKQVWMDEIAARRASSSWDFPFNDNNIHRRHCNTSHEFEILKSPSGDVAANEEESNNHNPNFSNSESGKKETTDSGQSWSSSSSKPSVLGRGHWRPAEDVKLKELVSIYGPQNWNLIAEKLQGRSGKSCRLRWFNQLDPRINRRAFTEEEEERLMQAHRLYGNKWAMIARLFPGRTDNSVKNHWHVVMARKYREHSSAYRRRKLMSNNPLKPHLTDNHHPNPNPNYHSFISTNHYFAQPFPEFNLTHHLVNNAPITSDHNQLVLPFHCFQGYESNEPPMVVSMFGNQMMVGDNVGDTSDALCNFPYIDPRSQEKAEPNEAMHLIGMEAVDEEVVEKAKQQPHFFDFLGLGTA*
>AL1G39990.t1
MSNIAKKKFNGNEEGAEQRKGPWTLEEDTLLTNYISHNGEGRWNLLAKSSGLKRTGKSCRLRWLNYLKPDIKRGNLTPQEQLVILELHSKWGNRWSKIAKYLPGRTDNDIKNYWRTRVQKQARQLNIDSNSHKFLEVVRSFWVPRLIHEIKDNSNTNSIKADAPDLVGPVLRDKNDLCFINNMDCSTSMSVDLKKISQFMDLSDLETTLSLEGSRGSSSQCVSEDYSSFPCLEEEYMVATMGNSDILTLQDCHVADSMYEEDVTQDPMWNMDDIWQFKEYAHFN*
>AL1G49120.t1
MGRSPCCDENGLKKGPWTPEEDQKLIDYIHKHGHGSWRALPKLADLNRCGKSCRLRWTNYLRPDIKRGKFSSEEEQTILHLHSILGNKWSAIATHLQGRTDNEIKNFWNTHLKKKLIQMGIDPVTHQPRTDLFASLPQLIALANLKDLIEQTSQFSSIQAEAAQLAKLQYLQCMLNSSASLTNNNSNNNSPSSILDIDQNHAMNLLNSMVSWNKDQNPTFDPVLELEDNNQNQDLFPLGSIIDPTTQPLQQQKYHLNNSPSPRELPSQGDPLLDHVPFSLQTPLNSEDHFIDNLVKHPTDHEHEHDDNPSSWVLPSLIDNNPKNATSSLPHNNPADASSSSSYGGCDAASFYWPDFCFDESLMNVIS*
>AL1G54510.t1
MEIEIRRGPWTVDEDMKLVSYISLHGEGRWNSLSRSAGLNRTGKSCRLRWLNYLRPDIRRGDISLQEQFIILELHSRWGNRWSKIAQHLPGRTDNEIKNYWRTRVQKHAKLLKCDVNSKQFKDTIKHLWMPRLVERIASTQNVEFTPNHYSPENSSVATATSSTSSSESMASSFYGDDQVEYGTLDPNGGNWFNGGDAFETLWSFDELNKWLLQ*
>AL1G64470.t1
MGKGRAPCCDKNKVKRGPWSPQEDLTLITFIQKHGHQNWRSLPKLAGLMRCGKSCRLRWINYLRPDVKRGNFSKKEEDAIIHYHQTLGNKWSKIASFLPGRTDNEIKNVWNTHLKKRLITPSSSSISSTHDQSTKADHDKNCDGAQEEMHSGLKESQDSATSSHPQGECMHTKPELHEVNELNEIQFLLDHDDFDDITSEFLQDNEMLFPLDSLLHYHESHISTTCGVTQEVVTKSQSSDHPQLGRIPYGFEDTNGESNLWRQVVESTTHTPSLNNEYDEWFNFIDNQTYFDDFNFVGEVCP*
>AL1G66590.t1
MEGSSKGLRKGAWTAEEDSLLRQCINKFGEGKWHQVPVRAGLNRCRKSCRLRWLNYLKPSIKRGKLSSDEVDLLLRLHRLLGNRWSLIAGRLPGRTANDVKNYWNTHLSKKHESCCKTKMKKKNITPIPTTPALKINVYKPRPRSFSVNNDCNHLNGPPEVDVNPPCLGLNNNNVCDNSITYNKDEKKDQLVNNLIHGGNMWLGSFLEESQEEDMLVPEATTTEKEDTLAFDVDQLWSLFDGETVKFD*
>AL1G67130.t1
MKRHSCGYKQNLRKGLWSPEEDEKLLNYITKNGHGCWSSVPKLAGLERCGKSCRLRWINYLRPDLKRGAFSSEEQNLIVELHAVLGNRWSQIAARLPGRTDNEIKNLWNSCIKKKLMKKGIDPITHQPLSEVDKETNISDNHNSTSFSSKTNQDFFVKQTSDFSKYSAFQKQESNSVSLDNSLSSMIPTQFNINIDGSVSKARFETQVCVKPSIILLPPPGNTSSTIDHVKVTEPNWETNCRTTSHRDNPGLEEMKWSDEYLNESLFSSPVYVKSEMDFNSNIAFPWSQSQACDVFPKDLQRMAFSFGQTL*
>AL2G11190.t1
MGHHSCCNQQKVKRGLWSPEEDEKLIRYITTHGYGCWSEVPEKAGLQRCGKSCRLRWINYLRPDIRRGRFSPEEEKLIISLHGVVGNRWAHIASHLPGRTDNEIKNYWNSWIKKKIRKPHHHYNRHQPSITTVTMNVDDAPIATTVTSTTNPSTIDNLHFDGFMDSVNQLNFANDQETNIKIQETLFSHKPPLFMVDTALPILEGMFSQNIITNNNNKNNNHDTQRGGRGNICEQAFLTTSTEEWDMNLPQQEQREPFQVPTMASHLFNNSTNSNIETTISYNPPAILEENVDNIVPIENSNVQDGYMASSFECLKRQDLSYDQWVDSQQCSNFFFWDNLNINMDGSSLLGNQDSSMTLGSSALSSSFPSPF*
>AL2G23920.t1
MGRQPCCDKVGLKKGPWTAEEDMKLINFILTNGQCCWRAVPKLAGLLRCGKSCRLRWTNYLRPDLKRGLLSDYEEKMVIDLHSQLGNRWSKIASHLPGRTDNEIKNHWNTHIKKKLRKMGIDPLTHKPLSNVEQEDEEPVKKLQKIQMPFQEPVEKNLEEPTGYCLTKDSNIKNMSRLGESLDDDQFMAINLEYGVEDVPLIDSESLELICSNSTMSSSTSTSSNSSNDSSFLKDLQFTDFEWSNYGNSNNGVDNIIENNMMSLWDIDDFSSLDLLLNDESASTFGLF*
>AL2G24140.t1
MENSFKGLRKGTWTAEEDSLLRQCIDKYGESKWHQVPLRAGLNRCRKSCRLRWLNYLKPSIKRGKFCSDEVDLLLRLHKLLGNRWSLIAGRLPGRTANDIKNYWNTHLSKKHDELCCKTKMINRNITSHPTTSAQKIDVLKPRPRSFSDKNSCNDLNVLPKVDVVPSWFGLNNNNVCERSITCNKDEQKDKLTNNLMDGDNTWWESLLEESQEADLFGPEATITEKGETSAFDVSKLWGLFHEETVELN*
>AL2G24160.t1
MEATSNGLTKGAWTAEEDSLLRKCIDKYGEGKWHQVPLRAGLNRCRKSCRLRWLNYLKPSINRGKFSTDEVDLLLRLHKLLGNRWSLIAGRLPDRTANDVKNYWNTHLSRRHELFCSSKMKTKNITSPPTTPVQKIEVLKPRPRSFSVKNACSHLNGFPKVDVIPPCSGLNNNYVCESSIICGEDEKNYESVYKNLMDKDNMWLKSLLESHEVDALGPEATTTENGATLEFDVEQLWNLFDGETVELD*
>AL2G24170.t1
MEGSSKGLRKGAWTAEEDSLLRQCIDKYGEGKWHQVPLRAGLNRCRKSCRLRWLNYLKPSIKRGRFSSDEIDLLLRLHKLLGNRWSLIAGRLPGRTANDVKNYWNTHLSKKHEPCCKTKMKKKNIISPPTTPVQKIDVFKPRPRSFSVNNGCSHLSGLPEVDLIPSCLGLNNNNVCENSITCNKDDEKDDFVNNLMNGDNMWLENLLEESQEADAIVPKATTTEEGATLAFDLEQLWSLFDGETVELD*
>AL2G27150.t1
MENSMKKKNFTKESEEAELRRGPWTLEEDTLLTNYILHNGEGRWNYVAKCAGLKRTGKSCRLRWLNYLKPDIRRGNLTPQEQLLILELHSKWGNRWSKIAQYLPGRTDNEIKNYWRTRVQKQARQLNIESNSDKFFDAVRSFWVPRLIEKMEQNSSTTTTYCCPQNNNNSLNLPSQSHDSMNMQKDIDYSGFSNIDGSSSTSTFMSHLTTVPHSMDQNNTNIIDVSMCFHEGNVQELGGYVPGMEDYMVNSDISMECHMADDYSAYEDVTQDPMWNVDDIWQFRD*
>AL2G28700.t1
MSEDQHRWMDQIASSDYFSLNIDNDQHLRSYYTSHREEERNPNQSDYSNCNKKDTTVYGSCGHSSKASVSRGHWRPAEDTKLKELVAVYGPQNWNLIAEKLQGRSGKSCRLRWFNQLDPRINRRAFTEEEEERLMQAHRLYGNKWAMIARLFPGRTDNSVKNHWHVIMARKFREQSSAYRRRKTMLPLKPLINPNPHLFNAFDPTRLALTHLVSNDQKELMLPIPCFPGYDHGNEIPLMVDMFQNEMMVGEYIAWTQESTTFDFLKQTGKSEMFERMNEEKKPPFFDFLGLGTV*
>AL2G33200.t1
MIMCSRGHWRPAEDEKLKDLVEQYGPHNWNAIALKLPGRSGKSCRLRWFNQLDPRINRNPFTEEEEERLLAAHRIHGNRWSIIARLFPGRTDNAVKNHWHVIMARRTRQTSKPRLLPSTTSSSSLMASEQIMMSSGGYDRNYSSGDRKKILPADVINFPYQFSHINHLQFLKEFFTGKIALNHKANESKKPMEFYNFLQVNTDSNKRETIDQDSGQSKPSNSGTKNESHVPFFDFLSVGNSAS*
>AL2G33980.t1
MVRTPCCRAEGLKKGAWTQEEDQKLIAYVQRHGEGGWRTLPDKAGLKRCGKSCRLRWANYLRPDIKRGEFSQEEEDSIINLHATHGNKWSAIARKLPRRTDNEIKNHWNTHIKKRLVKKGIDPLTHKFLHDGASKSSDYPETPHPEKSSVRHEEDDQNSNNKKSSGSSSARFLNRVANRFGHRINHNVLSNIIGSSSLLTSHTTPTTSVSECERSNSSSSTPTSSNLPMYQSITVDATSLSSSTFSDSSDPFLYDDIFGDIEDMTRFSSRCLSDVLSHDDEEFLMSDESLFGEYFVHEGTCNDLSRG*
>AL2G34280.t1
MGRTTWFDVDGLRKGEWTAEEDRKLVVYINEHGLGEWGSLPKKAGLQRCGKSCRLRWLNYLRPGIKRGKFTPQEEEEIIKYHALLGNRWAAIAKQMPSRTDNDIKNHWNSCLKKRLAKKGIDPMTHEPTTTSLTVDVTSSSTTSSPTPSPTSSSVSSSSSNGSARFLNKLAAGISSRKHGLESIKTVILSEQPREAVDEEKMMISMEEKELMSCFMEIDEKLSIDELFCDDSTAGFVAFDDYSLTDPYRYSVYESDFYDETEQLDLFLL*
>AL2G34540.t1
MVRPPCCEKIEVKKGPWTPEEDIILVSYIQQHGPGNWRSVPANTGLLRCSKSCRLRWTNYLRPGIKRGNFTQPEEKMIIHLQALLGNRWAAIASYLPQRTDNDIKNYWNTHLKKKLLTMKLQNGIINGDKTNMATEISSCNNNNNGCNHNKRIVNKGQWEKKLQTDINMAKQALFQALSLDQPSSLIPPDPDSPNRHHHSTTTYASSTDNISKLLQNWTSSSTSRPNTSSVSKTRSSSPGERGVFDHHSLFSSNSESGSVDEKLNLMSETSMFKGDQSKPNIDMEATTTTTTTTDDQGSLSLIEKWLFDDQGLAQCDDNQEDLIDVSLEG*
>AL2G39650.t1
MGKGRAPCCDKTKVKRGPWSPEEDLKLISFIQKFGHENWRSLPKQSGLLRCGKSCRLRWINYLRPDLKRGNFTLEEEETIIKLHHNYGNKWSKIASQLPGRTDNEIKNVWHTHLKKRVVQRSGSADEPASPCSSGSVSRGKDDKSSQVEDYLNRENNQESTSLSSGGSNHSNQQDDPKITFEYIEEAYSEFNDIIQEVDKPDLLEIPFDSDADIWSFLDTSNSTANENSSGSRTTEEESDEEEVKKWFKHLESELGLEEDDNQQQHKQGTQHKEEESSSSLLKTYELMIH*
>AL3G10620.t1
METTMKKKGRGKATITSQKEEEGTVRKGPWTMEEDFILFNYILNHGEGLWNSVAKASGLKRTGKSCRLRWLNYLRPDVRRGNITAEEQLLIIQLHAKLGNRWSKIAKHLPGRTDNEIKNFWRTKIQRHMKVMSSEHMICSGNSQSSGMTTTDQGSSGKAIDMAESFSQAKTTFNVVEQSNENYWNVEDLWPVHLLNGDHHVI*
>AL3G11120.t1
MGRSPCCDKAGLKKGPWTPEEDQKLLAYIEEHGHGSWRSLPEKAGLQRCGKSCRLRWTNYLRPDIKRGKFTVQEEQTIIQLHALLGNRWSAIATHLPKRTDNEIKNYWNTHLKKRLVKMGIDPVTHKHKNETLSSTTGQSKNAATLSHMAQWESARLEAEARLARESKLLHLQHYQNNNLNKSAPQQHCFAHKTSTNWTKPNEGNGDQQLESPTSTVTFSENLLMPLGIPTDSRNRNNESSEIPAMIEFAVSSSTSSDVSLVKEHEHDWIRQINCPTEGIGEGFTSLLLGDSVDRSLSTGKNETTVAGAGVVNESEYNYYEDNKNYWNSILSLVDSSPSDSATMF*
>AL3G12400.t1
MGRSPCCDESGLKKGPWTPEEDQKLINHIRKHGHGSWRALPKQAGLNRCGKSCRLRWTNYLRPDIKRGNFTAEEEQTIINLHSLLGNKWSSIAGHLPGRTDNEIKNYWNTHIRKKLIQMGIDPVTHRPRTDHLNVLAALPQLLAAANFNNLLNLNQNIQLDATSVAKAQLLHSMIQVLSSNNTSSSFDIHHTNNNLFGQSSFLENLPNISENPYDQTQSLSHIDNQSLDPFSSPIRVVAHQLDQNLIPPLISASPDESKETQMMVKNKEIMKHNDHTSNPSSTSTFTQDHQPWCDIIDDEASDSYWKEIIEQTCSEPWPFRE*
>AL3G17520.t1
MDEKGRTLKNNNMEDEMDLKRGPWTAEEDFKLMNYIATNGEGRWNSLSRCAGLQRTGKSCRLRWLNYLRPDVRRGNITLEEQLLILELHSRWGNRWSKIAQYLPGRTDNEIKNYWRTRVQKHAKQLKCDVNSQQFKDTMKYLWMPRLVERIQSASASAAAAATTTTTNTTGSAGTSSCITTSNNQFMNYDYNNNMGQQYGVMSNNDYITPENSSVAVSPASDLTEYYSAPNPNPEYYSGQMGNSYYPDQNLVGSQLLPENYFDYNGLLDEDLTTMEEQSNLNWFENINGAASSSDSLWNIGETDEDFWFLQQQQHLNNNGSF*
>AL3G19460.t1
MMMRKPDITTIRDKGKPNHACGGNNNKPKLRKGLWSPDEDEKLIRYMLTNGQGCWSDIARNAGLLRCGKSCRLRWINYLRPDLKRGSFSPQEEDLIFHLHSILGNRWSQIATRLPGRTDNEIKNFWNSTLKKRLKNNNNNNNSSGSSPNNSNSNSLDPRDQHVDMGGNSAPLMDGYHHDDNMMIVGNTMRMESSSSFNFAPVVNSVGLNQLDDPLMISVPDNQYHQMGNTGNVFNVNGLGDYGNTILDPFSKRVSVEGDWFLPPSENTNVIACSTSNNLNLQVFDPCFNSKNVCHSESFKVGNVLGIENGSWEIENPKIGDWDLDGLIDNNSSFPFLDFQVD*
>AL3G20340.t1
MDAEIVRRSETTGVRREVEESAEVSGDRGDCADDGGDVGEGTSGRGGRERVKGPWSPEEDGVLSELVKKFGARNWSLIARSIPGRSGKSCRLRWCNQLNPNLIRNSFTEVEDQAIIAAHATHGNKWAAIAKLLPGRTDNAIKNHWNSTLRRRFMDFEKAKNTGTGSLVMEDSGFNRTTTIASSEETLSSGGGGHVTTPIVSSEGKEATSMEMSEEQCVEKSNEEGISRQDGNDPPTLFRPVARLSSFNAYNHMEGLSSPHIQDQNQLQSSKQDTAMLRLLEGAYSERFVPQTCGGGCCSNNPVQQDSLLGPEFVDYLDPPTFPSCELAAIVTDISSLAWLRSGLESSSVRVMEEAAGRLRPQGSRGHRDHYLVSQRGKNITNVLST*
>AL3G20520.t1
MDLQEEAGEVKVEDQCVENKQSTPASCSSVSEGSAGSSHKSPTIASPPATVSPTHRYLGRTSGPIRRAKGGWTPAEDETLRRAVGTYKGKSWKNIAKFFPDRTEVQCLHRWQKVLNPDLIKGPWTQEEDEKIVELVEKYGPAKWSVIAQSLPGRIGKQCRERWHNHLNPDINKDAWTSEEEVALMNAHRSHGNKWAEIAKVLPGRTDNAIKNHWNSSLKKKSEFYSMTGRLPPPTTAKNGVPDSVTKRSSSSQKRVFGSVTQTSSGTTDKNNPDEDRNGQINSTVPVEEVVAASRMTGVNEYARSPQLPNPEPLPENGGAANNGYHLYYTPQIEYYMASEVDTQRMYGYECGCSPSASPVSFFTPPPCRNAYSNGSTPRSPESYLREAARTYPNTPSIF…
>AL3G22980.t1
MSYTTTTVDSDDGMHSSIHNESPAADSISNGCRSRGKSRVLKKGPWTSTEDGILIDYVKKHGEGNWNAVQKHTSLARCGKSCRLRWANHLRPNLKKGAFSQEEEQLIVEMHAKMGNKWAQMAEHLPGRTDNEIKNYWNTRIKRRQRAGLPLYPPEIHVEDFQWSEEYTKSNIIRVDRRRHQDFLQLGNSKANVLFDDLNFAASLLPAASDLSDLVACNMLGTGPSSSRYESYMPPILPSPRQIWESGSRFPMCSSNIKHEFQSPEHFQNTASQKNPRSCSISPCDVDHPPYGNQHLSDMMIPDSHTLMYGMLPTSKPSFGAVKLELPSFQYSETSAFDQWKTTPSPPHSDLLDSVDAYIQSPPSSQVEESDCFSSCDTGLLDMLLHEAKIKTSAKHSLL…
>AL3G24400.t1
MGHRCCGKHKVKRGLWSPEEDEKLLRYITTHGHPSWSSVPKLAGLQRCGKSCRLRWINYLRPDLKRGTFNAEEEQIIIDVHRILGNKWAQIAKHLPGRTDNEVKNFWNSCIKKKLLSQGLDPSTHNLMPSHKRSSSSNHNNIPKPNKTTSIMKNPTDLDQSTTAFLITNINPPTSTKPNRLKSPNQTPIPSQTMIPINDTMSSLLDDENMIPNWSDVDGTAIHEAPMLPADKAVVGVDDDDLNMDILFNTPSSSAFDPDFASIFSSAMSIDFNPMDDLGSWTF*
>AL3G24500.t2
MGKRRAPCCDKSQVKRGPWSDEESERLRSFILKNGHHNWRSLPKLAGLMRCGKSCRLRWINYLRPGLKRGNFTKEEEDTIIQLHQTHGNKWSKIASHFPGRTDNEIKNVWNTHLKKRLMKRNSSSSSDVTHHSVSSTSSSSSSISSILKDVIIISEMPNQEEEFEEILVEQMACGFEVDAPQSLECLFDDSQIPPPISKPDSLEIHGKSSDHEFWSRLVEPGFDDYNEWLSFLDNQTC*
>AL3G25450.t1
MMSCGVKKPVSKKTTPCCTKMGMKRGPWTVEEDEILVSFIKKEGEGRWRSLPKRAGLLRCGKSCRLRWMNYLRPSVKRGGITSDEEDLILRLHRLLGNRWSLIAGRIPGRTDNEIKNYWNTHLRKKLLRQGIDPQTHKPLDANNVLKQEEEVSGGQNPIEPISSSHTDDTTVNSGDGDSKNSINVFGGESGYEDFGFCYDDKFSSFLNSLINDDADPFGNIMPISQPLQMDDCKHEIVGASSSSLGHDLQRQEDI*
>AL3G26060.t1
MGHHSCCNKQKVKRGLWSPEEDEKLINYINSYGHGCWSSVPKHAGLQRCGKSCRLRWINYLRPDLKRGSFSPQEAALIIELHSILGNRWAQIAKHLPGRTDNEVKNFWNSSIKKKLMSHHHHGHHLHHHLSSMASLLTNVNLPYHNGFHPTTVDDESSRFMSNIITNTNPNFITTSHLSLPSPHVMAPLIFPTSREGDFKFLTTNNTNQSHHQDNNYYNNLDILSATPSINNHHQLSLSSCPHDNDPQWPALPDFPASTISAFQETLQDYDDANKLNVFVTPYNENAKKLLCGEVLEGKVLSSSSPISQDHGLLLPTTYNFQMTSTSDHHHHRVDSYINHMIIPSSSSSSPISCGQYVIT*
>AL3G31260.t2
MNRNSLYEADDDDDDDEEDDIGEDLEDLRRACMVSDVNSDKFAAKTGSIEPDGGGGGEMPSDSENEDDFEMLRSIKSQLASSKDADLSSGPPIGLSLLSDSESEDDFELIRSIKSQLALSMDVSLPPIGLSDDDEDDAFETLRAIRRRFSAYKNFDSASTDSFADDSEGNFMNDSPGKKKQVHDLDNEPSSELLSRSNTCESFPDHGKSVVTVPDSEDVHEKTSIEPPDHLETCQVSAASSSFPKAALAFVDAIRRNRAYQKFLRRKLVEIEATIEQNEKHKKNVKIVKDFQASCKRITKLALSQKKDPRVELISTRKSEPCDSSEGNDKKISPLMLGPAENPCVANYRMVLEKYPISVERRKWSTEENKKLAKGLKQEVQKILLSEAIEQSSDLEGSI…
>AL3G37900.t1
MGRAPCCEKMGLKRGPWTPEEDQILVSFILKHGHSNWRALPKQAGLLRCGKSCRLRWMNYLKPDIKRGNFTKEEEDAIISLHQILGNRWSAIAAKLPGRTDNEIKNVWHTHLKKRLKDYQPAKPKTSNKKKGTKPKSESVITSSNSTRSESELANSSNPSGESLFLASPSTSEVSSMTLISHEGHSNEINMDYKPGDIGTIDQDCVSLETFGADIDESFWNETLYSQSEHNYASNDLEVAGLDEIQQEFQHLGSVNYEMIFDSEMDFWFDVLARTGGEQDLLAGL*
>AL3G39730.t1
MSLWGVMGGGWGMVEEGWRKGPWTAEEDRLLIDYVRLHGEGRWNSVARLAGLKRNGKSCRLRWVNYLRPDLKRGQITPHEETIILELHAKWGNRWSTIARSLPGRTDNEIKNYWRTHFKKKTKSPTNNAEKTKNRILKRQQFQQQRQMELQQEQQLLQFNQIDMKKIMSLLDDDNNNNGDNNTFSSSSSGSSGEGGAFYVPHQITHSTTTSGCDPNSNGYYPVVPVTMPEANVNEDNAIWDNLWNVDFEGQGSFGGAACAPRKQYFQNMVIPFY*
>AL3G40350.t1
MEDRRLVHGAVPPLTAVERFLYGQKNDVLCSKKKECSRDRPIVKTKMSIETRSDNKENTTFGPTREKHLVLNGGNRSPIGELVARSAARDYQNSPKKRSYKNLIKGQWTAEEDRKLIRLVRQHGERKWALISEKLEGRAGKQCRERWHNHLRPNIKKDGWSEEEEKVLVESHMRIGNKWAEIAKLIPGRTENSIKNHWNATKRRQNSKRKHKRESNADNNDTDVSPSAKRPCILQDYIKSIGSNDINKNNDENTISVLSTPNLDQIYSDGDSASSMLGDPYDEELVYLQNIFANHPISLENIGLSQTSDEVTQSSATGFMTKNPKPNLHNNVGTHHQEAAITAPANTPHLASDIYLSYLLNGTTPSYSDTHFPSSSSSTSSTTVEHGGRNEFLEPQANS…
>AL3G45500.t1
MEVSRGSKSDENNKSCQRGHWRLVEDENLRKLVVRHGPKNWNFIAQHFKGRSGKSCRLRWYNQLDPNIQKRPFTDEEEDRLLKAHAVQGNRWASIARKFPGRTDNAVKNRFHVIVARCKREGGASNTNYTLPSLNNLNVEHWCYRATHTQDSFPYCNSLLGSSSVSNDRHASHFGNTSLVGLEKNYKFHGTSDKSSSGDGLTSNLADDVGGENENYSVTFIDFLGVGLDSH*
>AL3G49410.t1
MGRSPCCEKEHMNKGAWTKEEDERLVSYIKSHGEGCWRSLPRAAGLLRCGKSCRLRWINYLRPDLKRGNFTHDEDELIVKLHSLLGNKWSLIAARLPGRTDNEIKNYWNTHIKRKLLSKGIDPATHRAINEAKVSDLKKKEDQIVKDVSFGSKFEKIEKSGDKKQNKHIRNGLVCKEERVVVEENICPDLNLELRISPPWQNQREISPCTASRFYMENGMECSSESVKCQTEDSSSISYSSIDISSSNVGYDFLGLKTRILDFRSLEMK*
>AL4G13180.t1
MAGSTRKEMDRIKGPWSPEEDDLLQTLVQKHGPRNWSLISKSIPGRSGKSCRLRWCNQLSPEVEHRGFTAEEDDTIILAHARFGNKWATIARLLNGRTDNAIKNHWNSTLKRKCSGGGGGGGEEGQSCDFGGNGGYDGNLTDEKPLKRTASGGGGGIVLTALSPTGSDVSEQSQSSGFVLPVSSSSHVIKPTARAGGVVIESSSSEEKKDPMTCLSLSLPWVNESTPVELFPVKREVEEKEREISGFGGDFMTVVHEMIKTEVRNYMADLQRGNGGGTGGGGGGSSCMVQGTNGRNVGFREFIGIGKIE*
>AL4G20250.t1
MGKVRHDSGSDDETSIDKSFTKGPWTQAEDNLLIAYVDKHGDGNWNAVQKHSGLSRCGKSCRLRWVNHLRPDLKKGAFTEKEEKRVIELHALLGNKWARMAAELPGRTDNEIKNFWNTRLKRLQRLGLPVYPDEVREQAMNAATQSGLNTDSLDGHHSQDSLEADCVEIPELDFQHLPLNQCSSYYQSMLRNVPPTGVFVRQRPYFFQPNMYNLITTPPYMSTGKRSREPETAFPGGYGMNEQSPPLWNYPFVENISEQLPDSHLFGNATYSSSPEPLIQGVEKLELPSFQYLEEPGGWGAEQSDQMPEHHESDNTLVQSPLTDHTPSDCPSSLYDGLLESVVYGSSGEKPATDTDSESSLFQSSLLGHTEFTPANENRTDLGSTSSNEGRISFDGDWI…
>AL4G26380.t1
MGRAPCCEKMGMKRGPWTPEEDQILINYIHLYGHSNWRALPKHAGLLRCGKSCRLRWINYLRPDIKRGNFTPQEEQTIINLHESLGNRWSAIAAKLPGRTDNEIKNVWHTHLKKRISKNIQNNGGDTKDINGINETAHVDKESVIVDTASLQQFSSSITTFDISNDSKDDVMSYEDISALIDDSFWSDVVSVDNFNSNEKKIEDWEGLIDKKGKKCSYNNSKLYNDDMEFWFEVFTSNRRIEEFSDIPEF*
>AL4G27850.t1
MDGGGETTATTTMEGRGLKKGPWTTTEDAILTEYVRKHGEGNWNAVQKNSGLLRCGKSCRLRWANHLRPNLKKGSFTPDEEKIIIELHAKLGNKWARMASQLPGRTDNEIKNYWNTRMKRRQRAGLPLYPHEIQHQGIDNDDEFEFDLTSFQFQNQDLDHNHQNMIQYTNSSNTSSSSSSFSSSSSQPSKRLRPDDPLVTTNPGLNPIPDSSMDFQMFSLYNNSLENDNNQFGFSVPLSSSSSSNDPNHILEFISENSDTNNTNKKDIDAMSYSSLLMGDLEIRPSSFPLGLENSVLELPSNQTPTHSFSSNPILDNGVHLEPPAGNSGLLDALLEESQALSRGGVFKDVRVSSSDLCEVQDKRVKMDFENRLIDHLNSSHHSSLGTNPNIHNKYNEPT…
>AL4G33110.t1
MGRAPCCDKENVKRGPWSPEEDAKLKDYIEKQGTGGNWIALPHKAGLRRCGKSCRLRWLNYLRPNIRHGDFTEEEDKIIYSLYASIGSRWSVIAAHLQGRTDNDIKNYWNTKLKKKLIASMAPPSHHHLATATSSSPSPSHYNMINSLLPYNPSVSTNQLLTPQGMMMTMMGQQQQQLLYQEDMGSLVNSANSNKFIMSHQEHSQEQSTNNGIMLLSDVRSGSSTTSTVTRVKMEHLDHHHHHEEDERSMSSVVMEDYGMEEIKQLISSSCTSSNNSLWFDENKTEDKFMLYY*
>AL4G34140.t1
MKERQRWSGEEDALLRAYVRQFGPREWHLVSERMNKPLNRDAKSCLERWKNYLKPGIKKGSLTEEEQRLVIRLQEKHGNKWKKIAAEVPGRTAKRLGKWWEVFKEKQQREEKESNKRVEPIDESKYDRILESFAEKLVKERSNVVPAAAAAAATVVMANSNGGFLHSEQQVQPPNPVIPPWLATSNNGNNVVARPPSVTLTLSPSTVAAAAPQPPIPWLQQQQPERAESGPGGLVLGSMMPSCSGSSESVFLSELVECCRELEEGHRAWADHKKEAAWRLRRLELQLESEKTCRQREKMEEIEAKMKALREEQKSAMEKIEGEYREQLVGLRRDAEAKDQKLADQWTSKHIRLTKFLEQHMGCRLDRP*
>AL4G34200.t1
MKERQRWSGEEDALLRAYVRQFGPREWHLVSERMNKPLNRDAKSCLERWKNYLKPGIKKGSLTEEEQRLVIRLQEKHGNKWKKIAAEVPGRTAKRLGKWWEVFKEKQQREEKESNKRVEPIDESKYDRILESFAEKLVKERSNVVPAAAATAATVVMANSNGGFLHSEQQVQPPNPVIPPWLATSNNGNNVVARPPSVTLTLSPSTVAAAAPQPPIPWLQQQQPERAESGPGGLVLGSMMPSCSGSSESVFLSELVECCRELEEGHRAWADHKKEAAWRLRRLELQLESEKTCRQREKMEEIEAKMKALREEQKSAMEKIEGEYREQLVGLRRDAEAKDQKLADQWTSKHIRLTKFLEQHMGCRLDRP*
>AL4G37450.t1
MPSLNPFSGVDISEDTINAAVEAELAELAKSDSNGGGKSKVKGSWSPEQDEALTRLVKKCGPRNWTLMSRGIPGRSGKSCRLRWCNQLDPNLKRKPFSDEEDHMIMSAHAVLGNKWAVIAKLLPGRTDNAIKNHWNSSLRRKPADLWKVPLLMSYTEEIYQMHPSKVRKISNASTKEEHLPREETDLVTPPVLNDEANEPPREQKSKPDIYRPVARIGAFSVCKPGYMNDHMAPCEGSLVQASRSDSLAGKFLQSLCYDPIIPSKCGHGCCNHQDNKTMSSSCNSVLGPEFVDYEERSSAELDQELISISTDLNNIAWTRSGINNNYFKEAEPSLKADDQFGREYAQAKFTGMVNNGVSSQMLRQDLRALS*
>AL4G46750.t1
MEDYEQNSNSPTHEEDSDVRKGPWTEEEDAILVNFVSIHGDARWNHIARSSGLKRTGKSCRLRWLNYLRPDVRRGNITLEEQFMILKLHSLWGNRWSKIAQYLPGRTDNEIKNYWRTRVQKQAKHLRCDVNSNLFKETMRNVWMPRLVERINAQSSPATCEPVESMITDPGQPIKEPIPVEPGFLQFNQQFVPALELSATSSNSLAETLSDVQGGVVNGSGSDPAGQTGFGEFNDWGCVGGDNIWTDEESFWFLQDQFCPETTSYSYN*
>AL4G47020.t1
MGRAPCCEKVGIKRGRWTAEEDQILSNYIQSNGEGSWRSLPKNAGLKRCGKSCRLRWINYLRSDLKRGNITPEEEELVVKLHSTLGNRWSLIAGHLPGRTDNEIKNYWNSHLSRKLHNFIRQPSISQDVSAVIMNASSAPPQPQAKRRLGRTSRSAMKPKIHRTKTRKTKKTSAPPEPNADVAVAEEGALMVELSGAEAELGPCDYYGDDCNKNLMSINGDNGVLTFDDDIIDLLLDESDPGDLYTTCGGDGELNNMRDSEGARGFSETSNQGNLDCLLQSCPSVESFLNCDHQVNDASTDEFIDWDCVWQEGSDNNIWHEKEGPDSMVSWLLDGDDEATIGKSNCQNFGEPLDHDDENALVAWLLS*
>AL5G12030.t1
MEETTKQTKKKKKILVNSDDSKKKERHIVTWSPEEDDILRKQISLLGTENWAIIASKFNDKSTRQCRRRWYTYLNSDFKRGGWSPEEDTLLCEAQRLFGNRWTEIAKVVSGRTDNAVKNRFTTLCKKRAKHEAMAKENRIACCVNSNNKRLLFQDGISTPRKAESESPLTKKMRRSHIPDLTEIKSYGDRSHLKVESAMTQQSRPPFSVVAHNATGIDGTKEQKQTGNAKESDGEDKGNQEAFLKKDDPKVTALMQQAELLSSLAQKVNADNTDQSMENAWKVLQDFLNKSKENDLFRYGIPDIDFQLDEFKDLDEDLRISNEDSQSSWRQPDLHDSPASSEYSSGSGSTIMPHPSGDKTQQPMSDTQTTLQKQNDGDLLLDKGIVSDTTVEQVNLLTP…
>AL5G17220.t1
MEFESVIKMHYPYLAAVMYDDSLALKDFHPSLTDDFSCVHNVHHKPFQINLDRSHLPSMVNSNPDLCHKNLSSKISSTTSDHFIQNLNIVPYHLDMQPHTNEIPSKETIRGITPSPCTEAFEAYFHGTSNDQGFFGMAYTTSPTIDESNVSHVPHDNTMWENDQSQGSVFGTESTFNLAMVDSKPILSANEDTIMNRRQNNQVMIRTEQILKKNKRLQMRRICKPAKKASIIKGQWTPEEDKLLVQLVELHGTKKWSQIAKMLQGRVGKQCRERWHNHLRPDIKKDVWTEEEDMILIKAHKEIGNRWAEIARNLPGRTENTIKNHWNATKRRQHSRRTKGKDEISLALGSNTLQNYIRSVTYNEDTFMTANSNANIGPKNMRDKGKNVMVAVSKYEEDE…
>AL5G17230.t1
MEKRGGGSSGGSGSSAEAEVRKGPWTMEEDLILINYIANHGDGVWNSLAKSAGLKRTGKSCRLRWLNYLRPDVRRGNITPEEQLIIMELHAKWGNRWSKIAKHLPGRTDNEIKNFWRTRIQKYIKQADVTTTSSVGSHHSSEINDQAASTSSHNVFCTQDQAMETYSPTPTSYQHTNMEFNYGNYSAAAPTATVDYPIPMTVDDQTGENYWGMDDIWSSMHLLNGN*
>AL5G17410.t1
MRIRRREEKENQEYKKGLWTVEEDNILMDYVLNHGTGQWNRIVRKTGLKRCGKSCRLRWMNYLSPNVNKGNFTEQEEDLIIRLHKLLGNRWSLIAKRVPGRTDNQVKNYWNTHLSKKLVGDYSSAVKTTGEDDDSLPSLFITAATTSSRHHQQENVYENIAKSFDGVVSASYEDKPKQELAHNDVLMATTNDPSHYYGNNALWVHDDDFELSSLVMMNFASGDIEYCL*
>AL5G18100.t1
MGRPPCCDKSNVKKGLWTEEEDAKILAYVAIHGVGNWSLIPKKAGLNRCGKSCRLRWTNYLRPDLKHDSFSPQEEELIIECHRIIGSRWSSIARKLPGRTDNDVKNHWNTKLKKKLMKMGIDPVTHKPVSQVLSEFRNISGHGNASFKTEPSNNSILTQSNSAWEMMRNTTTNHESYYNSSMMFTNSASSEFQTTPFHFSGHPSNLLNGTTSSCSSSSSSASITQPNQVPQTPVTNFYWSDFLLSDPVPQVVGSSATSDLTFAQNEHHFNNQAEYISQNIDSNASVTCHSASSFVDEILDKDQEMLSQFPQLLNDFDY*
>AL5G18690.t1
MVRPPCCDKGGVKKGPWTPEEDIILVTYIQEHGPGNWRAVPTNTGLLRCSKSCRLRWTNYLRPGIKRGNFTEHEEKMIVHLQALLGNRWAAIASYLPQRTDNDIKNYWNTHLKKKLNKVNQDSHQELDHSSLSSSPSSSSANSNSNISRGQWERRLQTDIHLAKKALSEALSPAVAPIITSTVTTTSSSAESRRSTSSASGFLRTQETSTTYASSTENIAKLLKGWVKNSPKTQNSADQVASTNSEVKEGIKSDDRKDCAGTFQSFSEFDHSYQQAGFSPDHETKPDITGCCSNQSQWSLFEKWLFEDSGGQIGDILLDENTNFF*
>AL5G18880.t1
MEMDFSCFQEYPFEFHCRGTFNGFGENNAVSEEFCNKRRMQKKSDDLEKKKKKKKQSGSRVCSRGHWRISEDSQLMELVSVYGPQNWNHIAENMQGRTGKSCRLRWFNQLDPRINKRAFSDEEEERLLAAHRAFGNKWAMIAKLFNGRTDNALKNHWHVLMARKMRQQSTSYVQRFNGSAHKPNTDQKIFNLSPGNVDDDEDMDLKKCSWKMLKEGTTNLKAQYLQEEYCSSRMPMQGPHHPYSTFPADSLALTLHVSIQEPSSSSSSSSLSLPSSSSAQHTMVTRYFETIKPPTFIDFLGVGH*
>AL5G19870.t1
MLDWGVQGHHQKHDHDLYQQQHQQQGCRKGPWTLEEDKLLAEYVTSHGEGRWSTVAKCAGLKRSGKSCRLRWVNYLRPGLKRGQITPQEEGIILELHSLWGNKWSTIARYLPGRTDNEIKNYWRTHYKKKEKISSKQDKVKRSLSRKQQMDLKPQQQNHQSQLVPQDHMNIDNDQNIESALYYPASVFDDQFSMPQIVATTSSDHSMIDEGHLWGSLWNLDDDDPHGFGGGSGQRTAENIAEKFPGSGIEAPSCGSGDYSYTGFYMGGYIF*
>AL5G24870.t1
MKMMQEENRKGPWTEQEDILLVNFVHLFGDRRWDFIAKVSGLNRTGKSCRLRWVNYLHPGLKRGKMTPQEERLVLELHAKWGNRWSKIARKLPGRTDNEIKNYWRTHMRKKAQEKKRPVSPTSSFSNCSSSSMTTTTTNTQDTSCHSRKSSGKVSFYDTGGSRSTGEMMSQETEDVYSMDDIWREIDHSAVNIIKPVKDIYSEQSHCLSYPTLASPTWESSLDSIWNMDADKSKMSSSFAKDQFPFCFQHSRSPWSPG*
>AL5G26880.t1
MGRPPCCDKIGVKKGPWTPEEDIILVSYIQEHGPGNWRSVPTHTGLRRCSKSCRLRWTNYLRPGIKRGNFTEHEEKMILHLQALLGNRWAAIASYLPERTDNDIKNYWNTHLKKKLKKMNDSCDSTINNGLDDKDFSSSNKNTTSHQSNNSSKGQWERRLQTDINMAKQALCDALSLDKPQNPSNFSITDLGYGPSSSSSSTTTTTTTRNINPYPSGVYASSAENIARLLQNFMKDTPKTSVPSPVAATGMAITTAASSPSTTEGDGEGIDHSLFSFNSMDEAEEKPKLIDNDINGLITQGSLSLFEKWLFDEQSHDMIINNMSLEGQEVLF*
>AL5G28430.t1
MKSKEKQRKGLWSPEEDEKLRSHVLKYGHGCWSTIPIQAGLQRNGKSCRLRWVNYLRPGLKKSLFTKEEETILLSLHSMLGNKWSQISKFLPGRTDNEIKNYWHSNLKKGVVTLTQHETTRTPQTPSITNSLEALQSTTERSASSINVAETFNAQISSFSPSLVFSDWLDHSLLMDQSTQKSSFVQNLVVPEERGFIGLCGPCYLENNPLPDFVPTSDFLFEDDTSFYDNFLIGSLINELRPM*
>AL5G29640.t1
MGRAPCCDKANVKKGPWSPEEDAKLKSYIEKSGTGGNWIALPQKIGLKRCGKSCRLRWLNYLRPNIKHGGFSEEEENIICSLYLTIGSRWSIIAAQLPGRTDNDIKNYWNTRLKKKLINKQRKELQEACMEQQEMMVMMKRQQQQQQIQTSFMMRQDQTMFTWPLQHHHDQVPTLFMDKTNSFCDQEDAKPVIKIEDQELERTNPHHHQDSMTNAFDHLSFSQLLLDPNHNHLGSGEGFSMTSILSANANPPLLNTSINDHQWFGNFQAETINLFSGASTSTSADQSTISWEDISSLVYSDSKQFC*
>AL5G30180.t1
MADRVKGPWSQEEDEQLRRMVEKYGPRNWSAISKSIPGRSGKSCRLRWCNQLSPEVEHRPFSPEEDETIVTARAKFGNKWATIARLLNGRTDNAVKNHWNSTLKRKCSGGVAAVTAMTVTETDEEEDRPKKRRSVSFDSAFAPVDTESPNGFDVSDSSTIPSPSSPVAQLFKPMPISGGFSGVPPPPLPVEMSSSSEDPTTSLSLSLPGAENTSSSYINNINNNNNALMFPRFESQMKINVEERGGGEGRRGEFMTVVQEMIKAEVRSYMAEMQRTSGGGFVVGGFRDCGIITPKVE*
>AL5G34080.t1
MDFKKEETLRRGPWLEEEDERLVKFITLLGERRWDSLAIVSGLKRSGKSCRLRWMNYLNPSLKRGPMSQEEERIIFQLHALWGNKWSKIARRLPGRTDNEIKNFWRTHSRKKEEAQNYDKVIEFRGKTGEELLHKYKETEITRTRTTSQEHGFDEVVSMESAKETNCGICGRQSYGVMNSPYENRISDWISEISPDQSEANLSEDHSSSSSENNINIGTWWFQETRDFEEFSCSLWS*
>AL5G36990.t1
MEGETHRSEPLPLTSADSDEGISASIEAELAELAAGDSSGGGGGGGIKSKVKGPWSTEEDAVLTKLVRKLGARNWSLIARGIPGRSGKSCRLRWCNQLDPCLKRKPFSDEEDRMIISAHAVHGNKWAVIAKMLTGRTDNAIKNHWNSTLRRKYADLWNNGQWMANSVTTAYVKNENVDEASNPSSKQQLPQGDINSPPKPPQVSDVVMEEAANEPQEQAPPLESNVPIDNNVFRPVARVGAFSVYNPTSQRNGYRDHNIVPCEGPLIQAAKPDSLAGKFLQSLCDEPQIPSKCGHGCSTHPAEIKFSSNSVLGPEFVDYEEPSAVFNQELISIATDLNNIAWIKSGLDNAVIREAEQSLKIDNFNYNDPRIKFTGMMPRQDFFCARS*
>AL5G42720.t1
MRKLETKKEEIKKGPWKAEEDEVLINHVKRYGPRDWSSIRSKGLLQRTGKSCRLRWVNKLRPNLKNGCKFSADEERTVIELQSEFGNKWARIATYLPGRTDNDVKNFWSSRQKRLARILHNSSDASSSSFNPKSSSSHRVKGKNVKPIRQSFNASQGFGLVEEEVTVASSCSQMVPNSSDQFDDETLRLPDLGVKLEHQPFAFGTDLVLTEFSDSPNDANQQGIIPFSPESRELLARLDDPFYYDILGPADSSEPLFALPQPFFEPSPAPRRCRHVSKDEEPDVFLDDFPADMFDQVDPIRSP*
>AL5G43520.t1
MGRTPCCDKKGLKKGPWTPEEDEVLVAHIKKNGHGSWRTLPKLAGLLRCGKSCRLRWTNYLRPDIKRGPFTAEEEKLVIQLHAILGNRWAAIAAQLPGRTDNEIKNLWNTHLKKRLLCMGLDPRTHEPLPSYGLAKQAPSSPTTRHMAQWESARVEAEARLSRESMLFSPSSYSGVVKTDCDHFLRIWNSEIGEAFRNLAPLDESTTSQSTCSRTTSTSSALLKSSTISCGGKEVTVAIHGSESSPCSNVLEDDSTDSALQLLLDFPISDDDMSFLEENIDSYSHTPVGLVSMVSKF*
>AL5G45360.t1
MGRKPCCEKVGMKKGRWTAEEDQILSDYIKSNGEGSWRSLPKNAGLKRCGKSCRLRWINYLRSDLKRGNITPEEENLIVKLHSTLGNRWSIIASNLPGRTDNEIKNYWNSHLSRKFHGYFRKPTVTTVVENAPPPPKRRPGRTSRSAMKPKFILNLKNHKNPNSLTASKTDIVLPTTTIENGEGEKEDALMGLSSSSLSGAKEPGLRPCGYVDDGYCNPSIDGDVGVLSLNDDIFDSCFLLDDPYAFHVSSCESNSVKNSEPYGGVSVGHKNIESMADDFADWDFVWREGETLWQEKENLDSVLSWLLNGEEMESETGQRGPNDFGGS*
>AL612U10010.t1
MPSLSPFSGVDISEDTINAAVEAELAELAKSDSNGGGKSKVKGSWSPEQDEALTRLVKKCGPRNWTLMSRGIPGRSGKSCRLRWCNQLDPNLKRKPFSGSLLSYLIHMNFSVEEDL*
>AL6G11570.t1
MENKQPLAASCSSASEGSSCFFLKSPEIATPATVSSTPRRTSGPMRRAKGGWTPEEDETLRRAVDKYKGKRWKKIAEFFPERTEVQCLHRWQKVLNPELVKGPWTQEEDDKIVELVKKYGPAKWSVIAKSLPGRIGKQCRERWHNHLNPGIRKDAWTIEEESALMNSHRMYGNKWAEIAKVLPGRTDNAIKNHWNSSLKKKLEFYLATGNLPPPATKFSVLNDIGDGDRDSKQSSATKPFKDSDSVTQTSSGNTDSNEVGRDHFDSSSALLEEVAASRRIGVNEYACSPVEYKPQLPNLEPISEEVRINSKAYGERSIQRKEENGFGTPKHGSLYYKSPLDYYFPSEADLQHMYGYECGCSPGAATPVSLMTPPCNKDSGLAATRSPESFLREAARTFP…
>AL6G16050.t1
MSYTSTDSDHNESPVADDNGSDCRSRWEGHALKKGPWSSAEDDILIDYVNKHGEGNWNAVQRHTGLFRCGKSCRLRWANHLRPNLKKGAFSQEEEQLILELHAKMGNRWARMAAHLPGRTDNEIKNYWNTRIKRRQRAGLPLYPPEMHVEALDWSQEYAKSRVMGEDGRHQDFLQLGSCESNFFFDSLNFTDMVPGAFDLADMTAYKNLGNGASSPRYENFMTPIMPSSKRLWESELLYPGCSSTVKQEFLSPEQFQNTSPQKISKTCSFSVPCDVEHPLYGNRHSPIMISDSHTPTDGIVPSSKPSYGAVKLELPSFQYSETTFDQWKKSSSPPHSHLLDPFDTYIQSPPPPTGREESDLYSSFDTGLLDMLLLEAKIRNNTTKNNLYKSCASTIPSA…
>AL6G18060.t1
MSRKPCCVGEGLKKGAWTAEEDKKLISYIHEHGEGGWRDIPQKAGLKRCGKSCRLRWANYLKPDIKRGGFSYEEEQIIIMLHASRGNKWSVIARHLPKRTDNEIKNYWNTHLKKRLTDKGIDPVTHKPLAYDSNPEEQSQSAGSISPKSLLPPSSYNVQEISSSDETPKNDVSLSSKKRCFKRSSSTSKLLNKVAARAASIGNILAASIEGTLISSTPLSSCLNHDSSETSQFQMEEFDQFCQSSEHIIDHMKEDISINNSEYDFSQFLEQFSKNEGEEANNIGGGYNQDLLMSDVSSTSVGEDDMMKNITSWSNYLLDHSDFNYDKNQDYDDKNFI*
>AL6G18070.t1
MSKRLCCIGEGLKKGAWTIEEDKKLISYIHDHGEGGWRDIPEKAGLKRCGKSCRLRWTNYLKPDIKRGEFSYEEEQIIIMLHASRGNKWSTIARHLPKRTDNEVKNYWNTHLKKRLIDNGIDPVTHKPLDSSNPGSAVPKKFDCQDKSIPDEHSVQWSSTTPASLPLSSTFNSVKPKISSGETQIESGFLRCKKRFERSSSTSRLLNKVAARASSIGNILSTSIEGTLSSPASSSCLPDSFSQSSEHMIDNKEDLSTSIDINIPEYDFPQFLEQFINDDDEAENTGGSNQDLLMSDVPSTFVDEDDIIGDITSWSTYLLDHPNFMYKSDQDSEEKNFL*
>AL6G20780.t1
MGRSPIRDDSGLKKGPWTPDEDEKLVNYVQKHGHSSWRALPKLAGLNRCGKSCRLRWTNYLRPDIKRGRFSPDEEQTILNLHSVLGNKWSTIANQLPGRTDNEIKNFWNTHLKKKLIQMGFDPMTHRPRTDIFSGLSQLMSLSSNLRGFVDLQQQFPIDQEHTILKLQTEMAKLQLFQYLLQPSSMNSINPNNFDTLSLLNSIASFKETSTNTTSNNLDLGFLGSYLQDFNSLPSLKTLNSNMEPSSVLPQNLDDNHFKFFTQRENLPVSPIWLSDPSSATQSHIPSAVNDDLILNQYGIEDVNSNITSSSGQESAASASAAWPEHLLDDSIFSDIP*
>AL6G21670.t1
MEEQRIQEKSFAHGAAPPLTAVERFLNGQKNDTLCFKKQERSVDRPILKTTRAIEIRNENKENMMFGPRKEKILAVIGEMVVKGAAKDCKEITKKRPSKNLIKGQWTAEEDRKLIKLVMQHGERKWAVISEKLEGRAGKQCRERWHNHLRPDIKKDSWSEEEESLLVEAHTRIGNKWAEIAKLIQGRTENSIKNHWNATKRRQNSKRKHKRSKNADNNSDIDDLSPSAKRPCILENYIRRIESNDKDNSENIMTTTSGNHVLSTSNLDQINSEDSTSSLLDDPYDEELVFLKNIFANHPVSLENINLSQGMDEITQSSSSGFMIENPNPKPNLYNNIFGNHLGAMVTEPSNTSHLASDIYLSDLLNGTASSSSSFSFLSSNNNEQAGENELLLPQANST…
>AL6G22180.t1
MESESSTISAPHEGIPKSRHGRTSGPARRSTRGQWTAEEDEILRKAVHSFKGKNWKKIAEYFKDRTDVQCLHRWQKVLNPELVKGPWTKEEDEMIVQLIEKYGPKKWSTIARFLPGRIGKQCRERWHNHLNPAINKEAWTQEEELVLIRAHQIYGNRWAELTKFLPGRSDNGIKNHWHSSVKKKLDSYMSSGILDQYQAMPLAPYERSSTLQSSFMQSNIDGNGCLNGQEENEIDSRQNSSMVGCSLSARDFQNGAINMGHDFHPCGNSQENEQTVYHSDQYFYPELEDISVSISEVSYDMEDCSQFPDHNVSTSPSQDYQFDFQELSDISLEIRHDMSEIPMPYMKESKESTLGAPNSTLNIDVATYTNSANVLTPETECCRVLFPDQESEGHSVSRS…
>AL6G23430.t1
MRKPEVAIAASTHQVKKMKKGLWSPEEDSKLMQYMLSNGQGCWSDVAKNAGLQRCGKSCRLRWINYLRPDLKRGAFSPQEEDLIIRFHSILGNRWSQIAARLPGRTDNEIKNFWNSTIKKRLKKMSDTSNLINNSSSSPNTTSDTSSNSASSLDLKDIIGSFMSLQEQGFVNPSLTHIPSNNPFPAANMTSHPCNDDFTPYVDGIYGVNAGVQGDLYFPPLECEEGDWYNANINNHLDELNTNGSGNAPDSMRPVEEFWDLDQLMNTEVPSFYFNFKQSI*
>AL6G25040.t1
MGRKPCCDKIGLKRGPWTIEEDHRLMNFILNNGIHCWRIVPKLAGLLRCGKSCRLRWINYLRPDLKRGGFTDAEEDRIIELHSQLGNRWSKIASHFSGRTDNEIKNHWNTKIKKKMKHLGLDPATHKRMNDITHQTDPNQDTKPNMCSTINEGAEIKDQTPKDDVITETIETLILSDNDEELLPKNCKTLCAEEVDLESLFETQGNEISSSPFSSLYSNISRSESSSYLAEDSISLEQWDLDMTDPFVPWDLFANLDDSLFFL*
>AL6G25530.t1
MNYLSPNVKRGNFTEQEEDLIIRLHKLLGNRWSLIAKRVPGRTDNQVKNYWNTHLSKKLGIKDQKTKQSNGDIVYQINLPNPTETSEETKISNIGANNNILGDEIQEDHQGSNYLSSLWVHEDEFELSTLTNMMDFTDGHCF*
>AL6G26190.t1
MGRSPCCDKLGLKKGPWTPEEDQKLLAYIEEHGHGSWRSLPEKAGLHRCGKSCRLRWTNYLRPDIKRGKFNLQEEQTIIQLHALLGNRWSAIATHLPKRTDNEIKNYWNTHLKKRLVKMGIDPVTHKPKNETPLSSLGLSKNAAILSHTAQWESARLEAEARLARESKLLHLQHYQTKTSSHHHHHGFTHKSLLPNWTTKPNEDQQQLESPTSTVSFSEMKESIPAKIEFVGSSTGLSLMKEPDQNDWINSTMHEFETTQMGEGIEEGFTGLLLGGDSIDRSFSGEKNETAGESSGGDCNYYEDNKNYLDSIFNFVDPSPSVSPPMF*
>AL6G27560.t1
MGRQPCCDKVGLKKGPWTIEEDKKLINFILTNGHCCWRALPKLSGLLRCGKSCRLRWINYLRPDLKRGLLSEYEEQMVIDLHAQLGNRWSKIASHLPGRTDNEIKNHWNTHIKKKLRKMGIDPLTHKPLSEHEALQQAQGSKKSFGPHDDKNPKQDQEDQQTKGEQEQDLEKNNTSVSSDGFCIDEVPLLNPHEILIDISSSHHHHSNDDNVNINTSKFTSPSSSSSSTSSCISAVVPGDEFSKFFDEMEILDLKWLSSGDNNSKDGKFNNTVDTINLWDINDLGSLDMFMNDHDDGFVGNGNGCSRMVLDQDSWTFDLL*
>AL6G28890.t1
MNPNLLEKDLSGKETTNGSRRYEEANNFGSLPNSHTAACKTSLNNLSISRNLSHNKSASVLQSEDEHGKESGENEKSLGMRGKSGINTKVCSRGHWRPTEDAKLKELVAQFGPQNWNLIAHHLLGRSGKSCRLRWFNQLDPRINKRAFTEEEELRLLAAHRAYGNKWALISRLFPGRTDNAVKNHWHVIMARRTRESQRQRQQPPPALSRDAEMTVSSSCRYNQGKFINGEDDEDDDDDGSAVSTCTTELSLTPPSSAYQPRFFNYDNTLASGKDGQCVQRAEVNGIYGKKMDHQNHHTISVSERKVELKMKNGYYFFDFLGVGAS*
>AL6G34130.t1
MGRAPCCDKTKVKRGPWSPEEDSKLRDYIEKYGNGGNWISLPLKAGLRRCGKSCRLRWLNYLRPNIKHGDFSEEEDRIIFSLFAAIGSRWSIIAAHLPGRTDNDIKNYWNTKLRKKLLSSSSSSSYSPSAMASHLNPNSQDVKRPLTPSTTIPSSSYNPYAENPNHYPTKSLISSINGFEADEKQIFPYISPNYPQDPSLSDSSNNTWEASGFLLNHNMCDHYNNHTSFSSNVNGKRSEIMMKQEETMMMMMIDHHIDQRTKGYNGDFTQGYYNYYTGHGDLKQMISGTGTNSNINMGCSGSSSSSISNLAENKSSSSLLQHKCLPYFYS*
>AL6G38530.t1
MGRHSCCFKQKLRKGLWSPEEDEKLLNYITRHGHGCWSSVPKLAGLQRCGKSCRLRWINYLRPDLKRGAFSQDEESLIIELHAALGNRWSQIATRLPGRTDNEIKNFWNSCLKKKLRRKGIDPTTHKPLITSELQSLNVIDQKLTSSELVKSTGSINNLHDQSMVVSSQPGPWWFPATTTTTNQNAAFCFSSSNTTPTVSDQIVSLLSSMSTSSSPTPMTTNFNPAPNNWEQLNYCNTVPSQTNSIYSAFFGNQYTEASQNMNNSNITPLVLDHHQDTKSWASEILHYTEHNQSSEIGLEAEVKPDIAKYYWRSASSSSSPNLEAATLLHDANVEVYGKNLQKLNSMVFDQSL*
>AL6G43010.t1
MGRSPCCEKAHTNKGAWTKEEDQRLVDYIRNHGEGCWRSLPKSAGLLRCGKSCRLRWINYLRPDLKRGNFTDEEDQIIIKLHSLLGNKWSLIAGRLPGRTDNEIKNYWNTHIKRKLLSHGIDPQTHRPINDSKTVPFQTVVPSQNDAVEYSFSNLAVKLKTENSSDNGASTSGTTTDEDLRQNGECYNSDNSRKIELNLDLTLGFGSGSVRVVGAGSSADSKPWRDQLMTARLSQL*
>AL6G47210.t1
MGRQPCCDKLLVKKGPWTAEEDKKLINFILSNGHCCWRALPKLAGLRRCGKSCRLRWTNYLRPDLKRGLLSDAEEQLVIDLHALLGNRWSKIAARLPGRTDNEIKNHWNTHIKKKLLKMEIDPSTHQPLNKVSTDKKFVDRLTSSKAGNVKRSDSKSKEIDGTTTNTIDETSTITHKNSSKDDYELLGDIIHNYEDLFNILWTNDEPPLVDDASWSNNNVGIGGTAAVSASDKNNIAAGEDFPAQSLEEQNGESWMFLNYCQDFCVQDFGLECYNGFGQSSMETGHKD*
>AL6G48700.t1
MGRSPCCEKKNGLKKGPWTPEEDQKLIDYINKHGYGNWRTLPKNAGLQRCGKSCRLRWTNYLRPDIKRGRFSFEEEETIIQLHSIMGNKWSAIAARLPGRTDNEIKNYWNTHIRKRLLKMGIDPVTHTPRLDLLDISSILSSSIYNYTHHHHHQHMNMSRLMMGDGHHQPLVNPEILKLATSLFSNQTHPNKTHENHTVNQTEVNQYQTGYNMTGNQELQSWFPIMDQFAEFQDLMPMKTTVQDSLPSFPSNHEDDYSKSNSVLEPYYSDFASVLTTPSSSPTPLNSSSTTYINSSTCSTEDEKESYYSNNVMSTSEIADYSFDVNGFLQFQETKNNWDRVM*
>AL6G51660.t1
MGRHSCCYKQKLRKGLWSPEEDEKLLRYITKYGHGCWSSVPKQAGLQRCGKSCRLRWINYLRPDLKRGAFSQDEENLIIELHAVLGNRWSQIAAQLPGRTDNEIKNLWNSCLKKKLRLRGIDPVTHKLLTEIETGTDDKPKPVEKSQQTYLVETDGSSSTTTCSTNQNNNTDHLYTGNFGFQRLSLENGSRIATGSDLGIWIPQTGRNHHHHVDETIPSAVVLPGSMFSSSLTGYRSSNLGLIELENSFSTGPMMTEHQQLQESNYNNSTFFGNGNPNWGITMEENQNPFTISNNSLQNHSNSSLYSDIKSETNFFGTEATNVGMWPCNQLQPQQHAYGHI*
>AL6G52920.t1
MTEPFDLNRSESESDNNNNVIPTFAIDNSSQGYRRVSGPTRRSTKGGWTSEEDKILTKAVQMYEEKNWKKIAECLPKRKEKRRNDVQCQHRWLKVLHPDLNKGAWRKYEDDLLSELVKEYMEKDKPQWSKIAKQLPGRIGKQCRERWHNHLNPTIRKTPWTREEELILVQAQREHGNKWAEIAKLLSGRTENNIKNHWNCSVKKRLKQFPSNLFSGVINSCRHEYNFFNQSNTMAESCITFQIKEAEKSPQRDSLELTLGLMNWRNTPSSTSSLRGEESVSSSVESDWSRLNVSESVETPQSSNNDNVCVKEVKEMQERLRMAASTFNTPSIISKRSSPASGLKRLRQKDDTPFQIDARSHMSSEEKQSISSKYRRNTCSGSKPLERRLDFDFL*
>AL7G10510.t1
MGRSPCCEKAHTNKGAWTKEEDERLIAYIKAHGEGCWRSLPKAAGLLRCGKSCRLRWINYLRPDLKRGNFTEEEDELIIKLHSLLGNKWSLIAGRLPGRTDNEIKNYWNTHIRRKLINRGIDPTTHRPIQESSASQDSKPTQLEPVTSNTINISFTSAPKVETFHESISFPEKISMLTFKEEKDECPVAEKFPDLNLELRISLPDDVDRRRGLVGHGKSTTPRCFKCSLGMINGMECRCGRMRCDVVGGSSKGSDLSKGFDFLGLAKKETTSLLGFRSLEMK*
>AL7G12900.t1
MGRAPCCDKTAVKKGPWSTEEDAVLKSYIEKHGTGNNWISLPQRIGIKRCGKSCRLRWLNYLRPNLKHGGFTDEEDYIICSLYITIGSRWSIIASQLPGRTDNDIKNYWNTRLKKKLLSKQGKAFHQQLNVKFERGTTSSSSSQIQMFHDENTKSNQTLYNQVVDPSTTSFAMEEQSMIKNPILEPFYWEPNNVLFDNDHDAAASSYHHHHHHSSPSLNSMSSSSSIGTNSSLQMSHYTSNHNDHGDQQDMFFMAGFENFQAELFDEIANNNTEEIGFHGTEMPNNNYLDHDISSFIDYPLYDNE*
>AL7G13580.t1
MSNPTRKNMERIKGPWSPEEDDLLQRLVQKHGPRNWSLISKSIPGRSGKSCRLRWCNQLSPEVEHRAFSQEEDETIIRAHARFGNKWATISRLLNGRTDNAIKNHWNSTLKRKCSVEGQSCDFGGNGGYDGNLGEEQPLKRTASGGGGGVSTGLYMSPGSPSGSDVSEQSSGGAHVFKPTVRSEVNASSSGEDPPTYLSLSLPWTEETVRVNEPVQLNQNTVMDGGYTAELFPVRKEEQVEVEEEEGKGISGGFGGEFMTVVQEMIRTEVRSYMADLQRGNVGGSGGGSGGSCMPQSVNSRRVGFREFVVNQIGIGKME*
>AL7G16230.t1
MGRSPCCEKDHTNKGAWTKEEDDKLISYIKSHGEGCWRSLPRSAGLQRCGKSCRLRWINYLRPDLKRGNFTLEEDDLIIKLHSLLGNKWSLIATRLPGRTDNEIKNYWNTHVKRKLLRRGIDPATHRPINKTPQDSSDSSKTEDSLVKILSFGPQLEKIANFGDERNEKEVMCQKERVEYSVVEERCLDLNLELRISPPWQDQLHDEKNLRFGRVKRMCTACRFGFGNGKECSCDNTKSQTEDSSSSSYSSTDFSSSIGYDFLGLNNRVLDFSTLEMK*
>AL7G18120.t1
MEMSRGSNSFDNKKPSCQRGHWRPVEDDNLRQLVEQYGPKNWNFIAQHLYGRSGKSCRLRWYNQLDPNITKKPFTEEEEERLLKAHRIQGNRWASIARLFPGRTDNAVKNHFHVIMARRKRENFSSTATSTFNQTWHNVLSPSSSITRLNRSQFGLWRYRKDKSHDLWPYSFVSAPINDQFGSSSVSNVRHEIYLERRKSKELVDDHNYTFHAATPDHKKTSNEDGPSIGDDGEKNDVTFIDFLGVGLAS*
>AL7G19010.t1
MKREMKAPNTPQESLQVDLKGKQGRTSGPARRSTKGQWTPEEDEVLCKAVERFQGKNWKKIAECFKDRTDVQCLHRWQKVLNPELVKGPWSKEEDNTIIDLVEKYGPKKWSTISQHLPGRIGKQCRERWHNHLNPGINKNAWTQEEELTLIRAHQIYGNKWAELMKFLPGRSDNSIKNHWNSSVKKKLDSYYASGLLDQCQSSPLIALQNKSIASSSSWMHSSGDEGNSRPGVDAEESECSQASTVFSQSTNDLQDEVKPGNEEYYIPEFHSGTKQQISNAASHAEVYYPSFEDVKIVVPEISCEAECSKKIQNRNCAHEVRTTTAAEDQLQGVSNDAKQDLDLDLLTHNMDNYGKNQALQQAFQSSVRLSDQPSLPNSDTDPEAQTLITDEECCRVLF…
>AL7G24480.t1
MGRSPCCDKNGVKKGPWTAEEDQKLIDYIRFHGPGNWRILPKNAGLQRCGKSCRLRWTNYLRPDIKRGRFSFEEEETIIQLHSVMGNKWSAIATRLPGRTDNEIKNHWNTHIRKRLIRSGIDPVTHSPRLDLLDLSSLLGALFNQPNFSSAATHASSLLNPDVLRLASLLLPQLQNPNPMYASSNLDQNLQTPITSSECSQPQAESTTPTNNETSSFELMNARLDDVASADVLPPLSESFDLESLMSTPMSSPQQDSIEAGTNSSSFFDFGFPEDFILDDFMF*
>AL7G25910.t1
MIVYGGGASEDGGGGRVVLKKGPWTVAEDETLAAYVREYGEGNWNAVQKKTWLARCGKSCRLRWANHLRPNLRKGSFTPEEERLIIQLHSQLGNKWARMAAQLPGRTDNEIKNYWNTRLKRFQRQGLPLYPPDISPSNHQQQMYPQQPNTPSSPLPSPTPASSFTFPLLQPPSLCPKRCYNTAFSPKASYTSSPTFLNTHFPLSSYQSTNPVYSMKHELSSNHIPFSTSLGVYQVSKFLDNGDCNQNLNTSLHTNTCQLLEDLMEEAEALADSFRAPKRRQLMAALQDNNNNFFSGSFGHCGSSNNLFPLQGLTPKEDECLQMNTMQDEDITKLLDWGSESEEISNGHSSAITTEDSLVLDDHQFALLFPVDDDTNNLPGIC*
>AL7G27540.t1
MAKTKSGERQRKGLWSPEEDEKLRSFILSHGHSCWTTVPIKAGLQRNGKSCRLRWINYLRPGLKRDMISAEEEDTILTFHSFLGNKWSQIAKFLPGRTDNEIKNYWHSHLKKRWLKSQSLQHPKSVSSSSSSSSLVACGKRNPETLICDQVISFQRLLEDKSSSPSQESNGNNSYQCSSAPEIPRLFFSEWLSSSDPHIDYSSDFIDSKHNQAPNVKETVSAYEEMGDVDQFHYTEMMINNSNWTLNDVVLGSKCKTQEHHI*
>AL7G30910.t1
MGRQPCCDKLGVKKGPWTAEEDKKLINFILTNGHCCWRALPKLAGLRRCGKSCRLRWTNYLRPDLKRGLLSHDEEQLVIDLHAHLGNKWSKIASRLPGRTDNEIKNHWNTHIKKKLLKMGIDPMTHQPLPQEPSNIGNSKTISSNPADAISVEPKTTNTKDVEISGTTTEEESSSTVTDQNSSMDSENHLIDNIYNDDELFSYLWSDETTKAEASWSDSNFGVGGTLYDNNISGADADFPIWSPERINDEKMFLDYCQDFGVHDFGF*
>AL7G32630.t1
MGRSPCCEKNGLKKGPWTSEEDQKLVDYIHKHGYGNWRTLPKNAGLQRCGKSCRLRWTNYLRPDIKRGRFSFEEEETIIQLHSFLGNKWSAIAARLPGRTDNEIKNFWNTHIRKKLLRMGIDPVTHSPRLDLLDISSILASSLYNSSSHHLNMPGGLMMDTHRRHHQQHPLVNPEILKLATSLFSQNQNQNQVQNQNQNQVQNQNQNLVVDHDSRTQQKQTVHNQTGVNQYQTDQYFENTVTQELQSSMPPFPNEAHVNDMDHHFNGFGGQTLASTSTTSLQDCNNLSFNDYSSSNFVLDPSYSDQSFNFANSVLNTPSSSPSPTTLNSSYINSSSCSTEDEMESYCSNLMKFDIPDFLDVNGFII*
>AL7G34390.t1
MNREGLYEVDDDDDDDDDDIGEDLEELRRAFIVTEAKGLPSDSENDEEDDLEMLRSIKSQLASSTTNVGLSVPSDSESENHFEMLRSIKSQLALSMDEDEDEDGAFETLRAIRRRFFAYENFDVEGNFMNDSSHEKKKKQVHASDNEPSTEILSRSNTCESFPDHGKSAVTEPDSETSIEQLDHLETCQSSLMPATSSGFPEAALAFLDAIRKNRLYQKFLRRQLSEIEATIEQNEKHRKNVKIVKDFEASCKRITKQALSRGKDPRVELISTPKSRPDSGSSGGNDKKTSYLTMGPPENTCVENYRMALEKYPVSVDRANWTTEEKENLAKGLKQQVQDTLIREAFERSSDLEGSTDGINTILEGIKSLEITPEMIRQFLPKVNWDQLDIKNRSAAEC…
>AL7G35480.t1
MENFVDENAFVPLNQNIFTRDQEHMKEEDFPFEVVDQSKPISFLQDFHHLDHHHQFDHHHHGSSSSHPLLGHQATSSCINNAPFQHCSYQENMSEFYETKPHLMNHHFQAAENSYFTHNNHHQEINMVDEHDPMDLDQNNMMMMRMIPFDYPPTETFKPMNFVMPDEISCVSADNDCYRATSFNKTKPFLTRKLSSSSSSSSWKENKKSTLVKGQWTSEEDRVLIQLVEKYGLRKWSHIAQVLPGRIGKQCRERWHNHLRPDIKKETWSEEEDRVLIEFHKEIGNKWAEIAKRLPGRTENSIKNHWNATKRRQFSKRKCRSKYPRPSLLQDYIKSLNMGVLSASSVPARGRRRESNKKKDVVVAAVEEKKKEEEIYGQDRIVPECVFTDDFGFNEKLLE…
>AL7G36760.t1
MGRSPCCDQDKGVKKGPWLQEEDDKLTAYINENGYGNWRSLPKLAGLNRCGKSCRLRWMNYLRPDIRRGKISDEEESTIVRLHALLGNKWSKIACHLPGRTDNEIKNYWNTHMRKKLLQMGIDPMTHEPRTNDLSPILDVSQMLAAAINNGQFGNNNLFNNNTALKDLLKLQLIHKMLQIITPKAIPNINSFNASSVNPKPEPVVNSFNTNSVNPKPNPPVGLFINQSGIAPDATSDFIPSYENVWDGFEDNQLPGLVTVSQDSLNTAKPGTSTTTEVNDHTRTGMIPGYYGDQLLEIPSSGSISVSPETTSLNHPGTAQQSSGSSDLLEDWEKFLDDETSDSCWKSFLDLTSPTSSPVPW*
>AL7G44370.t1
MGKRATTSVKREELNRGAWTDHEDKILRDYITTHGEGKWSNLPNQAGLKRCGKSCRLRWKNYLRPGIKRGNISSDEEELIIRLHNLLGNRWSLIAGRLPGRTDNEIKNHWNSNLRKRLPKTQTKQSKRIKHSTNNENNVCVIRTKAIRCSKALLFSDLALQKQSSTSSISPLPLKEQEKDQGGSSLMGDLDFDFDRIHSEFHFPDLMDFDGLDCGNVTSLVSSNEILGDLVPAQGNLDLNRPFTSCHHRGDDEDWLRDFTC*
>AL7G46060.t3
MNRNSLYESDDDEEEDDFGDDLEELRRACTVSVSHAGSDKFTAKTDSIEPDGGGGRGIASDFEMLRTNVSLPLIGLSDDEEDETLLAIQRRFSAYKSFDPEGNFMNDSPRKKRQVQDGHSVEVHEKTSIEPPDHLKTCQLPLKPAAIASFPEAAQAFVDAIRKNRAYQQFLRRKLVEIEATIEQNVIHQKNVKIVKDFQGSCKRITKQALSQRKDPRVRLISTRKFEPCDGSEDNDEKISPSMLGPRENPCVANYRMALEKYPVLEERRKWSTEENKNLAKGLKQQVQKILLSEAIEQSSDWEGSTYDIDTINESIGNLEITPEMIRQFLRKINWDSLDIKDRSSAECEARWMSSEDPLINHAPWTAAEDKNLLRVIEKKSLTDWLGIAVSLGTNRTPF…
>AL7G49400.t1
MNNIANNKKIDIIDNSPIFANPKGMFENFNDLWGNTIGDEIVHNEELINKDYEPALDQMMGEPQSFDVPVPKGIKNTTKEIMNQREDGKMKKTYQKKKKKAVSTSKYLKNSDIIKVKWTESEDIKLKELMALGLQKWTTIAKKFEGRTGKQCRERWHNHAGPDIKKTKWSEEEEQILIEEHKVVGTQWIKIAQKLPGRSYNNVKNHWNSTKRKVQNQSGGTVKPVGNNILENYIRYVTINNDDFLKTAESDGETTNSENDDDSIDMLYGEMNLSLEATAETTKPLTDASTILPYIPMPEENSTVEVCKTMEDILELLSWWE*
>AL7G49600.t2
MEKRESSGGSGSGDHAEVRKGPWTMEEDMILINYIANHGEGVWNSLAKSAGLKRTGKSCRLRWLNYLRPDVRRGNITAEEQLIIMELHAKWGNRWSKIAKHLPGRTDNEIKNFWRTKIQKYIIKNGETTTVGSQSSEFINHHATSTSHVLNDTQETMDMYSPTMSYQHANNINHHLNYSNYVPESESIMMPLSVDQSEQNYWSVDDLWPMNLYNGN*
>AL7G49630.t1
MRMTRDGKEHEYKKGLWTVEEDKILMDYVRTHGQGHWNRIAKKTGLKRCGKSCRLRWMNYLSPNVNRGNFTDQEEDLIIRLHKLLGNRWSLIAKRVPGRTDNQVKNYWNTHLSKKLGLGDHSTAVKAACGAESPPSMALITTTSSSHQEISGEKISTVRFDTLVDESKLKPKSKPVHATPTDVEVAATVPNLFDTFWVLEDDFELSSLTMMDFTNGYCL*
>AL8G22970.t1
MGRAPCCDKIGLKRGRWTAEEDEILTNYIQTNGEGSWRSLPKKAGLLRCGKSCRLRWINYLRRDLKRGNITADEEEIIVKLHSLLGNRWSLIATHLPGRTDNEIKNYWNSHLSRKIYAFTAVSGDEHNLVVDDLVLKKSCSSSTGAKNNIKTKKKKKGRTSRSSMKKHKQMVTASQCFSQPKELESEISDGEKNGNFEGESLGPYEWLDGEIERLLSGCVWECTSEEPVIGVNDEKACESGDNSSCCVGLFEEEQGNDTKIGHIGITNVDDHGMKVEKEREGSVLSSTSNENNDKDWWVGLCNSSEVGFGIDEELLDWEFQGNLTCQSVDLWDLSDIGEITLE*
>AL8G23450.t1
MDDKARSLNINKNMEDFANVEEEIYLRRGPWTIEEDFELINYIATHGEGRWNSLARCAGLKRTGKSCRLRWLNYLRPDVRRGNITLEEQLLILELHSRWGNRWSKIAQYLPGRTDNEIKNYWRTRVQKHAKQLKCDVNSQQFKDTMKYLWMPRLVERIQAASTRFVSTSSCVTNSSDQFVVNNNNTNNMEHLGFISNPNGYITPDNSNVAVSPVSDLSDCHMSSEVGKIGQDQNLVDPQISSQNYLDNNCGLLNGVTKMQDQSDLNWFENVNGMIPNYSDSFWNIGNDEDFWLLQQHQQVLDNGSF*
>AL8G26640.t1
MTKSGERPKQRQRKGLWSPEEDQKLKSFILSRGHACWTTVPILAGLQRNGKSCRLRWINYLRPGLKRGTFSEEEEETILTLHASLGNKWSRIAKYLPGRTDNEIKNYWHSYLKKRWLKSQPQLKTQRSDLTDSSPSSLLSCGKRNPETETLDHVISFQKFAEKPTSSPSKDSNNNMIMNNSNNLPKLFFSEWISSSNPHIDYSSAFTDSKHINETQDQIDEEEVMMINNNNNYSSLEDVMLRTEFLQPDHEYANYYSSGDFFINNDQNYV*
>AL8G27070.t1
MEHKRAEGKSYVKRGLWQPEEDMILKSCVETHGEGNWADISRRSGLKRGGKSCRLRWKNYLRPNIKRGSMSPQEQDLIIRMHKLLGNRWSLIAGRLPGRTDNEVKNYWNTHLNKKSSSRKQNAPESIGATPFTDKPVMSTELRRSHGEEGEGEEESNTWMEETNHFGYDVHVGSPLPLISHYPDNTLVFDPCFAFTDFFPLL*
>AL8G29540.t1
MGKSSSSEESEVKKGPWTPEEDEKLVGYIQTHGPGKWRTLPKNAGLKRCGKSCRLRWTNYLRPDIKRGEFSLQEEETIIQLHRLLGNKWSAIAIHLPGRTDNEIKNYWNTHIKKKLLRMGIDPVTHCPRINLLQLSSFLTSSLFKSMSQPMNTPFDLTTSSINPDILNHLTASLNNVQTESYQPNQQLQNDLNNDQTTFTGLLNSSTPPVQWQNNGEYLGDYLSYNGSGDPSMNQVPQTGNYSSAAFVSDQINDGENFKAGWNFSSSMLHGTSSSSSTPLDSSSNFYVNGGSEDDRESYGSDMLMFHHHHDQNNNALNLS*
>AL8G30510.t1
MILYGGGGAGKDGGSTNHLSDGGVILKKGPWTAAEDEILAAYVRENGEGNWNAVQKNTGLARCGKSCRLRWANHLRPNLKKGSFTGDEERLIIQLHAQLGNKWARMAAQILSLTINSIHIHNIIINNNNNNNIIPNHQLHPHPQHYHQQQQQQQHNHHHHHHHHQQQQHHHQQMYFQPQSSQPNTPSSSPLPSPTPVSANANSSSSFTFHTTTANLLHPLSPHTPNTPQTPSQLSSTPPPPPLSSPLSSPRNNQYPTLPLFALPSSQINNNNANFTFPRPPPLLQPPSSLFAKRYNNANTPLNCINRVSTAPFSPVSRDSYTSFLTLPYPSPTAQTATYHNTNNNYSSSPSFSLNPSSSSSYPTATSSPSFLHSHYTPSSTSFHTNPVYSMKPEQLPSN…
>AL8G31690.t1
MGRIPCCEKENVKRGQWTPEEDNKLASYIAQHGTRNWRLIPKNAGLQRCGKSCRLRWTNYLRPDLKHGQFSETEEHIIVKFHSVLGNRWSLIAAQLPGRTDNDVKNYWNTKLKKKLSGMGIDPVTHKPSSHRMWGRGLGIMFALPFSYFLRKGYITLRLGVQLSGLFALGAGQGLIGWWMVKSGLEEPPSEYSQPRVSPYRLAAHLTSAFAIYCGLFWTALSVVMPEPPAESLAWVRGAAKVKKLALPVSLIVGITTISGAFVAGNDAGRAFNTFPKMGDTWIPDNIFEMKPLLRNFFENTATVQLDHRLLATTTLIAIGTMWWFTRKLDIHPAVKALIGSTVGMTAVQVTLGVLTLLSYVPVSLGSAHQAGALTLLTLMLLLNHTLRRPSPSLLKSLP…
>AL8G31740.t1
MGRIPCCEKENVKRGQWTPEEDNKLASYIAQHGTRNWRLIPKNAGLQRCGKSCRLRWTNYLRPDLKHGQFSETEEHIIVKFHSVLGNRWSLIAGQLPGRTDNDVKNYWNTKLKKKLSGMGIDPVTHKPFSHLMAEITTTLNPPQVSHLAEAALGCFKDEMLHLLTKKRVDLNQINFSNHNPNANPNNFNQIADNEAGKIKMSGLDHGNGIMKLWDMGNGFSYGSSSSSFGNEERNDGSASPAVAAWRGHGGIRTAVAETAAAEEEERRKLKGEVVDQEEIGSEGGRGDGMMMMMRNHHQQQQHVFNVDNVLWDLQADDLINHMV*
>AL8G33640.t1
MGRAPCCDKANVKKGPWSPEEDVKLKDYIDKYGTGGNWIALPQKIGLKRCGKSCRLRWLNYLRPNIKHGGFSEEEDSIILSLYISIGSRWSIIAAQLPGRTDNDIKNYWNTKLKKKLLGRQKQMNRQDSITDSTENNLNNNNHNKSPQNLSNSALERLQLHMQLQNLQSPFSSFYNNPILWPKLHPLLQSTTTTPNQNPKLASQESFHPLGVNVDHQHNNMKLAEINNGVSSLYSENVEQSQNPAHEFQPNFGFSQDLRIDNHNMDLMNRGVSKELFQVGNEFELTNSSSWWSEEVEVERKTTSSSSWGSASVLDQTTEGMVMLQDYAQMSYHSV*
>AL8G36320.t2
MGFCSESFRFEGGGRNIRIGLNRTGKSCRLRWVNYLHPGLKRGKMTPQEERLVLELHAKWGNRWSKIARKLPGRTDNEIKNYWRTHMRKKAQEKKRPMSPTSSSSNCCSSSMTTTTTQDTGGSNGKMNQECEDGYYSMDDIWREIDQSGANVIKPVKDIYYSEQSCYLNFPPLASPTWESSLESIWNMDTDESKMSSFAIDQFPLSFEHGRSSWSSL*
>AL8G37510.t1
MVRTPCCKEEGIKKGAWTPEEDQKLIAYLQLHGEGGWRTLPEKAGLKRCGKSCRLRWANYLRPDIKRGEFSPEEDDTIIKLHALKGNKWAAIATSLAGRTDNEIKNYWNTNLKKRLKQKGLDPITHKPINSTGKTGLEPKTNKPVYSSGSARLLNRVASKYAVELNRDLLTGIISGNSAVAEDSQNSGDVDSPTSTLLNKMAATSVLINTTSTFSGFSDNCSFTDDFNEFFSNEEISDMYTTVDNFGIMEELKGILSYGGAGAGVIEDSPEVNVADAMDFIGSWNEDDNMVGVFV*
>AL8G38100.t1
MSRKPCCVGERLKKGAWTTEEDKKLISYIHDHGEGGWRDIPQKAGLKRCGKSCRLRWTNYLKPEIKRGEFSSEEEQIIIMLHASRGNKWSVIARHLPRRTDNEIKNYWNTHLKKRLIEQGLDPVTHKPLASSSNPTVDENLNSLNDSSSDKQYSRSSSMPTLSRPLPSSCNMVSKVCEISSNDGTPVQGSSLSCKKRFKKSSSTSRLLNKVAAKATSIKDILSASMEGSLSATTISHASFFNGFTEQIHNGEDSSNTSLTNTLAEFDPFSPSSLYPEHEINATSDLNMDQDYDFSQFFEKFGGDNHNEENSMNVEYSHDLLMSDVSQEVSSTSVDDQDNMVGNFEGWSNYLDHTNFMYDTDSDSLEKHFI*
>AL8G39150.t1
MGGRKPCCDEVGLRKGPWTVEEDGKLVDFLRTRGNCGGGGGGWCWRDVPKLAGLRRCGKSCRLRWTNYLRPDLKRGLFSEEEIQLVIDLHARLGNRWSKIAVELPGRTDNDIKNYWNTHIKRKLIRMGIDPNTHRRFDQLKVNEDKKVLVNDLKPLPEPEVPVVLKNDTSAVLSGNLNQLADVDGDDQPWSFLMENDGEGGGGAAGELMMLLSGDITSSCSSSSSLWLKYGDLGYEDLELGCFDD*
>AL8G39360.t1
MGRPPCCEKIGVKKGPWTPEEDIILVSYIQEHGPGNWRSVPTNTGLRRCSKSCRLRWTNYLRPGIKRGNFTEHEEKTIVHLQALLGNRWAAIASYLPERTDNDIKNYWNTHLKKKLKKINESGEEDNDGVSSSNTSSQKNHQSTNKGQWERRLQTDINMAKQALCEALSLDKPSSSSSLPTPVIAQQNIHSFSSALLDRCYDPSSSSSSTTTTTTTSNTTNPHPSGVYASSAENIARLLQNFMKDTPKALTLSSSSPVSETGPLAAAVSEEGGEGFEQSFFSFNSMEETQNLTQATSFFHDQEIKPEIIMDQDHGLISQGSLSLLEKWLFDEQSHEMVGMVALEGQEGMF*
>AL8G42770.t1
MGRSPSSDETGLKKGPWLPEEDDKLINYIHKHGHSSWSALPKLAGLNRCGKSCRLRWTNYLRPDIKRGKFSAEEEETILNLHAVLGNKWSMIASHLPGRTDNEIKNFWNTHLKKKLIQMGFDPMTHQPRTDDIFSSLSQLMSLSNLRGLVDLQQQFPIEDHARMNLQTEMAKLQLFHYLLQSPPPPPMSSSNINPNDLNILNLLIKENSNTNTLDLGFLTSHLQDINNNLPSLKTLEENHFSQNTSPIWLHEPPSLNQTMLPTHDPCAQSVDGFSGNQASSSHDQEVAVTDSVDWPDHHLFDGSMFPDISYQS*
>AL8G43510.t1
MGRAPCCDKANVKKGPWSPEEDAKLKDYIENSGTGGNWIALPQKIGLRRCGKSCRLRWLNYLRPNIKHGGFSEEEDNIICNLYVTIGSRWSIIAAQLPGRTDNDIKNYWNTRLKKKLLNKQRKEFQEARMKQEMVMMKRQQQGQGQGQGNGSTDLYLNNMFGSSPWPLLPQLPPPHHQIPLVMMEPTSCNYYQTTPSCNLEQKPLITLKNMVKIEEEQERTNPDHHHHQDSVTNPFDFSFSQLLLDPNYYLGSGVGGEGDFAITSSSTNSPLPNTSSDQHPSQQQEILQWFGSSNFQTEAINDMFLNNNNMVNLETNENTKVYGDSSVAGAAVGAAFAGGTTSTSADQSTISWEDITSLVNTEDASYFNAPNHV*
>AL8G44030.t1
MADRIKGPWSPEEDEQLRRLVVKYGPRNWTVISKSIPGRSGKSCRLRWCNQLSPQVEHRPFSAEEDETIARAHAQFGNKWATIARLLNGRTDNAVKNHWNSTLKRKCGGYDHRGFDGSEDHRPVKRSVSAGSPPVVTGLYMSPGSPTGSDVSDSSTIPILPSVELFKPVPRPGAVVLPLPIETSSSSADPPTSLSLSLPGADVSEESNRSHESTNINNTTSSRHNHNNTVSFLPFSGGFRGAIEDMGKSFPGNGGEFMAVVQEMIKAEVRSYMTEMQRNNGGGFVGGFKDNGMIPMSQIGVGRIE*
>AL9U10050.t1
MSWWGVKGGGWGMVEEVWRKGPWTAEEDRLLIEYVRVHGEGRWNSVSKLAGLKRNGKSCRLRWVNYLRPDLKRGQITPHEENIILELHAKWGNRWSSIARSLPGRTDNEIKNYWRTHFKKKAKPTTNNAEKIKSRLLKRQQFKEQREIELQQEQQLFQFDQLDMKKIISLLEDNNSSSSSDGGGDVFYSPYQITHSSKPFGYNPNSLEEQLQGRFTPVNIPDANTMSEDNAIWDGFWNMDVVDGNGGNLGVVAATAAYGPRKPYFHNLVIPFC*
>AT1G06180.1
MGRRPCCEKIGLKKGPWSAEEDRILINYISLHGHPNWRALPKLAGLLRCGKSCRLRWINYLRPDIKRGNFTPHEEDTIISLHQLLGNRWSAIAAKLPGRTDNEIKNVWHTHLKKRLHHSQDQNNKEDFVSTTAAEMPTSPQQQSSSSADISAITTLGNNNDISNSNKDSATSSEDVLAIIDESFWSEVVLMDCDISGNEKNEKKIENWEGSLDRNDKGYNHDMEFWFDHLTSSSCIIGEMSDISEF*
>AT1G08810.1
MGRPPCCDKIGIKKGPWTPEEDIILVSYIQEHGPGNWRSVPTNTGLLRCSKSCRLRWTNYLRPGIKRGNFTPHEEGMIIHLQALLGNKWASIASYLPQRTDNDIKNYWNTHLKKKLNKSDSDERSRSENIALQTSSTRNTINHRSTYASSTENISRLLEGWMRASPKSSTSTTFLEHKMQNRTNNFIDHHSDQFPYEQLQGSWEEGHSKGINGDDDQGIKNSENNNGDDVHHEDGDHEDDDDHNATPPLTFIEKWLLEETSTTGGQMEEMSHLMELSNML*
>AT1G09540.1
MGRHSCCYKQKLRKGLWSPEEDEKLLTHITNHGHGCWSSVPKLAGLQRCGKSCRLRWINYLRPDLKRGAFSPEEENLIVELHAVLGNRWSQIASRLPGRTDNEIKNLWNSSIKKKLKQRGIDPNTHKPISEVESFSDKDKPTTSNNKRSGNDHKSPSSSSATNQDFFLERPSDLSDYFGFQKLNFNSNLGLSVTTDSSLCSMIPPQFSPGNMVGSVLQTPVCVKPSISLPPDNNSSSPISGGDHVKLAAPNWEFQTNNNNTSNFFDNGGFSWSIPNSSTSSSQVKPNHNFEEIKWSEYLNTPFFIGSTVQSQTSQPIYIKSETDYLANVSNMTDPWSQNENLGTTETSDVFSKDLQRMAVSFGQSL*
>AT1G09770.1
MRIMIKGGVWKNTEDEILKAAVMKYGKNQWARISSLLVRKSAKQCKARWYEWLDPSIKKTEWTREEDEKLLHLAKLLPTQWRTIAPIVGRTPSQCLERYEKLLDAACTKDENYDAADDPRKLRPGEIDPNPEAKPARPDPVDMDEDEKEMLSEARARLANTRGKKAKRKAREKQLEEARRLASLQKRRELKAAGIDGRHRKRKRKGIDYNAEIPFEKRAPAGFYDTADEDRPADQVKFPTTIEELEGKRRADVEAHLRKQDVARNKIAQRQDAPAAILQANKLNDPEVVRKRSKLMLPPPQISDHELEEIAKMGYASDLLAENEELTEGSAATRALLANYSQTPRQGMTPMRTPQRTPAGKGDAIMMEAENLARLRDSQTPLLGGENPELHPSDFTGVT…
>AT1G14350.1
MEDTKKKKKKNINNNQDSKKKERHIVTWSQEEDVILREQITLHGTENWAIIASKFKDKSTRQCRRRWYTYLNSDFKRGGWSPEEDMLLCEAQRVFGNRWTEIAKVVSGRTDNAVKNRFTTLCKKRAKHEAMTKDSNSNTKRMLFLDGISTPRKSENETPIAKKLKRSHILDLTEISNYGRAEACVNQQIRSPFSVLARNATGIDSLEEQNQTSNVNESDGEGMFLKKDDPKVTALMQQAELLSSLAQKVNADNTEQSMENAWKVLQDFLNKGKENDLFRYGIPDIDFKIEEFKDLIEDLRSGYEDNQLSWRQPDLHDSPASSEYSSGSTIMVDQSGDKTQPFSADTQTEHKQVGEELLVPKNPDENMPISGEEKFSSPIQVTPLFRSLADGIPSPQFSE…
>AT1G16490.1
MGKGRAPCCDKTKVKRGPWSHDEDLKLISFIHKNGHENWRSLPKQAGLLRCGKSCRLRWINYLRPDVKRGNFSAEEEDTIIKLHQSFGNKWSKIASKLPGRTDNEIKNVWHTHLKKRLSSETNLNADEAGSKGSLNEEENSQESSPNASMSFAGSNISSKDDDAQISQMFEHILTYSEFTGMLQEVDKPELLEMPFDLDPDIWSFIDGSDSFQQPENRALQESEEDEVDKWFKHLESELGLEENDNQQQQQQHKQGTEDEHSSSLLESYELLIH*
>AT1G17950.1
MMCSRGHWRPAEDEKLRELVEQFGPHNWNAIAQKLSGRSGKSCRLRWFNQLDPRINRNPFTEEEEERLLASHRIHGNRWSVIARFFPGRTDNAVKNHWHVIMARRGRERSKLRPRGLGHDGTVAATGMIGNYKDCDKERRLATTTAINFPYQFSHINHFQVLKEFLTGKIGFRNSTTPIQEGAIDQTKRPMEFYNFLQVNTDSKIHELIDNSRKDEEEDVDQNNRIPNENCVPFFDFLSVGNSASQGLC*
>AT1G18570.1
MVRTPCCKAELGLKKGAWTPEEDQKLLSYLNRHGEGGWRTLPEKAGLKRCGKSCRLRWANYLRPDIKRGEFTEDEERSIISLHALHGNKWSAIARGLPGRTDNEIKNYWNTHIKKRLIKKGIDPVTHKGITSGTDKSENLPEKQNVNLTTSDHDLDNDKAKKNNKNFGLSSASFLNKVANRFGKRINQSVLSEIIGSGGPLASTSHTTNTTTTSVSVDSESVKSTSSSFAPTSNLLCHGTVATTPVSSNFDVDGNVNLTCSSSTFSDSSVNNPLMYCDNFVGNNNVDDEDTIGFSTFLNDEDFMMLEESCVENTAFMKELTRFLHEDENDVVDVTPVYERQDLFDEIDNYFG*
>AT1G18710.1
MGRTTWFDVDGMKKGEWTAEEDQKLGAYINEHGVCDWRSLPKRAGLQRCGKSCRLRWLNYLKPGIRRGKFTPQEEEEIIQLHAVLGNRWAAMAKKMQNRTDNDIKNHWNSCLKKRLSRKGIDPMTHEPIIKHLTVNTTNADCGNSSTTTSPSTTESSPSSGSSRLLNKLAAGISSRQHSLDRIKYILSNSIIESSDQAKEEEEKEEEEEERDSMMGQKIDGSEGEDIQIWGEEEVRRLMEIDAMDMYEMTSYDAVMYESSHILDHLF*
>AT1G22640.1
MGRSPCCEKAHMNKGAWTKEEDQLLVDYIRKHGEGCWRSLPRAAGLQRCGKSCRLRWMNYLRPDLKRGNFTEEEDELIIKLHSLLGNKWSLIAGRLPGRTDNEIKNYWNTHIKRKLLSRGIDPNSHRLINESVVSPSSLQNDVVETIHLDFSGPVKPEPVREEIGMVNNCESSGTTSEKDYGNEEDWVLNLELSVGPSYRYESTRKVSVVDSAESTRRWGSELFGAHESDAVCLCCRIGLFRNESCRNCRVSDVRTH*
>AT1G25340.1
MSNITKKKCNGNEEGAEQRKGPWTLEEDTLLTNYISHNGEGRWNLLAKSSGLKRAGKSCRLRWLNYLKPDIKRGNLTPQEQLLILELHSKWGNRWSKISKYLPGRTDNDIKNYWRTRVQKQARQLNIDSNSHKFIEVVRSFWFPRLINEIKDNSYTNNIKANAPDLLGPILRDSKDLGFNNMDCSTSMSEDLKKTSQFMDFSDLETTMSLEGSRGGSSQCVSEVYSSFPCLEEEYMVAVMGSSDISALHDCHVADSKYEDDVTQDLMWNMDDIWQFNEYAHFN*
>AT1G26780.2
MFITEKQVWMDEIVARRASSSWDFPFNDINIHQHHHRHCNTSHEFEILKSPLGDVAVHEEESNNNNPNFSNSESGKKETTDSGQSWSSSSSKPSVLGRGHWRPAEDVKLKELVSIYGPQNWNLIAEKLQGRSGKSCRLRWFNQLDPRINRRAFTEEEEERLMQAHRLYGNKWAMIARLFPGRTDNSVKNHWHVVMARKYREHSSAYRRRKLMSNNPLKPHLTNNHHPNPNPNYHSFISTNHYFAQPFPEFNLTHHLVNNAPITSDHNQLVLPFHCFQGYENNEPPMVVSMFGNQMMVGDNVGATSDALCNIPHIDPSNQEKPEPNDAMHWIGMDAVDEEVFEKAKQQPHFFDFLGLGTA*
>AT1G34670.1
MGRSPCCDENGLKKGPWTPEEDQKLIDYIHKHGHGSWRALPKLADLNRCGKSCRLRWTNYLRPDIKRGKFSAEEEQTILHLHSILGNKWSAIATHLQGRTDNEIKNFWNTHLKKKLIQMGIDPVTHQPRTDLFASLPQLIALANLKDLIEQTSQFSSMQGEAAQLANLQYLQRMFNSSASLTNNNGNNFSPSSILDIDQHHAMNLLNSMVSWNKDQNPAFDPVLELEANDQNQDLFPLGFIIDQPTQPLQQQKYHLNNSPSELPSQGDPLLDHVPFSLQTPLNSEDHFIDNLVKHPTDHEHEHDDNPSSWVLPSLIDNNPKTVTSSLPHNNPADASSSSSYGGCEAASFYWPDICFDESLMNVIS*
>AT1G35515.1
MGRSPCCEKAHMNKGAWTKEEDQRLIDYIRNHGEGSWRSLPKSVGLLRCGKSCRLRWINYLRPDLKRGNFTDGEEQIIVKLHSLFGNKWSLIAGKLPGRTDNEIKNYWNTHIKRKLLNRGIDPKTHGSIIEPKTTSFHPRNEDLKSTFPGSVKLKMETSCENCASTSGTTTDEDLRLSVDCDYRYDHLDKELNLDLTLGYSPTRFVGVGSCY*
>AT1G48000.1
MNISRTEFANCKTLINHKEEVEEVEKKMEIEIRRGPWTVEEDMKLVSYISLHGEGRWNSLSRSAGLNRTGKSCRLRWLNYLRPDIRRGDISLQEQFIILELHSRWGNRWSKIAQHLPGRTDNEIKNYWRTRVQKHAKLLKCDVNSKQFKDTIKHLWMPRLIERIAATQSVQFTSNHYSPENSSVATATSSTSSSEAVRSSFYGGDQVEFGTLDHMTNGGYWFNGGDTFETLCSFDELNKWLIQ*
>AT1G56160.1
MGKGRAPCCDKNKVKRGPWSPQEDLTLITFIQKHGHQNWRSLPKLAGLLRCGKSCRLRWINYLRPDVKRGNFSKKEEDAIIHYHQTLGNKWSKIASFLPGRTDNEIKNVWNTHLKKRLTPSSSSSSLSSTHDQSTKADHDKNCDGAQEEIHSGLNESQNSATSSHHQGECMHTKPELHEVNGLNEIQFLLDHDDFDDITSEFLQDNDILFPLDSLLHNHQTHISTQEMTREVTKSQSFDHPQPDIPCGFEDTNEESDLRRQLVESTTPNNEYDEWFNFIDNQTYFDDFNFVGEVCL*
>AT1G56650.1
MEGSSKGLRKGAWTTEEDSLLRQCINKYGEGKWHQVPVRAGLNRCRKSCRLRWLNYLKPSIKRGKLSSDEVDLLLRLHRLLGNRWSLIAGRLPGRTANDVKNYWNTHLSKKHEPCCKIKMKKRDITPIPTTPALKNNVYKPRPRSFTVNNDCNHLNAPPKVDVNPPCLGLNINNVCDNSIIYNKDKKKDQLVNNLIDGDNMWLEKFLEESQEVDILVPEATTTEKGDTLAFDVDQLWSLFDGETVKFD*
>AT1G57560.1
MKRHSCCYKQKLRKGLWSPEEDEKLLNYITKHGHGCWSSVPKLAGLERCGKSCRLRWINYLRPDLKRGAFSSEEQNLIVELHAVLGNRWSQIAARLPGRTDNEIKNLWNSCIKKKLMKKGIDPITHKPLSEVGKETNRSDNNNSTSFSSETNQDLFVKKTSDFAEYSAFQKEESNSVSLRNSLSSMIPTQFNIDDGSVSNAGFDTQVCVKPSIILLPPPNNTSSTVSGQDHVNVSEPNWESNSGTTSHLNNPGMEEMKWSEEYLNESLFSTQVYVKSETDFNSNIAFPWSQSQACDVFPKDLQRMAFSFGGQTL*
>AT1G63910.1
MGHHSCCNQQKVKRGLWSPEEDEKLIRYITTHGYGCWSEVPEKAGLQRCGKSCRLRWINYLRPDIRRGRFSPEEEKLIISLHGVVGNRWAHIASHLPGRTDNEIKNYWNSWIKKKIRKPHHHYSRHQPSVTTVTLNADTTSIATTIEASTTTTSTIDNLHFDGFTDSPNQLNFTNDQETNIKIQETFFSHKPPLFMVDTTLPILEGMFSENIITNNNKNNDHDDTQRGGRENVCEQAFLTTNTEEWDMNLRQQEPFQVPTLASHVFNNSSNSNIDTVISYNLPALIEGNVDNIVHNENSNVQDGEMASTFECLKRQELSYDQWDDSQQCSNFFFWDNLNINVEGSSLVGNQDPSMNLGSSALSSSFPSSF*
>AT1G66230.1
MGRQPCCDKVGLKKGPWTAEEDRKLINFILTNGQCCWRAVPKLSGLLRCGKSCRLRWTNYLRPDLKRGLLSDYEEKMVIDLHSQLGNRWSKIASHLPGRTDNEIKNHWNTHIKKKLRKMGIDPLTHKPLSIVEKEDEEPLKKLQNNTVPFQETMERPLENNIKNISRLEESLGDDQFMEINLEYGVEDVPLIETESLDLICSNSTMSSSTSTSSHSSNDSSFLKDLQFPEFEWSDYGNSNNDNNNGVDNIIENNMMSLWEISDFSSLDLLLNDESSSTFGLF*
>AT1G66370.1
MGESPKGLRKGTWTTEEDILLRQCIDKYGEGKWHRVPLRTGLNRCRKSCRLRWLNYLKPSIKRGKLCSDEVDLVLRLHKLLGNRWSLIAGRLPGRTANDVKNYWNTHLSKKHDERCCKTKMINKNITSHPTSSAQKIDVLKPRPRSFSDKNSCNDVNILPKVDVVPLHLGLNNNYVCESSITCNKDEQKDKLININLLDGDNMWWESLLEADVLGPEATETAKGVTLPLDFEQIWARFDEETLELN*
>AT1G66380.1
MEGSSKGLRKGAWTAEEDSLLRQCIGKYGEGKWHQVPLRAGLNRCRKSCRLRWLNYLKPSIKRGKFSSDEVDLLLRLHKLLGNRWSLIAGRLPGRTANDVKNYWNTHLSKKHEPCCKTKIKRINIITPPNTPAQKVDIF*
>AT1G66390.1
MEGSSKGLRKGAWTAEEDSLLRLCIDKYGEGKWHQVPLRAGLNRCRKSCRLRWLNYLKPSIKRGRLSNDEVDLLLRLHKLLGNRWSLIAGRLPGRTANDVKNYWNTHLSKKHESSCCKSKMKKKNIISPPTTPVQKIGVFKPRPRSFSVNNGCSHLNGLPEVDLIPSCLGLKKNNVCENSITCNKDDEKDDFVNNLMNGDNMWLENLLGENQEADAIVPEATTAEHGATLAFDVEQLWSLFDGETVELD*
>AT1G68320.1
MENSMKKKKSFKESEDEELRRGPWTLEEDTLLTNYILHNGEGRWNHVAKCAGLKRTGKSCRLRWLNYLKPDIRRGNLTPQEQLLILELHSKWGNRWSKIAQYLPGRTDNEIKNYWRTRVQKQARQLNIESNSDKFFDAVRSFWVPRLIEKMEQNSSTTTTYCCPQNNNNNSLLLPSQSHDSLSMQKDIDYSGFSNIDGSSSTSTCMSHLTTVPHFMDQSNTNIIDGSMCFHEGNVQEFGGYVPGMEDYMVNSDISMECHVADGYSAYEDVTQDPMWNVDDIWQFRE*
>AT1G69560.1
MEMVHADVASLSITPCFPSSLSSSSHHHYNQQQHCIMSEDQHHSMDQTTSSDYFSLNIDNAQHLRSYYTSHREEDMNPNLSDYSNCNKKDTTVYRSCGHSSKASVSRGHWRPAEDTKLKELVAVYGPQNWNLIAEKLQGRSGKSCRLRWFNQLDPRINRRAFTEEEEERLMQAHRLYGNKWAMIARLFPGRTDNSVKNHWHVIMARKFREQSSSYRRRKTMVSLKPLINPNPHIFNDFDPTRLALTHLASSDHKQLMLPVPCFPGYDHENESPLMVDMFETQMMVGDYIAWTQEATTFDFLNQTGKSEIFERINEEKKPPFFDFLGLGTV*
>AT1G73410.1
MIMCSRGHWRPAEDEKLKDLVEQYGPHNWNAIALKLPGRSGKSCRLRWFNQLDPRINRNPFTEEEEERLLAAHRIHGNRWSIIARLFPGRTDNAVKNHWHVIMARRTRQTSKPRLLPSTTSSSSLMASEQIMMSSGGYNHNYSSDDRKKIFPADFINFPYKFSHINHLHFLKEFFTGKIALNHKANQSKKPMEFYNFLQVNTDSNKSEIIDQDSGQSKRSDSDTKHESHVPFFDFLSVGNSAS*
>AT1G74080.1
MVRTPCCRAEGLKKGAWTQEEDQKLIAYVQRHGEGGWRTLPDKAGLKRCGKSCRLRWANYLRPDIKRGEFSQDEEDSIINLHAIHGNKWSAIARKIPRRTDNEIKNHWNTHIKKCLVKKGIDPLTHKSLLDGAGKSSDHSAHPEKSSVHDDKDDQNSNNKKLSGSSSARFLNRVANRFGHRINHNVLSDIIGSNGLLTSHTTPTTSVSEGERSTSSSSTHTSSNLPINRSITVDATSLSSSTFSDSPDPCLYEEIVGDIEDMTRFSSRCLSHVLSHEDLLMSVESCLENTSFMREITMIFQEDKIETTSFNDSYVTPINEVDDSCEGIDNYFG*
>AT1G74430.1
MGRTTWFDVDGLRKGEWTAEEDRKLVVYINEHGLGEWGSLPKRAGLQRCGKSCRLRWLNYLRPGIKRGKFTPQEEEEIIKYHALLGNRWAAIAKQMPNRTDNDIKNHWNSCLKKRLAKKGIDPMTHEPTTTTSLTVDVTSSSTTSSPTPSPTSSSFSSCSSTGSARFLNKLAAGISSRKHGLESIKTVILAEQPREAVDEEKMMTINMKEKELISCYMEIDETMSIDELPCDDSTSGFVAFDDYSLIDPYRDGVYVSDFYDETEHLDLFLL*
>AT1G74650.1
MGRPPCCEKIEVKKGPWTPEEDIILVSYIQQHGPGNWRSVPANTGLLRCSKSCRLRWTNYLRPGIKRGNFTQPEEKMIIHLQALLGNRWAAIASYLPQRTDNDIKNYWNTHLKKKLVMMKFQNGIINENKTNLATDISSCNNNNNGCNHNKRTTNKGQWEKKLQTDINMAKQALFQALSLDQPSSLIPPDPDSPKPHHHSTTTYASSTDNISKLLQNWTSSSSSKPNTSSVSNNRSSSPGEGGLFDHHSLFSSNSESGSVDEKLNLMSETSMFKGESKPDIDMEATPTTTTTDDQGSLSLIEKWLFDDQGLVQCDDSQEDLIDVSLEELK*
>AT1G79180.1
MGKGRAPCCDKTKVKRGPWSPEEDIKLISFIQKFGHENWRSLPKQSGLLRCGKSCRLRWINYLRPDLKRGNFTSEEEETIIKLHHNYGNKWSKIASQLPGRTDNEIKNVWHTHLKKRLAQSSGTADEPASPCSSDSVSRGKDDKSSHVEDSLNRETNHRNELSTSMSSGGSNQQDDPKIDELRFEYIEEAYSEFNDIIIQEVDKPDLLEIPFDSDPDIWSFLDTSNSFQQSTANENSSGSRATTEEESDEDEVKKWFKHLESELGLEEDDNQQQYKEEESSSSSLLKNYELMIH*
>AT2G02820.2
MEETTKQNNMKKKKKILLHSDDSKKKERHIVTWSPEEDDILRKQISLQGTENWAIIASKFNDKSTRQCRRRWYTYLNSDFKRGGWSPEEDTLLCEAQRLFGNRWTEIAKVVSGRTDNAVKNRFTTLCKKRAKHEAMAKENRIACCVNSDNKRLLFPDGISTPLKAESESPLTKKMRRSHIPNLTEIKSYGDRSHIKVESTMNQQRRHPFSVVAHNATSSDGTEEQKQIGNVKESDGEDKSNQEVFLKKDDSKVTALMQQAELLSSLAQKVNADNTDQSMENAWKVLQDFLNKSKENDLFRYGIPDIDFQLDEFKDLVEDLRSSNEDSQSSWRQPDLHDSPASSEYSSGSGSGSTIMTHPSGDKTQQLMSDTQTTSHQQNGGELLQDNGIVSDATVEQVG…
>AT2G16720.1
MGRSPCCEKEHMNKGAWTKEEDERLVSYIKSHGEGCWRSLPRAAGLLRCGKSCRLRWINYLRPDLKRGNFTHDEDELIIKLHSLLGNKWSLIAARLPGRTDNEIKNYWNTHIKRKLLSKGIDPATHRGINEAKISDLKKTKDQIVKDVSFVTKFEETDKSGDQKQNKYIRNGLVCKEERVVVEEKIGPDLNLELRISPPWQNQREISTCTASRFYMENDMECSSETVKCQTENSSSISYSSIDISSSNVGYDFLGLKTRILDFRSLEMK*
>AT2G23290.1
MSGSTRKEMDRIKGPWSPEEDDLLQSLVQKHGPRNWSLISKSIPGRSGKSCRLRWCNQLSPEVEHRGFTAEEDDTIILAHARFGNKWATIARLLNGRTDNAIKNHWNSTLKRKCSGGGGGGEEGQSCDFGGNGGYDGNLTDEKPLKRRASGGGGVVVVTALSPTGSDVSEQSQSSGSVLPVSSSCHVFKPTARAGGVVIESSSPEEEEKDPMTCLRLSLPWVNESTTPPELFPVKREEEEEKEREISGLGGDFMTVVQEMIKTEVRSYMADLQLGNGGGAGGGASSCMVQGTNGRNVGFREFIGLGRIE*
>AT2G25230.1
MKKNYQKKNIKVVSTSKYLKKSDIDKVNWTESEDIKLKEIMALGPKNKWTKVAKKFEGRTGKQCRERWYNHARPNIKKTAWSEEEDQILIEAHKVLGTKWVEIAQQLPGRSDNNIKNHWNTTKRRVQNKRGGTVNPVGNNILENYIRCITINNEDFLKTDGSYGEPTNIESDDDSKDMLYGEMNLSLETITTQTTKPLTNASTTSPYVQMPEDNYTMEDCESLEDILELLRWWE*
>AT2G26950.1
MIQDQANDLLAMKKTFTKSKWKPEEDRILKDYVIQYGDRTWTHVPKRTGLPHNPASCRFRWMNHLKPSLKKGPFTDEEEKRVLQLHAVLGNKWSQMAREFPGRTDNEIKNFWNARRMRLKGKGLPVYPDEVREQAIRTAAQYGVKVELLNAHYSQDSLMAGNVEKPQELNNLALNQCSPYYQSTLANVQPSRNRVMEPETTFPFTGGSAMNEQNPTLLCNPYVESTQEQLPDSHLFGNVTYSSPPMPLIHEVENLELPSFQGFDFHEEPSSFGAEQYNPMLNLEPHNTLVQSPLIGQTPTDFPSSFYDELLDELLESVVNGSLGEIPKTDTSSESQLFQSSLRSHTDATPDIANTTGYVGSNERNTTNDDDWIRLLLDEGFI*
>AT2G26960.1
MGKVRQDSGSDDDNSIKKSFTKGPWTQAEDNLLIAYVDKHGDGNWNAVQNNSGLSRCGKSCRLRWVNHLRPDLKKGAFTEKEEKRVIELHALLGNKWARMAEELPGRTDNEIKNFWNTRLKRLQRLGLPVYPDEVREHAMNAATHSGLNTDSLDGHHSQEYMEADTVEIPEVDFEHLPLNRSSSYYQSMLRHVPPTNVFVRQKPCFFQPPNVYNLIPPSPYMSTGKRPREPETAFPCPGGYTMNEQSPRLWNYPFVENVSEQLPDSHLLGNAAYSSPPGPLVHGVENFEFPSFQYHEEPGGWGADQPNPMPEHESDNTLVQSPLTAQTPSDCPSSSLYDGLLESVVYGSSGEKPATDTDSESSLFQSFTPANENITGKTCFLTLYALHALHCLCNQFKK…
>AT2G31180.1
MGRAPCCEKMGVKRGPWTPEEDQILINYIHLYGHSNWRALPKHAGLLRCGKSCRLRWINYLRPDIKRGNFTPQEEQTIINLHESLGNRWSAIAAKLPGRTDNEIKNVWHTHLKKRLSKNLNNGGDTKDVNGINETTNEDKGSVIVDTASLQQFSNSITTFDISNDNKDDIMSYEDISALIDDSFWSDVISVDNSNKNEKKIEDWEGLIDRNSKKCSYSNSKLYNDDMEFWFDVFTSNRRIEEFSDIPEF*
>AT2G32460.1
MDGGGETTATATMEGRGLKKGPWTTTEDAILTEYVRKHGEGNWNAVQKNSGLLRCGKSCRLRWANHLRPNLKKGSFTPDEEKIIIDLHAKLGNKWARMASQLPGRTDNEIKNYWNTRMKRRQRAGLPLYPHEIQHQGIDIDDEFEFDLTSFQFQNQDLDHNHQNMIQYTNSSNTSSSSSSFSSSSSQPSKRLRPDPLVSTNPGLNPIPDSSMDFQMFSLYNNSLENDNNQFGFSVPLSSSSSSNEVCNPNHILEYISENSDTRNTNKKDIDAMSYSSLLMGDLEIRSSSFPLGLDNSVLELPSNQRPTHSFSSSPIIDNGVHLEPPSGNSGLLDALLEESQALSRGGLFKDVRVSSSDLCEVQDKRVKMDFENLLIDHLNSSNHSSLGANPNIHNKYNE…
>AT2G36890.1
MGRAPCCDKANVKRGPWSPEEDAKLKDYIEKQGTGGNWIALPHKAGLRRCGKSCRLRWLNYLRPNIRHGDFTEEEDNIIYSLFASIGSRWSVIAAHLQGRTDNDIKNYWNTKLKKKLIATMAPPPHHHLAIATSSSSASPSSSSHYNMINSLLPYNPSTNQLLTPHQGIMMTMMGQQQQLFYQEDMGNLVNSPNRNNLIMSHQEDNQEQSTNKGIMLLSDVRSGSSTTSTVTRVKMEHRDHDDHHHHHEEDERSMTSVVMEDYGMEEIKQLISSSCTSSNNSLWFDENKTEDKFMLYY*
>AT2G37630.1
MKERQRWSGEEDALLRAYVRQFGPREWHLVSERMNKPLNRDAKSCLERWKNYLKPGIKKGSLTEEEQRLVIRLQEKHGNKWKKIAAEVPGRTAKRLGKWWEVFKEKQQREEKESNKRVEPIDESKYDRILESFAEKLVKERSNVVPAAAAAATVVMANSNGGFLHSEQQVQPPNPVIPPWLATSNNGNNVVARPPSVTLTLSPSTVAAAAPQPPIPWLQQQQPERAENGPGGLVLGSMMPSCSGSSESVFLSELVECCRELEEGHRAWADHKKEAAWRLRRLELQLESEKTCRQREKMEEIEAKMKALREEQKNAMEKIEGEYREQLVGLRRDAEAKDQKLADQWTSRHIRLTKFLEQQMGCRLDRP*
>AT2G39880.1
MNGEISRPPELISSRNPCKSFENAIHKAVEAELAELAKSDANGGGKSKVKGPWLPEQDEALTRLVKMCGPRNWNLISRGIPGRSGKSCRLRWCNQLDPILKRKPFSDEEEHMIMSAQAVLGNKWSVIAKLLPGRTDNAIKNHWNSNLRRKPAEQWKIPLLMSNTEIVYQLYPSMVRRISNASPKEHLPQEEETGVLSDDKMDDEAKEPPREQNSKTGVYRPVARMGAFSVCKPGYMAPCEGPLVQASRPDSLAGKFLQSLCYDPIIPSKCGHGCCNHQDSTTLSSSSVLGSEFVDYEEHSSAELDKELISISNDLNNTAWIRSGKEAEQSLKADDQFRREYAHSKFSGMVNNGVSSQMVRQDLRALS*
>AT2G47190.1
MEDYERINSNSPTHEEDSDVRKGPWTEEEDAILVNFVSIHGDARWNHIARSSGLKRTGKSCRLRWLNYLRPDVRRGNITLEEQFMILKLHSLWGNRWSKIAQYLPGRTDNEIKNYWRTRVQKQAKHLRCDVNSNLFKETMRNVWMPRLVERINAQSLPTTCEQVESMITDPSQPVNEPSPVEPGFVQFSQNHHQQFVPATELSATSSNSPAETFSDVRGGVVNGSGYDPSGQTGFGEFNDWGCVGGDNMWTDEESFWFLQDQFCPDTTSYSYN*
>AT2G47460.1
MGRAPCCEKVGIKRGRWTAEEDQILSNYIQSNGEGSWRSLPKNAGLKRCGKSCRLRWINYLRSDLKRGNITPEEEELVVKLHSTLGNRWSLIAGHLPGRTDNEIKNYWNSHLSRKLHNFIRKPSISQDVSAVIMTNASSAPPPPQAKRRLGRTSRSAMKPKIHRTKTRKTKKTSAPPEPNADVAGADKEALMVESSGAEAELGRPCDYYGDDCNKNLMSINGDNGVLTFDDDIIDLLLDESDPGHLYTNTTCGGDGELHNIRDSEGARGFSDTWNQGNLDCLLQSCPSVESFLNYDHQVNDASTDEFIDWDCVWQEGSDNNLWHEKENPDSMVSWLLDGDDEATIGNSNCENFGEPLDHDDESALVAWLLS*
>AT3G01140.1
MPIHVRDREKGRLQNLNRDIFCCVSPSIYQSDAKRAAFVIILIMIISPCCDKAGLKKGPWTPEEDQKLLAYIEEHGHGSWRSLPEKAGLQRCGKSCRLRWTNYLRPDIKRGKFTVQEEQTIIQLHALLGNRWSAIATHLPKRTDNEIKNYWNTHLKKRLIKMGIDPVTHKHKNETLSSSTGQSKNAATLSHMAQWESARLEAEARLARESKLLHLQHYQNNNNLNKSAAPQQHCFTQKTSTNWTKPNQGNGDQQLESPTSTVTFSENLLMPLGIPTDSSRNRNNNNNESSAMIELAVSSSTSSDVSLVKEHEHDWIRQINCGSGGIGEGFTSLLIGDSVGRGLPTGKNEATAGVGNESEYNYYEDNKNYWNSILNLVDSSPSDSATMF*
>AT3G01530.1
METTMKKKGRVKATITSQKEEEGTVRKGPWTMEEDFILFNYILNHGEGLWNSVAKASGLKRTGKSCRLRWLNYLRPDVRRGNITEEEQLLIIQLHAKLGNRWSKIAKHLPGRTDNEIKNFWRTKIQRHMKVSSENMMNHQHHCSGNSQSSGMTTQGSSGKAIDTAESFSQAKTTTFNVVEQQSNENYWNVEDLWPVHLLNGDHHVI*
>AT3G02940.1
MGRSPCCDESGLKKGPWTPEEDQKLINHIRKHGHGSWRALPKQAGLNRCGKSCRLRWTNYLRPDIKRGNFTAEEEQTIINLHSLLGNKWSSIAGHLPGRTDNEIKNYWNTHIRKKLIQMGIDPVTHRPRTDHLNVLAALPQLLAAANFNNLLNLNQNIQLDATSVAKAQLLHSMIQVLSNNNTSSSFDIHHTTNNLFGQSSFLENLPNIENPYDQTQGLSHIDDQPLDSFSSPIRVVAYQHDQNFIPPLISTSPDESKETQMMVKNKEIMKYNDHTSNPSSTSTFTQDHQPWCDIIDDEASDSYWKEIIEQTCSEPWPFRE*
>AT3G06490.1
MDEKGRSLKNNNMEDEMDLKRGPWTAEEDFKLMNYIATNGEGRWNSLSRCAGLQRTGKSCRLRWLNYLRPDVRRGNITLEEQLLILELHSRWGNRWSKIAQYLPGRTDNEIKNYWRTRVQKHAKQLKCDVNSQQFKDTMKYLWMPRLVERIQSASASSAAAATTTTTTTTGSAGTSSCITTSNNQFMNYDYNNNNMGQQFGVMSNNDYITPENSSVAVSPASDLTEYYSAPNPNPEYYSGQMGNSYYPDQNLVSSQLLPDNYFDYSGLLDEDLTAMQEQSNLSWFENINGAASSSDSLWNIGETDEEFWFLQQQQQFNNNGSF*
>AT3G08500.1
MMMRKPDITTIRDKGKPNHACGGNNNKPKLRKGLWSPDEDEKLIRYMLTNGQGCWSDIARNAGLLRCGKSCRLRWINYLRPDLKRGSFSPQEEDLIFHLHSILGNRWSQIATRLPGRTDNEIKNFWNSTLKKRLKNNSNNNTSSGSSPNNSNSNSLDPRDQHVDMGGNSTSLMDDYHHDENMMTVGNTMRMDSSSPFNVGPMVNSVGLNQLYDPLMISVPDNGYHQMGNTVNVFSVNGLGDYGNTILDPISKRVSVEGDDWFIPPSENTNVIACSTSNNLNLQALDPCFNSKNLCHSESFKVGNVLGIENGSWEIENPKIGDWDLDGLIDNNSSFPFLDFQVD*
>AT3G09230.1
MEAEIVRRSEVTGLRREVEESSIGRGDCDGDGGDVGEDAAGFVGTSGRGRRDRVKGPWSKEEDDVLSELVKRLGARNWSFIARSIPGRSGKSCRLRWCNQLNPNLIRNSFTEVEDQAIIAAHAIHGNKWAVIAKLLPGRTDNAIKNHWNSALRRRFIDFEKAKNIGTGSLVVDDSGFDRTTTVASSEETLSSGGGCHVTTPIVSPEGKEATTSMEMSEEQCVEKTNGEGISRQDDKDPPTLFRPVPRLSSFNACNHMEGSPSPHIQDQNQLQSSKQDAAMLRLLEGAYSERFVPQTCGGGCCSNNPDGSFQQESLLGPEFVDYLDSPTFPSSELAAIATEIGSLAWLRSGLESSSVRVMEDAVGRLRPQGSRGHRDHYLVSEQGTNITNVLST*
>AT3G09370.2
MSSTFNPAASSPDEMMDLQEETGEVKIEDQCVENKQSTPASCSSVSEGSAGSSHKSPTIASPATVSPTHRYLGRTSGPIRRAKGGWTPEEDETLRQAVDTFKGKSWKNIAKSFPDRTEVQCLHRWQKVLNPDLIKGPWTHEEDEKIVELVEKYGPAKWSIIAQSLPGRIGKQCRERWHNHLNPDINKDAWTTEEEVALMNAHRSHGNKWAEIAKVLPGRTDNAIKNHWNSSLKKKSEFYLLTGRLPPPTTTRNGVPDSVTKRSSSAQKRVFGSVAQTSSVTTDVNNLAEDGNGQINSSVPVEEVVAASRMTSLNEYARSPQLPNPEPLPENGGAANNGYHLYYTPQIDYYRASEVDTQRMYGNECGCSPSASPVSFFTPPPCRNVHSNGSTPRSPESYL…
>AT3G11440.1
MSYTTATADSDDGMHSSIHNESPAPDSISNGCRSRGKRSVLKKGPWTSTEDGILIDYVKKHGEGNWNAVQKHTSLARCGKSCRLRWANHLRPNLKKGAFSQEEEQLIVEMHAKMGNKWAQMAEHLPGRTDNEIKNYWNTRIKRRQRAGLPLYPPEIYVDDLHWSEEYTKSNIIRVDRRRRHQDFLQLGNSKDNVLFDDLNFAASLLPAASDLSDLVACNMLGTGASSSRYESYMPPILPSPKQIWESGSRFPMCSSNIKHEFQSPEHFQNTAVQKNPRSCSISPCDVDHHPYENQHSSHMMMVPDSHTVTYGMHPTSKPLFGAVKLELPSFQYSETSAFDQWKTTPSPPHSDLLDSVDAYIQSPPPSQVEESDCFSSCDTGLLDMLLHEAKIKTSAKHS…
>AT3G12720.1
MREKWEMKRDEMGHRCCGKHKVKRGLWSPEEDEKLLRYITTHGHPSWSSVPKLAGLQRCGKSCRLRWINYLRPDLRRGSFNEEEEQIIIDVHRILGNKWAQIAKHLPGRTDNEVKNFWNSCIKKKLLSQGLDPSTHNLMPSHKRSSSSNNNNIPKPNKTTSIMKNPTDLDQSTTAFSITNINPPTSTKPNKLKSPNQTTIPSQTVIPINDNMSSTQTMIPINDPMSSLLDDENMIPHWSDVDGMAIHEAPMLPSDKAVVGVDDDDLNMDILFNTPSSSAFDPDFASIFSSAMSIDFNPMDDLGSWTF*
>AT3G12820.1
MGNRRAPCCDKSQVKRGPWSDEESERLRSFILKNGHQNWRSLPKLAGLMRCGKSCRLRWINYLRPGLKRGNFTKEEEDTIIHLHQAYGNKWSKIASNFPGRTDNEIKNVWNTHLKKRLVKRSISSSSSDVTNHSVSSTSSSSSSISSVLQDVIIKSERPNQEEEFGEILVEQMACGFEVDAPQSLECLFDDSQVPPPISKPDSLQTHGKSSDHEFWSRLIEPGFDDYNEWLIFLDNQTC*
>AT3G13540.1
MMSCGGKKPVSKKTTPCCTKMGMKRGPWTVEEDEILVSFIKKEGEGRWRSLPKRAGLLRCGKSCRLRWMNYLRPSVKRGGITSDEEDLILRLHRLLGNRWSLIAGRIPGRTDNEIKNYWNTHLRKKLLRQGIDPQTHKPLDANNIHKPEEEVSGGQKYPLEPISSSHTDDTTVNGGDGDSKNSINVFGGEHGYEDFGFCYDDKFSSFLNSLINDVGDPFGNIIPISQPLQMDDCKDGIVGASSSSLGHD*
>AT3G13890.1
MGHHSCCNKQKVKRGLWSPEEDEKLINYINSYGHGCWSSVPKHAGTYTHIHGFCLQRCGKSCRLRWINYLRPDLKRGSFSPQEAALIIELHSILGNRWAQIAKHLPGRTDNEVKNFWNSSIKKKLMSHHHHGHHHHHLSSMASLLTNLPYHNGFNPTTVDDESSRFMSNIITNTNPNFITPSHLSLPSPHVMTPLMFPTSREGDFKFLTTNNPNQSHHHDNNHYNNLDILSPTPTINNHHQPSLSSCPHDNNLQWPALPDFPASTISGFQETLQDYDDANKLNVFVTPFNDNAKKLLCGEVLEGKVLSSSSPISQDHGLFLPTTYNFQMTSTSDHQHHHRVDSYINHMIIPSSSSSSPISCGQYVIT*
>AT3G18100.1
MNRNSLYEADDDDDDDEEDDIGEDLEDLRRACMVSDVNSDQFASKTGSIEPEGVGGGEIPSDSENEDDFEMLRTIKSQLASSKDAGRSSGPPMGLSLLSDSESEDDFEMIRSIKSQLSLSMDVSLPPIGLSDDEEDDAFETLRAIRRRFSAYKNFDSEGKFMNDSHGKKKQVHNSDNEPSSEILSRSNTCESFPDHGKSVVTVPDSEDVQDGHMPAASSSFPEAARAFVDAIRRNRAYQKFLRGKLAEIEATIEQNEKHKKNVRIVKDFQASCKRITKLALCQRKDPRVELISTRKSGPCDSSEVIGPCDSFEGNDKKISPLTLGPAENPCVENYRMALEKYPISVKRRKWSTEENKNLAKGLKQEVQKILLSEAIERSSDLEGATYDIDTINESIGNL…
>AT3G23250.1
MGRAPCCEKMGLKRGPWTPEEDQILVSFILNHGHSNWRALPKQAGLLRCGKSCRLRWMNYLKPDIKRGNFTKEEEDAIISLHQILGNRWSAIAAKLPGRTDNEIKNVWHTHLKKRLEDYQPAKPKTSNKKKGTKPKSESVITSSNSTRSESELADSSNPSGESLFSTSPSTSEVSSMTLISHDGYSNEINMDNKPGDISTIDQECVSFETFGADIDESFWKETLYSQDEHNYVSNDLEVAGLVEIQQEFQNLGSANNEMIFDSEMDFWFDVLARTGGEQDLLAGL*
>AT3G24310.1
MSLWGGMGGGWGMVEEGWRKGPWTAEEDRLLIDYVQLHGEGRWNSVARLAGLKRNGKSCRLRWVNYLRPDLKRGQITPHEETIILELHAKWGNRWSTIARSLPGRTDNEIKNYWRTHFKKKTKSPTNSAEKTKNRILKRQQFQQQRQMELQQEQQLLQFNQIDMKKIMSLLDDDNNNGDNTFSSSSSGESGALYVPHQITHSTTTSGCEPNSNGYYPVVPVTIPEANVNEDNAIWDGLWNLDFEGQGSFGGAACAPRKHYFQNMVIPFC*
>AT3G27785.1
MEFESVFKMHYPYLAAVIYDDSSTLKDFHPSLTDDFSCVHNVHHKPSMPHTYEIPSKETIRGITPSPCTEAFEACFHGTSNDHVFFGMAYTTPPTIEPNVSHVSHDNTMWENDQNQGFIFGTESTLNQAMADSNQFNMPKPLLSANEDTIMNRRQNNQVMIKTEQIKKKNKRFQMRRICKPTKKASIIKGQWTPEEDKLLVQLVDLHGTKKWSQIAKMLQGRVGKQCRERWHNHLRPDIKKDGWTEEEDIILIKAHKEIGNRWAEIARKLPGRTENTIKNHWNATKRRQHSRRTKGKDEISLSLGSNTLQNYIRSVTYNDDPFMTANANANIGPRNMRGKGKNVMVAVSEYDEGECKYIVDGVNNLGLEDGRIKMPSLAAMSASGSASTSGSASGSGSG…
>AT3G27810.1
MEKRGGGSSGGSGSSAEAEVRKGPWTMEEDLILINYIANHGDGVWNSLAKSAGLKRTGKSCRLRWLNYLRPDVRRGNITPEEQLIIMELHAKWGNRWSKIAKHLPGRTDNEIKNFWRTRIQKYIKQSDVTTTSSVGSHHSSEINDQAASTSSHNVFCTQDQAMETYSPTPTSYQHTNMEFNYGNYSAAAVTATVDYPVPMTVDDQTGENYWGMDDIWSSMHLLNGN*
>AT3G27920.1
MRIRRRDEKENQEYKKGLWTVEEDNILMDYVLNHGTGQWNRIVRKTGLKRCGKSCRLRWMNYLSPNVNKGNFTEQEEDLIIRLHKLLGNRWSLIAKRVPGRTDNQVKNYWNTHLSKKLVGDYSSAVKTTGEDDDSPPSLFITAATPSSCHHQQENIYENIAKSFNGVVSASYEDKPKQELAQKDVLMATTNDPSHYYGNNALWVHDDDFELSSLVMMNFASGDVEYCL*
>AT3G28470.1
MGRPPCCDKSNVKKGLWTEEEDAKILAYVAIHGVGNWSLIPKKAGLNRCGKSCRLRWTNYLRPDLKHDSFSTQEEELIIECHRAIGSRWSSIARKLPGRTDNDVKNHWNTKLKKKLMKMGIDPVTHKPVSQLLAEFRNISGHGNASFKTEPSNNSILTQSNSAWEMMRNTTTNHESYYTNSPMMFTNSSEYQTTPFHFYSHPNHLLNGTTSSCSSSSSSTSITQPNQVPQTPVTNFYWSDFLLSDPVPQVVGSSATSDLTFTQNEHHFNIEAEYISQNIDSKASGTCHSASSFVDEILDKDQEMLSQFPQLLNDFDY*
>AT3G28910.1
MVRPPCCDKGGVKKGPWTPEEDIILVTYIQEHGPGNWRAVPTNTGLLRCSKSCRLRWTNYLRPGIKRGNFTEHEEKMIVHLQALLGNRWAAIASYLPQRTDNDIKNYWNTHLKKKLNKVNQDSHQELDRSSLSSSPSSSSANSNSNISRGQWERRLQTDIHLAKKALSEALSPAVAPIITSTVTTTSSSAESRRSTSSASGFLRTQETSTTYASSTENIAKLLKGWVKNSPKTQNSADQIASTEVKEVIKSDDGKECAGAFQSFSEFDHSYQQAGVSPDHETKPDITGCCSNQSQWSLFEKWLFEDSGGQIGDILLDENTNFF*
>AT3G29020.2
MKMDFSCFQEYPFEFHCRGTTFNGFRENNAVSETVEEFCNKRRMQKKSDDLKTKKKKKQSVSRVCSRGHWRISEDTQLMELVSVYGPQNWNHIAESMQGRTGKSCRLRWFNQLDPRINKRAFSDEEEERLLAAHRAFGNKWAMIAKLFNGRTDNALKNHWHVLMARKMRQQSSSYVQRFNGSAHESNTDHKIFNLSPGNVDDDEDVNLKKCSWEMLKEGTTNLKAQYLQEEYSSSRMPMQGPHHHYSTFPADSLALTLHVSIQEPSSSSSLSLPSSSTTGEHTMVTRYFETIKPPAFIDFLGVGH*
>AT3G30210.1
MLDWGVQGHHQKHDHDIYQQQHQQQGCRKGPWTLEEDKLLAEYVTSHGEGRWSTVAKCAGLNRSGKSCRLRWVNYLRPGLKRGQITPQEEGIILELHSLWGNKWSTIARYLPGRTDNEIKNYWRTHYKKNQKSSSKQDKVKKSLSRKQQQVDLKPQPQAQSENHQSQLVSQDHMNIDNDHNIASSLYYPTSVFDDKLYMPQSVATTSSDHSMIDEGHLWGSLWNLDEDDPHSFGGGSGQGTAADIDEKFPDSGIEAPSCGSGDYSYTGVYMGGYIF*
>AT3G46130.1
MMQEEGNRKGPWTEQEDILLVNFVHLFGDRRWDFIAKVSGLNRTGKSCRLRWVNYLHPGLKRGKMTPQEERLVLELHAKWGNRWSKIARKLPGRTDNEIKNYWRTHMRKKAQEKKRPVSPTSSFSNCSSSSVTTTTTNTQDTSCHSRKSSGEVSFYDTGGSRSTREMNQENEDVYSLDDIWREIDHSAVNIIKPVKDIYSEQSHCLSYPNLASPSWESSLDSIWNMDADKSKISSYFANDQFPFCFQHSRSPWSSG*
>AT3G47600.1
MGRPPCCDKIGVKKGPWTPEEDIILVSYIQEHGPGNWRSVPTHTGLRRCSKSCRLRWTNYLRPGIKRGNFTEHEEKMILHLQALLGNRWAAIASYLPERTDNDIKNYWNTHLKKKLKKMNDSCDSTINNGLDNKDFSISNKNTTSHQSSNSSKGQWERRLQTDINMAKQALCDALSIDKPQNPTNFSIPDLGYGPSSSSSSTTTTTTTTRNTNPYPSGVYASSAENIARLLQNFMKDTPKTSVPLPVAATEMAITTAASSPSTTEGDGEGIDHSLFSFNSIDEAEEKPKLIDHDINGLITQGSLSLFEKWLFDEQSHDMIINNMSLEGQEVLF*
>AT3G48920.1
MVFKSEKSNREMKSKEKQRKGLWSPEEDEKLRSHVLKYGHGCWSTIPLQAGLQRNGKSCRLRWVNYLRPGLKKSLFTKQEETILLSLHSMLGNKWSQISKFLPGRTDNEIKNYWHSNLKKGVTLKQHETTKKHQTPLITNSLEALQSSTERSSSSINVGETSNAQTSSFSPNLVFSEWLDHSLLMDQSPQKSSYVQNLVLPEERGFIGPCGPRYLGNDSLPDFVPNSEFLLDDEISSEIEFCTSFSDNFLFDGLINELRPM*
>AT3G49690.1
MGRAPCCDKANVKKGPWSPEEDAKLKSYIENSGTGGNWIALPQKIGLKRCGKSCRLRWLNYLRPNIKHGGFSEEEENIICSLYLTIGSRWSIIAAQLPGRTDNDIKNYWNTRLKKKLINKQRKELQEACMEQQEMMVMMKRQHQQQQIQTSFMMRQDQTMFTWPLHHHNVQVPALFMNQTNSFCDQEDVKPVLIKNMVKIEDQELEKTNPHHHQDSMTNAFDHLSFSQLLLDPNHNHLGSGEGFSMNSILSANTNSPLLNTSNDNQWFGNFQAETVNLFSGASTSTSADQSTISWEDISSLVYSDSKQFF*
>AT3G50060.1
MADRVKGPWSQEEDEQLRRMVEKYGPRNWSAISKSIPGRSGKSCRLRWCNQLSPEVEHRPFSPEEDETIVTARAQFGNKWATIARLLNGRTDNAVKNHWNSTLKRKCSGGVAVTTVTETEEDQDRPKKRRSVSFDSAFAPVDTGLYMSPESPNGIDVSDSSTIPSPSSPVAQLFKPMPISGGFTVVPQPLPVEMSSSSEDPPTSLSLSLPGAENTSSSHNNNNNALMFPRFESQMKINVEERGEGRRGEFMTVVQEMIKAEVRSYMAEMQKTSGGFVVGGLYESGGNGGFRDCGVITPKVE*
>AT3G53200.1
MDFKKEETLRRGPWLEEEDERLVKVISLLGERRWDSLAIVSGLKRSGKSCRLRWMNYLNPTLKRGPMSQEEERIIFQLHALWGNKWSKIARRLPGRTDNEIKNYWRTHYRKKQEAQNYGKLFEWRGNTGEELLHKYKETEITRTKTTSQEHGFVEVVSMESGKEANGGVGGRESFGVMKSPYENRISDWISEISTDQSEANLSEDHSSNSCSENNINIGTWWFQETRDFEEFSCSLWS*
>AT3G55730.1
MEGETHQSEPLPLASGDSDEGISAAIEAELAELAAGDSSGGGGCGGGGGGIRSKVKGPWSTEEDAVLTKLVRKLGPRNWSLIARGIPGRSGKSCRLRWCNQLDPCLKRKPFSDEEDRMIISAHAVHGNKWAVIAKLLTGRTDNAIKNHWNSTLRRKYADLWNNGQWMANSVTTASVKNENVDETTNPPSSKQQLPQGDINSSPPKPPQVSDVVMEEAANEPQEPQEQQEQAPPVVSNVPTENNVFRPVARVGAFSIYNPTSQKNGYRDYNIVPCEGPLIQAAKPDSLAGKFLQSLCDEPQIPSKCGHGCSTLPAETKFSRNSVLGPEFVDYEEPSAVFNQELISIATDLNNIAWIKSGLDNAVVREAEQSLKMDNYNYNDPRIKFTGMMPRQDFFCARS*
>AT3G60460.1
MEAKKEEIKKGPWKAEEDEVLINHVKRYGPRDWSSIRSKGLLQRTGKSCRLRWVNKLRPNLKNGCKFSADEERTVIELQSEFGNKWARIATYLPGRTDNDVKNFWSSRQKRLARILHNSSDASSSSFNPKSSSSHRLKGKNVKPIRQSSQGFGLVEEEVTVSSSCSQMVPYSSDQVGDEVLRLPDLGVKLEHQPFAFGTDLVLAEYSDSQNDANQQAISPFSPESRELLARLDDPFYYDILGPADSSEPLFALPQPFFEPSPVPRRCRHVSKDEEADVFLDDFPADMFDQVDPIPSP*
>AT3G61250.1
MGRTPCCDKIGLKKGPWTPEEDEVLVAHIKKNGHGSWRTLPKLAGLLRCGKSCRLRWTNYLRPDIKRGPFTADEEKLVIQLHAILGNRWAAIAAQLPGRTDNEIKNLWNTHLKKRLLSMGLDPRTHEPLPSYGLAKQAPSSPTTRHMAQWESARVEAEARLSRESMLFSPSFYSGVVKTECDHFLRIWNSEIGEAFRNLAPLDESTITSQSPCSRATSTSSALLKSSTNSWGGKEVTVAIHGSDYSPYSNDLEDDSTDSALQLLLDFPISDDDMSFLEENIDSYSQAPPIGLVSMVSKF*
>AT3G62610.1
MGRAPCCEKVGIKKGRWTAEEDRTLSDYIQSNGEGSWRSLPKNAGLKRCGKSCRLRWINYLRSDIKRGNITPEEEDVIVKLHSTLGTRWSTIASNLPGRTDNEIKNYWNSHLSRKLHGYFRKPTVANTVENAPPPPKRRPGRTSRSAMKPKFILNPKNHKTPNSFKANKSDIVLPTTTIENGEGDKEDALMVLSSSSLSGAEEPGLGPCGYGDDGDCNPSINGDDGALCLNDDIFDSCFLLDDSHAVHVSSCESNNVKNSEPYGGMSVGHKNIETMADDFVDWDFVWREGQTLWDEKEDLDSVLSRLLDGEEMESEIRQRDSNDFGEPLDIDEENKMAAWLLS*
>AT4G00540.1
MTESIDLNRSESESDNNTDDVTPIFAIDDSSKGRVSGPTRRSTKGGWTAEEDQILTNVVKKYQGRNWKRIAECLPGSEENRRNDVQCQHRWLKVLDPSLQKGAWKKEEDELLSELVKDYMENDRPPWSKISKELPGRIGKQCRERWHNHLNPTIIKSPWTREEELILVQAQRGNGNKWAEIAKLLPGRTENNIKNHWNCSVKKRLEQFPSNLFSGVVYGSKPSSGFEYNFFNQRNTMVESCITSQIKEAAKSPQRDFLDLTLGLNWRSISSSTSSLRGEESVSSSVDSVCARLNACLETPQNSNNDTVCVKEVREMKERLRMAARTFDTPSIISKTSSPASGLKRLRQKYDTPFPTDARSHMSSEEDHSVSASPSSKYRFVKRNTCSGSKPLERRLDFD…
>AT4G01680.2
MGRHSCCYKQKLRKGLWSPEEDEKLLRYITKYGHGCWSSVPKQAGTFLFIQIHLLFGLQRCGKSCRLRWINYLRPDLKRGAFSQDEENLIIELHAVLGNRWSQIAAQLPGRTDNEIKNLWNSCLKKKLRLRGIDPVTHKLLTEIETGTDDKTKPVEKSQQTYLVETDGSSSTTTCSTNQNNNTDHLYTGNFGFQRLSLENGSRIAAGSDLGIWIPQTGRNHHHHVDETIPSAVVLPGSMFSSGLTGYRSSNLGLIELENSFSTGPMMTEHQQIQESNYNNSTFFGNGNLNWGLTMEENQNPFTISNHSNSSLYSDIKSETNFFGTEATNVGMWPCNQLQPQQHAYGHI*
>AT4G05100.1
MGRSPCCEKKNGLKKGPWTPEEDQKLIDYINIHGYGNWRTLPKNAGLQRCGKSCRLRWTNYLRPDIKRGRFSFEEEETIIQLHSIMGNKWSAIAARLPGRTDNEIKNYWNTHIRKRLLKMGIDPVTHTPRLDLLDISSILSSSIYNSSHHHHHHHQQHMNMSRLMMSDGNHQPLVNPEILKLATSLFSNQNHPNNTHENNTVNQTEVNQYQTGYNMPGNEELQSWFPIMDQFTNFQDLMPMKTTVQNSLSYDDDCSKSNFVLEPYYSDFASVLTTPSSSPTPLNSSSSTYINSSTCSTEDEKESYYSDNITNYSFDVNGFLQFQ*
>AT4G09460.1
MGRSPCCEKAHTNKGAWTKEEDQRLVDYIRNHGEGCWRSLPKSAGLLRCGKSCRLRWINYLRPDLKRGNFTDDEDQIIIKLHSLLGNKWSLIAGRLPGRTDNEIKNYWNTHIKRKLLSHGIDPQTHRQINESKTVSSQVVVPIQNDAVEYSFSNLAVKPKTENSSDNGASTSGTTTDEDLRQNGECYYSDNSGHIKLNLDLTLGFGSWSGRIVGVGSSADSKPWCDPVMEARLSLL*
>AT4G12350.1
MGRQPCCDKLMVKKGPWTAEEDKKLINFILTNGHCCWRALPKLAGLRRCGKSCRLRWTNYLRPDLKRGLLSDAEEQLVIDLHALLGNRWSKIAARLPGRTDNEIKNHWNTHIKKKLLKMEIDPSTHQPLNKVFTDTNLVDKSETSSKADNVNDNKIVEIDGTTTNTIDDSIITHQNSSNDDYELLGDIIHNYGDLFNILWTNDEPPLVDDASWSNHNVGIGGTAAVAASDKNNTAAEEDFPERSFEKQNGESWMFLDYCQEFGVEDFGFECYHGFGQSSMKTGHKD*
>AT4G13480.1
MVEEVWRKGPWTAEEDRLLIEYVRVHGEGRWNSVSKLAGLKRNGKSCRLRWVNYLRPDLKRGQITPHEESIILELHAKWGNRWSTIARSLPGRTDNEIKNYWRTHFKKKAKPTTNNAEKIKSRLLKRQHFKEQREIELQQEQQLFQFDQLGMKKIISLLEENNSSSSSDGGGDVFYYPDQITHSSKPFGYNSNSLEEQLQGRFSPVNIPDANTMNEDNAIWDGFWNMDVVNGHGGNLGVVAATAACGPRKPYFHNLVIPFC*
>AT4G18770.1
MENFVDENGFASLNQNIFTRDQEHMKEEDFPFEVVDQSKPTSFLQDFHHLDHDHQFDHHHHHGSSSSHPLLSVQTTSSCINNAPFEHCSYQENMVDFYETKPNLMNHHHFQAVENSYFTRNHHHHQEINLVDEHDDPMDLEQNNMMMMRMIPFDYPPTETFKPMNFVMPDEISCVSADNDCYRATSFNKTKPFLTRKLSSSSSSSSWKETKKSTLVKGQWTAEEDRVLIQLVEKYGLRKWSHIAQVLPGRIGKQCRERWHNHLRPDIKKETWSEEEDRVLIEFHKEIGNKWAEIAKRLPGRTENSIKNHWNATKRRQFSKRKCRSKYPRPSLLQDYIKSLNMGALMASSVPARGRRRESNNKKKDVVVAVEEKKKEEEVYGQDRIVPECVFTDDFGFNE…
>AT4G21440.1
MARSPCCEKNGLKKGPWTSEEDQKLVDYIQKHGYGNWRTLPKNAGLQRCGKSCRLRWTNYLRPDIKRGRFSFEEEETIIQLHSFLGNKWSAIAARLPGRTDNEIKNFWNTHIRKKLLRMGIDPVTHSPRLDLLDISSILASSLYNSSSHHMNMSRLMMDTNRRHHQQHPLVNPEILKLATSLFSQNQNQNLVVDHDSRTQEKQTVYSQTGVNQYQTNQYFENTITQELQSSMPPFPNEARQFNNMDHHFNGFGEQNLVSTSTTSVQDCYNPSFNDYSSSNFVLDPSYSDQSFNFANSVLNTPSSSPSPTTLNSSYINSSSCSTEDEIESYCSNLMKFDIPDFLDVNGFII*
>AT4G22680.1
MGRQPCCDKLGVKKGPWTVEEDKKLINFILTNGHCCWRALPKLAGLRRCGKSCRLRWTNYLRPDLKRGLLSHDEEQLVIDLHANLGNKWSKIASRLPGRTDNEIKNHWNTHIKKKLLKMGIDPMTHQPLNQEPSNIDNSKTIPSNPDDVSVEPKTTNTKYVEISVTTTEEESSSTVTDQNSSMDNENHLIDNIYDDDELFSYLWSDETTKDEASWSDSNFGVGGTLYDHNISGADADFPIWSPERINDEKMFLDYCQDFGVHDFGF*
>AT4G25560.1
MAKTKYGERHRKGLWSPEEDEKLRSFILSYGHSCWTTVPIKAGLQRNGKSCRLRWINYLRPGLKRDMISAEEEETILTFHSSLGNKWSQIAKFLPGRTDNEIKNYWHSHLKKKWLKSQSLQDAKSISPPSSSSSSLVACGKRNPETLISNHVFSFQRLLENKSSSPSQESNGNNSHQCSSAPEIPRLFFSEWLSSSYPHTDYSSEFTDSKHSQAPNVEETLSAYEEMGDVDQFHYNEMMINNSNWTLNDIVFGSKCKKQEHHIYREASDCNSSAEFFSPSTTT*
>AT4G26930.1
MIVYGGGASEDGEGGGVVLKKGPWTVAEDETLAAYVREYGEGNWNSVQKKTWLARCGKSCRLRWANHLRPNLRKGSFTPEEERLIIQLHSQLGNKWARMAAQLPGRTDNEIKNYWNTRLKRFQRQGLPLYPPEYSQNNHQQQMYPQQPSSPLPSQTPASSFTFPLLQPPSLCPKRCYNTAFSPKASYISSPTNFLVSSPTFLHTHSSLSSYQSTNPVYSMKHELSSNQIPYSASLGVYQVSKFSDNGDCNQNLNTGLHTNTCQLLEDLMEEAEALADSFRAPKRRQIMAALEDNNNNNNFFSGGFGHRVSSNSLCSLQGLTPKEDESLQMNTMQDEDITKLLDWGSESEEISNGQSSVITTENNLVLDDHQFAFLFPVDDDTNNLPGIC*
>AT4G28110.1
MGRSPCCDKNGVKKGPWTAEEDQKLIDYIRFHGPGNWRTLPKNAGLHRCGKSCRLRWTNYLRPDIKRGRFSFEEEETIIQLHSVMGNKWSAIAARLPGRTDNEIKNHWNTHIRKRLVRSGIDPVTHSPRLDLLDLSSLLSALFNQPNFSAVATHASSLLNPDVLRLASLLLPLQNPNPVYPSNLDQNLQTPNTSSESSQPQAETSTVPTNYETSSLEPMNARLDDVGLADVLPPLSESFDLDSLMSTPMSSPRQNSIEAETNSSTFFDFGIPEDFILDDFMF*
>AT4G32730.2
MKREMKAPTTPLESLQGDLKGKQGRTSGPARRSTKGQWTPEEDEVLCKAVERFQGKNWKKIAECFKDRTDVQCLHRWQKVLNPELVKGPWSKEEDNTIIDLVEKYGPKKWSTISQHLPGRIGKQCRERWHNHLNPGINKNAWTQEEELTLIRAHQIYGNKWAELMKFLPGRSDNSIKNHWNSSVKKKLDSYYASGLLDQCQSSPLIALQNKSIASSSSWMHSNGDEGSSRPGVDAEESECSQASTVFSQSTNDLQDEVQRGNEEYYMPEFHSGTEQQISNAASHAEPYYPSFKDVKIVVPEISCETECSKKFQNLNCSHELRTTTATEDQLPGVSNDAKQDRGLELLTHNMDNGGKNQALQQDFQSSVRLSDQPFLSNSDTDPEAQTLITDEECCRVLF…
>AT4G33450.1
MEMSRGSNSFDNKKPSCQRGHWRPVEDDNLRQLVEQYGPKNWNFIAQHLYGRSGKSCRLRWYNQLDPNITKKPFTEEEEERLLKAHRIQGNRWASIARLFPGRTDNAVKNHFHVIMARRKRENFSSTATSTFNQTWHTVLSPSSSLTRLNRSHFGLWRYRKDKSCGLWPYSFVSPPTNGQFGSSSVSNVHHEIYLERRKSKELVDPQNYTFHAATPDHKMTSNEDGPSMGDDGEKNDVTFIDFLGVGLAS*
>AT4G34990.1
MGRSPCCEKDHTNKGAWTKEEDDKLISYIKAHGEGCWRSLPRSAGLQRCGKSCRLRWINYLRPDLKRGNFTLEEDDLIIKLHSLLGNKWSLIATRLPGRTDNEIKNYWNTHVKRKLLRKGIDPATHRPINETKTSQDSSDSSKTEDPLVKILSFGPQLEKIANFGDERIQKRVEYSVVEERCLDLNLELRISPPWQDKLHDERNLRFGRVKYRCSACRFGFGNGKECSCNNVKCQTEDSSSSSYSSTDISSSIGYDFLGLNNTRVLDFSTLEMK*
>AT4G37260.1
MSNPTRKNMERIKGPWSPEEDDLLQRLVQKHGPRNWSLISKSIPGRSGKSCRLRWCNQLSPEVEHRAFSQEEDETIIRAHARFGNKWATISRLLNGRTDNAIKNHWNSTLKRKCSVEGQSCDFGGNGGYDGNLGEEQPLKRTASGGGGVSTGLYMSPGSPSGSDVSEQSSGGAHVFKPTVRSEVTASSSGEDPPTYLSLSLPWTDETVRVNEPVQLNQNTVMDGGYTAELFPVRKEEQVEVEEEEAKGISGGFGGEFMTVVQEMIRTEVRSYMADLQRGNVGGSSSGGGGGGSCMPQSVNSRRVGFREFIVNQIGIGKME*
>AT4G37780.1
MGRAPCCDKMAVKKGPWSTEEDAVLKSYIEKHGTGNNWISLPQRIGIKRCGKSCRLRWLNYLRPNLKHGGFTDEEDYIICSLYITIGSRWSIIASQLPGRTDNDIKNYWNTRLKKKLLSKQGKAFHQQLNVKFERGTTSSSSSQNQIQIFHDENTKSNQTLYNQVVDPSMRAFAMEEQSMIKNQILEPFSWEPNKVLFDVDYDAAASSYHHHASPSLNSMSSTSSIGTNNSSLQMSHYTVNHNDHDQPDMFFMDGFENFQAELFDEIANNNTVENGFDGTEILINNNYLDHDISSFIDYPLYDNE*
>AT4G38620.1
MGRSPCCEKAHTNKGAWTKEEDERLVAYIKAHGEGCWRSLPKAAGLLRCGKSCRLRWINYLRPDLKRGNFTEEEDELIIKLHSLLGNKWSLIAGRLPGRTDNEIKNYWNTHIRRKLINRGIDPTSHRPIQESSASQDSKPTQLEPVTSNTINISFTSAPKVETFHESISFPGKSEKISMLTFKEEKDECPVQEKFPDLNLELRISLPDDVDRLQGHGKSTTPRCFKCSLGMINGMECRCGRMRCDVVGGSSKGSDMSNGFDFLGLAKKETTSLLGFRSLEMK*
>AT5G02320.1
MSSSSNPPVCSPEKEERSEMKIEIQCMENKQPLAASCSSASEGSGCFFLKSPEIATPATVSSFPRRTSGPMRRAKGGWTPEEDETLRRAVEKYKGKRWKKIAEFFPERTEVQCLHRWQKVLNPELVKGPWTQEEDDKIVELVKKYGPAKWSVIAKSLPGRIGKQCRERWHNHLNPGIRKDAWTVEEESALMNSHRMYGNKWAEIAKVLPGRTDNAIKNHWNSSLKKKLEFYLATGNLPPPASKFIVLKDIADGDRDSKQSSATKPFKDSDSLTQTSSGNTDSNEVGRDHFDSSSALLEEVAASRRIGVNEYACSPVEYKPQLPNLEPISEEVRINSKAYFERSIQRKVENGFGTPKHGNLYYKSPLDYYFPSEADLQHMYGYECGCSPGAASPVSLMTT…
>AT5G06100.2
MSYTSTDSDHNESPAADDNGSDCRSRWDGHALKKGPWSSAEDDILIDYVNKHGEGNWNAVQKHTSLFRCGKSCRLRWANHLRPNLKKGAFSQEEEQLIVELHAKMGNRWARMAAHLPGRTDNEIKNYWNTRIKRRQRAGLPLYPPEMHVEALEWSQEYAKSRVMGEDRRHQDFLQLGSCESNVFFDTLNFTDMVPGTFDLADMTAYKNMGNCASSPRYENFMTPTIPSSKRLWESELLYPGCSSTIKQEFSSPEQFRNTSPQTISKTCSFSVPCDVEHPLYGNRHSPVMIPDSHTPTDGIVPYSKPLYGAVKLELPSFQYSETTFDQWKKSSSPPHSDLLDPFDTYIQSPPPPTGGEESDLYSNFDTGLLDMLLLEAKIRNNSTKNNLYRSCASTIPSA…
>AT5G07690.1
MSRKPCCVGEGLKKGAWTAEEDKKLISYIHEHGEGGWRDIPQKAGLKRCGKSCRLRWANYLKPDIKRGEFSYEEEQIIIMLHASRGNKWSVIARHLPKRTDNEIKNYWNTHLKKLLIDKGIDPVTHKPLAYDSNPDEQSQSGSISPKSLPPSSSKNVPEITSSDETPKYDASLSSKKRCFKRSSSTSKLLNKVAARASSMGTILGASIEGTLISSTPLSSCLNDDFSETSQFQMEEFDPFYQSSEHIIDHMKEDISINNSEYDFSQFLEQFSNNEGEEADNTGGGYNQDLLMSDVSSTSVDEDEMMQNITGWSNYLLDHSDFNYDTSQDYDDKNFI*
>AT5G07700.1
MSKRPYCIGEGLKKGAWTTEEDKKLISYIHDHGEGGWRDIPEKAGLKRCGKSCRLRWTNYLKPDIKRGEFSYEEEQIIIMLHASRGNKWSVIARHLPKRTDNEVKNYWNTHLKKRLIDDGIDPVTHKPLASSNPNPVEPMKFDFQKKSNQDEHSSQSSSTTPASLPLSSNLNSVKSKISSGETQIESGHVSCKKRFGRSSSTSRLLNKVAARASSIGNILSTSIEGTLRSPASSSGLPDSFSQSYEYMIDNKEDLGTSIDLNIPEYDFPQFLEQLINDDDENENIVGPEQDLLMSDFPSTFVDEDDILGDITSWSTYLLDHPNFMYESDQDSDEKNFL*
>AT5G10280.1
MGRSPISDDSGLKKGPWTPDEDEKLVNYVQKHGHSSWRALPKLAGLNRCGKSCRLRWTNYLRPDIKRGRFSPDEEQTILNLHSVLGNKWSTIANQLPGRTDNEIKNFWNTHLKKKLIQMGFDPMTHRPRTDIFSGLSQLMSLSSNLRGFVDLQQQFPIDQEHTILKLQTEMAKLQLFQYLLQPSSMSNNVNPNDFDTLSLLNSIASFKETSNNTTSNNLDLGFLGSYLQDFHSLPSLKTLNSNMEPSSVFPQNLDDNHFKFSTQRENLPVSPIWLSDPSSTTPAHVNDDLIFNQYGIEDVNSNITSSSGQESGASASAAWPDHLLDDSIFSDIP*
>AT5G11050.1
MEEQKIQEKSLAHGAAPPLTAVERFLNGQKNEALCFKKQERSIDRPIVKTTRAIEIRNENKENMMFGPRKEKNLAVIGEIVVKGAAKDYTCKDITKKQPYKNIIKGQWTADEDRKLIKLVMQHGERKWAVISEKLEGRAGKQCRERWHNHLRPDIKKDSWSEEEERLLVEAHTRIGNKWAEIAKLIQGRTENSIKNHWNATKRRQNSKRKHKRSKNADSNSDIDDLSPSAKRPRILEDYIKNIENNDKNNGENIMTTSGNNVLSTSNYDQFNSEDSTSSLLDDPYDEELVFLKNIFENHSLENINLSQGTEITQSSSSGFMIENPKPKPNLYNNTFGTHLGAMVTEPANSSHLASDIYLSDLLNGTASSSSSLTFLSSNNNEHAGENELLLPQANSTSE…
>AT5G11510.1
MEAESSTPQERIPKLRHGRTSGPARRSTRGQWTAEEDEILRKAVHSFKGKNWKKIAEYFKDRTDVQCLHRWQKVLNPELVKGPWTKEEDEMIVQLIEKYGPKKWSTIARFLPGRIGKQCRERWHNHLNPAINKEAWTQEEELLLIRAHQIYGNRWAELTKFLPGRSDNGIKNHWHSSVKKKLDSYMSSGLLDQYQAMPLAPYERSSTLQSTFMQSNIDGNGCLNGQAENEIDSRQNSSMVGCSLSARDFQNGTINIGHDFHPCGNSQENEQTAYHSEQFYYPELEDISVSISEVSYDMEDCSQFPDHNVSTSPSQDYQFDFQELSDISLEMRHNMSEIPMPYTKESKESTLGAPNSTLNIDVATYTNSANVLTPETECCRVLFPDQESEGHSVSRSLTQ…
>AT5G12870.1
MRKPEVAIAASTHQVKKMKKGLWSPEEDSKLMQYMLSNGQGCWSDVAKNAGLQRCGKSCRLRWINYLRPDLKRGAFSPQEEDLIIRFHSILGNRWSQIAARLPGRTDNEIKNFWNSTIKKRLKKMSDTSNLINNSSSSPNTASDSSSNSASSLDIKDIIGSFMSLQEQGFVNPSLTHIQTNNPFPTGNMISHPCNDDFTPYVDGIYGVNAGVQGELYFPPLECEEGDWYNANINNHLDELNTNGSGNAPEGMRPVEEFWDLDQLMNTEVPSFYFNFKQSI*
>AT5G14340.1
MGRKPCCDKIGLKRGPWTIEEDHRLMNFILNNGIHCWRIVPKLAGLLRCGKSCRLRWINYLRPDLKRGGFTDAEEDRIMELHSQLGNRWSKIASHFSGRTDNEIKNHWNTKIKKKMKHLGLDPATHKPMNDITHQTDPNQDKKPNMCSTINEGEEIKDQTPKDDVITETTKTLMLSDNDEELVAKNCKILCAEEVDLESLFETQCNEISSSSFSSLCSNISRSESSSYLAEDSISLEQWDLDMTDPFVPWDLFANLDDNLFLL*
>AT5G14750.1
MRKKVSSSGDEGNNEYKKGLWTVEEDKILMDYVKAHGKGHWNRIAKKTGLKRCGKSCRLRWMNYLSPNVKRGNFTEQEEDLIIRLHKLLGNRWSLIAKRVPGRTDNQVKNYWNTHLSKKLGIKDQKTKQSNGDIVYQINLPNPTETSEETKISNIVDNNNILGDEIQEDHQGSNYLSSLWVHEDEFELSTLTNMMDFIDGHCF*
>AT5G15310.1
MGRSPCCDKLGLKKGPWTPEEDQKLLAYIEEHGHGSWRSLPEKAGLHRCGKSCRLRWTNYLRPDIKRGKFNLQEEQTIIQLHALLGNRWSAIATHLPKRTDNEIKNYWNTHLKKRLVKMGIDPVTHKPKNETPLSSLGLSKNAAILSHTAQWESARLEAEARLARESKLLHLQHYQTKTSSQPHHHHGFTHKSLLPNWTTKPHEDQQQLESPTSTVSFSEMKESIPAKIEFVGSSTGVTLMKEPEHDWINSTMHEFETTQMGEGIEEGFTGLLLGGDSIDRSFSGDKNETAGESSGGDCNYYEDNKNYLDSIFNFVDPSPSDSPMF*
>AT5G16600.1
MGRQPCCDKVGLKKGPWTIEEDKKLINFILTNGHCCWRALPKLSGLLRCGKSCRLRWINYLRPDLKRGLLSEYEEQKVINLHAQLGNRWSKIASHLPGRTDNEIKNHWNTHIKKKLRKMGIDPLTHKPLSEQEASQQAQGRKKSLVPHDDKNPKQDQQTKDEQEQHQLEQALEKNNTSVSGDGFCIDEVPLLNPHEILIDISSSHHHHSNDDNVNINTSKFTSPSSSSSSTSSCISSVVPGDEFSKFFDEMEILDLKWLSSDDSLGDDISKDGKFNNSTVDTMNLWDINDLSSLDMFMNEHDDGFIGNGNGCSRMVLDQDSWTFDLL*
>AT5G16770.1
MGRSPCCDENGLKKGPWTQEEDDKLIDHIQKHGHGSWRALPKQAGLNRCGKSCRLRWTNYLRPDIKRGNFTEEEEQTIINLHSLLGNKWSSIAGNLPGRTDNEIKNYWNTHLRKKLLQMGIDPVTHRPRTDHLNVLAALPQLIAAANFNSLLNLNQNVQLDATTLAKAQLLHTMIQVLSTNNNTTNPSFSSSTMQNSNTNLFGQASYLENQNLFGQSQNFSHILEDENLMVKTQIIDNPLDSFSSPIQPGFQDDHNSLPLLVPASPEESKETQRMIKNKDIVDYHHHDASNPSSSNSTFTQDHHHPWCDTIDDGASDSFWKEIIEQTCSEPWPFPE*
>AT5G17800.1
MNPNLLEKDLRGKETTNGSIRYKEANNFRSLPNSHTAACKTSLNNPSISRNHPHNKSASVLESEDEHGNERGENEKSLRMRGKSGINTKVCSRGHWRPTEDAKLKELVAQFGPQNWNLISNHLLGRSGKSCRLRWFNQLDPRINKRAFTEEEEFRLLAAHRAYGNKWALISRLFPGRTDNAVKNHWHVIMARRTRESQRQRQQPPPTLSRDAEMTVSSSCRYNQGKFINEEDDDDDVSAVSTCTTELSLTPPSSAYQPRFFNYDSTLASGKDGQCVQRAEVNGIYGKKMDHQNHHTISVSERKVEMKMRSGYYYFDFLGVGAS*
>AT5G23000.1
MGRAPCCDKTKVKRGPWSPEEDSKLRDYIEKYGNGGNWISFPLKAGLRRCGKSCRLRWLNYLRPNIKHGDFSEEEDRIIFSLFAAIGSRWSIIAAHLPGRTDNDIKNYWNTKLRKKLLSSSSDSSSSAMASPYLNPISQDVKRPTSPTTIPSSSYNPYAENPNQYPTKSLISSINGFEAGDKQIISYINPNYPQDLYLSDSNNNTSNANGFLLNHNMCDQYKNHTSFSSDVNGIRSEIMMKQEEIMMMMMIDHHIDQRTKGYNGEFTQGYYNYYNGHGDLKQMISGTGTNSNINMGGSGSSSSSISNLAENKSSGSLLLEYKCLPYFYS*
>AT5G26660.1
MGRHSCCFKQKLRKGLWSPEEDEKLLNYITRHGHGCWSSVPKLAGLQRCGKSCRLRWINYLRPDLKRGAFSQDEESLIIELHAALGNRWSQIATRLPGRTDNEIKNFWNSCLKKKLRRKGIDPTTHKPLITNELQSLNVIDQKLTSSEVVKSTGSINNLHDQSMVVSSQQGPWWFPANTTTTNQNSAFCFSSSNTTTVSDQIVSLISSMSTSSSPTPMTSNFSPAPNNWEQLNYCNTVPSQSNSIYSAFFGNQYTEASQTMNNNNPLVDQHHHHQDMKSWASEILHYTEHNQSSETVIEAEVKPDIANYYWRSASSSSSPNQEAATLLHDANVEVYGKNLQKLNNMVFDQSL*
>AT5G35550.1
MGKRATTSVRREELNRGAWTDHEDKILRDYITTHGEGKWSTLPNQAGLKRCGKSCRLRWKNYLRPGIKRGNISSDEEELIIRLHNLLGNRWSLIAGRLPGRTDNEIKNHWNSNLRKRLPKTQTKQPKRIKHSTNNENNVCVIRTKAIRCSKTLLFSDLSLQKKSSTSPLPLKEQEMDQGGSSLMGDLEFDFDRIHSEFHFPDLMDFDGLDCGNVTSLVSSNEILGELVPAQGNLDLNRPFTSCHHRGDDEDWLRDFTC*
>AT5G39700.1
MYLFMYKCNIVLEETHVFQNTPCDVSLQRPFNGFGENNALPLRKMHQEEKKKKHRGGHWTLSEDLKLKELVAVFGPQNWKFIGEKMEPRTSLSCRQRWFNQLDPKINKRNFTDEEEEKLLRAHILYGNKWSKIAKLFNRRTDHAVKNHWHSLMNRIIRKQSASDIRSFDNIQNYQTSNFLPGLCLLNTKQ*
>AT5G40330.1
MRMTRDGKEHEYKKGLWTVEEDKILMDYVRTHGQGHWNRIAKKTGLKRCGKSCRLRWMNYLSPNVNRGNFTDQEEDLIIRLHKLLGNRWSLIAKRVPGRTDNQVKNYWNTHLSKKLGLGDHSTAVKAACGVESPPSMALITTTSSSHQEISGGKNSTLRFDTLVDESKLKPKSKLVHATPTDVEVAATVPNLFDTFWVLEDDFELSSLTMMDFTNGYCL*
>AT5G40350.1
MEKRESSGGSGSGDAEVRKGPWTMEEDLILINYIANHGEGVWNSLAKSAGLKRTGKSCRLRWLNYLRPDVRRGNITPEEQLTIMELHAKWGNRWSKIAKHLPGRTDNEIKNFWRTKIQKYIIKSGETTTVGSQSSEFINHHATTSHVMNDTQETMDMYSPTTSYQHASNINQQLNYGNYVPESGSIMMPLSVDQSEQNYWSVDDLWPMNIYNGN*
>AT5G40360.1
MYHQNLISSTPNQNSNPHDWDIQNPLFSIHPSAEIPSKYPFMGITSCPNTNVFEEFQYKITNDQNFPTTYNTPFPVISEGISYNMHDVQENTMCGYTAHNQGLIIGCHEPVLVHAVVESQQFNVPQSEDINLVSQSERVTEDKVMFKTDHKKKDIIGKGQWTPTEDELLVRMVKSKGTKNWTSIAKMFQGRVGKQCRERWHNHLRPNIKKNDWSEEEDQILIEVHKIVGNKWTEIAKRLPGRSENIVKNHWNATKRRLHSVRTKRSDAFSPRNNALENYIRSITINNNALMNREVDSITANSEIDSTRCENIVDEVMNLNLHATTSVYVPEQAVLTWGYDFTKCYEPMDDTWMLMNGWN*
>AT5G40430.1
MGEPQLFDVPVLEGIKNTTNEIMNQLEDDKMKKTYENKKEASTSKYLKKSDITKKRWTESEDIKLKEMVALEPKKWTKVAKHFEGRTPKQCRERWHNHARPNVKKTTWSEEEDQILIEVHKVIGAKWIQISEQLPGRSYNNVKNHWNTTKRRVQNKSGRTVNRVGNNILENYIRSITINNDDESDGEPTNIENYHDDSEDMLYGEMNLSPEAITQTTKPLTDASTISPYIPMPKENYTLEVCESLEDYLELLRWWD*
>AT5G49330.1
MGRAPCCEKIGLKRGRWTAEEDEILTKYIQTNGEGSWRSLPKKAGLLRCGKSCRLRWINYLRRDLKRGNITSDEEEIIVKLHSLLGNRWSLIATHLPGRTDNEIKNYWNSHLSRKIYAFTAVSGDGHNLLVNDVVLKKSCSSSSGAKNNNKTKKKKKGRTSRSSMKKHKQMVTASQCFSQPKELESDFSEGGQNGNFEGESLGPYEWLDGELERLLSSCVWECTSEEAVIGVNDEKVCESGDNSSCCVNLFEEEQGSETKIGHVGITEVDHDMTVEREREGSFLSSNSNENNDKDWWVGLCNSSEVGFGVDEELLDWEFQGNVTCQSDDLWDLSDIGEITLE*
>AT5G49620.2
MGDKGRSLKINKNMEEFTKVEEEMDVRRGPWTVEEDLELINYIASHGEGRWNSLARCAELKRTGKSCRLRWLNYLRPDVRRGNITLEEQLLILELHTRWGNSNEFDHKFSSSCEDRWSKIAQYLPGRTDNEIKNYWRTRVQKHAKQLKCDVNSQQFKDTMKYLWMPRLVERIQAASIGSVSMSSCVTTSSDQFVINNNNTNNVDNLALMSNPNGYITPDNSSVAVSPVSDLTECQVSSEVWKIGQDENLVDPKMTSPNYMDNSSGLLNGDFTKMQDQSDLNWFENINGMVPNYSDSFWNIGNDEDFWLLQQHQQVHDNGSF*
>AT5G52260.1
MTKSGERPKQRQRKGLWSPEEDQKLKSFILSRGHACWTTVPILAGLQRNGKSCRLRWINYLRPGLKRGSFSEEEEETILTLHSSLGNKWSRIAKYLPGRTDNEIKNYWHSYLKKRWLKSQPQLKSQISDLTESPSSLLSCGKRNLETETLDHVISFQKFSENPTSSPSKESNNNMIMNNSNNLPKLFFSEWISSSNPHIDYSSAFTDSKHINETQDQINEEEVMMINNNNYSSLEDVMLRTDFLQPDHEYANYYSSGDFFINSDQNYV*
>AT5G52600.1
MECKREEGKSYVKRGLWKPEEDMILKSYVETHGEGNWADISRRSGLKRGGKSCRLRWKNYLRPNIKRGSMSPQEQDLIIRMHKLLGNRWSLIAGRLPGRTDNEVKNYWNTHLNKKPNSRRQNAPESIVGATPFTDKPVMSTELRRSHGEGGEEESNTWMEETNHFGYDVHVGSPLPLISHYPDNTLVFDPCFSFTDFFPLL*
>AT5G54230.1
MGKSSSSEESEVKKGPWTPEEDEKLVGYIQTHGPGKWRTLPKNAGLKRCGKSCRLRWTNYLRPDIKRGEFSLQEEETIIQLHRLLGNKWSAIAIHLPGRTDNEIKNYWNTHIKKKLLRMGIDPVTHCPRINLLQLSSFLTSSLFKSMSQPMNTPFDLTTSNINPDILNHLTASLNNVQTESYQPNQQLQNDLNTDQTTFTGLLNSTPPVQWQNNGEYLGDYHSYTGTGDPSNNKVPQAGNYSSAAFVSDHINDGENFKAGWNFSSSMLAGTSSSSSTPLNSSSTFYVNGGSEDDRESFGSDMLMFHHHHDHNNNALNLS*
>AT5G55020.1
MIMYGGGGAGKDGGSTNHLSDGGVILKKGPWTAAEDEILAAYVRENGEGNWNAVQKNTGLARCGKSCRLRWANHLRPNLKKGSFTGDEERLIIQLHAQLGNKWARMAAQLPGRTDNEIKNYWNTRLKRLLRQGLPLYPPDIIPNHQLHPHPHHQQQQQHNHHHHHHQQQQQHQQMYFQPQSSQRNTPSSSPLPSPTPANAKSSSSFTFHTTTANLLHPLSPHTPNTPSQLSSTPPPPPLSSPLCSPRNNQYPTLPLFALPRSQINNNNNGNFTFPRPPPLLQPPSSLFAKRYNNANTPLNCINRVSTAPFSPVSRDSYTSFLTLPYPSPTAQTATYHNTNNPYSSSPSFSLNPSSSSYPTSTSSPSFLHSHYTPSSTSFHTNPVYSMKQEQLPSNQIPQ…
>AT5G56110.1
MGRIPCCEKENVKRGQWTPEEDNKLASYIAQHGTRNWRLIPKNAGLQRCGKSCRLRWTNYLRPDLKHGQFSEAEEHIIVKFHSVLGNRWSLIAAQLPGRTDNDVKNYWNTKLKKKLSGMGIDPVTHKPFSHLMAEITTTLNPPQVSHLAEAALGCFKDEMLHLLTKKRVDLNQINFSNHNPNPNNFHEIADNEAGKIKMDGLDHGNGIMKLWDMGNGFSYGSSSSSFGNEERNDGSASPAVAAWRGHGGIRTAVAETAAAEEEERRKLKGEVVDQEEIGSEGGRGDGMTMMRNHHHHQHVFNVDNVLWDLQADDLINHMV*
>AT5G57620.1
MGRAPCCDKANVKKGPWSPEEDVKLKDYIDKYGTGGNWIALPQKIGLKRCGKSCRLRWLNYLRPNIKHGGFSEEEDRIILSLYISIGSRWSIIAAQLPGRTDNDIKNYWNTKLKKKLLGRQKQMNRQDSITDSTENNLSNNNNNKSPQNLSNSALERLQLHMQLQNLQSPFSSFYNNPILWPKLHPLLQSTTTNQNPKLASQESFHPLGVNVDHQHNNTKLAQINNGASSLYSENVEQSQNPAHEFQPNFGFSQDLRLDNHNMDFMNRGVSKELFQVGNEFELTNGSSWWSEEVELERKTTSSSSWGSASVLDQTTEGMVMLQDYAQMSYHSV*
>AT5G58850.1
MEDRRLVHGAAPPLTAVERFLYGQKNDALCSKKQESSRDQPIVKTKISIETRSDNKENTTFGPTREKHLVLNGGNRNPTGEVVARSAARDYQNSTKKRSSKNLIKGQWTAEEDRKLIRLVRQHGERKWAMISEKLEGRAGKQCRERWHNHLRPDIKKDGWSEEEERVLVESHMRIGNKWAEIAKLIPGRTENSIKNHWNATKRRQNSKRKHKRESNADNNDRDASPSAKRPCILQDYIKSIERNNINKDNDEKKNENTISVISTPNLDQIYSDGDSASSILGGPYDEELDYFQNIFANHPISLENLGLSQTSDEVTQSSSSGFMIKNPNPNLHDSVGIHHQEATITAPANTPHLASDIYLSYLLNGTTSSYSDTHFPSSSSSTSSTTVEHGGHNEFLEP…
>AT5G59780.3
MKLVQEEYRKGPWTEQEDILLVNFVHLFGDRRWDFVAKVSGLNRTGKSCRLRWVNYLHPGLKRGKMTPQEERLVLELHAKWGNRWSKIARKLPGRTDNEIKNYWRTHMRKKAQEKKRPMSPTSSSSNCCSSSMTTTTSQDTGGSNGKMNQECEDGYYSMDDIWREIDQSGANVIKPVKDNYYSEQSCYLNFPPLASPTWESSLESIWNMDADESKMSSFAIDQFPLSFEHGSGRL*
>AT5G60890.1
MVRTPCCKEEGIKKGAWTPEEDQKLIAYLHLHGEGGWRTLPEKAGLKRCGKSCRLRWANYLRPDIKRGEFSPEEDDTIIKLHALKGNKWAAIATSLAGRTDNEIKNYWNTNLKKRLKQKGIDAITHKPINSTGQTGFEPKVNKPVYSSGSARLLNRVASKYAVELNRDLLTGIISGNSTVAEDSQNSGDVDSPTSTLLNKMAATSVLINTTTTYSGFSDNCSFTDEFNEFFNNEEISDIYTTVDNFGFMEELKSILSYGDASAGVIENSPEVNVADAMEFIDSWNEDDNMVGVFV*
>AT5G61420.2
MSRKPCCVGEGLKKGAWTTEEDKKLISYIHDHGEGGWRDIPQKAGLKRCGKSCRLRWTNYLKPEIKRGEFSSEEEQIIIMLHASRGNKWSVIARHLPRRTDNEIKNYWNTHLKKRLMEQGIDPVTHKPLASSSNPTVDENLNSPNASSSDKQYSRSSSMPFLSRPPPSSCNMVSKVSELSSNDGTPIQGSSLSCKKRFKKSSSTSRLLNKVAAKATSIKDILSASMEGSLSATTISHASFFNGFTEQIRNEEDSSNTSLTNTLAEFDPFSPSSLYPEHEINATSDLNMDQDYDFSQFFEKFGGDNHNEENSMNDLLMSDVSQEVSSTSVDDQDNMVGNFEGWSNYLLDHTNFMYDTDSDSLEKHFI*
>AT5G62320.1
MGGRKPCCDEVGLRKGPWTVEEDGKLVDFLRARGNCGGGGGGWCWRDVPKLAGLRRCGKSCRLRWTNYLRPDLKRGLFTEEEIQLVIDLHARLGNRWSKIAVELPGRTDNDIKNYWNTHIKRKLIRMGIDPNTHRRFDQQKVNEEETILVNDPKPLSETEVSVALKNDTSAVLSGNLNQLADVDGDDQPWSFLMENDEGGGGDAAGELTMLLSGDITSSCSSSSSLWMKYGEFGYEDLELGCFDV*
>AT5G62470.2
MGRPPCCEKIGVKKGPWTPEEDIILVSYIQEHGPGNWRSVPTHTGLRRCSKSCRLRWTNYLRPGIKRGNFTEHEEKTIVHLQALLGNRWAAIASYLPERTDNDIKNYWNTHLKKKLKKINESGEEDNDGVSSSNTSSQKNHQSTNKGQWERRLQTDINMAKQALCEALSLDKPSSTLSSSSSLPTPVITQQNIRNFSSALLDRCYDPSSSSSSTTTTTTSNTTNPYPSGVYASSAENIARLLQDFMKDTPKALTLSSSSPVSETGPLTAAVSEEGGEGFEQSFFSFNSMDETQNLTQETSFFHDQVIKPEITMDQDHGLISQGSLSLFEKWLFDEQSHEMVGMALAGQEGMF*
>AT5G65230.1
MGRSPSSDETGLKKGPWLPEEDDKLINYIHKHGHSSWSALPKLAGLNRCGKSCRLRWTNYLRPDIKRGKFSAEEEETILNLHAVLGNKWSMIASHLPGRTDNEIKNFWNTHLKKKLIQMGFDPMTHQPRTDDIFSSLSQLMSLSNLRGLVDLQQQFPMEDQALLNLQTEMAKLQLFQYLLQPSPAPMSINNINPNILNLLIKENSVTSNIDLGFLSSHLQDFNNNNLPSLKTLDDNHFSQNTSPIWLHEPPSLNQTMLPTHDPCAQSVDGFGSNQASSSHDQEVAVTDSVDWPDHHLFDDSMFPDISYQS*
>AT5G65790.1
MGRAPCCDKANVKKGPWSPEEDAKLKDYIENSGTGGNWIALPQKIGLRRCGKSCRLRWLNYLRPNIKHGGFSEEEDNIICNLYVTIGSRWSIIAAQLPGRTDNDIKNYWNTRLKKKLLNKQRKEFQEARMKQEMVMMKRQQQGQGQGQSNGSTDLYLNNMFGSSPWPLLPQLPPPHHQIPLGMMEPTSCNYYQTTPSCNLEQKPLITLKNMVKIEEEQERTNPDHHHQDSVTNPFDFSFSQLLLDPNYYLGSGGGGEGDFAIMSSSTNSPLPNTSSDQHPSQQQEILQWFGSSNFQTEAINDMFINNNNNIVNLETIENTKVYGDASVAGAAVRAALGGGTTSTSADQSTISWEDITSLVNSEDASYFNAPNHV*
>AT5G67300.1
MADRIKGPWSPEEDEQLRRLVVKYGPRNWTVISKSIPGRSGKSCRLRWCNQLSPQVEHRPFSAEEDETIARAHAQFGNKWATIARLLNGRTDNAVKNHWNSTLKRKCGGYDHRGYDGSEDHRPVKRSVSAGSPPVVTGLYMSPGSPTGSDVSDSSTIPILPSVELFKPVPRPGAVVLPLPIETSSSSDDPPTSLSLSLPGADVSEESNRSHESTNINNTTSSRHNHNNTVSFMPFSGGFRGAIEEMGKSFPGNGGEFMAVVQEMIKAEVRSYMTEMQRNNGGGFVGGFIDNGMIPMSQIGVGRIE*
>evm-27.model.AmTr-v1.0-scaffold00001.525
MRRFEEEMSSSIAQTLLPTTTTLKTLLIKGQWSSEEDKMLVRLVDEFGEKKWSQIACRLVGRVGKQCRERWHNHLRPDIKKDAWSEEEERTLVEAHADVGNRWAEIAKCLPGRTENSIKNHWNATKRRQLSTKRSRNSNNNNNHHHGNTTTTSTQRPSTSSVLQEYIKTQTLPTTTTTTRNLMVGLPPPLKEIPEQLPKMLQAEPLACAGFPIAPNPMAGMENGCSSGSGSSSSSSCGGYSVCDRESCCDMDLFSLLECHACAGGGSFRGGRNYCYGLEEKQQKEGHDWFPEPKMEIEIKEEEEKVRREADLFELVAGTVHPECSRWTGNKWVMEPSCFY*
>evm-27.model.AmTr-v1.0-scaffold00001.72
MGHHSCCNQQKVKRGLWSPEEDEKLVRYITSNGYGCWSEVPEKAGLQRCGKSCRLRWINYLRPDIRRGRFTSEEEKIIINLHAVVGNRWAHIASHLPGRTDNEIKNYWNSWIKKKIRKSASPSKTPSSTIDNLQPTYVDNFHHTSVMEQLEYPKQEPSSKPVFAKEFSSVSPPFLPLTGPIEGIRDEIDHEISGLNLEPWQPNCDLHVPSSFGFTSVIDSSYLGNSVERWEEMERENLGNMRENMESMRENMMRENLESIRENMMRENGGFMGVQVQECNGVEGDERVGRECMESGWVEAQQYHQGLMLWDQLTTGLGGYAALGPQLSGNVDALAGSYQSPFL*
>evm-27.model.AmTr-v1.0-scaffold00003.210
MDFSNRPCNSSPHIDEDSELRRGPWTVEEDMILVNYIANHGEGRWNSLARCAGLKRTGKSCRLRWLNYLRPDVRRGNITPEEQLMILELHSRWGNRWSKIAQHLPGRTDNEIKNYWRTRVQKHAKQLQCDVNSKQFQDTMRYIWMPRLLERIRAGHRPSEVSTAPSNNNPVFYHAPEITQISNSMPSYESCTSVSSSDESPHVSAISDLTDYFFNDISAAHLYGAETQTTSPVYVNQGSDLEHTGWVCGPGEITDNLWNIEDNNTWFWQHQQ*
>evm-27.model.AmTr-v1.0-scaffold00003.458
MGRAPCCDKNGLKKGPWTPEEDQKLIDYIKKHGHGSWRTLPKSAGLSRCGKSCRLRWTNYLRPDIKRGRFSFEEEETIIQLHSILGNKWSAIAARLPGRTDNEIKNYWNTHIRKRLLRMGIDPVTHSPRLDLLDLSSMASLLNSSLYNLSQYDLSKFLGLDQTLVNTDVLRLASGLLNSQTENTDLLLHSLLQNNHLTTTQMQNPYQNFQNPTQNVIPNPQIQAQIPEIPSCTTSNTQFFSETQYPSNFSAQTLPPCPMFPETPNVIDSNLGDNIEPLLNLCYPCGGEQSVLDPLSETSTYQSTNTSNQSFGFASVLSTPTSSPTPLNSSSNYVNSYTEDERDSYCSNLIQQFSIPDLLDML*
>evm-27.model.AmTr-v1.0-scaffold00005.249
MRKPCCDKQDTNKGAWTKQEDEKLIAYIRKHGEGCWRSLPEAAGLLRCGKSCRLRWINYLRPDLKRGNFAEDEEDLIIKLHALLGNRWSLIAGRLPGRTDNEVKNYWNSHLRRKLIGLGIDPKNHRMAHTLPRQHFHCCSRTDPKKDPLPMSTVHVETDQVSDAASCLDDDTSASVPNLNLELRLNQPSPWLGLATARPAQALALALAQPHSLCEPALALSGPGQDKPNRVKLKKNKTKEKKYAPGPAELGFATLPLPTLIVSNEKYRRLCH*
>evm-27.model.AmTr-v1.0-scaffold00006.100
MDRIKGPWSPEEDEQLRKLVQKHGPRNWSLISKSIPGRSGKSCRLRWCNQLSPQVEHRAFTAEEDETIVRAHAQFGNKWATIARLLSGRTDNAIKNHWNSTLKRKCSSSSSSQEPNEQEPHHPAKRLSSSLSLSPGSPTGSEISDSGLALTSSAHVYRPVARAGGIVPPVQIETCSSPTNDPPTSLSLSLPGAQPLDSSDGSEEGVGGSHLRCQFVSPPPPPPPPPSFNGVMGFQAVNNTEKTLGFSPEFISLMQEMIAKEVKNYMAALHQNGFCFQGEMGVLDSGAVRNAAVKRVGVGKLEG*
>evm-27.model.AmTr-v1.0-scaffold00006.298
MTRAPCCDKSGTKKGPWTPEEDQKLVEYIRLLRCGKSCRLRWTNYLRPDIKRGNFSIEEETAIITLHSILGNKWSAIAARLPGRTDNEIKNHWNTHLKKRLLKMGIDPLTHESIASPDPPNMDQGLSFSAIMSQAGTPTNHFGSQSVRPMNMSGGFCLQEPIHDGDQVNYSGLSKFMEGHGCYLGTMASSMSKELESETAMGQVWPTDGERIGHGCIEGKGQYWSGLLKCVAAVMKPGGFMKT*
>evm-27.model.AmTr-v1.0-scaffold00007.133
MTMTMTRVKGSWSPEEDATLSRLVAHHGARNWSAISAGIPGRSGKSCRLRWCNQLSPNVHHRPFSPAEDAAIVEAHARHGNKWATIARLLPGRTDNAIKNHWNSTLRRSAVNAQTHNIHTQPHSNHTQPCSLPPPHSPAPYVRHAQAVRGDSSGGSECGSEGRSRSEDEEPPTCLTLLPPGSEAKGVGPQGGYVRVEEASAMVGAAVKVAMAEALPMVMVPRGHGGDSGNGAFIGRDGRLMALIHGMIAEEVRSYLGGMLPISQQRKV*
>evm-27.model.AmTr-v1.0-scaffold00009.298
MGRAPCCDKQGLKKGPWTPEEDQILVQYINTHGHGSWRSLPKLAGLLRCGKSCRLRWTNYLRPDIKRGPFTPEEEKTIIQLHGLLGNSPIFQPKLTLRNVRMARGLYVHLHVQHELSTHT*
>evm-27.model.AmTr-v1.0-scaffold00009.357
MEPGSVEEVKEEFGSVEIPIMLDNGSTIDQYSITRRRTNGPTKRSTKGNWTEEEDAILMQAVKQFNGKNWKQIAKCFNDRADVQCLHRWQKVLNPDVVKGPWTKEEDDEIVKQVEKLGTKKWSVVAQSLPGRIGKQCRERWYNQLNPAIKKEPWTQEEDCVLIHAHQIYGNKWAEIAKFIPGRTDNSIKNYWNCTMKKKLQKQSNVTPLLSTSSLSTAGEGLDRSIILANENSECSAVTSGQNLGSEVCPETSSVNLSLLSANQELKPNYNEVHESLKEKTDDNSVGPDLGLFSRCEGNNSRRVSSESTDNENSTRDEVSLTLSLGSLDYTPGPLRNSCISSVNDDQSRSYSNSIPSLLNSRGTMPSVTSHFLSSNLDNVSPEDILENAARSFTCTPSI…
>evm-27.model.AmTr-v1.0-scaffold00010.370
MEAMKKLHEVPKQRDRHIVTWTPQEDDLLREQIRINGTESWTAIASKFKDKTSRQCRRRWYTYLNSDFKKGGWSAEEDKLLCEAQKIFGNRWTEIAKVVSGRTDNAVKNRFTTLCKKKAKREAQSKENTSNCLNENNKRIILPNDTSPFKRIRTHISGFEEIRTRSVMDIVKTNIHDVNTRKKGRSRGDLGSISQQVRSPLAALVPNYNSIVDLSTECLNNDESKLATKDGSGDKKVQETFLAKNDPRITALLQQAELLSSLALKVNTQGSNQSFENAWKELQEFLAQSGDSDILRHKVAGLDPLFEDFKNLITDLKSSQTGSPFPLRQSELYEDLSANSGDSAISNPQSNAEITKIDQRQTEECVAFNKEENTDDCIGEKNEEEIQGIEDGYSTEGLL…
>evm-27.model.AmTr-v1.0-scaffold00010.457
MGRPPCCDKIGVKKGPWTPEEDIILVSYIQEHGPGNWRAVPTNTGLLRCSKSCRLRWTNYLRPGIKRGNFTEHEEKIIIHLQALLGNRWAAIASYLPQRTDNDIKNYWNTHLKKKLKKLQAGLDGDFPNGITNFQQPISKGQWERRLQTDINTAKQALCEALSMEKPSFSHSKCPIEETHPLFSSSPSSSSSPSSSSSSHLSIRSSQASTYASSTENISRLLEGWMRSSPMLQKEKPTAQSELTGLNNNCSSSSERIQSSLSLVCSTPINNNNNNSEIISQEALERLLGFEGGKAMASWKDCSPESSTPDVSQGVSFDENTANYMPENSTSFQTFQEESKPKSEGQGPLILIEKWLMDGQDLMDMSLDDTSTLVF*
>evm-27.model.AmTr-v1.0-scaffold00010.503
MTTKYINDSLNLRLHSQSQSMGLFSDKASSSSSSLSLYETRISLSHGFGCSGSSSNESYSKSERGLNAIDEGSNHNPIDETMSENLVLKEPDSGQSKLCARGHWRPAEDAKLKELVALYGPQNWNLIAEKLEGRSGKSCRLRWFNQLDPRINRRAFSEEEEERLMAAHRLYGNKWAMIARLFPGRTDNAVKNHWHVIMARKYREQSSAYRRRKLTQAGVQRRLEGGGVVSLSNPTSFLSPPSPSVTSGRGDSRSSCRPPVDLLSGIKKAKNSFFSNGGKRWNHNREHDDDDDEAMTNSLSTAFISHQHDHHHPSLMAMMMMHHHHHQEQTAPVYYSLQASESPEKSSHHFESTVSLPFIDFLGVGAT*
>evm-27.model.AmTr-v1.0-scaffold00010.533
MGRSPCCEKVGLKKGPWTPEEDQKLLAYIEEHGHGSWRALPVKAGLLRCGKSCRLRWTNYLRPDIKRGKFSLQEEQTIIQLHALLGNRWSAIATHLPRRTDNEIKNYWNTHLKKRLAKMGIDPVTHKPKTDALCLVDGQSKNAATLSHMAQWESARLEAEARLVRESKLRSASTNHSNSNNNKNNYSKLLQPPLSFSATQIQQQQPKDCSGLPLCLDVLKVWQGGWQNKIMRCNGQDLAMLESPTSTLSFGGDNNSSLPNPAAVGFGGENPAAGNEFVENQMMLGPSDEKEEYLPSLCDQDEGLKCGGVYSFLQQALRRSSSQNFPLTANEEEEKEEVTRKLAGNRLEKVDGLFTSLQDMVFPADNSGDFKAGSGFNMEGFMSGDLLVVLADAHSEPEN…
>evm-27.model.AmTr-v1.0-scaffold00012.146
MVAVKTEHDCVENKQPAATSSSSVSDGNCSCVQKPSCRCSPTSSSPSHWRRASGPIRRAKGGWTPQEDEILRNAVNYFKGKSWKKIAAYFPHRSEVQCLHRWQKVLNPELVKGPWTKEEDDMIIKLVEKYGAKKWSVIAQSLPGRIGKQCRERWHNHLNPEIKKDAWTVEEELALIRAHQSYGNRWAEIAKFLPGRTDNSIKNHWNSYLKKKLDVYLATGQLPQCQKTIAQNGDKVSSRPVNGKSSASCSQQLDLKPDIKPSMQMCSNASVISGTTQRASQTVDLQIEGEQKEQLGCSRTPISAANSMGKVPLDATPRSDFIRLNSQTRNGCKKSNSSIMSKSFGNSETGTFEKVSTPLLPSDNPNLGPLYYEPPRLTDFDIPIISEILNTDSCIQHLY…
>evm-27.model.AmTr-v1.0-scaffold00019.235
MGRAPCCDKANVKKGPWSPEEDAKLKAFIEQQGTGGNWIALPQKIGLKRCGKSCRLRWLNYLRPNIKHGGFSEEEDRIICSLYISIGSRWSIIAAQLPGRTDNDIKNYWNTKLKKKLLGRRKEQNSRRDSNADARNSPLMDSLSTSALERMQLHIQLQSLHHPLSLLSPSIWPRFPPLFDGNSIENNKNTARNFIPNDFAGNLIGKPPSNGKIGTETDERENSTNGLSSPHSTRFNGDFISQEKPVANSGMSLEAIDGFLMEEGELQNGETRGFLERETDRDGLDCFREMESTSENLALWVNDSESGSFNSWDTAYILGTEEYDLEHHLQ*
>evm-27.model.AmTr-v1.0-scaffold00019.457
MAIITRQLLSIPLYAAMQHDTFFTYRTEVQCYHRWHKVLNPDLVKGQWSKEGDDMIIELVLQHGAKNWSTIAQALLGWNGKQCRERWHNHLNPAIHKEAWTPHEELALIRAHQQHGNKWVKLAKFLPGRTNNAIKNNWNSSLKKKLASYAGSGLLGQFPGYLLWTQLSHVSHLSLLHGINQPWGMTVSRMELEWIICQNVVKNQFQLGASNLNIVADTSVPAIHDASELKLTRRM*
>evm-27.model.AmTr-v1.0-scaffold00022.393
MRKPDSPAKVCNNINNNGNSNTNGNSNNNNNSNKRLRKGLWSPEEDEKLMRYMMGNGQGCWSDVARNAGLQRCGKSCRLRWINYLRPDLKRGAFSPQEEELIVHLHSILGNRWSQIAMRLPGRTDNEIKNFWNSTIKKRLKSNQSAPAKPESPQAGLMAMHDSNTSMHDCDMAMAMAMTMCMESLSSSLSSSSSSSSMPSTCNRTSQSAGVENCYGMTGLAGYFQMPTCLNDLGFDNGVLEVGQMGDGDLSLEGDLFVPSLESISLDEDINNNHENDSNNNTKNNSNNYDNITNSNYSIVNCNANSNNLGNNCESLNNGNYWGGEMRMGEWGLEDIVGGSSFSFPYLDFQLE*
>evm-27.model.AmTr-v1.0-scaffold00024.221
MFLVCVGGRIRRQKTEAKSLIEPSQERIKVLEMGRSPCCSKEGLNRGAWTTQEDKILTDYINTHGEGKWRTLPKKAGLKRCGKSCRLRWLNYLRPDIKRGNISDEEEDLIIRLHKLLGNRWSLIAGRLPGRTDNEIKNYWNTNLGKKVQQGSTKGPSPTLKRWESMAKKEDERSDPVEARVVRTKASRCTRLKAPPHLLTPIVPTVSMTEPMAHESEPTHCTAPKTPSFPSTFMDFDLGDLCIDTQFIQSCGELMLERKEDEFDRLSLSPQQNLSLDGGEWMEEEFEEGNASHEFQSLAAFLDSEEDWLTE*
>evm-27.model.AmTr-v1.0-scaffold00024.222
MGRCPCCSKEGLNKGAWTAQEDKILTDYIKTHGEGKWRTLSQSTGLKRCGKSCRLRWLNYLRPDIKRGNFSDQEEDLIIRLHKLLGNRWSLIAGRLPGRTDNEIKNYWNTYLVKKFQESSAKNQRAKSMRSEEPVLEEKAKPSPAEEFIVVRTKASRRTGLVAPPARAAPEAPTTELTTEPMGNYNESMANDTEPTSFKAPILMDFDMEDFSIDNEILKSYGEFLLQNKDDEIDTLSLSSQKTLSFDSGEWVGEEFEGEHFSQDLYSLGYFL*
>evm-27.model.AmTr-v1.0-scaffold00024.223
MGRRPCYSKEEGLTKGAWTAQEDTILTRYINTHGEGKWRALPKRSGLKRCGKSCRLRWLNYLRPNIKRGNISCEEEDLIIRLHNLLGNRWSLIAGRLPGRTDNEIKNYWNTNLGKKHQKNSTKNRQGSANGQGSVLKEEAKPNPVVVRTKASRCIGITATTSPVAPEAPTIDPMTESTAHHDKTASSNAPPALSVLPTFMDVDIGDLCIGTEFLQSCEKLVLDNSEDEFGSISLCFQNNFSPDCRDWMENTFHEGHSSQESDSLAAFLYSEE*
>evm-27.model.AmTr-v1.0-scaffold00024.225
MAKNVNKGAWTAEEDQILSQCIKTHGAKKWQSIPAKAGLKRCGKSCRLRWLNYLRPCIKRGNISEEEEDLIIRLHKLLGNRWSLIAGRLPGRTDNEIKNYWNTYLSKKLKFEKPAEDPKQRPRPKKQRLETPTMRDSEPFNMEVSSSNSGHRSNGPSDAEHKISAVQAENFKLGEDSSHAGLVKDLEVVNFGDSYEVSREEFSLDWLSNFLEADEEELGFLSSNNYLEEEYRDLIGISPLYSWTSSSFACTNHNCN*
>evm-27.model.AmTr-v1.0-scaffold00024.329
MHFFNELLGYGGISCETLQASYKPPMEREETSAKKHAKRSGKRLWSHEEDLRLIRHIEAYGKGSWTTLPQKAGLNRNSKSCRLRWMNYLRPDIKHGNFSPEEDDLILRLHRLVENRWSLIAGRVPGRTDSQIKNFWNTRYRGKKHIYSSFITI*
>evm-27.model.AmTr-v1.0-scaffold00024.337
MDGVSFSISLSFPPSSIPCPLLLPTAQNLHLYRSTPMGRSPCCSKLGLNKGPWTPEEDFLLINYINAHGEGGWTNLPKKAGLLRCGKSCRLRWMNYLRPDVKRGYILPEEEDLILRLHRLLGNRWSLIAGRIPGRTDNEIKNYWNTHLSKLLISQGIDPRTHKPLAPESLTPPPPLPRTTPKDPSFSRPTLLHQAHDFKPLFQEQIFTNPSHQKPSFFSYNNKENYNSHSQLPFELFPFPHQPYPLKKEVEEVEFGAAPIMAIGNLSTMDFGALKNEVGELKYPMMSTTQMPTYVFHDHLTLFPTASIEDQNDQKQVMISFANQNPLEPSLMEGSSMGLLHSNPIMQFGSSISTGFDLQPILTPMAYSSGQVSEIACSSMDHFAGLCHQQQQQQFQPQQ…
>evm-27.model.AmTr-v1.0-scaffold00024.83
MCTRGHWRPSEDDKLKELVDKYGPHNWNAIAEKLQGRSGKSCRLRWFNQLDPRINRSPFTEEEEERLLASHRLHGNRWAIIARLFPGRTDNAVKNHWHVIMARKCRERSRFLAKKAAQNLVKEARQPEIMGRERENFNGLLGNYYRRYGGPFIHTPHPHNYTQLYPNKETPIEFYNFLSVKTDNNGVETKSEEEDLDSCTTSSVPFVDFLSVGSVK*
>evm-27.model.AmTr-v1.0-scaffold00029.245
MNGSDERIKGPWSPEEDAVLSRLVSKFGARNWSLIARGIPGRSGKSCRLRWCNQLDPCVKRKPFTEEEDRTIVAAHAIHGNKWAAIARLLQGRTDNAIKNHWNSTLRRKCLELEKLNRAGLERVPQQSPYQSPNENLSADSFKSLDEREVANCENASNQHEDKAQTKDTTNVGEEAKVGPNLFKPVPRLSAFSPYNSTDGPVNSPSLSRLGSLRFPSILTLKPDNGLFQMVNDVCGGPRVPVRCGHGCCGTENHKQSTNSLLGPEFVEHLEPPLSAHEFSSVVAELGKLSWPKSGGLEIGSHDLYRTENGHVGFPPKNDADQVSLIGSQNEAMKIDGEEANGSLHNDYGDGDKLVSMMKEMLSSQIAKHALVMAAQVDGLS*
>evm-27.model.AmTr-v1.0-scaffold00030.93
MGRAPCCSKVGLLRGPWIAREDTLLKRYIETHGEGRWRSLPKKAGLLRCGKSCRLRWMNYLRPNIKRGNIKQDEEELIVRLHALLGNRWSLIAGRLPGRTDNEIKNYWNTHLSKNLRSKGIDPRTHKPISTQSPNSSNSKQESTSNKKSRAPKRKGKDEREREHCAPKIHLPKPNRISNTTFTMPISHQRPRNVEIIAPTKNVSTMSPTSQEKNTNHESFHLDQKQSSMGEDLYGVGTSNLVEDCLSWGAEDEWLSTSNTESPCDNMLEKVYEEYLDLLNCDHDSILGSKEGNLINEEGEDSGSDGWDCTYWEGSVLNFPSIPSDNTFQ*
>evm-27.model.AmTr-v1.0-scaffold00032.229
MGHHCCNKQKVRRGLWSPEEDEKLIRYVTTYGHRCWSSVPKEAGLQRCGKSCRLRWINYLRPDLKRGSFSPQEERIIIDVHNLVGNRWAQIAKHLPGRTDNEVKNYWNSCIKKKLVSQGLDPNTDNNISLPSANSTALMREKQSCANNTWIESREMRELPQLLNQESRASSGFAILPPTPPILFSTHMRAFSLSETPLPCLSTEKEWSGNSLWASNTEAADLEGQRPLSMFLEAADFDGCNDTNSNRVNNSSNSESDLSVVNAQSFGYGYGCGYGGVSPFEQFDVDFMGSPTVTSGFSSQGILRNVRSLDQHLWGT*
>evm-27.model.AmTr-v1.0-scaffold00032.36
MGRGRAPCCEKVGLNKGAWTPSEDMKLVSYIKNHGHGNWRALPKQAGLLRCGKSCRLRWTNYLRPDIKRGNFSREEEETIIKLHELWGNRWSLIASRLPGRTDNEIKNVWNTHLKKRLGSKVKSSCFGDPSSSCGSSSQSSSSNCTQEDQSNPKEANPSFEFDLSPKNCHPNLLEDTFEIPIEPELGFFDAFNDIFDDNSSLVSSLDGPTNSNGDKPQIMGFEEVTDEKEFANWAKFLERELDLKEIENAQPSHAKDDGAIQPNPCLIDERVESSPIYFDKWPSSPLLF*
>evm-27.model.AmTr-v1.0-scaffold00033.166
MFDAGAMRKGPWMPEEDEILLEYVRQHGPRDWSAIRSKGLLPRTGKSCRLRWVNKLNPDVKT*
>evm-27.model.AmTr-v1.0-scaffold00036.42
MGCKSCETPKPKYKKGLWSPDEDQRLRDYVLRFGHGCWSSVPIRAGLQRNGKSCRLRWINYLRPGLKRGLFTPQEHETILRLHATLGNKWSQIATHLPGRTDNEIKNYWNTYLKKKVLKLDDDHLNSNKESKDFGVPDSHAIEEEPNFQIPKSGSRTTLDNLGDTDQSSSSCSGLHTSQEMYSAASLEDKAGFCSANSVKGFPVPPKLLFSSWLQSNNLSQEPRAIGDTALFGDLNNFSSCEGIFDNFVEGQGSAWDSEYSFGGETQNGAFWMPCEIETANSTTGICDNLLPKDIPDNFLFVHDLI*
>evm-27.model.AmTr-v1.0-scaffold00037.85
MAAAATANAQESSSGGGSGGMSTAMAASLKKGPWTSAEDAILVEYVKKHGEGNWNAVQKNSGLSRCGKSCRLRWANHLRPNLKKGSFSPEEERLILHLHAKLGNKWARMAAQLPGRTDNEIKNYWNTRIKRRQRAGLPLYPAEMQRQVLSHHTRPLNCDGFAPVSAKPAELQPPLAFDCLKPLNPQQQRQPPPPPLCFDHPKPRPFFESSNSPQILNCDCYPLPSQMPHLKRFSDRAMSFSARASTLSHVALAAAPAPAPGPLSFRQMGNFGMARRLMPQLRGSDMGMEFCGLSEPSIPFNNGGSSSFSIKMELPSSQYAESVSSNTGSGAPPSGGGGPSPMEVVGPTAEPLGQSNSGLLDALLLGTQPMSGCEESGTPVHSQSNFWKNLPPPPQPQVM…
>evm-27.model.AmTr-v1.0-scaffold00038.125
MGRAPCCDDNGLKKGPWTPEEDQKLVNYIKKQGHGSWRALPKHAGLNRCGKSCRLRWTNYLRPDIKRGKFSSEEEQTILHLHSILGNKWSAIATHLPGRTDNEIKNFWNTHLKKKLIQMGYDPMTHRPRTDLFSSLNQILAMANIKDLMEPYEEQALRLQSEALQLARLQYLQYLIQSASSMNQPNSLISSFNDLEAISTLLVASSSKPYYQTNSEETLWNTNYQTDINTMCSQVNEQIALTPSQTQQFPSTFEDFCNLSMNDYSNQDTASRIIQIESGDPISPFPINGFSSSLNYIDNSTNNNQADVSGSSGCGASASSSPIWPEVLLEDPFINENLS*
>evm-27.model.AmTr-v1.0-scaffold00038.91
MGLKDRSSSPSLDESGGCGSGGGGVLKKGPWTSAEDAVLIEYVKKHGEGNWNAVQKHSGLSRCGKSCRLRWANHLRPNLKKGAFTADEERLIIELHAKIGNKWARMASQLPGRTDNEIKNYWNTRIKRRQRAGLPLYPPDLHLQATGEGQQSENIGEFTLNENHHSDFLQSNKLDFPHVSFEALKPNPETLTLPFVPPFSEAPNGGILTRSLGPHQAYTPFIPPSLVHPPKRLRGGESSLLSTFPNGIIPMSPLNQFQSENYRKNQFHVETNEKFHRPFSLGHHPFDPDPIEKNNALLGSVVTGSHALLNGTFSTSKPLCGAVKMELPSLQYQDLSDLKGWGVCPSGPPNIEAVESYIQSPPSMAPPTQNECFSPRSSGLLDALLHESHALGSSASKSP…
>evm-27.model.AmTr-v1.0-scaffold00039.132
MCASWGWGSLGDEVNRRGPWTAEEDKLLIQYVRMHGEGRWNSAAESVGLKRSGKSCRLRWVNYLRPDLKKGHITPEEERLIVELHARWGNRWSTIARSLPGRTDNEIKNYWRTHFKKKEKTREIPKSRVPLQQQQLQQLQQQKQRMSINKILSQFGEDETKSSLPQMKPDMVWILPTCEEQFLPFMFLGESTLPPEPSREEGVWGGLWNLDDGDDVTNTYAASNIMAQNYADHNPFGLPTY*
>evm-27.model.AmTr-v1.0-scaffold00044.207
MGRAPCCDKANVKKGPWSPEEDAKLKAFIEQHGTGGNWIALPQKIGLKRCGKSCRLRWLNYLRPNIKHGGFSEEEDDIICSLYISIGSRWSIIAAQLPGRTDNDIKNYWNTRLKKKLLGKRKEQQQQARRLSAMAETNPQAQRVTRESVSTFLSSSTNISTPYSLSSLPGTDSLSTITKPGSHMSINYIAQGDASFNDHASIRKLLIKLGGKFSDDIYQSPTIDAPTPNLSAALDERENPMSSFSSSTSIAHTCGTPDQLNYQPSVFSHYYADHATLNLSNSSLRYPIEMATENLYSKTEQQMDAWDYLYGSNIYMSGNNDSGSNGDDNNVRESNSTMWSDFGSCTSSYLFDEGYQGVLESKYQAST*
>evm-27.model.AmTr-v1.0-scaffold00044.255
MKERQRWQPEEDALLRAYVKQYGPKEWNLVSQRMGRPLHRDAKSCLERWKNYLKPGIKKGSLSQEEQALVVALQAKYGNKWKKIAAEVPGRTAKRLGKWWEVFKEKQAKDKQRRLQQNHHHHHHHQQHSSSISSQQPPVGLSSDSSSVPVSGRYDHILETFAEKYAQQAKSCCLPPPPPPPLLSDPTPLLSLNSAGTTTQRAPAATETPALLPSLPPWLSAAGGLKNFGAVPSVSPPPPPPPPPPSVSLSLSPTSVATECTMQAAASGVVQQLAQWCREVEEGRQAWVQQKKEAAWRVRRVEQQLESEKSRKRREKMEEVEAKIRRLREEEAAFVDRLEADCREQLAAVQRDAEMKEVKLMEQWAAKHLKLATFVEHLSSQHPSSSCFLKDSLL*
>evm-27.model.AmTr-v1.0-scaffold00045.155
MGRHSCCYKQKLRKGLWSPEEDEKLLRHITKYGHGCWSSVPKQAGLQRCGKSCRLRWINYLRPDLKRGTFSQQEENMIIELHAVLGNRWSQIAAQLPGRTDNEIKNLWNSCIKKKLRQRGIDPTTHKPLSEVENGEEKTQNQNEKASGSNELKLLAPSSIPETEVKPNLKPPLMTNPVEDLTPKLKTTSTNTGPTNSLSKEFFLERFINSHESSSCRGSSDCSPYFPLNPVNYGSNCTNQANPMNLSINPTPNPWFNQNCRPLTDISPVTSSLMDSPACKRTPIIQPSPNFKPSINQEFMADKYWEAGRNCNNSSNSGSSSSIEFQSTNTTSLFENSVFSWGSADGRVDSLDISSEKNAPIRLEGETEDVKWCDYLHLPLVHQISGVIQNQNQPLYSEI…
>evm-27.model.AmTr-v1.0-scaffold00048.187
MVKAKCYTGGKINRGAWTADEDERLREYLKVHGEKKWRSLPARAGLNRCGKSCRLRWLNYLRPDIKRGNFSEDEDDLIIRLHNLLGNR*
>evm-27.model.AmTr-v1.0-scaffold00049.47
MGRQPCCDKVGLKRGPWNAEEDKKLMNFILNNGQNCWRLVPKLAGLLRCGKSCRLRWTNYLRPDLKRGALSEFEENKIIELHSRLGNRWSRIASQLPGRTDNEIKNHWNTRIKKKLKLLGLDPDTHKPNETGCTKIEEETHKEEEKIQSKSEASLSKVDDTASFSPSYGGLWESWGVEELMDPVLIEPEGLVVNQEESHGQSLEQGSSASNSCISSATLEEDMKRFWGEECFLGERMGSFYEFEEQQHCLDRFFFS*
>evm-27.model.AmTr-v1.0-scaffold00055.19
MGRSPCCEKAHTNKGAWTKEEDERLISHIRAHGEGCWRSLPKAAGLLRCGKSCRLRWINYLRPDLKRGNFTEEEDELIIKLHSLLGNKWSLIAGRLPGRTDNEIKNYWNTHIRRKLLSRGVDPLTHRPINGKVAEPNTTTTIPFVEDKSATNSEEKTEMYEDREEESPGFDLNLDLCISLPYQHQQQQQSHPSQRRGLCLCCNLGLQKSKDCSCNEFLGVETGCLDYRRLEMK*
>evm-27.model.AmTr-v1.0-scaffold00056.195
MGRAPCCDKANVKRGPWSPEEDNALRNYVQRYGTGGNWIALPQKAGLKRCGKSCRLRWLNYLRPDIKHGGFTEEEDNIIISLYKTIGSRWSVIASQLPGRTDNDVKNYWNTKLKKKLFGSKPTTPQTSKTTTLSSPSSCSSSSSHSKIPLKKDTTFSHYTDSLSLEKPTSISPTEIPNYAYNVDPQRLVTETMSFAPSHLTEYEVSTASYSQESDYIYWALDGATNGAIEESLLMDYDFINGLLAHEKKPLEVGSVPHSFGSQQGFTYQSLKYS*
>evm-27.model.AmTr-v1.0-scaffold00067.33
MRIMIKGGVWKNTEDEILKAAVMKYGKNQWARISSLLVRKSAKQCKARWYEWLDPSIKKTEWTREEDEKLLHLAKLMPTQWRTIAPIVGRTPSQCLERYEKLLDAACVKDENYEPSDDPRKLRPGEIDPNPESKPARPDPVDMDEDEKEMLSEARARLANTRGKKAKRKAREKQLEEARRLASLQKRRELKAAGIDGRQRKRKRKGIDYNAEIPFEKKPPAGFFDVTDEERPVEQPKFPTTIEELEGKRRVDIEAQLRKQDIAKNKIAQRQDAPSSILQVNKLNDPEAVRKRSKLMLPPPQISDHELEEIAKMGYASDLALGDEELGETSGATRALLANYGQTPRQGMTPLRTPQRTPGGKVDAIMMEAENLARLRESQTPLLGGENPDLHPSDFSGVT…
>evm-27.model.AmTr-v1.0-scaffold00068.46
MRPSSSVAAATASGRSGSRGNGGVTPCCSKVGMKRGPWSPEEDEVLVAYIAREGEGRWRTLPKRAGLLRCGKSCRLRWMNYLRPCVKRGHIAPDEEDLILRLHRLLGNRWSLIAGRIPGRTDNEIKNFWNTHLSKKLISQGIDPKTHKPLLPSSPPGPLQNPNNNMKNVIPPVVRSPQISQNPKPPHASTHFSAPLSPHPPENPNPDGNCEGFLEESGSGSEVGFQYSYDDEFDHEVTTMATENVFEMGNPNSDGGGDNEYNSEDTFSSFLDCLISGDDDFLLQEQQQLMVAPEMTMNASEPQCSYWDRTLLPTPLISDHEGPSTDK*
>evm-27.model.AmTr-v1.0-scaffold00068.48
MRPSSSVAAATASGRSGSRGNGGVTPCCSKVGMKRGPWTPEEDEVLVAYIAREGEGRWRTLPKRAGLLRCGKSCRLRWMNYLRPCVKRGHIAPDEEDLILRLHRLLGNRWSLIAGRIPGRTDNEIKNFWNTHLSKKLISQGIDPRTHKPLLPSSPPGPLQNPNNNMKNVIPPVVRSPQISQNPKPPHASTHFSAPLSPYPPENPNPDGNCEGFLEESGSGSEVGFQYSYDDEFDHEVTTMATENVFEMGNPNSDGSGDNEYNSEDTFSSFLDSLISGDDDFLLQEQQQLMVAPEMTMNASEPQCSYWDRTLLPTPLISDHEGPSTDK*
>evm-27.model.AmTr-v1.0-scaffold00068.49
MRPSSSVAAATASGRSGSRGNGGMTPCCSKVGMKRGPWTPEEDEVLVAYIAREGEGRWRTLPKRAGLLRCGKSCRLRWMNYLRPCVKRGHIAPDEEDLILRLHRLLGNRWSLIAGRIPGRTDNEVKNFWNTHLSKKLISQGINPRTHKPLLPSSPPGPLQNPNNNMKNVIPPVVRSPQISQNPKPPHASTHFSAPLSPHPPENPNPDGNCEGFLEESGSGSEVGFQYSYDDEFDHEVTTMATENVFEMGNPNSDGGGDNEYNSEDTFSSFLDSLISGDDDFLLQEQQQLMVAPEMTMNASEPQCSYWDRTLLPTPLISDHEGPSTDK*
>evm-27.model.AmTr-v1.0-scaffold00068.74
MRSPQSSVPAAAAAGRTSGRSSRGSGGPTPCCSKVGLKLGPWTPEEDEVLAAYIGSEGEGRWRTLPKHAGLLRCGKSCRLSWMNYLRPCVKRGRIGADEEDLILRLYRLLGNRWSLIAGRIPGRTDNEIKNYWNTHLSKKLISQGIDPRTHKPLLSSPPPDPLQIPNNKDVISPIIESSRIPQNPNPSTSFPLENPLPNPNSEGLEDEDGSGNDVGLQYSCEEEFGLETTPMRAKKGVKIGNPRINLGGEDEYY*
>evm-27.model.AmTr-v1.0-scaffold00076.56
MGRAPCCDKANVKKGPWSPDEDLKLKEYIEKNGTGGNWISLPQKAGLKRCGKSCRLRWLNYLRPNIKHGEFSDEEDRIICNLFASIGSRWSVIAAQLPGRTDNDIKNYWNTKLKKKLFGRPPTKNHHPFPSPLSSNPNSKPPFLSPPHQRPQPISYILNSSWISSSSSPSSSLVPDSVAVSESGALRATESYKSPWLGAFEGLTTSGCDQQVFFLRPGFGGMNASEKGGYSYPNGGFLSKKGDWYEDEQAVSFSDCSHQMEKAHFSNNNHAIINTKTMSDNSQQREYDMALGDVPLTGVDNPLFLQQQSAMDYSEYEGFTVWDGHYYHGISSSNVNLSLTNNPIMNYKSDQ*
>evm-27.model.AmTr-v1.0-scaffold00079.58
MACDSGSSGSKERSSSKYEEEGGDLRRGPWTLEEDTLLIHYIACHGEGRWNMLAKYSGLKRTGKSCRLRWLNYLKPDIKRGNLTPEEQLLILELHSKWGNRWSRIAQHLPGRTDNEIKNYWRTRVQRQARQLQCDANSARFRETITCSWMPKLQKRENSSSSIPFSHLNPSIPTQSPQETSQHIQPFLTHTNNPDQDQLSLEILRSSDSIMTTQFPSSEVQFNHEFFGRPISQPFLKNYCSDNYGTGSTSIMAKKSAPINNCTISEQFMAQNNWVVNVSDDLWSMDEMWQSVE*
>evm-27.model.AmTr-v1.0-scaffold00083.33
MGRPSSTYNKQKLRKGLWSPQEDEKLMKHITQFGIGCWSSVPKQAGLQRCGKSCRLRWINYLRPDLKRGSFSHQEENIIISLHAVLGNRWSQIAAQLPGRTDNEIKNLWNSCLKKKLIQQGIDPNTHKTLTTNDPSENQVLTKNQQNQKLQSISMTETSQLPINSFTNNPNPPSLSLSKKTISETPISISANCLNVNPHSVTDPYSNWVPLFHRDFVLSHQIQAEVREDSGFLPVTESNYCEKSTSMVIEDNFSGKLDKFVTPSGSWTCTKGIDQRCDNGRLTYSNSSSSSSNGGNKDFQSENMHFEGFKWPEYFELSFSENLNSWQKLQCSDDYSSLSEDQTDPKFDLFEQI*
>evm-27.model.AmTr-v1.0-scaffold00091.4
MGRQPCCDKVGLKKGPWTADEDKKLINFILTNGQCCWRAVPKLAGLLRCGKSCRLRWTNYLRPDLKRGLLSESEEQMVIDIHAYLGNRWSKIAAHLPGRTDNEIKNYWNTHIKKKLRKMGIDPVTHKPIASSSPATTEEKPADSLSKPEETPLNLALPETQEKAQSNKSELAEEETSINSGAPLVKPTFSDKSPEFFCTDEVPLIEPHEIMVPCASTSSCCSSSSMWNNEESPLHLPDIMWQMHGIEDLEEWDWNSDLCSISSNGGADPFGQYQRTLFQFDQML*
>evm-27.model.AmTr-v1.0-scaffold00096.31
MEGGEGFMKNQNQMMEMTPPISSYLCSGFSPKQAFDLPFYRDEFHENYINQNPDFCNQDQKPMPHFSNLYCSNNFHPNPSEPASPNDQDFFGHFDCGCQNSSFFSDNQNFQNYKLGYGNGVFACQPPSSSKEIKEERTIWENASESFGSSLGSTEEALLAKKPKEKSNQMHKRPNLVKGQWTLEEDRLLIHLVDQYGVRKWSQIAKMFKGRVGKQCRERWHNHLRPNIKKDTWTEEEEKLLVQAHLEIGNKWAEIARRLPGRTENAIKNHWNATKRRQLSRKKTRASETRQNRASSILQDYIKSLNQPSPSPSPSPSITNLKTEPAAMQAVNQFLGEFHTDRSMDFYHPLFSGLPPFPFMEEEGTQKLEAPPLELNNVEFEQGRKEMDLMELISQQNF*
>evm-27.model.AmTr-v1.0-scaffold00105.9
MLFGPRSWKKIAGFVPGRTQVQCRERWLNSLDPSLKLEEWTDGEDSKLKAAIAEHGYCWSKIASHVHPRTDSQCRRRWKVLFPEEVPVAQKARKLQKAALISNFVGREKERPAIGPDDFVPVSEENSPDSLVPVSEENMLLGASDGHVGTMNKTCTTPKLKKKRRQKGRASDDLVPVSEENVLLDPSDGHVGNMNQTCTTPKLIKKKKGENRASGDVAKRGVFKSRTKKNSLEDALITEGGGSQSNLCDSGNASRKASSRKSLNKKKRLVEDRNLTTQENFKSHKESKRRKGALSNEDTCLNMIHEIPPLNSFHEKKQKDKQIKSVSLPVNSPTKKKQKKKPVKLGHVSIRENRGATKSSMKPISLRKLKQAIREEAVTSIVSERSCVVERAAFQVTDS…
>evm-27.model.AmTr-v1.0-scaffold00109.47
MAGDRTKRNATIESSRNQVTAPALSDGSSETANNLRLNSHGRTSGPTRRSTKGGWTPEEDEILRKAVHYYNGKNWKKIAAFFTDRTDVQCLHRWQKVLNPDLVKGPWSKEEDDMIIELVRQHGAKKWSTIAQALPGRIGKQCRERWHNHLNPAISKEAWTQQEELALIRAHQQYGNKWAELAKFLPGRTDNAIKNHWNSSLKKKLASYVASGLLGQFPGFSHVDPTTLCVPSSSSTWNQPTTGDESLKDAVGVDDMSECSQGSVSVGFFQSEPCGLADTSVQAIHHASELLNISDEANKKDATEYLASPCSEDYYIPALPEAESEVPEEVDGHEDGYSVGDACGMNSIEVSKTTLLERDEELSGPLKTSNIKDSVLSQCTDYFRSPTTPQRNISSPDKH…
>evm-27.model.AmTr-v1.0-scaffold00111.43
MIDAGAMRKGPWMPEEDEILLEYVRHHGPRDWSAIRSKGLLPRTGKSCRLRWVNKLKPDLKTGCKFSPEEERIVIELQAKFGNKWARIATYLPGRTDNDVKNFWSTRQKRLARTLQVAAPLPPPPPPCKALRPLIGSSEPAAKAPVFEDFVTFQNPTVINTASSDQISLCRPNPLTPFSQVIPTPQLPDLVRENLPILKRKPSLHELRPKTELQIQEPPLDLHLLPANSNPIPFFAEENFTGLPGHEFRQEIRGDEDFLATPDGFFDDFPVDMFDLIEPLPPPTSPNW*
>evm-27.model.AmTr-v1.0-scaffold00119.82
MSEPNPYSQKIRNGFSEIGFQGDFMGSLSYPHQRTSNSHSNSNSNSESYSKSPKALGLFSSSSSGETQSKREMGFQVLSPAKQSKRKVLSFQSSMEDSERKGGTEDCYRDERESHEEEPMGNCGGKENEDRHSKLCARGHWRPAEDAKLKELVAQFGPQNWNVIAERLEGRSGKSCRLRWFNQLDPRINRRAFSEEEEERLLAAHRLYGNKWAMIARLFPGRTDNAVKNHWHVIMARKYREQSNAYRRRKSLPQQQQPTMQRKVETSNGRGASDSSILSNRDESASTCTDLSLNSSNSRAFPGFYSRFGTLQHQGEEEKNKALGNGTMEKSEGPTNGFYFSLPPPPQMVLLKQSDSEFLQTSSMVGESRRERDHQFVYGEINHKSEKMNLLFIDFLGVG…
>evm-27.model.AmTr-v1.0-scaffold00133.30
MGRPPCCDKSSVRKGPWTPEEDAKILAYISGHGTGNWTAVPKKAGLKRCGKSCRLRWTNYLRPDLKHDRFTPQEEDLIVSLHAAIGSRWSLIAAHLPGRTDNDIKNYWNTKLRKKLREMGIDPVTHRPISQILADYGNMGLTNPLKYHGRRHHHYRHTSLNPEPENKLTPNLGELHHFNQNTNNLPSTQEAAALPNNYNNHPWDLLAQIHAIKFASEASNCSSETPVIAENANPVTKISNEAATETETSQQVQDYPEYSSSNSGFTWSEFLLDDELCASQPNGDTELTPLLFEKEMKEEKDVLGPLHPIQMVDGVVGSPSISPSGRACDDSFVHGLLEGDRQSLLWEFPELFDNPLPWCNQ*
>evm-27.model.AmTr-v1.0-scaffold00139.15
MGRSPCCEKAHTNKGAWTKEEDQRLIAYIRAHGEGCWRSLPKAAGLLRCGKSCRLRWINYLRPDLKRGNFTEEEDELIIKLHSLLGNKWSLIAGRLPGRTDNEIKNYWNTHIKRKLLSRGVDPHTHRPLHEPYPENSESPRQASIGHIPQQSTSNSDKNVGGDRQRELAEEGHSSSGASEGEIPDLNLDLSISLPFPSMPSPTTIAGTTEEGTSGAALSEQQMGSVVCLCCHLSLQSSTDCRCRTLHSSQPVWFLSRPS*
>evm-27.model.AmTr-v1.0-scaffold00145.39
MACIEIRKGPWTEQEDLQLVCYVGLFGERRWDFIAKVSGLNRSGKSCRLRWVNYLRPDLKRGKITPQEECLILDLQSRWGNRWSRIARKLPGRTDNEIKNYWRTHMRKKAQERRNDPSPQSCSSCLTSDKEREGRMLEKEGTKLNKEEGGEEGKSLMEEIWKEIEDYEGEFKFSSSSSMESPLWEYSWDSLWKMETGEEESLAPMCDPHDRES*
>evm-27.model.AmTr-v1.0-scaffold00186.1
MENSGSVDDQKSSPRGHWRPGEDEKLRQLVEQYGPQNWNSIAEKLQGRSGKSCRLRWFNQLDPRINRRPFTPEEEERLLSAHRHHGNKWALIARLFPGRTDNAVKNHWHVIMARKHRERSRIVNKRRCNHLITHSDNSSNNTTTSQPYYRISTVFDPCNMTLSGLGIRDQFSNVRYALPSSTRATVGLLSPSFSTIGRPFPCTWGGFAAPSDQREFYSYDSEFYGNSSRREPCSYNFSGLSCRSGHEIQNPQGQLTYMFFGNESKEDDQEEVGSEAMKKKNTGFIDFLGVGLSN*
>evm-27.model.AmTr-v1.0-scaffold01267.1
MGGEIEERRRGPWMEEEDIKLAMSVKLIGERRWDHIAQVSGLKRSGKSCRLRWMNYLRPDLKQGRMTAQEECLVLQLHAQWGNKWSRIARRLPGRTDNEIKNYWRTHLRKEAQERCQATSPSSFQDPTSLLLSHSKDKEPPNAHMKDFAPDNSLSGSSSPSSESVTTFDDYFLYADRSLPCLQMDEKWIADPHDEAEFWNSSHGPSDYYTDSLWNLEEEDLKLEKCGANGRYF*
>Parent-BolC1t00140H-Name-BolC1t00140H
MGRAPCCDKTVVKKGPWSPEEDAMLKSYIEKHGTGNNWIALPHKIGIKRCGKSCRLRWLNYLRPNIKHGSFTDEEDYIICSLYITIGSRWSIIASQLPGRTDNDIKNYWNTRLKKKLLSKQGKAIHQQLSLRLEPETTSKRSSFSQNQILMFHDENAKPPLHQTLHNQMVDPSITSFAMEEKRMVPVLESFSWEQNKVWLDIDHDAASSSYHHHASPHLNSMTTSSSSICTNSPLQMSHYTINDNDHGDQEMFFMAGLENLQDELFDEIINNNTTEFEFRGTETLNNNCLGHEINSFIDCPLKDN*
>Parent-BolC1t00180H-Name-BolC1t00180H
MSGPSRKNMERIKGPWSPEEDDLLQSLVQKHGPRNWSLISKSIPGRSGKSCRLRWCNQLSPEVEHRAFTAEEDETIIRAHARFGNKWATISRLLNGRTDNAIKNHWNSTLKRKCSGFTSEGQSCDFGGNGGYDGNLGEEQPLKRTASGGGVSTGLYMSPGSPSGSDVSEQSSGAPHVFKPTARSGAVTEVTASTSGEDPPTYLSLSLPWNNRCETETVRVNEPTQVNENTVTDGGYTAELFPVRKEEEKGISGFGGEFMTVVQEMIRTEVRSYMADLQRGNVGGGGSSGGSGGGGGGSCMPQSVNSRRVGFREFIVNQIGIGKME*
>Parent-BolC1t00377H-Name-BolC1t00377H
MGRSPCCEKDHTNKGAWTKEEDDKLVSYIKSHGEGCWRSLPRSAGLLRCGKSCRLRWINYLRPDLKRGNFTLEEDDLIIKLHSLLGNKWSLIATRLPGRTDNEIKNYWNTHVKRKLLRGGIDPTTHRPINEAKAPCDSSETRETEDSLVKFLSFSRQLEKKESFGEERNDQKGLICKKERVEYSIVEEKCLDLNLELRISPPWQDQQHHDETKLWFGREKYMCTACRFGLGNGKKCSCDNVKCQVEYSSSSSSHSSSDISSSVIGYDFLGLKLNTSVLDFSTSEMN*
>Parent-BolC1t00503H-Name-BolC1t00503H
MDMSRGSNSFDNKKISCQRGHWRPIEDDHLRQLVEQYGPKNWNFIAQHLCGRSGKSCRLRWYNQLDPNITKKPFTEEDEERLLKAHRIQGNRWASIARLFPGRTDNAVKNHFHVIMARRKRESLSSTSTSTFNQSWHNMLSPSPSLTRLNRSQFGLRRYQKDKSHGNWPYTFVSTPRDDHQFGSSSISNIRKEVYPERRKLKELVDEHNNAFHTATPDQNKNSVEDGPSTGDDGGKKNVAFIDFLGVGLVS*
>Parent-BolC1t00614H-Name-BolC1t00614H
MKPEMKAPNVTEGVKHGRTCGPTRRSTKGQWTPEEDEVLCKAVERFQGKNWKKIAECVKDRTDVQCLHRWQKVLNPELVKGPWSKEEDNTIIALVEKYGPTKWSTISQHLPGRIGKQCRERWHNHLNPGINKNAWTQEEELTLIRAHQIYGNKWAELMKFLPGRSDNAIKNHWNSAVKKKLDSYYASGLLDQSQSSPLIALQNRSIASSSSLMHSSGDESNFRQGADAEESECSQASTVFSCSQSNNDLLDEVKPPNEEEFYIPELLSGLEQQVSNSPSHAESYCPSFEDVKIVVPEVRTTTATENHLQGVSNNVRQDLDLDCPQLLTNNMDGDENNEACQAIQDSVRLSYQPSLPNLDTSLHPQPQTLTTDVECCRVLFPYAMKDNGTSSVEQGQNMV…
>Parent-BolC1t01252H-Name-BolC1t01252H
MENYVDESGFAPLNQTIFARDQEHMKEEDFPFEVVDQSKPTSFLQDFHHLDHDNQFDHHHHHQYHGSTSSNPLFGIQTTSSCANNAPYQHCSSYQENMVDFYETKPQLMNHHFQAAENPYLTRNHHQEINLVDDNDHMNLEQNNMMMMRMIPFDYPPTETINKPMNFVMPDEVSCVSADNNSYRAMSFNKTKPFLTRKLSSSSSSSSWKGKKKTTLVKGQWTAEEDRILIQLVEKYGLRKWSHIAQVLPGRIGKQCRERWHNHLRPDIKKETWSEEEDRVLIEFHKEIGNKWAEIAKRLPGRTENSIKNHWNATKRRQFSKRKCRSKYPRPSLLQDYIKSLDVGVLSSSSVPARGRRKESSKKKDVVAVEEKKKEKEKEDKFYGQDRIVPECVFTDDFG…
>Parent-BolC1t01331H-Name-BolC1t01331H
MRNMVKGGAWKNTEDEVLKAAMMKYGKNQWGRISSLSVRKSAKQCKARWNEWLDPSIKKTEWTVEEDEKLLHLAKILPTQWRTIAPAVGRTPSQCLERYEKLLDASSCGKGYEAGWKLRPGEIDPNPESKPARPDPVDMEDDEMEMLSEARARLANTRGKKAKRKAREKQIQEARSLASLQKRRELIAAGIDDGKHRNRKGKGIDYSAEIAFEKRAPAGFYDTADEDRHADDH*
>Parent-BolC1t01339H-Name-BolC1t01339H
MDREIMYDSDDDDIGEDLDDLRRACIVSDSDSNSGGVLQSDSENEDDFEMLRSVKTQLASSPDHPMGLSSLPSDSDSQDDFEMLRSLKRQLALPMDQEDEDDETLFAICKRFSSYENSGVEGTLMNESSPKQVHASCNEPSSEILSRSNTCESFSEDLEASVEPPLTLASASSSTFPESAQAFVDAIRKNRSYQKFLRSKLGEIEATIEKNEKLQKDVKIIDGFAVSCKRRMKQHAFSQGKDPRFELISIRRPRTHDSSEGTGEKTSPLTLGPLENPCVASYRMALEEYPVSVCRTNWSAKENEDLAKGLRQQLQETLIREATERSSDLEGCSDDIDSILESVSNLEITPEMIRQFLPKVNWDQLDIKNRSAAECEARWMSSEDPLINQGPWTAAEDDY…
>Parent-BolC1t01490H-Name-BolC1t01490H
MGRSPCCEKTGLKKGPWTSEEDQKLVDYIQQHGYGNWRTLPKNAGLQRCGKSCRLRWTNYLRPDIKRGRFSLEEEETIIHLHSFLGNKWSAIAARLPGRTDNEIKNFWNTHIRKKLLRMGIDPVTHSPRLDLLDISSILASSLYNSSSHHVNMSRLMMDAHRQQQQHPLVNPEILKLATSLFSQNQTQTQNHNQNLNFVVDHDTNTHEHHSVYHQDVNQAGVNQYQTGHQDYQPCMPPFPNEAQFNDMGHQFNGFGEQALASTSNTSVQDCNIPSFNNFANSSFVLDPSYSDQSFSFANSVLNTPSSSPTTLNSSSTTYINSSSCNTEDEMESYCSNLVKFDISDFLDVNDFLI*
>Parent-BolC1t01636H-Name-BolC1t01636H
MGRQPCCDKLVVKKGPWTAEEDKKLINFILTNGHCCWRALPKLAGLRRCGKSCRLRWTNYLRPDLKRGLLSHDEEQLVIDLHAHLGNKWSKIASRLPGRTDNEIKNHWNTHIKKKLVKMGIDPMTHQPLNQEPNNTNNPQSLSSTSDDISMKPRSGSTKETNGTLTEDESSSTVTGQNNSTDNENHLLSNIYNDEELFSHLWSDETTTAEAPWSDSNDGFGGTLYHHDNNMSGAGADFPIWSPEGINGNDWTFLDYCQDFGVHDFGF*
>Parent-BolC1t02035H-Name-BolC1t02035H
MAKTKSGEMLKERQRKGFWSPEEDEKLRRFILSHGHSCWTTVPIKAGLQRNGKSCRLRWINYLRPGLKRDMISAEEEEIILTFHSSLGNKWSKIAQYLPGRTDNEIKNYWHSHLKKRWLKPPSMSSSSESRVSCGERNPQTLVSNHVISFQGLPDKTSSSPSEESNNNYLCSSGPEIPRLFFSEWFSSSDLTDSNHNHAPSIEGTISDYQESGDVDRFHYNNMMMNNSNWTLEDIVFGSKCQKQEHKVDREGLDCNSSDILFSSSIMM*
>Parent-BolC1t02403H-Name-BolC1t02403H
MGRLPCCDKNGVKKGPWTPEEDQKLIDYIRLHGPGNWRILPKNAGLQRCGKSCRLRWTNYLRPDIKRGRFSFEEEETIIQLHSVMGNKWSAIAARLPGRTDNEIKNHWNTHIRKRLVRSGIDPVTHSPRLGLLDLSSLLAAIFNQPNFSSVATNASSLFNPDVLRLASLLLPPQQPLQNPNTLYESNLDQNLQTPNTSVSSQDTQPQAECTAPTKDETSYFEPMNARLELKVKGGSKKTTTERASKMMSKDCQLMGLTWLLARNKTAYIPTVSAVLRAIMYSPHPPHLNKCSPDQENMPLAVDSLQFQRSLAASSRFSVFPVLPLILCIFLFL*
>Parent-BolC1t02968H-Name-BolC1t02968H
MEEAGAMTFSTVSTGYQLYFPFLYINDLSFFLVSTILLDSMADRAKGPWSQEEDEQLRRMVEHYGPRNWLEVSKSVPGRSGKSCRLRWCNQLSPVVEHRPFSSEEDKTIVSARATFGNKWATIARLLNGRTDNAVKNHWNSTLKRKYLGGGGDGNLIVMTTEDQDRRKKRRSVRSESATPVDTGLYMSPESPTGIPPPPSPPSPVDAQLLKPMAMPSPAEMSSVEEDPTAFLSLSLSLPGADVRQELKPHNSLLFPRFGSQMKINVEERGEALVGHKAEFLTVVQEMIKVEVRSYMAEMQKKIAVVAVVNSSSEVSMMPATAVSGIVG*
>Parent-BolC1t03882H-Name-BolC1t03882H
MSLWGVMGAGWGIVEEGWRKGPWTAEEDRLLIDYVRLHGEGRWNSVARLAGLKRNGKSCRLRWVNYLRPDLKRGQITPHEETIILELHAKWGNRWSTIARSLPGRTDNEIKNYWRTHFKKKTKSPTNNAEKTKNRIFKRQQFQQQRQMEYQQEQQLLQLNQIDMKKIMSFLEDENNHNNGDSNFSTSSSGSSGEGGAFYVPHPITHSSTSSGYESNGNGFFPVVSVPLPEANVHEVYGIWDGLWNLDLEGQGSFNDGACVPRKPCFQNLGVPFC*
>Parent-BolC1t04022H-Name-BolC1t04022H
MGRAPCCEKMGLNRGPWTPEEDQILVSFIHQHGHSNWRALPKQAGLLRCGKSCRLRWMNYLKPDIKRGNFTQAEEDAIISLHQILGNRWSAIAAKLPGRTDNEIKNVWHTHLKKRLEDNQPAKPKTSNKKKSTKPKSQSVPAKSKSTKTESELASSSNPSFESLFSASLSASDEVSSETLTSHEDHSKEAQMDNKLREMITTTDQDSFSFINFGEDIDESFWNETLYSQDEENHTSNLDEMQQEFQHLRSVGNEMIFDSEMDFWFDVLPRSGGEQDLLAGL*
>Parent-BolC1t05020H-Name-BolC1t05020H
MGHHSCCNKQKVKRGLWSPEEDEKLINYINTYGHGCWSSVPKHAGIYIGFVCLQRCGKSCRLRWINYLRPDLKRGSFSPQEAALIIELHSILGNRLWAQIAKHLPGRTDNEVKNFWNSSIKKKLMSHHYHHHHGHHHHHTSSMASLLTNLPYHNVFNGTVCDDEGSRFMSSIIANTNPNFITPNHLPLPSHVMTPLMFPTSREGDVKYLTTTNTNRSHQDNNLSTNLDIFSATPFINNHHHHHDNDPQWPSLPDLPASTISTFHDSLQDYDDGDKLNVFVTPHNDNGDPRNFPLVSTKLLCGQVLEGKAISQDHCLLLPTTYDLQMHGDYRRVDSYINHMIIPSSSSSSSPISCGQYVIT*
>Parent-BolC1t05098H-Name-BolC1t05098H
MTSSGGKKQVVKKMIPCCMKMGMKRGPWTAEEDEILVSFIKKEGEGRWRSLPKRAGLLRCGKSCRLRWMNYLRPSVKRGGITPDEEDLILRLHRLLGNRWSLIAGRIPGRTDNEIKNYWNTHLRKKLLSEGIDPRTHKPLDANNAHHKPGEEVSGGQNLLEPNSSSHTDDTTVNSGNEATKITFSVFGGEDNEDFGFCYDDKFSSFLNALINDDPFDSNIPLSQPLRTQDCTGAIAGTSSSLEHGQRLEDI*
>Parent-BolC1t05177H-Name-BolC1t05177H
MGKGKAPCSDHSQILKRGPWSDEESEILKAFILKNGHRNWRSIPKLAGLMRCGKSCRLRWVNYLRPGLKRGNFTKEEEDTIIHLHQTLGNKWAKIASHLGRTDNEIKNVWNTHLKKRLIKRNSSASSDVTNQAPSVSRSSSSSSSSVSNNVIKSEKLNQEEELEQILVEDMASGFEVNAPQSLESLFEDRKVPPPITKPDSLEIRGKSDDELCRQMVEPGLDDYNEWLNYFDNQTF*
>Parent-BolC1t05183H-Name-BolC1t05183H
MRGKWEMKRDEMGHRCCGKHKVNRGLWSPEEDEKLLRYITTHGHPSWSSVPKLAGLERCGKSCRLRWINYLRPDLKRGSFTAEEEQTIIDVHRILGNKWAQIAKHLPGRTDNEVKNFWNSCIKKKLLSQGLDPSTHNLMPSHKRSATSSNNNIPKPSKMKSIMTNPTFDLSTTAFSITNLNPHTSTKPNKVKSPIRTPLPSQTIIPINNTMSSLLDYENMIPSWSDVDGVAPIHEEAPMFSSEKAVVGVDDDYFNMDILFNTPSTTTFDHDFASIFSSAMSIDFNPMDDLGWTF*
>Parent-BolC1t05314H-Name-BolC1t05314H
MSYTMVTDESDDAMYSSIYNESPSAADNIGSGCTSRGKGSVLKKGPWTSTEDGILIDYVKRHGEGNWNTVQKHTSLARCGKSCRLRWANHLRPNLKKGAFSKEEEQLIVEMHARMGNKWAQMAEHLPGRTDNEIKNYWNTRIKRRQRAGLPLYPPGTHVEDLHWSQEYHPSTSNVTGVDRRRHQDILQLANSKANVLFDDLNFANVLFEDLNFATSLLPVASHISDMFSCNMLGTGASSSSRYESYTPPILPSPKQLGGSGSLFNIRQEFQSPQKNPRSCSISDHPMYGNHHQSDVMIQDSHHTFTDGMVPTSKPLFGAVKLELPSFQYSEASGFDQWKTTTPSPPQSDLLDSVDTYIQSPPPLEIDEPDCFSSCDTGLLDMLLHEAKIKASAKHSFSS…
>Parent-BolC1t05455H-Name-BolC1t05455H
FRIKFRFLTFPSSSWRIRASISMSCDLNPPASPPDEEVKMEDECVENKQPRAAASCSSVSEGSGGSSSFLKSPPAVASPPTASPTHRRTSGPIRRAKGGWTPEEDETLRQAVCKFNGKSWKKIAEFFPDRTEVQCLHRWQKVLNPDLIKGPWTQQEDEKIIELVEKYGPAKWSIISDSLPGRIGKQCRERWHNHLNPGINKDAWTPEEELALMNAHRVHGNKWAEIAKVLPGRTDNSIKNHWNSSLRKKSEFLLANGSLPPAAATNGVPSCFQRRVSVSVAQTSCGTTQMNKPGEEGKDQLNSEVAAASPMAGFEEYVRSSQLPKPEPSPENGCHLNNKKPQPEDHHMASEADKQRMYGYECGCSPSASSPVIFFTPPPPSREEYSSNGSAPRSPESFL…
>Parent-BolC1t05470H-Name-BolC1t05470H
MEGEMWRRSGIGEMAVAGGRRDDGVAMFVGEGTSGRRRKKRIKGTWSREEDVMLSELVEKFGPRNWSSMARSIPGRSGKSCRLRWCNQLDPSLKRNPFTEVEDEAIITAHAIHGNKWSIIAKLLPGRTDNAIKNHWNATLRRRCTDFETPTTNTPTGNLLLQDSRLDRTMNTFASSEETLSSGGGGGGGGHVTTPLVSSDGKEATSMNISEEQPSDKANEEDISRQVCNDPPTLFRPVAKLSSFNPHNHMEGSSTPHTLNQNKFQSCKQDTAMLRLVEGAYSERFVPQKCGSGCCSVSQKDSLLGPEFVDYLDPPTFPSYELAAIATDISSLAWLRSGLESSSVRAMEEAAGRLRPQGTRGHRDHCLVSEQGKSRTNVLST*
>Parent-BolC1t05609H-Name-BolC1t05609H
MDERGRSLKNNNMEEDMDLKRGPWTAEEDCKLINYIATNGEGRWNSLSRCAGLQRTGKSCRLRWLNYLRPDVRRGNITLEEQLLILELHSRWGNRWSKIAQYLPGRTDNEIKNYWRTRVQKHAKQLKCDVNSQQFKDTMKYLWMPRLVERIQSASASAAALTNATTTGSAATSSCITTSNNQFMTYDYNNNSMGQQFGVMNNNDYITPENSSVALSPVSDLTDYYNAPNPNPEYHSGQVGNSYYPDQNLVGPQMLPDNYFDYSRLLDEDVPAMQEQSNLNWFENINGAASSSDSLWDIGESYEDFWFLQQQQQFNNNGNF*
>Parent-BolC1t05861H-Name-BolC1t05861H
MGRSPCCDESGLKKGPWTPEEDQKLINHIRKHGHGSWRALPKQAGLNRCGKSCRLRWTNYLRPDIKRGNFTAEEDQTIINLHSLLGNKWSSIAGHLPGRTDNEIKNYWNTHIRKKLLQMGIDPVTHRPRTDHLNVLAALPQLLAAANFNNLLTLNQNIQLDATSVAKAQLLHSMIQVLNINNHTSSSSFNIHHTNNNNFGQSSFLENRPNISENLYDPTESLSHIDHQPLGSFSSLHGLFPHQNDQDMIPPLISASSDESKQTQMMIKNKEILKHSDHTSNPSSTSTFTQDHQPWCDIIDDEASDSFWKEIIEQTCSEPWPFRE*
>Parent-BolC1t05930H-Name-BolC1t05930H
MGRSPCCDKAGLKKGPWTPEEDQKLLAYIEEHGHGSWRSLPEKAGLQRCGKSCRLRWTNYLRPDIKRGKFTVQEEQTIIQLHALLGNRWSAIATHLAKRTDNEIKNYWNTHLKKRLVKMGIDPVTHKHKNETLMSSTGQSKSAAATLSHMAQWESARLEAEARLARESKLLHLQHYQNNKAAAPNHCLSHKASSTNWTKPNQGNGEQQLESPTSTVTFSENHHLMIMPSRENNSVPNVTEFALSSSTSSDVKDSDHDWMRQINCPTEGVEEGFTSLLLLGDSGDRSLSTGKKDEETVAGAVEVNESDYSYYEDNKNYWNSILNLVDSTPSDSSTMF*
>Parent-BolC2t06399H-Name-BolC2t06399H
MGRSPSSDDSGLKKGPWTPEEDEKLVNYVQKHGHSSWRALPKLAGLNRCGKSCRLRWTNYLRPDIKRGKFSPDEEQTILNLHAVLGNKWSTIANHLPGRTDNEIKNFWNTHLKKKLIQMGIDPMTHRPRTDIFSSLSQLMSLSSNLRGFVDMQQQFPNGQDQTILKIQTEMAKLQLFQYLLQPPTMNNNINNPNEFDILSLLNTIASFKDTTSNNLDLGSYLQDFNNLPSLKTLNSNIGPSSVFPQIPEDNHFKFCNERENLPVSPVWLSDPSNSNQNMLPSLAPSSAVSDDMIRNQYVIDHVNSNITSSSQESGASASAAWPDHLLDDSIFSDIIP*
>Parent-BolC2t06523H-Name-BolC2t06523H
MMRKPEVANVVTHQVKKMKKGLWSPEEDSKLMQYMITNGQGCWSDVAKNAGLQRCGKSCRLRWINYLRPDLKRGAFSPQEEELIIRFHSILGNRWSQIAARLPGRTDNEIKNFWNSTIKKRLKKMSDTSNLVNNSSSSPNASDSSSNSTTSLEFKDIIGSFMSFQEQGFVNPSLTNMPTNNNPFPAPQLLSHPYNDDFTPYIDSFCGVNTGVQGELYFPPLECEGDRYKADITNHLDDDMNTNGAGNVPEGVRMEEYWDLDQLMNTEAPSFYFNFKQSI*
>Parent-BolC2t06611H-Name-BolC2t06611H
MASTAGESSPNLQCLHGHEGLLRCGKSCRLRWINYLRPDLKRGGFTDAEEDRIMELHSQLGNRWSKIPSHFSGRTDNEIKNHWNTKIKKKMKHLGLNPATHEPMDNITNQPESMQITKPNMCSTIKEREETKGQPKDDVIIETKKTSIISNNDELLLAKNCKTLYAEEVDIGPLFKMQGNETSVSSLSSLYSNISRSEYSSYLAEDSISLEQMGFDRYDGSFGTMGPLHQS*
>Parent-BolC2t06661H-Name-BolC2t06661H
MRKKVSSSGEEGNNEYKKGLWTVEEDKILMDYVKAHGKGHWNRIAKKTGLKRCGKSCRLRWMNYLSPNVKRGNFTEQEEDLIIRLHKLLGNRWSLIAKRVPGRTDNQVKNYWNTHLSKKLGNKDPKTKPSNGDIVHQISLTNPTETLEETNISNINDNSEIQEDRQGSNYLSSHWVHDDEFELSSLTNMMDFIDGHCF*
>Parent-BolC2t06697H-Name-BolC2t06697H
MVERGTYFSSRENRGFISFSCCLSFSNRSTYHPSSLIYASLVNIPTTERKMGRSPCWDKMGLKKGPWTSEEDQKLLAYIDEHGYGSWRSLPEKAGLHRCGKSCRLRWTNYLRPDIKRGKFNLQEEQTIIQLHALLGNRWSAIATHLPKRTDNEIKNYWNTHLKKRLVKMGIDPVTHKPKNATPLSSLGGISKNAATLSHMAQWESARLEAEARLARESKLLHYQTKVSSSHHDHLNIISSGKQNTYQQKQKQLESPTSTVSFSETKTEFVGSSSTCLNMIKEAENDWISSTIQEFEGVKEGLTGLLLGGDSIGRSFSADKNETAGESSSGGGDCNNYYEDNKSYLDSIFSFVDPSPSDSTPMF*
>Parent-BolC2t06842H-Name-BolC2t06842H
MNPNLLEKDQTSNETIHGSRRFKEANNFRSSPKSHTNFSLARNHPLNKTFPVLKSEDEHESENGWKRRGQSGIKAKVCSRGHWRPTEDAKLKELVAQFGPQNWNVIAKHLLGRSGKSCRLRWFNQLDPRINKTAFTEEEELRLLAVHRAYGNKWALISRLFPGRTDNAVKNHWHVIMARRTRESQRQRHQPPQAPSGNAEMAVSSSYNHGDEFFGTVVNGTFVNEEDDEAGDDDGSAVSTCTTELSLTPPSSTHQLRFFNYDNTLAPGNNLYGQCVQRAEVNGKYSKKLDHQNHHTITVSERKVEVKMKSGHCFFDFLGVGAS*
>Parent-BolC2t07219H-Name-BolC2t07219H
MGRAPCCDKTKVKRGPWSPEEDSKLRGYIEKYGNGGNWISFPLKAGLRRCGKSCRLRWLNYLRPNIKHGDFSEEEDMIIFSLFAAIGSRWSIIAAHLPGRTDNDIKNYWNTKLRKKLMSSSSSSHSSSAMTSPFLNPNSQDVKRPSTTISPSSYNPYFENPTKALISNIDGFEADNHQIFPFVNPNYPQDISLSESSNNNISGTSGFSLNHNMCGHYSNHNNFSSDVSGNRSEIIMKQEEIMMLMMIDNHIDQRTKGYDGDFTQGYYSNYINGHGDLKQMISGTGTNSNINMGGSGSESASSSSSISNLAENKSSGSLLQHKCLPYFYS*
>Parent-BolC2t07318H-Name-BolC2t07318H
MKNVQAEYRKGPWTEQEDILLVNFVHMFGDRRWDFVAKVSGLNRTGKSCRLRWVNYLHPGLKRGKMTPEEERLVLELHAKWGNRWSKIARKLPGRTDNEIKNYWRTHMRKIAQEKKRPMSPTSSSSNFCSSSMTTATTQDTGGSKGKMNQECEDGYYSMDDIWREIDQSGESITKPVKGMYYSEQSCYLNFPPLASPAWESSLESIWNMDADESKMSSFAIDQFPLSFEHGSSWSSLV*
>Parent-BolC2t07416H-Name-BolC2t07416H
MEHRRLVHGAAPPLTAVERFLYGQKNDTLCPKKQDCSRDRHPPIMKKRKAIETKNDNKENHTCGPRKDKYLVANGRISIGDMVVKDATRDYQNPTKKRPCKNIIKGQWTAEEDRKLIRLVRQLGERKWAMISQKLEGRAGKQCRERWHNHLRPDIKKDGWSEEEERVLVEAHKRIGNKWAEIAKLIPGRTENSIKNHWNATKRRQNSKRKQKRRQENADNYDSDLPPAAKRPCILQDYIKSVYNNVENKASDDNKNEISISVLSTPNLDQTYSDGDSTSSVLGDPYDEELVYLQNIFANHPVSLDNIGLNQTSDEVNMIKNPSSHKSVWTHHQDQAMVAVPENKPHLASDIYLSYLLNGTASSSYSNPHFPSSSSSTSSTTVEKGGYSEFLVPHANSTG…
>Parent-BolC2t07529H-Name-BolC2t07529H
MGRAPCCDKANVKKGPWSPEEDVKLKDYIDKYGTGGNWIALPQKTGLKRCGKSCRLRWLNYLRPNIKHGGFSEEEDSIILNLYISIGSRWSIIAAQLPGRTDNDIKNYWNTKLKKKLLGRQKQMNRQDSITHSNENNISNNNNNNKSPQNLSNSALERLQLHMQLQNLQSPFFSFYNNPILWPKLHPLLQTTPDQNSKLASLETLHPLGVNFVHQKSHINLAEISNGASPIYSDNVEQALNPANEFQPNFGFSQDLQLDNHNMDLMNRSSGSKEWFQVGNEFGPTNDSSWWSEEVELERKTMSSISWGSASVLDQTTEGVDILQDYAQMSYHSV*
>Parent-BolC2t07665H-Name-BolC2t07665H
MGRIPCCEKENVKRGQWTPEEDNKLASYIAQHGTRNWRLIPKNAGLQRCGKSCRLRWTNYLRPDLKHGQFSDAEEHIIVKFHSVLGNRWSLIAAQLPGRTDNDVKNYWNTKLKKKLSGMGIDPVTHKPFSHLMAEITTTLNPPQVSHLAEAALGCFKDEMLHLLTKKRVDLNQINFSSPNLNHNNPNNFNQTVDNAAGKMKLDNDGNGIMKLWDMGNGFSYGSPSSSFGNDEKNEGSASPAVAAWRGHGGIRTSVAETAAAEEEERRKLKGEVMEQEEIGSEGGRGDGMMMRRRQHDQHQQHAFNVDNDLWDLQADDLINHMV*
>Parent-BolC2t08085H-Name-BolC2t08085H
MEKREEERKTHVKRGLWKPEEDMILRSYIDTHGEGNWADISRRSGLKRGGKSCRLRWKNYLRPNIKRGGMTPQEQDLIIRMHKLLGNRWSLIAGRLPGRTDNEVKNYWNTHLNKKSSSRKQNATESVEASPWVDKPVMSTEVRGSHGGGGGGGEGEEDTTTTWMEETNFFARIESPLPLTAHNPDTLLFDPSFAFTDCFPLL*
>Parent-BolC2t08331H-Name-BolC2t08331H
MEGSPKGLRKGAWTAEEDSLLRQCIDKYGEGKWHQVPLRAGLNRCRKSCRLRWLNYLKPSIKKGKLSSDEVDLLLRLHKLLGNRWSLIAGRLPGRTANDVKNYWNTHLSKKHEPGCNTKMRKRNIPCSSTQPAQKNEVLKPRPRSFTVNNGCSHFNGQPKVDVIPLFLGVNNTNNVCENSITYKNDAEKYELVNNLMDGENMWWKSLLEESQEPGAIVPESTETEKLATSAFDVEQLWNLLDGETVEPD*
>Parent-BolC2t08544H-Name-BolC2t08544H
MENSMKKKTFTESEEVELRRGPWTLEEDTLLTNYIIQSSEGRWNLVAKCAGLKRTGKSCRLRWLNYLKPDIRRGNLSPQEQLLILDLHSKWGNRWSKIAQYLPGRTDNEIKNYWRTRVQKQARQLNIESNSDKFFDAVRSFWVPRLIEKMEQKPSNTYCCPQNNNNNNNSLLPPSQSYDSMSKQTYTDISGKNLGISNTDGSASSSTSMPDLMTVPHFMDHNTIIDSSMCYHEGNGQELGGYIPGMEEYYMRNSDISTDCHVAEAYEDVTQDPMWNVDDIWQFRG*
>Parent-BolC2t08670H-Name-BolC2t08670H
MNPNLLEKDQTSNETIHGSRRFKEANNFCLARNHPLNKTFLKSEDEHEGENGWKRRGQSGMKAKVCSRGHWRPTEDAKLKELVAQFGPQNWNAVINVASLTSGKSCRLRWFNQLDPRINKTAFTEEEELRLLAVHRAYGNKWALISRLFPGRTDNAVKNHWHVIMARRTRKSQRQRHQPPQAPSGNAEMAVSSSYNHGDEFFGTVVNGTFVNEEDDDADDGDASAVSTCTTELSLTPPSSAHQLGFFNYDNTLASGNNLCN*
>Parent-BolC2t09151H-Name-BolC2t09151H
MCSRGHWRPAEDEKLKDLVEQYGPHNWNAIALKLPGRSGKSCRLRWFNQLDPRINRNPFTEEEEERLLAAHRIHGNRWSIIARLFPGRTDNAVKNHWHVIMARRTRQTSKPRILTSTTSSLLATDQIMMASGDRKRILGDGIGYAYQFSHINHLQFLEEFFTQKIAFNTKDAMVANQSKKPVEFYNFLQVDMDSNKSENIDQDSDQSNPHDSDNKKESRVPFFDFLSVKNSTS*
>Parent-BolC2t09189H-Name-BolC2t09189H
MVRTPCCRAEGLKKGAWTQEEDHKLIAYVQLHGEGGWRTLPDKAGLRRCGKSCRLRWANYLRPDIKRGEFSEEEQDSIIRLHAIHGNKWSAIARRLPGRTDNEIKNHWNTHIKKRLVKKGIDPLTHKSLNGKSSDHTETPPDKSSVHQDDDDQKSNKNNALGSLSARFLNRVANRFGKRINHSVLSDIINGSGAPFTSHTTPTTSASECEKSSSSFSTPNSSNLLINENMVLDATSLSSSTFSSDTSDPSVYDHIFDDLEDMTTFSSRFLNDVVSHDDVDFLMLDESCLENTSFMRELTRILQEDYV*
>Parent-BolC2t09218H-Name-BolC2t09218H
MGRTTWFDVDGIKRGEWTAEEDRMLVAYINKYGVRDWGALPKRAGLHRCGKSCRLRWLNYLKPGIKKGKFTPQEEDDIIKFHSLLGNRWAAIAKQMPNRTDNDIKNHWNSCLKKRLRRSGIDPMTHEPIKATSSSTRSSPAQRHSSSTTSFSLSSTGSVRLLNKLAAGISSRKLALDRIRTVMISSEPREVDEEEKMMISSRKDEEKVIGCFMEIDKNLITTMSLDELACDSSYYYYDDWLRGCFQ*
>Parent-BolC2t09238H-Name-BolC2t09238H
MGRPPCCGKMEVKKGPWTPEEDIILVSYIQQHGPGNWRSVPLNTGLLRCSKSCRLRWTNYLRPGIKRGNFTQPEEKTIIRLQALLGNRWAAIASYLPQRTDNDIKNYWNIHLKKKLELKVQNGITNEDNTDMTEIPSCNIHNNSCNNNNNKRVVNKGQWEKKLQTDINMAKQALLQALSLDQPSSSIPPDPDSSKTHHSATSTYASSTDNIFKLLQNWTSSSSSIPNTSSHSMNRGLSTGEVGVLDHQSLFSSHSESGSVDGKLNLMTETSMFKDGSEPNGDIEATTDATTDDHGSLSLIEQWLFDEQGICQCVGNQEDLIEVSFEGIDNDNNDQDLF*
>Parent-BolC2t09818H-Name-BolC2t09818H
MAESKHLIRSKSDISAQVTPPTCAIDSQEYVLLLNLLSSSVRISGPTRRSTKGGWTPEQDKLLMNGVWRYKGKNWKKIAESVPGRKDKRKTGVQCQHRWLKVLNPNLNKGPWRKEEDDLLSELVNVFIENDKPKWSKISKQLPGRIGKQCRERYTPWTREEELILVQAQRDQGNKWAEIAKLLPGRTENNVKNHWNCSLKRRSEHLVTSSPLSGYGPCGYESSFFNQSNMMEIKKAAKSPQRDSLELTLEPMNWRNTSSSTNSLKGDEESTISSSLESDWLRRNSKVEISITPSSDDHHHKNVWLTPQLTTPSCVKVPLSPETPQSSSAGQEVREIIGRWKMAASTFENTPSIISRRRSPASRRKQENDSPFQRSPRTLLSSEEEHSVSNSSSTSSLLM…
>Parent-BolC2t11184H-Name-BolC2t11184H
MEETTKKTTKKNKFVINEEDDSKKKERHFVTWSQQEDDILRQQITLNGTQNWAIIASKFTDKSTRQCRRRWYTYLNSDFKRGGWTPEEDTLLCEAQRLFGNRWTEIAKVVSGRTDNAVKNRFTTLCKKRAKYEAMAKENSIACSVNSNNKRVLFPDGVTTPCKVESESPIAKKTRRSHIPNLKEISSYGDRSHIKVHSGVNQQVRPPFSVPPHNAASGDSTEEHQTGSVKDVEGKHKGNQEAFLKKDDPKVTNLMQQAELLSSLAHKVNSDNTEQSMENAWKVLQNFLNKSKENDIFRYGLPEMDFQLEEEFKDLVEDLRSSNEASQASYRQPDLHDSPASSENSSGSTVMPHLSGDKTQQQPMSDTQTISQKQSVVEVLQDQGIVSDATVEQEGLLST…
>Parent-BolC2t11509H-Name-BolC2t11509H
MEFQSVIKMHYPYLASVIFDDNFSLKDVHPSLTDDASCVQNVHHKPFHAKLDKSHVPSIINPDLCHKNLTLNISNTTFDHIPNLNISPRHYDMQPHIFDTVSKDIYNGITPSPCTEAFEAYLRGISNDQDLFDMACNTSSQHVEPNDVPNISHVPRDNTMWENNQNQGIIFGTESIFNLAMVDSYLYGAPKPIGILGANEDTIMNQRHNNQIMIKVDQIKKSKRFQMRRGSKLTRKASIIKGQWTSDEDRLLMQLVVLHGTKRWSQIAKMLQGRVGKQCRERWHNHLRPDIKKDGWSEEEDRILIEAHKEIGNRWAEIARKLPGRTENTIKNHWNATKRKQHSRKSKGKDEVSLALGSNTLQNYIRSVTYNDDTLMTATSNSNGNNGRRNVRGKGKNVI…
>Parent-BolC2t11564H-Name-BolC2t11564H
MVRPPCCDKEGVKKGPWTPEEDIILVTYIQEHGPGNWRAVPTNTGLLRCSKSCRLRWTNYLRPGIKRGNFTEHEEKMIVHLQALLGNRWAAIASYLPQRTDNDIKNYWNTHLKKKLNKANQVSHQEHDQSRDRSSLSSSPSSSSANSNSNINIARGQWERRLQTDIHLAKKALSEALSPAVAPINTATTSSSAESRLTTSSASGFLWTQETSTTYASSTENIAKLLKGWVKKSPTQNSADQMVSPDSETKEVIKSNVEKDCAGAFQSFSGFDHLKDRDSAGVSPDHETKPDITGYSNQSQWSLFEKWLFEDSGGQVGDILLDENPNFF*
>Parent-BolC2t11655H-Name-BolC2t11655H
MLDWGVDQVHQPNHDHDPYQKQQKQLQGCRKGPWTPEEDKLLTEYVTSKGEGKWSSVAKCAGLNRSGKSCRLRWVNYLRPGLKRGQITPQEEGIILELHSLWGNKWSTIARYLPGRTDNEIKNYWRTHYKKKDKSFSKQDKYKRSRKQLGMQPQPQNQRSQMVSQNHMNHDNEQNIASSFSYPTSVIHDQFHMPQSVTATSSDHSMIDEGNLWGSLWSLNDEDRPHRFGGGWEQRTAADISEKFNGDRIEAPPCGSGEYNYNGFYTGGYIF*
>Parent-BolC2t11719H-Name-BolC2t11719H
MVIEERDQEKGYMDVSCFQEYPFDLHCRGAFNGFGENNAVELSNKRSILKESDEFKKKKKKKQRGSSRVCSRGHWRVSEDSQLMELVSACGPQNWNHIAEKMQGRRTGKSCRLRWFNQLDPRINKRAFSVEEEERLLAAHRAFGNKWAMIAKLFNRRTDNALKNHWHVLMARKLRQQSTSYLRRINESSYNPTSDHKTFTLPHGLCIVDDEDMNLEKKSWKTLKEEYTTNLKAQYLQEEYCSLRMPMQGPHHHSPTFPADSLALTLHVSIQEPSLSPSLSSSSCAEHRVVARYFETTKPPAFIDFLGVGHQSPNKT*
>Parent-BolC2t11793H-Name-BolC2t11793H
MDLNGEGSWRSLPKKAGLLRCGKSCRLRWINYLRMNLKRGNITAEEEDTIFKLHSLIGNSWSLIAKQLPGRTDNEIKNYWNSHLSRKIYSYGVNNDNNTKKKKGRTSRSSMKKHKQMVMALQCLPQSKDLDSENTDIGHINGNFEGESLEPYEWLDGEMERFMNSLVWECSNEEAVIEVNHDESGQNESGDNSSCRVDLVTKDKENLGNKVTDHDASVENKRDKSVLSSSSNENGGTDWWVGLCDTSEVGFGIDEELLEWDF*
>Parent-BolC2t11830H-Name-BolC2t11830H
MDDKRSLMMNKNIGDFENNVDEEMDLRRGPWTVEEDFKLINYISTHGEGRWNSLSRCAGLKRTGKSCRLRWLNYLRPDVRRGNITLEEQLLILELHSRWGNRWSKIAQYLPGRTDNEIKNYWRTRVQKHAKQLKCDVNSQQFKDTMRYLWMPRLVERIQASASTSTGSATTSSCVTTPSDQFLMTSYDAGLNSNNNTNMDHLSFMSNPNGYDTQETSSVSVSPTSGLTEYHIGSEVEKVENNQDQSLVGPQIMSPPENYLDVNGGLLSEDLTQSYHNWFENDNGMIPPYSDSVWNIGSDEDFWLLLQQQQQLVNNGSF*
>Parent-BolC2t11971H-Name-BolC2t11971H
MRRHSCCYKQKLRKGLWSPEEDEKLLNYITRHGHGCWSSVPKLAGLQRCGKSCRLRWINYLRPDLKRGAFSQDEESLIIELHAALGNRWSQIATRLPGRTDNEIKNFWNSCLKKKLRIKGIDPTTHKPLVSDLQTLNVIDQKLTSSTTSEVSKSTGLITNDHDRSMVISSQLGPSWFPEIKTTANQNVAFCFSSITTTPTVLDQMTSNFNPVPNNWELNYCRNTVPSQRNSIYNAFYGNHFTEASQIMNNNNNHVMDPHYHQDMKSWPSEILHYTEHNQSSETGLKAEVKPDIANYYLGSSSSSSSSLNESAARLLHNAEVDLYGTNLQKLNNMAFHQSL*
>Parent-BolC2t12163H-Name-BolC2t12163H
MVRTPCCKEEGIRKGAWTPEEDQRLIAYVQLHGESGWRTLPEKAGLKRCGKSCRLRWANYLKPDIKRGEFTPEEDDTIIKLHALMGNKWAAIATSLAGRTDNEIKNYWNTNLKKRLTQKGLDPTTHKPINPTDQTGFEPKVHKLGSSSCARLLNHVARKYAGDLNRDLLTGIIIGNSSNIGEGSQNSVEVDSPTESSTFRLLNKAAARSSAVTSFLTNNMSSSPGLSNNCSFADNLDLFFSNEEISDINEEISDIYMNVDNVGLMEELKSILSYAGDIKDSPEYNVSDEMEFLDSWNEEDGLDLENCL*
>Parent-BolC2t12216H-Name-BolC2t12216H
MSRKPCCVGEGLKKGAWTIEEDKKLISYIHEHGEGGWRDIPQKARLKRCGKSCRLRWTNYLKPEIKRGEFSSEEEQIIIMLHAARGNKWSVIARHLPRRTDNEIKNYWNTHLKKRLIEEGIDPVTHKPLASNTNPTVTTTQPENLHSLDASSSDKRYSRSSSMPPMSLPLSSGFNPVSEITTPVQRGSLSCKKSIKKSSSTSRLLNKVAAKATTIKDILSATTISYESFSNGFPEQTRNEEDSSNALADFDPFPQSLLYTEHEVHATSDLDMDQGYDFSYFLETLGRDEHNTNVEYGHDILLMSDVSQEVSSISVDDQDNMIGNFEGWSNYLLDHDGLINDTDYDFLEKQII*
>Parent-BolC2t12278H-Name-BolC2t12278H
MGRPPCCEKTGVKKGPWTPEEDIILVSYIQEHGPGNWRSVPTNTGLRRCSKSCRLRWTNYLRPGIKRGNFTEHEEKMIVHLQALLGNRWAAIASYLPERTDNDIKNYWNTHLKKKLKKINQSGEEDNDDFSSSNTISKKQHQSSNKGQWERRLQTDINMAKQALSEALSLDKKPSSSPSLSTPITPQNIPSFTSVLLDRFHDPSSSSSSTTTTTTTTTTNATNLYTAGVYASSAENIARLLQDFMKDTPKPLTLTSSSPVSETGPLASAASEEGGQGFEQSFFSFNSMEETQNLTQETNFFHNQESKPAITMDHDFGLISQGPLSLLEKWLFDENMVGMSLEGQEAIF*
>Parent-BolC2t12496H-Name-BolC2t12496H
MGRAPCCDKANVKKGPWSPEEDAKLKDYIESSGTGGNWIALPQKIGLRRCGKSCRLRWLNYLRPNIKHGGFSEEEDNIICNLYVTIGSRWSIIAAQLPGRTDNDIKNYWNTRLKKKLLNKQRKEFQEARMKQEMVMMKRQQQGQCQSNGSTDLYLNNMFGSSPWPLLPQLPPPHCQVPLVMMEPTSCNYYQPTPSCALEQKPLIPLKNMVKIEEEPERSNPDHHYPEDSMTNSFDLSFSQLLLDPNYYLESGGGEGEFALMSSSTNSPLPNTSDDHHQHQKEITQWFGSGNFQTEAINDVFLNNNFLANFETNDENAKLYANSSVTGAGAAFAGGTTSTSADQSTISWEDITSLLKSDDASYFNGPNHV*
>Parent-BolC2t12520H-Name-BolC2t12520H
MADRIKGPWSPEEDDQLRRLVVKYGPRNWTVISKSIPGRSGKSCRLRWCNQLSPQVEHRPFSAEEDATIARAHEQFGNKWATIARLLNGRTDNAVKNHWNSTLKRKCGGFDHRYDASAVDHRPAKRSVSDGGPPVANGLYMSPGSPTGSDVSDWSTIPVLPSVGLFRPVPRAGGPLPTETSSSSGDPATSLSLSLPGADASEESTNINTLSRRQNKNAESFLPFSGGFRGAIEEMGKSFAGDGGSEFMVMVQEMIKAEVRSYMAEMQRDHSGIGGGVFVG*
>Parent-BolC3t12921H-Name-BolC3t12921H
MSRKPCCVREGLKKGVWTIEEDKKLISYIHEHGEGGWRDIPQKAGLKRCGKSCRLRWANYLKPDIKRGEFSYEEEQIIIMLHASRGNKWSVIARHLPKRTDNEIKNYWNTNLKKRLIDQGLDPLTHKPLASTHEPATPKTSEFQDDSNSESMSPKSLPLSSGSCNILEKSNSDETPRNYVSLNSKKSNSTSELLNKVATRAASMGNIISASMEGTLIPSTTLSPPCLNDGLSETSHFQMDEFDIDVNFDFNNSEHDFSQFMEEFSNNAAEEADNIIGYDQDLLLSDVSSTNVDEDGMMPNITSWSNYLLDDSDFPYDTNQD*
>Parent-BolC3t13028H-Name-BolC3t13028H
MRRSPCSDDSGLKKGPWTPEEDEKLVNYIQKHGHSSWTALPKRAGLNRCGKSCRLRWTNYLRPDIKRGRFSPEEEQTILNLHAVVGNKWSTIANNLPGRTDNEIKNFWNTHLKKKMIQMGVDPMTHRPRPDIFSSLSQLVSMSSNLRGFVDMQLQFQTDQEQTILKLQTEMAKLKLLHDLLQPSSMNNNINPNDFDTLSLLNPTATSSNLDLGSYLQDFNSIPSLETLNSNMGTSSVLPQNPEDNHFSFFTQKENRNVWLSDPSSSNQSLVPSLDPSSVVSGDLIRNQYIIEDVNSNLMTSSSGQESGASASPVWPDHLLDDSIFSNIL*
>Parent-BolC3t13092H-Name-BolC3t13092H
MESECATTPPPDGLTEGNPSKSRQGRTSGPTRRSTRGQWTAEEDEILKKAVHNFKGKNWKKIAEYFKDRTDVQCLHRWQKVLNPELVKGPWTKEEDDMIVQLIQKYGPKKWSTIARYLPGRIGKQCRERWHNHLNPAINKEAWTQEEELVLIRAHQVYGNRWAELTKFLPGRSDNGIKNHWHSSVKKKLDSYMSSGLLDQYQAMPLAPYERSSTLQSIDGNGCVSGQAGKEVENCQISTLASCSISAMDYQNGMINMEHHFHPCGNSHKNEYYYPELEDISVSISELSYEMEDCSQFPDHNVSSQDCHFDFQELSDISLEMRHSMSELPMPYAKESKEASLGGPNSTSNTDVATYTNTANVSETECCRVLFVDQESEGLSVSRSSTQEPNEVSSTKSPM…
>Parent-BolC3t13169H-Name-BolC3t13169H
MRKPEVASAATHQVKKMKKGLWSPEEDSRLMQYMISSGQGCWSDVAKNAGLQRCGKSCRLRWINYLRPDLKRGAFSPQEEELIIRFHSILGNRWSQIAARLPGRTDNEIKNFWNSTIKKRLKKMSDTSNLVNNSSSSPDTSDLSNNTTSSLELKDIIGSFMSLQEQGFINPSFTNTPITNNNPFPAPHMISHPCNDDFNKYADGFYGVNTGLQGEIYFPPLECQEGDWYKADINNHLEVMNTNGAENVPESMRMEEYWDLDQLMSTEVPSFHFNFK*
>Parent-BolC3t13258H-Name-BolC3t13258H
MGRRPCCEKIGLKRGPWTIEEDHRLMNFILNNGIHCWRIVPKLAGCLLRCGKSCRLRWINYLRPDLKRGGFTDAEEERIMELHSQLGNRWSKIASHFPGRTDNEIKNHWNTKIKKKMKHLGLDPATHEPMNNITDQTESNQITKPNMCSTIKEGEETKEQTLKDEVDIGSLFEMQGNEISISSSSLYSNISRSESSSNFAEDSISLEQWDLTYMTDPLVPWDFFTNLDDNIFL*
>Parent-BolC3t13306H-Name-BolC3t13306H
MGRSPCCDKAGLKKGPWTQEEDQKLLAYIEEHGHGSWRSLPEKAGLHRCGKSCRLRWTNYLRPDIKRGKFNLQEEQTIIQLHALLGNRWSAIATHLPKRTDNEIKNYWNTHLKKRLVKMGIDPVTHKPKNEAPLSSLGLSKNASILSHMAQWESARLEAEARLARESKILHYQTKPSSHHHGFTHKTLLTTWTCKTNQGNADQQQQQLESSTSTVSFSEMKDLSAKTEFVGSSTCLNLIKEPENDWFNSTVHEFEATEMAGGVDEGFTGLMLAGDSLGRSFSAEKNETVKEWSGGGDCSNYYEDNKNYLDSIFSFIDPSPPMF*
>Parent-BolC3t13413H-Name-BolC3t13413H
MGRSPCCDENGLKKGPWTQEEDEKLIDHIQKHGHGSWRALPKQAGLNRCGKSCRLRWTNYLRPDIKRGNFTEEEEETIINLHSLLGNKWSSIASNLPGRTDNEIKNYWNTHLRKKLLQMGIDPVTHRPRTDHLNVLAALPQLIAAANFNNLLNLNQNVQLDAATLAKAQLLHNMIQVLTTNNNNIPSSSPLTMQTNNNLFGQSSYLENQSLFGQPQNFSHIPGANHDEKMMVENQMIDQPLDSFSSLMQMDVQDDHNSLPLLVAASPEEFNQSQMMVKNKDIVHRHDTSNPSSSNSSFTLDHHQPWCDTIDDEAGDSYWKEIMEQTCSEPWPFPE*
>Parent-BolC3t13478H-Name-BolC3t13478H
MEPKLIEKVLTGNKTIKLSRRFEEANNFGSPPNSHTNLSLARNHLHNKSYSVLERGENENSFKRRGNNGMNKKLCSRGHWRPTEDAKLKELVAQFGPQNWNLIAHHLLGRSGKSCRLRWCNQLDPRINKKAFTEEEETRLLTAHRAYGNKWSLISRFFPGRTDNAVKNHWHVVMARRTRASERQQALHAPSGNAEMTVSSVYRYNRGGFFGRVAEGTLVNEADDDDGSAVSTCTTELSLTPPSSTHQPRFLHDDNTLASGKDGQCVQIAEVNGVCSNKMDHQNHYTTTVSEREVEMKTKSGFYIFDFLGVGAS*
>Parent-BolC3t13792H-Name-BolC3t13792H
MKSVQEEYRKGPWTEQEDILLVNFVHMFGDRRWDFVAKVSGLNRTGKSCRLRWVNYLHPGLKRGKMTPEEERLVLELHAKWGNRWSKIARKLPGRTDNEIKNYWRTHMRKKAQEKKRPMSPTSSSSNCCSSSMTTAATQDTGGSNVKMNQECEEDGYYSMDDIWREIDQSGSNIIKPVKDIYYSEQSCYLDFPPLASPAWESSMESIWNMDADESKMSSFAIDQFPLSFEHDRSSSWSSLL*
>Parent-BolC3t13858H-Name-BolC3t13858H
MEHRRIAHGAAPPLTAVERFLYGQNNDALSTKKQKAPKERQPPIVRRTAVTEIVNDNKENTTFGPKKEKHLVVHGRSPNGGMVVKDATTKKRPYKNLIKGQWTTEEDRKLIKLVRQHGERKWAIVSEKLEGRAGKQCRERWHNHLRPDIKKDGWSEEEERVLVEAHTRIGNKWAEIAKLIPGRTENSIKNHWNATKRRQNSKREKKRQANADNNDSDLSPPAKRPCILQDYIKSIDNNNKDNDDNKNENSISVFSTPNLDQIYSDGDSASSVLGDPYDEELVYLQNIFENHPASLDNMSLSQASDEVNQSSSSDFMIKNPNPNSHNVVQTHHHDQGMVSVPANTPHLASDIYLSYLLNGTTSSYADPYFPSSSSSTSSTTVEQGVHNEFLVPQANSTGE…
>Parent-BolC3t13932H-Name-BolC3t13932H
MGRAPCCDKANVKKGPWSPEEDVKLKDYIDKYGTGGNWIALPQKIGLKRCGKSCRLRWLNYLRPNIKHGGFSEEEDSIILSLYISIGSRWSIIAAQLPGRTDNDIKNYWNTKLKKKLLGRQKQMNRQDSIADSNENNISSNNNKSPQNLSNSALERLQLHMQLQNLQSPFSSFYNNPMLWPKLHPLLQSTPTTPDQNSKLGSQESFHPLGVNVVHQNNNIKLAEINDGVSPLYSENVEQSLNPTHGFQPNFGFSQDLQLDDHNMDLMNRGGSKELFQVGNEFELTNGSNWWSEEVELERKTTSSSSWGSASVLDQTTDGVVMLQDYGQMSYHSV*
>Parent-BolC3t14091H-Name-BolC3t14091H
MILYGVGTGNDGGSTNHISDGGGRVALKKGPWTAAEDEILAAYVRENGEGNWNALQKHTCLARCGKSCRLRWANHLRPNLKKGSFTGDEERLIIQLHAQLGNKWARMAAQLPGRTDNEIKNYWNTRLKRLQRQGLPLYPPDVIPNHQLHPHPQHHHHQQNQHQQMYFHPHSSQPNTPSSSPLPSPTPVNANPSSSFTFHTTNASTANLLHPLSPHTPTTPQTPSQLSSRPPPQPLSSPLSSPLNNQYPTLPLFNNNNNNTNFTFPRPPPLLQPPSSLFARRYNNSNTPLNYTNRVSTAPFTPVSRDSYTSFLTLPYSSSAAPNTQPITYHNTNNNYSSFSLNPSSSSYPTTTSSPSFLHSHYTPNSSSTSFHTNPVYSMKQDLPSNQIPQICAFNNVNN…
>Parent-BolC3t14135H-Name-BolC3t14135H
MGKSSSSEESEVKKGPWTPEEDEKLVSYIQAHGHGKWRTLPKNAGLKRCGKSCRLRWTNYLRPDIKRGEFSLQEEETIIQLHRLLGNKWSAIAIHLPGRTDNEIKNYWNTHIKKKLLRMGIDPVTHCPRINLLQLSSFLTSSLFKSMSQPVNIPFGLANTSINPELLNQLNTSLSNVQTESYQPHQANQQLQNDHQTSFTGLLNSTPPVQWQNNGECLENYLSYTVSGGQSINQVPLTGNYSSAINDGENYKVGWNFSSSMLPSSSTPLNSSSTSFINVGSEDDKESYGSDMLMFHHHDNNALNLS*
>Parent-BolC3t14225H-Name-BolC3t14225H
MERKEEEMMSHVRRGLWKPEEDMILRNCVESHGEGNWADISRRSGLKRGGKSCRLRWKNYLRPNIKRGGMSPQEQDLIIRMHKLLGNRWSLIAGRLPGRTDNEVKNYWNTHLNKKSNSRKQNATESVEAPTDKPVMSTGVRDSHGDQGEGEEGTTNWMEESNCLAYDDHIGSPLPLISHYTDTFLFDPCFAFMDCFPLL*
>Parent-BolC3t14240H-Name-BolC3t14240H
MGKMTKSGERPKQRQRKGLWSPEEDQKLKSFILSQGHACWTTVPILAGLQRNGKSCRLRWINYLRPGLKRGTFSAEEEETILTLHSSLGNKWSRIAKYLPGRTDNEIKNYWHSYLKKGCLKSQPPLKTQRSNLAESSSSPISCGKRNPETLDHVISFQTLPEKPYSPPSQGSNKNMMNRNNMPKLFFSEWITSSDPRVNYSSEFTDSLHINQTQNRNEDEELMMIKNSYSSLEDDVMFRTEFQQPHHEYANYYTSEDFFINSDVTYM*
>Parent-BolC3t14462H-Name-BolC3t14462H
MGRAPCCEKMGVKRGPWTPEEDQILINYINLYGHSNWRALPKHAGLLRCGKSCRLRWINYLRPDIKRGNFTPQDEQTIINLHEVLGNRWSAIAAKLPGRTDNEIKNVWHTHLKKRLNKDRNNGGVTNELNGTNETAHEDKESVIVDTTPTQQFTTLEILNNNKADEMMSYEDISALVDDSFWSDVVSVDNKNSKEKMVEDWEGMLNSNSKIYSYNNSKLYNDDLEFWFEVFNSSRRIEELSDIPEF*
>Parent-BolC3t14503H-Name-BolC3t14503H
MHGGGETTATATEARGLKKGPWTTKDDAILTEYVRKHGEGNWNAVQKNSGLLRCGKSCRLRWANHLRPNLKKGSFSPDEEKIIIELHAKMGNKWARMASQLPGRTDNEIKNYWNTRMKRRQRAGLPLYPHEIHHQGIDNDDEFEFNSFQFSNQDHSNHQNMIQYTNSSNIPSPSSSFSSSSSQPQKNMCLDPLIYTNPGLDHIPATPMNTHMFSLYNNSLENENNQFGFSLPLSSSSPSNEFCTINKKDIDAKSCSSLLMRDHEMRPSSFPLGLDNTVLELPSVQIPTHFRSYNTIIDNGVHLYPPAGNSGLLDTVLEESRALSRGGIFKDVTVSSSSLCEDQDKRVEIDFENRLIDHLNSSHQSSLETTPNLYKRYNEPTIVKATMNDDDDILLSLIN…
>Parent-BolC3t14774H-Name-BolC3t14774H
MGRAPCCDKENVKRGPWSPEEDAKLKDYIEKQGTGGNWITLPRKAGLRRCGKSCRLRWLNYLRPNIRHGDFTEEEDNIICSLFASIGSRWSVIAAHLHGRTDNDIKNYWNTKLKKKLMATMAPPRNHHLSAIASSSSSSPSPSSHYNMINSLLPYDPSMSTNQLITPHRGMMTMMGQQQQLLYQEDMGSLVNSPNNNKFVMSHQDDSQKQSTNKGIMLLSDVRSGSSTTRTVTRVKMEHHVYHHEETERSMEGYGMDEINHLISSSCTSSSNSLWFDESKREDKFMLYY*
>Parent-BolC3t14840H-Name-BolC3t14840H
MKERQRWSGEEDALLRAYVRQFGPREWHLVSDRMNKPLNRDAKSCLERWKNYLKPGIKKGSLTEEEQRLVIRLQEKHGNKWKKIAAEVPGRTAKRLGKWWEVFKEKQQREEKEINKRVEPIDESKYDRILESFAEKLVKDRSVSVPMASSNGPPSNHVIPPWLATPNNGNNVAARPPSVTLTLSPSSVAAASPQPPIPWLQQPERGETHVLGSMIPSCSGGSESVFMSELMECCRELEEGHRAWAEHKKEAAWRLRRLELQLESEKTSRQREKMEEIEAKMKALREEQKMAMEKIEGEYREQLVGLRRDAEAKEQKLADQWSSKHIRLTKLLEQHMGCRQRLLDRP*
>Parent-BolC3t15448H-Name-BolC3t15448H
MGRAPCCEKVGIKRGRWTAEEDQILSSYIQSNGEGSWRSLPKNAGLRRCGKSCRLRWINYLRSDLKRGNITPEEEDLVVKLHSTLGNRWSLIASHLPGRTDNEIKNYWNSHLRRKLHNFIIRKPSISHNVLAVVINAPPRSPRPPTKRRPGRTSRSTMKPKTHHPKIRKMKKTSEPPEPEASVAVKAGEETLMMELNGAEAELGPCNYYVTCHEGGACRNNDNNNSSIDCDKGVSSFDEDIVDLLLDESAPSHVFTSCGGNAELNYLGDSEQAKRSSEILNQESLDCLQSCPSMESFLNYEHQVNNAFTGEFIDWDDCVWQQGNDNNICDEKEGSDSIVSWLLDGEDEATIGESNCENSGEPLDHDEENALVAWLLS*
>Parent-BolC3t15558H-Name-BolC3t15558H
MGKVRHDSGSGDEFAIDKAFHKGPWTSAEDQLLIAYVDKHGDGNWNAVQKHSGLSRCGKSCRLRWVNHLRPDLKKGSFTDKEEQRVIELHASMGNKWARMATELPGRTDNEIKNFWNTRVKRLQRLGLPIYPDEVREQAMNAAAQNGHNADSLDGHHSQESLELDCLEIPELNFKHLQLNGGSSFLQSMLSSVPTGNQMRQNPGLFQPNIYNVIASPYHQPPNRKRFREPETAFPYTGGYATDEHSAQLWNSPFVESTPGQFNVAPDSHFLGNATTYSSPSEPLIHGAEKLELPSFQCFDTQEEPGDWEAQHSNPMQAIESDNTLVLSSPLTDPTPSECPSSFCDGLLESVVYGSSGEKQTTTTDPDSPLLQSSLLGHIDITPATANTAGHNSSAETDL…
>Parent-BolC3t15762H-Name-BolC3t15762H
MGRSPCCEKAHTNKGAWTKEEDQRLIDYIRIHGEGSWRSLPKSAGLLRCGKSCRLRWINYLRPDLKRGNFSDEEDKVIIKLHSLLGNKWSLIAGRLPGRTDNEIKNYWNTHIKRKLRSHGIDPQTHRPIKGSIAVIHSKTVPSQLSTVVTVSPQNGAVDNSFTIRPKTDISSDNVASTSGTTTDEDIRQNGDCYYNDNSGDRELNLDLTLGSGSTSLVRSGGRSGNGSSADSKPWWDPVTAARLSLL*
>Parent-BolC3t16225H-Name-BolC3t16225H
MTKTGRSGKDRITSQKEEEEGTVRKGPWTMEEDLILFNYIFNHGEGLWNSVAKASGLKRTGKSCRLRWLNYLRPDVRRGNITAEEQLLIIQLQAKLGNRWSKIAKHLPGRTDNEIKNFWRTKIQRHMKLSSSETMNTRHCLGSSQSSVMTTTDQGSSSSKAFHMAESLKSTETMTTSYNVMEQSNDSYWSVEDLWPVQLFNDDHHHHQLL*
>Parent-BolC3t16500H-Name-BolC3t16500H
MDEKGRSFKKNNMEDEMDLKRGPWTAEEDFKLTDYIATHGEGRWNSLSRCAGLQRTGKSCRLRWLNYLRPDVRRGNITLEEQLLILELHSQWGNRWSKIAQYLPGRTDNEIKNYWRTRVQKHAKQLKCDVNSQQFKDTMKYMWMPRLVERIQSASASAASLISTTGSATTSSCITTSNNEFMTYDYNNNNSIGERLGVMNNNNYITPENSSVAVSPVSDLTDYYNAPKPNPDQNLVGPQMLPDNYIDYSGLLDEDLTATHEQSNLDWFENIDEVVSSSSESLWNIGESDEDFWFCQQQQQFNNNNDF*
>Parent-BolC3t16597H-Name-BolC3t16597H
MMMRNQDITTIRDKKKPNHACGGSNNKPKLRKGLWSPDEDERLIRYMLTNGQGCWSDIARNAGLLRCGKSCRLRWINYLRPDLKRGAFSPQEEDLIIHFHSILAIIYNKWSQIATRLPGRTDNEIKNFWNSTLKKRFKNNNNNTSSGSSPNNSNSNSLDLRDQHVEMGGKSNSMMGSYHHQHDDMMIMGNTMGMDSSSFHFAPVVSGVGLNQLDPLISVPDHSQYQQMGNTGNVFNVNGLGDYGNAILDPISKRASVESEWFLPASENINSIPCTTSNNLNVEVLDPCFNSKTMCHSESFKVGNMFGMENASWETENPKIGDWDLDGLIDDNSSFPFLDFQVD*
>Parent-BolC3t16631H-Name-BolC3t16631H
MVWCNHCAKNVPGVRPYDGALACDLCGRILENFNFSTQVTFVKNAAGQVRSQASGNVVRSVQSGVSSSRERRLRLARDELMNLKDALGMGDERDDLVDMAATFFKMAVEQNFTKGRRTELVQCSCLYLTCREKNIPFLLIDFSSYLRVSVYELGAVYLQLCELLYLTENRNYEKLVDPSIYIPRFSNALLKGKQDKEVIRTARDIIASMKRDWIQTGRKPSGICGAALYTAALAYGIKCSKTDIVGIVHICEATLTKRLNEFGDTEAGSLSVEELSEREGEMHKRSFATNQTSSKETVHCMHQDSKPVNYGLCEECYRDFISVSGGLVGGSDPPAFQRAEKERMEKEKAAREENEGGISSLNHDEQLNSVREPVCSSVSKSAKPCSEKGEGEKDEDDSE…
>Parent-BolC3t16646H-Name-BolC3t16646H
MAGRSERRGKERVKVAWSAEEDVVLSNLVEKFGARNWSLLARSVPGRTGKSCRLRWCNQLDPSLKRNPFTEVEDQAIITAHGIHGNKWSVIAKLLPGRTDNAIKNHWNATLSRRCMDVEMLTTNNLVPEDSGFDRTMNTIAASSEETFSSGGGGHVTAPLVSSDGKEATSMDISEEQCTDNDPPTLFRPVARLSSFNAYNHMEGSSFSKFQSCKQDAAMLRLLEGACNERFVPQKCGSGCCSDSPVDISKQNSLLGPEFVDHLDPPTFPSYELAAIATEISSLAWLRSGVESSSVRAMEEAAGRLRPQGSRGHRDHYLASKQGKSITNVLST*
>Parent-BolC3t16864H-Name-BolC3t16864H
MCVMGKRRTPCCDNSQVLKRGPWSDEESERLNAFILKHGHHNWRSLPKLAGLARCGKSCRLRWLNYLRPGLKRGNFTKEEEDTIIHLHQVLGNKWSKIASHLPGRTDNEIKNVWNTHLKKRSVKSNSASDVTNQASSVSSSSSSVSTDVINSEKHNQEEELENILVEHIACGFEVNAPQSLEYLFEDRQIPPLSISKPDSLEIHMQSDDDLCSRMVEPGLDVYNEWLSYFDNQTL*
>Parent-BolC3t17572H-Name-BolC3t17572H
MGRAPCCEKMGLQRGPWTPEEDQILISFIHKHGHNNWRALPKQAGLLRCGKSCRLRWMNYLKPDIKRGNFTKEEEDAIISLHQVLGNRWSAIAAKLPGRTDNEIKNVWHTHLKKRLEDYQPAKPKSSNKKHGTKPKSQSVAAKLNSTRSESELGNSSNPSFESLFSASPSTSDEVSSVTLMSHEGHNNEAKMDNKLGDISTADQDCFSFENFGADIDESFWNEALYSQDEHNYASNLEVTGFDDETQQEFQQLGSVGNEMVFDSEMDFWYDVFVRTGGEQELLAGL*
>Parent-BolC3t17587H-Name-BolC3t17587H
MEDSSKGLTKGAWTAEEDSLLRRCIDKYGEGKWHQVPLRAGMLLFFFCTHTYIVILRDKIIGFVGLNRCRKSCRLRWLNYLKPTIKRGKLSSDEVDLLLRLHKLLGNRWSLIAGRLPGRTANDIKNYWNTHLSKKHEPCCKTKMKKRNVTFSSTTPAQKIDVFKPRPRLFTVSNGCSHLHGLPEVDVVPPCLGLNNINNVCENSMTYCNKAGEKYELFSNLMDGENMWWESLLEESKQPDGLVPKGTATKKGATFAFDVEQLWNMLDGETVELD*
>Parent-BolC3t17621H-Name-BolC3t17621H
MSLWGVMGGGWGLVEEGWRKGPWTAEEDRLLIDYVRLHGEGRWNSVARLAGLKRNGKSCRLRWVNYLRPDLKRGQITPYEEIIILELHAKWGNRWSTIARSLPGRTDNEIKNYWRTHFKKKTKSPSNNAEKTKNRILKRQQFQQQRRMELQQEQQLLQFNQIDVNKIMSLLDDNNNYNDFSSSSSGSSGEGGAFYVPHQIKIPTPNSGHDPNGNGFCPVVPAPTVEANVNEDFAIWNGIWNLDLEGQGSFGDGACVPRKHCFQNWPIPSNLTF*
>Parent-BolC3t18019H-Name-BolC3t18019H
MGRSPCCEKEHMNKGAWTKEEDERLVSYIKSHGEGCWRSLPRAAGLLRCGKSCRLRWINYLRPDLKRGNFTRDEDEVIINLHSLIGNKWSLIAARLPGRTDNEIKNYWNTHIKRKLLSKGIDPNTHRSINAGKVSDSKKTEDQVVKDVSFGYLFDKTEKSEEQKQNKKQKQNLINGLVCKEERVEHHPAVVVQEIFCPNLNLELRISPPWHNKNHDDNTREKSTTYTTSRLYVQNGMESSSDTAKCQTEDSSSISHSSLDISSISSVGYDFLGLNTRFMDFRSLEMN*
>Parent-BolC3t18253H-Name-BolC3t18253H
MGRAPCCDKANVKKGPWSPEEDAKLKDYIENNGTGGNWIALPQKIGLRRCGKSCRLRWLNYLRPNIKHGGFSEEEDNIICNLYVTIGSRWSIIAAQLPGRTDNDIKNYWNTRLKKKLLNKQRKEYQEARMKQEMVMIKRQEQGQGQSNASKDLYLNNMFGSSPWPLLPQLPSPHHQVPLVMMEPTSCNYYQMTPSCNFEQKSLITLKNMVKTEEEPERTNPDHHHPEDSITNPFDFSFSQLLLDPNYYLESVGGEGELAITSSSTNSPLPNTSADHHQQQQEILQWFGSSNFQTEAVNDMFLNNNDIANLETNENTKFYGNLPVAGAAAALAGGTTSTSADQSTISWEDITSLVNSDDASYFNGPNHM*
>Parent-BolC3t18342H-Name-BolC3t18342H
MGRSPLSADETGLKKGPWLPEEDGKLISYIHKHGHSSWSALPKLAGLNRCGKSCRLRWTNYLRPDIKRGKFSQEEEETILNLHAVLGNKWSMIASHLPGRTDNEIKNFWNTHLKKKLIQMGFDPMTHRPRTDDIFSSLSQLMSLSNLRGLVDLQQQVPFEDQQALQNLQGEMAKLQLLNYLLQAPHLAMSSSNNNNPNELSILNLLIKENYNTNNLPSLKTLEENLFSQNNSPIWSHEPPSLNQTMMPSHDPSPLGDDLVLNQASSSHEQEVAATGSVDWPDHLFDDSMFP*
>Parent-BolC3t18696H-Name-BolC3t18696H
MVRPPCCEKNGVKKGPWTPEEDIILVSYIQEHGPGNWRSVPTNTGLRRCSKSCRLRWTNYLRPGIKRGNFTEHEEKMIVHLQALLGNRWAAIASYLPERTDNDIKNYWNTHLKKKLKKINESGGEDNDDFSSSNTISQKQQQTSNKGQWERRLQTDINMAKQALCEALSLDKKPSSTLSPTSLSTPVIIPQNIPSFSSAILDRCYDPSSSSSSTTTTTTTTSNYTNPYPSGVYASSAENIARLLQDFMKDTPKTLTLTSSSPVSETGLLASATSEEGGEGLEQSFLTFNSMEESQNLTQETSFFHDQESKPAVTMEQDSGLISQGSLSLLEKWLFDENMVGMSLGQEAMF*
>Parent-BolC3t18714H-Name-BolC3t18714H
MGGRKPCCDEVGLRKGPWTADEDGKLVDFLRTRGASGGWCWRDVPKLAGLKRCGKSCRLRWTNYLRPDLKRGLFSEEEIQLVIDLHAQLGNRLWSKIAAELPGRTDNDIKNYWNTHIKRKLIRMGIDPNTHSPFDQQKVNHEKEETTLVNGQDPPHQAEAPVGLQNDTSAGNLTHLADVDGDNIQPWSFLMENNGGGCSSVGELTMLLSGDITSSCSSSSSLWLKYGELGYEDLELGCFDD*
>Parent-BolC3t19301H-Name-BolC3t19301H
MVKQAEKEHYSNIRDKERQREKKKKEMNMMQEENRKGPWTEQEDIILVNFVHLFGDRRWDFIAKVSGLNRTGKSCRLRWVNYLHPGLKRGKMTPQEERLVTELHAKWGNRWSKIARKLPGRTDNEIKNYWRTHMRKKAQEKKRHVSPSSSCSNCCSSSMTTTNTQDVSFESRMSSGKVSFYDTGGNREMNQEETKDGYSMDDIWKEIDHSAVNIIQPVKDIYLEQSYCLSYPNLASPSWESSLDSIWKMEEDKSKMSSFANDQFPFCFQHSRSPWSSG*
>Parent-BolC3t19972H-Name-BolC3t19972H
IYVRFSYQEIIRSKHRKQKEKSMGRSPCCEKAHTNKGAWTKEEDARLTAYIKAHGEGCWRSLPKAAGLLRCGKSCRLRWINYLRPDLKRGNFTEDEDELIIKLHSLLGNKWSLIAGRLPGRTDNEIKNYWNTHIRRKLINRGIDPTTHRPVQESSSASQDSKPTQLAEAITSNNTINISFTNTPKMESTSCFQVKPEKISMLTFKEEKDEFLIEEKLPDLNLELRISLPDVVEGKSTRERCFKCSLGMINGMECRCGSMRCDVVGGSSGSTGKGGDISHGFDFLGLATKETTTSLLGFRSLEMI*
>Parent-BolC3t20201H-Name-BolC3t20201H
MSSSVRKNMERIKGPWSPEEDELLQSLVQKHGPRNWSLISKSIPGRSGKSCRLRWCNQLSPEVEHRAFSPEEDETIVRAHARFGNKWATISRLLSGRTDNAIKNHWNSTLKRKCSAVTSDGHDGNFGEEQPLKRTASGGGVSTEMYMSPRSPSGSDVSEQSGGGPHVFRSGAVNEMTASSSGEDPPTYLSLSPPWNNRCETETVRVNESTQLNEDTVIDGGYTAELFPVRKEEVEEGQGISGFGGEFMTVVQEMIRTEVRSYMADLQRGNIGGGGGSCMPQSVNSRRVGFREFIVNQIDIGKIE*
>Parent-BolC3t20417H-Name-BolC3t20417H
MENYVDESGFATLNLTKFTRDEEHMKEEDFPFEVVDQSKPTSFLQDFHHLDHDHQFDHHYHHHHGSTSSNPLLGAPRTLSCINKVPLQHCSYQENLVDFYESKPHLMNHHFQASDNQYFTRDHHQEIRLVDEHNPVDLEQNNMMMMRMLPFEYPPTAIIKPTNFMMPDEVSCVSADNNCYKAMSFNKTKPFLTRNLSSSSSSSSWKGKNNTTLVKGQWTAEEDRILVQLVEKYGLRKWSHIAQVLPGRIGKQCRERWHNHLRPDIKKETWSEDEDRVLIEFHKEIGNKWAEIAKRLPGRTENSIKNHWNATKRRQFSKRKCRSKYPRPSLLQDYIKSLDLGVLSSSSVPARGRRKESNKKKDIVAVEEKRKKKKEEKFYGQDRAVPECVFADGFGFNEN…
>Parent-BolC3t20612H-Name-BolC3t20612H
MGRSPCCEKNGLKKGPWTSEEDQKLLDYIKKHGYGNWRTLPKNAGLQRCGKSCRLRWTNYLRPDIKRGRFSFEEEETIIQLHSFLGNKWSAIAARLPGRTDNEIKNFWNTHIRKKLLRMGIDPMTHSPRLDLLDISSILASSLYNSSSRHVNMSRLMMDGHRQHQQQQPLVNPEILEVATSLFSQNQNQNFVMDHDSKTHDNHTSYHHDVNQTGVNQYQTNHQELQYCLPPFPSEAHINDMDHHGEHTFALNLNTSVQDCDIQLFNDYASSNFVLDHSYLDQSFNFADSVLNTPSSSPTTLNSSATTYIKSSSCSIEDEIESYCSNFIKFDIPDFLDVNGFII*
>Parent-BolC3t20721H-Name-BolC3t20721H
MGRQPCCDKLGVKKGPWTTEEDKKLINFILNNGHCCWRALPKLAGLRRCGKSCRLRWTNYLRPDLRRGLLSHEEEQFVIDLHAHMGNKWSTIASRLPGRTDNEIKNHWNTHIKKQLVKMGIDPVTHQPLNQDPNSTDNPKNSCSVSDDISVVTKSSSTKNIETNGTTTEDESISTITDQNSSMDNDNHQLSNIYNDEEFFSYLWSDESTKAETPWSDSNYDVGGTLYHDNNVSCAGADFPICSPERINGVDWTFQDYCQDFGVHDFGF*
>Parent-BolC3t20952H-Name-BolC3t20952H
MEMSRGSNSFDNKQISCQRGHWRPIEDDHLRQLVEQYGPKNWNFIAQHLYGRSGKSCRLRWYNQLDPNITKKPFTEEEEERLLQAHRFQGNRWASIARLFPGRTDNAVKNHFHVIMARRKRESSSSTATSTFNQSWHNILSHSSSLTRLDRSQFGLWTYQKDKSRGLWPYTFVPAPKDGQFGSSSISSLHKDIYPERIKSKELVDHHNYEFQAATPDHKKNSISEDGPSMGDNGGKKNVTFIDFLGVGLLS*
>Parent-BolC3t21002H-Name-BolC3t21002H
YYDPKGTDFASLAKMKAPTNLPQDGTQKGSHGRTCGPARRSTKGQWTPEEDQVLCKAVERFQGKNWKKIAECFKDRTDVQCLHRWQKVLNPELVKGPWSKEEDNTIIALVEKYGPTKWSTICQHLPGRIGKQCRERWHNHLNPAINKNAWTQEEELTLIRAHQIYGNKWADLMKFLPGRSDNSIKNHWNSSVKKKLDSYYASGLLDQFQSSPLIALQNRSIASSSSWTPSSGDEGKFTPGADAEESECSQASTVFSCSQTTNDLLDEVKPTDEEFHIPELPSGKEQQISNSPSHAESSKKYQNQTEVRTTTATEDHLQGDCPQLLTHNMHGEGRNEACQDLQNSVRLSDQPSSPNSDTDIHPQPQTLITDEECCMVLFPNNMKDSDTSFGEQGQNMVEP…
>Parent-BolC3t21642H-Name-BolC3t21642H
MGKGRAPCCDKSKVKRGPWSPKEDLTLITFIQKHGHHNWRSLPKLAGLMRCGKSCRLRWINYLRPDVKRGNFSKEEEDAIIHFHQTLGNKWSKIASFLPGRTDNEIKNVWNTHLKKRLFPNSSSYSSISCPNDRPTEADQKKNYAIVQEERNSRDNESQDPPSSSHLHGKHMHTKPELDEVNELHEIQLLLDHDDFDDITSAFLQTTETLFPVQPLDSLLQTPTLTGFHNTGGATQEATEPQSFDHSQPEIPCGFEETNGEFDLWSQPSPNSEEFDEWLSFMDNQTYFDDFTLFGEVCL*
>Parent-BolC4t21707H-Name-BolC4t21707H
MEDYEQNSNSPAHEEDSDVRKGPWTEDEDAILVNFVSIHGDARWNHIARSSGLKRTGKSCRLRWLNYLRPDVRRGNITLEEQFMILKLHSLWGNRWSKIAQYLPGRTDNEIKNYWRTRVQKQAKHLRCDVNSNLFKETMKNVWMPRLVERINAQTPSPTYEQVESMVTDPPIEEPNPVEPDSVQFNQNYHCQQQQFVPASDVSATSSNSPAETLSDVQGGVVNGTVYDPPGQTGFGGFNDWGCVGGDNMWTNEDSFWLFQDQLCNETTSYLYN*
>Parent-BolC4t21744H-Name-BolC4t21744H
WKITSETQTLQLMKKILMYGKVHGLKTKMLFSSTSFPSSDARWNHIARSSGLKRTGKSCRLRWLNYLRPDVRRGNITLEEQFMILKLHSLWGNRWSKIAQYLPGRTDNEIKNYWRTRVQKQAKHLRCDVNSNLFKETMKNVWMPRLVVRINAQTPSPMYEQVESMVTDPPIEEPNPVEPDFVQFNQNYHCQQRIKRVSVGSTIGAVLVGTTCGPMMRVFGSCRTSCITKGHRIRIIKEIYDDGT*
>Parent-BolC4t22379H-Name-BolC4t22379H
MNSEIVSQMPPATPSTPFDDNAAVDLELAAALGGGGGGDSNGGCGRSKAKGPWSTEQDAVLTRLVNKLGPRNWTLISRGIPGRSGKSCRLRWCNQLDPCLKRKPFTDEEENLLMSAHAVHGNKWSVIAKLLPGRTDNAIKNHWNSALKRKHADLWNNHHHSISNASSSRKEETNYHSPLVSTDVKMEGEASKTREGKCGKPGVYRPVARLGAFSVYKPGYMNQRVAPCEGPLVQAAGTDSLGGQFLQSLCYQPNVPSRCGHGCCNQQPEKRLSSSVLGPEFVDYEGPSIVGLDQELVSIATDLNNIAWIRSGLNNSYAREVGQRLNADSRFHFEHARARGKFTGMVNNVLVLLYFDDKVRDFYVPFQTFESVLLAIELCFYMGKRKSLWF*
>Parent-BolC4t22631H-Name-BolC4t22631H
MKERQRWSGEEDALLRAYVRQFGPREWHLVSERMNKPLNRDAKSCLERWKNYLKPGIKKGSLTEEEQRLVIRLQEKHGNKWKKIAAEVPGRTAKRLGKWWEVFKEKQQREEKESNKRVEPIDESKYDRILESFAEKLVKERSSVPAVMASSNGGFQQAPPPPNNNHVIPPWLATSNNGNNVVARPPSVTLTLSPSVAATPPQQPIPWLQQQQPEASPGGLVLGSMIPSCSGSNESVFMSELVECCRELEEGHRAWAEHKKEAAWRLRRLELQLESEKTSRQREKAEEIEAKMKALREEQKMAMEKIEGEYREQLVGLRRDAEAKDQKLADQWTSKHIRLTKFLEQHIGCRQRLLDRP*
>Parent-BolC4t22756H-Name-BolC4t22756H
LIIFRTRKHLFFLFFSLQKQNQYSSNKTHRVAIRTERDRREMGRAPCCDKANVKRGPWSPEEDAKLKDYIEKQGTGGNWIALPHKAGLRRCGKSCRLRWLNYLRPNIRHGDFSEEEDKIICSLFASIGSRWSVIAAHLHGRTDNDIKNYWNTKLKKKLIATMAPPPPPHLLAIASSSSSPSSSHYNMTNSLPPYNPSISTNQLITPHQEMMMTMMDQQQQQLLYQEAMDSLVNSPNNNKLIMSHQEDSQEQSTNKGIMLLSDVRSGSSTTSTVTRVKMEQHDHHYEERSMEDYGMEDINHLISSSCTSSSSNSLWFDENKTEDTFMLYY*
>Parent-BolC4t23270H-Name-BolC4t23270H
MDGGGETRVTETKVRGMKKGPWTTTEDAILTEYVRKHGEGNWNAVQKNSGLFRCGKSCRLRWANHLRPNLKKGSFSPDEEKMIIELHARLGNKWARMASQLPGRTDNEIKNYWNTRMKRRQRDGLPLYPQETQHQGIGNDDEFEFNSSQFQNQDHGNHQNMFQYAYSSNTPSSSSSFSSSSSQPSKRLCLDPLISSNPGLNQIPESPMNFSMFSLYNNSLENDHSLDNDKNQFLKYSSSSSNEFCNLNQLLEVPSENSDTNNTNKKDIDAMSYSSLLMGDHETRPSCFPFGLDNAVLELPSSSKTPTHWFTSNTILDDGVPLDPPAGNSGLLDAVLEESQALSRRGNFNDFTVSSSDLVEDQDKRVKMDCANRLINHNPSHLSSFETYPNIYKRYNEPT…
>Parent-BolC4t23448H-Name-BolC4t23448H
MGRAPCCEKMGMKRGPWTHEEDQFLINYIHLYGHSNWRALPKHAGLLRCGKSCRLRWINYLRPDIKRGNFTPQEEQTIINLHEVLGNRWSAIAAKLPGRTDNEIKNVWHTHLKKRLNKNQNNGGDNKDINGTNETTHKDKESGIVDTTSLQQFANNITTFEISNSNKDDMMSYEDVSALVDESFWPDVVSVDNSSNNNEKKIEDWEGLLDMNNKRFSYDNPKLRSYDMEFWYDKLLNSSPSIEEFSDITQF*
>Parent-BolC4t23957H-Name-BolC4t23957H
MGKGGHDSGSGKDFAIEKTFHKGPWTSAEDQLLIGYVDKHGEGNWNAVQKHSGVSRCGKSCRLRWVNHLRPSLKKGSFTDKEEQRVVELHASMGNKWARMAAQLPGRTDNEIKNFWNTRLKKLQRLGLPIYPDEVREQAMNAAAQNGQNSDHSQESLEPDCLEIPEFDFKYLQLNNYQSVLLRNVPMGNMMKHYFLDTGDYATNEQSAQLWNQKQFHVVPESHLLGNATTYSSPPSEPEAEKLELPSFQCFDPPGDWETQHSNPMPAVESDRTLVQSPLTDCPSSGLLESVVYGSSGEKQATNSTDPDSPLLLQSSLFGHIELTPAFANNTGYHF*
>Parent-BolC4t24691H-Name-BolC4t24691H
MGRKPCCDKEGLKKGPWTPEEDEILLNISNKTVMEAGEHFQRKLTRHKEGPFTPEEEKLVVQLHAILGNRWAAIAAQLPGRTDNEIKNLWNTHLKKHLLSMGLDPKTHEALPSYGLAKQAPASPTTRHMVQWESARVQAEARLSRESMFFNPSGGVVKYECDHFLRIWHSKIGESFRNIASCDESTTTSQSPCSRKTSSSSALVKSSTSSCVGKENVMGVHHGSDSSPWSNNLENVLSDSYLQLLLDFPISDDDMSFLEENIGSYT*
>Parent-BolC4t24692H-Name-BolC4t24692H
MGRKPCCDKIGLRRGPWSIEEDHRLMNFILHNGIHCWRIVPKLAGLLRCGKSCRLRWINYLRPDLKRGGFTDAEEDRIMELHSQLGNRWSKIASHFSGRTDNEIKNHWNKKIKKKMKHLGLNPATHEPMNNITNQPQSMQITKPNMCSTIKEREETKGQPKDMML*
>Parent-BolC4t26296H-Name-BolC4t26296H
VPHLRGSFPWARLGSGPLHPGGLYLGWGQGPTPSTAFGDRMDSSPPPGVEPNSKDRNNLDDNLGLKRCGKSCRLRWMNYLSPSVNRGNFTDQEEDLIIRLHKLLGNRWSLIAKREPGRTDNPVKNYWNTHLSKKLALGDHTYAAKLACDTETPESLVITTTKTSSQPSLVVTTTTTSPSHQDVSPSHQDVGDEISTLRFDTTDDDSKLNKSKPVYSIQPDVEVAATIPNLFDTFWVLEDNFDLSSLTMMDFANGYCL*
>Parent-BolC4t26826H-Name-BolC4t26826H
MSGSTRKETDRIKGPWSPEEDQLLQTLVQKHGPRNWSLISKPISGRSGKSCRLRWCNQLSPEVEHRAFSPEEDETILLAHARLGNKWATIARLLNGRTDNAIKNHWNSTLKRKCSGGGGDWTSDDGGNGGYDGSLTDEQPLKRTASGGGGGVVSTGLFMNPGSPSGSDVSEQSSGPVSHVYKPKARAGGVVIESAVKDPATSLSLSLPWVNESTQGRDTAELFPARKQEEERGTFSGDFMKVVQEMIKTEVRSYMAELQLGIGGGGGFRNFIEIVKIE*
>Parent-BolC4t27557H-Name-BolC4t27557H
MGRAPCCEKMGMKRGPWTPEEDQILINYIHLYGHSNWRALPKHAGLLRCGKSCRLRWINYLRPDIKRGNFTPQEEQTIINLHEVLGNRWSAIAAKLPGRTDNEIKNVWHTHLKKRLNKNQNNGGDAKDINGSNDTTHEDKEPVMVYTTSPQQFSNSTTTLDISDNNNKDDTMSHEDISALVDESFWSEVVSVDNSSNNEKKIEGWEGLLERNTVHFTREDCTWAGDKAQHPVPHLVTRMNSSPPAGVEPGNMTIGSQNSNQ*
>Parent-BolC4t27672H-Name-BolC4t27672H
MDGGGETSTAAKEARGLKKGPWTTTEDAILTEYVRKRGEGNWNAVQKNSGLLRCGKSCRLRWANHLRPNLRKGSFSPDEEKIIIELHAKLGNKWARMASQLPGRTDNEIKNYWNTRTKRRQRAGLPLYPHEIQHLGIGNDDEFEFSSFQFPNQDHPNHQKLIQYANSSNNSSSSSSFSSSSSQPPKELCLDPLISTNPGLNQIPNMFSPYNNSFENDNNQFGFSLPFSSSSSSNELCNPDQLLELMSENLDTNVISKKDIDATSLIRDHETIPSYFSLGLDTTVLELPSNQTPTQSCTSNIMLDNNVHLDSPAGNSGLLDALLEESRALSRGGIFKDARVSSSGLCEDQDKRVKMDFENRLIDHLSSSHQSSFESNSNLYEKHNDATMLKATVDDDDDD…
>Parent-BolC4t28045H-Name-BolC4t28045H
VSLFDNYRTRKHFSFSSSLFKIQNKDPSRITHRLAKDQLGDQGEMGRAPCCDKANVKRGPWSPDEDATLKDYIEKKGTGGNWIALPQKAGLRRCGKSCRLRWLNYLRPNLRHGDFTEEEDKIICSLFASIGSRWSVIAAHLHGRTDNDIKNYWNTKLKKKIIATMAPPPPHHLLAIASSSSSPSSSSQYNMINSFPYYNPSACTNELIIPPQGMMTMMDQQQHLLYQEHMGNLGNSPSSNKLIMSHQEDSPKQSASKGIMLLSDVRSGSSSTTSTVARVKSKHHDYHHEEEGRSMEDYGMDEIKQLISSNCTSSSSNSLWFDENKTEDKFMMYY*
>Parent-BolC4t28748H-Name-BolC4t28748H
MENYEQNLNSPAHEEDSDVRKGPWTEEEDAILVNFVSIHGDARWNHIARSSGLKRTGKSCRLRWLNYLRPDVRRGNITLEEQFMILKLHSLWGNRWSKIAQYLPGRTDNEIKNYWRTRVQKQAKHLRCDVNSNLFKETMKNVWMPRLMERINAQTPSPTYDPVESVITDPGQPIDKQTPVEPGFVLNPDQHRHQFVQASELCATSSTSPAETLSDVQDRVVNGSGYDPAGQTGFLELNDWGCDDGDNMWTDDESFWFLRDQFCHETTSFSYN*
>Parent-BolC4t28762H-Name-BolC4t28762H
MGRAPCCEKVGIKRGRWTAEEDHILSSYIQSNGEGSWRSLPKNAGLKRCGKSCRLRWINYLRSDLKRGNITREEEELVVNLHSTLGNRWSLIAGHLPGRTDNEIKNYWNSHLRRKLHNFIIRKPSISHDAPAVIMNVPPASPRPPSKRRPGRTSRSAMKPKTRKTKRTSAPPEPEADVAVKEVAGEEAIMMELSGAEAELGPCDYYGAYHEGGDCCNNNNNLMGTNGDNLVLSFDDNIMDLLLDEADACNVLTSCGGDAELSHLGDSEVARGLSETSINQGNLDCLQPCPSVQSLINYELPATDASMDECIDWHEGNRNSLCGEKEGSDSIVSWLLDGDDDATVGKTNCENFGEPLDHDEENALVAWLVS*
>Parent-BolC5t29221H-Name-BolC5t29221H
MGRRPCCEKMGLKKGPWSAEEDRILISHIRLHGHPNWRALPQLAGLLRCGKSCRLRWINYLRPDIKRGNFTPQEEETIINLHQSLGNRWSAIAAKLPGRTDNEIKNVWHTHLKKRIQHNQDQNISETICDNDEQLVSVMDEKRTSSPQQQSSSSTNISAVTTSSNNNDVSNNNIKDSATSPEDVLPLIDESFWSEVVSMDYNISGDEEIKIEDWESSLDSNIKGYNHDMESWFDNLLTSNLTTGENSDIF*
>Parent-BolC5t29447H-Name-BolC5t29447H
MGRPPCCEKIGIKKGPWTPEEDIILVSYIQEHGPGNWRSVPTNTGLLRCSKSCRLRWTNYLRPGIKRGNFTPHEEGMIIHLQALLGNKWASIASYLPQRTDNNIKNYWNTHLKKNLNKSESEERSISENMALQTSATRNTINHRSTTYASSTENISRLLEGSMRASPKSSTANFLEEKMQKGTTNLMDDHENQFPCEHVQGSWEEDQSKTINGDDDHGFLVHPKESEKNVSCDHDVQEDGDGVDDHHKNATPPLTFIEKWLLEESSTGVQMEEMSHLMELSNML*
>Parent-BolC5t29508H-Name-BolC5t29508H
MGRHSCCYKQKLRKGLWSPEEDEKLLNHITNHGHGCWSSVPKLAGLQRCGKSCRLRWINYLRPDLKRGAFSPEEENLIVEIHSVLGNRWSQIAARLPGRTDNEIKNLWNSSIKKKLRQRGIDPNTHKPISEVDKDKTITTSSNNNHKSPPSSSSPTNQDFFLERPSDFSDYFGLQKLNFNSNLGLSVTADSSPLCSMIPSQFSTGNMVGSVFQTPVCVKPSVTLAPDNTSNFFDNGGFSWSGPNSSSSSSSSLVKPNHNLEEMKWSEYSMNTPFFNGSTQNSQPIYIKSEAEYLADVSNITDPWSQSQNENLNTPEDSDVFSKDLQRMAVSFGQSL*
>Parent-BolC5t29535H-Name-BolC5t29535H
MRIMIKGGVWKNTEDEILKAAVMKYGKNQWARISSLLVRKSAKQCKARWYEWLDPSIKKTEWTREEDEKLLHLAKLLPTQWRTIAPIVGRTPSQCLERYEKLLDAACTKDENYEAADDPRKLRPGEIDPNPESKPARPDPVDMDEDEKEMLSEARARLANTRGKKAKRKAREKQLEEARRLASLQKRRELKAAGIGNSHRKRKRKGIDYNAEIPFEKRAPAGFYDTADEDRPADQVKFPTTIEDLEGKRRADVEAQLRKQDVARNKIAERRDAPAAILQANKLNDPEAVRKRSKLMLPPPQISDHELEEIAKMGYASDLLAGNEEMTEGSAATRALLANYSQTPRQGMTPMRTPQRTPAGKGDAIMMEAENLARLRDSQTPLLGGDNPELHPSDFTGVT…
>Parent-BolC5t29968H-Name-BolC5t29968H
MEDTKKKKKKNINNEDSKKKERHIVTWAPEEDVILRDQITLHGTENWAIIASKFKDKSTRQCRRRWYTYLNSDFKRGGWSPEEDILLCEAQRVFGNRWTEIAKVVSGRTDNAVKNRFTTLCKKRAKHEAMANSNNKRMLFLDGISTPQKADNEAPIAKRTRRSHILELTEMNNYGNVEPCLNQQARSPFSVLAHNATGIDSLEEQYQTSNVKESDGEGMFLKKDDPKVTALMQQAELLSSLAQKVNADNTEQSMENAWKVLQDFLNKGKENDLLRYGFPDIDFQLEEFRDLIGDLRSSYEDNDPSWRQPDLHDSPASSENSSGSTIMLDQSGDKTQPSLPDPPQTEHKESGEEFPSTCDVLKNPDENKPISGDEENFSSPIQVTPLFRSLADGIPSPQF…
>Parent-BolC5t30192H-Name-BolC5t30192H
MGKGRAPCCDKTKVKRGQWSYDEDLKLISFINKYGHENWRSLPEQAGLLRCGKSCRLRWINYLRPDVKRGNFSVDEEETIIKLHQSIGSKWSKIASKLPGRTDNEIKNVWHTHLKKRLSSHTNLNADDEAGTKDSLNREETSQESSPNASMSFGGSKISSKEDGVQIGQTLQYLEGHSEVTRTLQEVDKPELLEIPFGVDPEIWSFINGLDSFQQPENSLAPWAHQDSQEDEVEKWFKHLETELGLEENDSQQQQ
>Parent-BolC5t30384H-Name-BolC5t30384H
MVRTPCCKPELGLKKGAWTPEEDQKLISYLNNHGEGGWRTLPEKAGLKRCGKSCRLRWANYLRPDIKRGEFTEDEELSIISLHALHGNKWSDIARGLPGRTDNEIKNYWNTHIKKRLIKKGVDPVTHKSLISETSKSENLPEILNNQNIIQTTISSNDDLGNNEKVKNEDKKSRLSSARFLNKVANRVGKKINQCVLSEIIGSGGPLTTTTSVTVDSISDKSMNFSFTPTSYPLNQMTVNDNGNATSPPSMFSDSSVNDPLMYRSVDNIGFPGFLNEQHVMNELTRFLQEDVNNDVEVTPVYEYQDDFEEIGNYFA*
>Parent-BolC5t30400H-Name-BolC5t30400H
MGRKTWFDDDGMKKGEWTAEEDQKLVAYINEHGLCDWRSLPERAGLQRGGKSCRLRWLNYLRPGIRRGKFTPQEEEAIIKLHAVLGNRWAAIAKEMENRTDNDIKNHWNSCLKKRLSKNGIDPMTHEPIINNLTVTTTNEEECGSSPTNTSLTTESHFSSSPSGLACLLNKLAVGIASRQHDLDRIKNILLDRKITINDQDEEGGLRRDQKIGEEDDFLIWDDGEVRRYMDIDPMEYETTPYDSVLYESTQILDHLF*
>Parent-BolC5t30401H-Name-BolC5t30401H
MGRKTWFDDDGMKKGEWTAEEDQKLVAYINEHGLCDWRSLPERAGLQRGGKSCRLRWLNSLRPGIRRGKFTPQEEEAIIKLHAVLGNRWAAIAKEMENRTDNDIKNHWNSCLKKRLSKNGIDPMTHEPIINNLTVTTTNEEECGS
>Parent-BolC5t30409H-Name-BolC5t30409H
MGRATWFDADGTKRGGWTDEEDQKLVAYINEYGIGDWRFLPRKAGSLQRCGKSCRLRWLNYLRPGVKKGKFTPEEEEAIINFQSILGNRWAAIAQQMPGRSDNDIKNHWNSCLKKRLERNGIDQMTHQPIINLAVKTPSFNIDCGNSSSSTVSPSPSFSSSGSASLLNRLATGISSREHGVDRIKNILSDPRTPIITSQEEEFEESNKDHGKALAGDDQEDDFLMWDEENMRRFMDEIVQMDFETNGVYNSSSSSPNGVYETGLLDD*
>Parent-BolC5t30871H-Name-BolC5t30871H
MGRSPCCEKAHMNKGAWTKEEDQLLVDYIRKHGEGCWRSLPRAAGLQRCGKSCRLRWMNYLRPDLKRGNFTEEEDELIIKLHSLLGNKWSLIAGRLAGRTDNEIKNYWNTHIKRKLLSRGIDPNTHRPINESTIPPSKTTTPSLLHDEPVQFDLAKPDQHQTVKPEPTVLYREEGDYNNNNCTSSETTSEEDCVLNLELSVGPATTRSYRYESTRKANLDSIESTGRWGSELFGAQAGVCLCCRIGFHNESCRNCRVSDARTIWESKIL*
>Parent-BolC5t31152H-Name-BolC5t31152H
MDENEIAAARREASSWNFPFNDINIQLHRRCNTSHEFDILKSPFGVNEEESNNHNPNYSNSESGKKETTDSGQSWSSSSSKPSVLGRGHWRPAEDVKLKELVAIYGPQNWNLIAEKLQGRSGKSCRLRWFNQLDPRINRRAFTEEEEERLMQAHRLYVNKWAMIARLFPGRTDNSVKNHWHVIMARKYREHSSAYRRRKLIINNPLKPHLPNHPSPNCPSFISTKHYFTRPFHEFNLTHHLVNHASMTTDQNHLVLPFHCFQGYESTEAPMVVGMFGNQMMIEDNVGATSEALYNFPYVDSMSQGKGVPNEAMNLIGMEEVDEEVAKKAKQQPHFFDFLGLGTA*
>Parent-BolC5t31250H-Name-BolC5t31250H
MTNRMKKRCNENEEGVEQRKGPWTLEEDTILTNYIAHNGEGRWNVLAKSSGKSCRLRWLNYLKPDIKRGNLTPQEQLLILELHCQWGNRWSKIAQYLPGRTDNEIKNYWRTRVQKQARQLNIDSSSHQFLEAVRSFWVPRLIHKMKDNSNTNTKTPHPDSLGPVSHDSGFNNMGCSTSMSKELTTKMSQFMDLSDLETTNSMSLKGSRGSSNQCVSEDYCSLPCLEEEYMVPTMGNSDILPFKDCHVADSSYEEDVTQDSMWNMDDIWQFEEIIFEYQIILIFVNLDLLKENKSNITSYM*
>Parent-BolC5t33452H-Name-BolC5t33452H
DIFTDVGRLSGKPKDRRLTEQERSHLQTYLLTNCEDVLQYERIFMAEKRFEYRYATEEELEEMKQRDFSGWMLTYVSAGMTRGETFDDWIREMVRGAEYVVKSYPRFCTRGYAFTTQKRRRSSTTYDAGVCSASGDDVYYGNIPEIMEIKYPDMVGLRYTISLTFGPSENPCVESYRMVLKTHPVSVHRRSWSTEENETLAKGSSDDIETINESIKNLEITPEMIRQFLPEVNWDQLASMYFKDRSAAGMWMSSEDPLINHGPWTAEEENNLRLIIQEKGLQTGLTLLFH*
>Parent-BolC5t33518H-Name-BolC5t33518H
MNRGALYESEDDDDEEEDDDIGEDLEDLRRACIVPESNSDDVIAKSGEGGGGGGGGEIPSDSENEDDFEMLRNLKSQLASSTGPPVGLPLPSDSESDDDFELLRSLKSQLALSMDARLPPMSLSDDDDEDDDSFETLRAIRRRLSAYANLDPDGAFMNDSLGKKKQVHASDNEPSREILSRSNTCESFPDQGGKVVTLPDSIQAGVSVDLHENNATAPLDQSSSFPEAAQAFVEAIRRNRAYQKFLRKKLTEIEAKIEQNEKHQKNVKIVVDFQASCKRITKQTLSQGRDPRLQLISTPKCGPRDSSEVKHFDHSCLRMSIDNDKKISPLTFGPPENSRVENYRMAVKNYPVSVNRRSWSTEENENLAKGLKQQLQETLLNEAIERSSDLEGSTDDIDA…
>Parent-BolC5t33549H-Name-BolC5t33549H
MLRSLKSQLAPSTTGPPVGLPLPSDSESDDDFELLRSLKSQLALSMNASLPPMSLSDDDSFETLRAIRRRFSAYANLDQDGAFMNDSLGKKKQVHALDHEPSREILSRSNTCESFPDQGGKVVTLPDSEGTQAGDSVDLHENNATAPLDQSSSFPEAAQAFVEAIRRNRAYQKFLRKKLTEIEAKIVQNEKHQKNVKIVVDFQASCKRITKQALSQGRDPRLQLISTPKCGPRDSSEVKHFDHSCLWMSIDNDKKISPLTFGPPENSCVENYRMAVKNYPVSVNRRSWSTEENENLAKGLKQQLQETLLNEAIERSSDLEGSTDDIDAINESIKNLEITPEMIRQFLPKVNWDQLASMWMSSEDPLINHGPWTAEEENNLRLIIQEKGFTDWLDIACH*
>Parent-BolC5t34057H-Name-BolC5t34057H
MGHHSCCNKQKVKRGLWSPEEDEKLINYINIYGHGCWSSVPKHAGIHIYEFFVFLCGKSCRLRWINYLRPDLKRGSFSSQEAALIIELHSLLGNRWAQIAKHLPGRTDNEVKNFWNSSIKKKLMSHHHHGHHLHHHFSSMASLLTPYQNGFNANNSDDEGSRFMSNIIITNTYPNFINPSHVSLPSPHVMAPLMFPTSTEGDIKFLTTNQSHQDNKLYNNLDILSSTPIINSHHHYDNDSQLPSLPDLPASTICTYQETLQDYDDQGNEVFVTPYNSNDDDPRSIPLVAAKLLCGQVLEDKILSSSPVSQGHGLLIPTKYNLQMPSESNHHPR*
>Parent-BolC5t34101H-Name-BolC5t34101H
MTSSSGKRSVAKKMTTPCCTKMGMKRGPWTVEEDKILVSFIEKEGEGRWRSLPKRAGLLRCGKSCRLRWMNYLRPSVKRGGIAPDEEDLILRLHRLIGNKWSLIAGRIPGRTDNEIKNYWNTHLRKKLLSQGIDPQTHKPLDASYTRKPIEEVSGGQNLLEPNSNSHTDDTTVSSGSGAGKISVSVFGDEDFGFCYDDKFSSFLNSVINDDPFDSNIPILSQPLQTHDFIGEIVGTSSSLGHDQRPEDI*
>Parent-BolC5t34187H-Name-BolC5t34187H
MSEKWEMKRDEMGHRCCGKHKVKRGLWSPEEDAKLLRYITTHGHPSWSSVPKLAGLQRCGKSCRLRWINYLRPDLKRGSFTAEEEQTIIDVHRILGNKWAQIAKHLPGRTDNEVKNFWNSCIKKKLLSQGLDPSTHNLMPSHKRSASSSSNNTPKPSKTKSIMTNPTFDQSTTAFSITNVNPYTSNKPNKVKSPNQTTIPSQTVIPIDHTMSSLLNDENMIPNWSNVDGMAPIHEQAPMFSSEKAVIGVEDDDLNMDILFNTPSSSTFDPDFGSMFSSAMSMDFNPMDDLGWTF*
>Parent-BolC5t34334H-Name-BolC5t34334H
MSYTAESDDDGMHSPAGDSIGGYGCKSRGKGSVLKKGPWTSTEDGILINYVRKHGEGNWNAVQKYTSLARCGKSCRLRWANHLRPNLKKGAFSQEEERLIVQMHAKMGNKWAQMAEHLPGRTDNEIKNYWNTRIKRRHRAGLPLYPPELHVEDLQWSEEYTTSNVTRVNRRRHQDILQLGNSKADVLFDDLNFATNLLPGASDVLDMFTCNMLGTGASSSPYESYMPPILPSPKQLRDSGSLFPMCSSNIKQEFHSPEPFQNPRSCSISPCDVGHHSPYGNQRPSDVMISDSHAFTDGMLPTSKPLFGAVKLELPSFQYSETSGFDQWKTTTPSPPHSDPLDSVDAYIQSPPPLEIEEDESNCFSSCDTGLLDMLLPNAKIKTSAKRSLALPEIPIPTQ…
>Parent-BolC5t34515H-Name-BolC5t34515H
MSFNFNPSSSSSPPPPDEGERGEEVKKMEEEEEEECVENKQSTAASCSSVSEGSGGGGGSSFLKSPPAVASPPTVSPTHRRTSGPIRRAKGGWTTEEDETLRRAVCTYNAKSWKKIAEFFPDRTEVQCLHRWQKVLNPDLIKGPWMQEEDEKIVELVKKYGPAKWSTIAKSLEGRIGKQCRERWHNHLNPGINKEAWTPEEELALMNAHRVHGNRWAEIAKVLPGRTDNSIKNHWNSSLKKKSEFYQANGALPPSAAKNGVLDSATKRPLFYQRRDSAIQINKPDEDGRHQLNSSAPLEEVVAASPLTSDQLPRPEPSPENGYHIYYKNHQTEYSMASEADKQRMYGYECGCSPSASPVIFFTPPPPSRKEYFNGLRPTSPESYLREAARTFPNTPSIF…
>Parent-BolC5t34566H-Name-BolC5t34566H
MMMRNQDITTIRDKNKASNACGGNNNKPKLRKGLWSPDEDEKLIRYMLTNGQGCWSDIARNAGLLRCGKSCRLRWINYLRPDLKRGSFSPQEEDLIFHLHSILGNRWSQIATRLPGRTDNEIKNFWNSTLKKKLKNNNTSSGSSPNNSNSNSLEPIDQHVDMGGNSNPMMNSHHHQDDMMIVGNTMHMESSSFYAPVVTSVGLNQLDPLISVTDHNRYQQMANTGNNNVNGLGDYGSAVLDPISNRASVESEWFLPPSENTNIMACTTSNNLNLEALDPCFGSKNMCHSESFKVGNIMGMENSSWEIENPKIGDWDLDSLIDNNSSFPFLDFQVE*
>Parent-BolC5t34733H-Name-BolC5t34733H
STHNSKKYQTLSFSLSLSLKPQRKKVVSLKKIFAEVSLFFGYFLCASMDEKGRNLKNNNMEDEMDLKRGPWTAEEDFKLMNYIATHGEGRWNSLSRCAGLQRTGKSCRLRWLNYLRPDVRRGNITLEEQLLILELHSRWGNRWSKIAQYLPGRTDNEIKNYWRTRVQKHAKQLKCDVNSQQFKDTMKYLWMPRLVEMIQSASAAATVATTTNTTTTTGSAATSSSNTTSNNQFMTYDYNNNSMGQQFGVVNNDYITPENSNVAVSPMSDLTEYYSAPNTYPEYNSGQVGNSYYPDQDLVVPQILPDNYLDYSGLLDEDLAVMQEQSNLNWFEDINGATSSSDSLWNIGESDEDLWFLQDQEQFNNNGNF*
>Parent-BolC5t35051H-Name-BolC5t35051H
MGRSPCCDESGLKKGPWTPEEDEKLINHIRKHGHGSWRALPKQAGLNRCGKSCRLRWTNYLRPDIKRGNFTAEEEQTIINLHSLLGNKWSSIAGHLPGRTDNEIKNYWNTHIRKKLIQMGIDPVTHRPRTDHLNVLAALPQLLAAASFNNLLTLNQNIQPDATSVAKAQWLHSMMQVLNSNNTSSSVDIHHTNYNIFGQSSFLENRPNISENLYDPTQSISRIDHQPLDSFSSPLGVFSHQDNEDMIPPLISASSDGSKQTQMMIKNKEILKHNEHTSNPSSTLTFTQDHQPWCDIIDDEASDSYWKDLIEQTCSEPWPFHE*
>Parent-BolC5t35119H-Name-BolC5t35119H
ANPSQRPREGELTEPKQRHLLLCLSPLINQSQAKRADFPSLWQIMGRSPCCDKDGLKKGPWTPEEDQKLLAYIEEHGHGSWRSLPEKAGLQRCGKSCRLRWTNYLRPDIKRGKFTVQEEQTIIQLHALLGNRWSAIATHLPKRTDNEIKNYWNTHLKKRLVKMGIDPVTHKHKNETLLSSTGQSKNLATLSHMAQWESARLEAEAKLARESKLLHVQHHRNNKPAAPDYCLAHKSSSTNWTKPNQGNGDQQLESPTSTVTFSENLPLMIMHLGIPMENRNSRVAVSSSTSFIKDSDHDWIKQINCPKEGIEEGFTSLLLRDSVDRSLSTGKNDEAIAESVAGAVEINESEYSYYEDNNNYWNSILSLVDSSPSDSPTMF*
>Parent-BolC5t35158H-Name-BolC5t35158H
SKLYISLSVSVSSHLLCSIFISHTKIQNKITRKKKMDKKKTGIRKERIPAQKEEEGTVRKGPWTMEEDLILFNYILNHGEGLWNSVAKASGLKRTGKSCRLRWLNYLRPDVRRGNITAEEQLLIIQLHAKLGNRWSKIAKYLPGRTDNEIKNFWRTKIQRHVKFSSSVNTINTRHCSGNSQSSVITATDQGSSSKGFDMAESLISPATTTTSFHMMEQSNDSYWNVEDLWPLQLLNGDHQVI*
>Parent-BolC6t36279H-Name-BolC6t36279H
MGRSPCCDENGLKKGPWTPEEDQKLIDYIHKHGHGSWRALPKLADLNRCGKSCRLRWTNYLRPDIKRGKFSAEEEQTILHLHSILGNKWSAIATHLQGRTDNEIKNFWNTHLKKKLIQMGIDPVTHQPRTDLFASLPQLIALANLKDLIEQTSQFSSIQAEAAQLAKLQYLNGMLNSSASLSNNNNNSPSSILDIDQNHAMNLLNSMVSWNKEHNSKFNPALELEAEDQNQGLFPIGSIIDSTTQLLQQKQYHLNNSPIEQPSQGDPLLDHVPFNLQTSLNSEDHFIDTLVKHPIDQDQDHDDPSSWILPSLIENSPKNAMSSLPYNNPTDASSSSSYGAGDGASLYWPDFCFDESLINDVS*
>Parent-BolC6t37288H-Name-BolC6t37288H
MDCKKEEALRRGPWLEEEDERLVKFVTLLGERRWDSLARVSGLKRSGKSCRLRWMNYLNPSLKCGPLSQEEEIIIFQLHALWGNKWSKIARRLPGRTDNQIKNYWRTRLRKKVEAQNYDKIIDWRGNKGEELLHKYKETEIMWTRMKTREYGFDETVKEYKQRNMENDKETNGVICETERFGVTNSPYENRIIDWISKSDANLLEDHSSSSTDNNININVGSWWFQEIMDFEEFSCSLWS*
>Parent-BolC6t37845H-Name-BolC6t37845H
MEAVKKEEIKKGPWKAEEDEVLINHVNRYGPRDWSSIRSKGLLQRTGKSCRLRWVNKLRPNLKRCFFSGCKFSAEEERTVIELQAEFGNKWARIATHLPGRTDNDVKNFWSSRVKRLARILHNSSDASTSPKPPSRRNKGKIVKPIQYFYPPQVYYSFGLVEEEVTTASSSSSKILPYSSSDQVDEALRLPELGIKLEHQPFAFWTDDPLMSEPHIANQQATIPFYPESRELLARLDNPYYYDILGPAGCSEPLFALPQPFFELPPAERRCTHVSKDDDEEEADVFLDDFPADMFDQVDDPNQSP*
>Parent-BolC6t37902H-Name-BolC6t37902H
MGRKPCCDKKGLKKGPWTPEEDEILVEYINKNSHGSWRLLPKKAGLLRCGKSCRLRWTNYLRPDIKRGPFTPQEEKLVVQLHGILGNRWAAIAAQLPGRTDNEIKNLWNTHLKKRMLSMGLDPKTHEPLPSHGLAKQASASQTTRHMAQWESARLEAEARLSRESMLFNPSCEVKYECDHFLRIWNSEIGESFKNLTTTSQSPCSRTTSSSSALVGKETVMGINHGSGSSSPCSNNVQDVSSDSALQLLLDFPISDDDMSFLEENIGSSYTESHVGVSINGF*
>Parent-BolC6t38162H-Name-BolC6t38162H
MGKGRAPCCDKTKVKRGPWSPEEDLKLISFIQKFGHENWRSLPKQSGLLRCGKSCRLRWINYLRPDVKRGNFTAEEEETIIKLHQNYGNKWSRIASQLPGRTDNEIKNVWHTRLKKRLVHSSETSPCSSNSVSCGKEDKSQAEGCLNKKTSQDFTTSVSSGGSYNSNQEDDPKIGLLFKYSVFNDIIQEVDKPDLLEIPFDSDPDIWSFLDSSNSLQQSGANEFRAEQESDEDEVKKWFKHMESELE*
>Parent-BolC6t38435H-Name-BolC6t38435H
MGRQPCCEKMEVKKGPWTPEEDIILVSYIQQHGPGSWRCVPRNTGLLRCSKSCRLRWTNYLRPGIKRGNFTEHEDKTIIHLQALLGNRWAAIASYLPQRTDNDIKNYWNTHLKKKLNLQRQNGNSNDDDTNMTEMSSCDNNNNTNRRSVNKGQWEKKLQTDINMAKQALFQALSLDQASSSITPDPDSPKPHDHHSTTAIYASSTDNISKLLQNWTSSSSLMPNTSSLSNNRSSSTGEGGVLDHQCSLFSPNSESGSVDERLNIMTETNIFKGESKSNVDREATNNVTTDDPAGSLSLIEQWLYDDQGLVDQCDDVQEDLIDVSLEGKNNGNNGQDLS*
>Parent-BolC6t38451H-Name-BolC6t38451H
MGRTTWYDDEGLKKGEWTAEEDRMLVAYINEYGLGDWRAMPKRAGLQRCGKSCRLRWLNYLRPGIKRGKFTPQEEKDIIKFHSLLGNRWAAIAKEMPNRTDNDIKNHWNSCLKKRLVRSGIDPMTHQPVVNVKANSSSTTSSPTLTPSSSSTTSSFSSTSSSRLLNRLAAEISSRKQGFDRIKNVILSEPRQAVKEDALMISSKEEEEEVKVNGCFMEIDDNLISMTSLEELLCESTTTTSTTTGFMAAFDDCSLVEPYDVYQYDFYHEADDQLDLFL
>Parent-BolC6t38793H-Name-BolC6t38793H
MSEDHRRWMDQTASCGYFSLDISNYQHSGHSYASHREEEIKDPNQSNYGKRSKKETRVCGSFRHSSKASVVRGHWRPAEDAKLKKLVALDGPQNWNLIAEKLQGRSAGKSCRLRWFNQLDPRINRRAFSEEEEQRLMQAHNLYGNKWAMIARFFPGRTDNSVKNHWHVIMARKFREQSSVYRRRKTVIPLKPLVNPNPQYSCNDFDPSRSDTIHLVSNDKNHLMLPIPCFPGYAHGNESPLMLGMLENQMMVDDDHSARTREATTFDFLNQTEKCEMLGEGMNEQKKPHFFDFLGLGTV*
>Parent-BolC6t38876H-Name-BolC6t38876H
MEDSMKTKSFKESEEVGLRRGPWTLEEDTLLTNYILHNGEGRWNLVAKSAGLKRNGKSCRLRWLNYLKPDIRRGNLTPQEQLLILELHSKWGNRWSKIAQYLPGRTDNEIKNYWRTRVQKQARQLNIESNSDKFFDAVRSFWVPRLIEKMEQNSFTNCCPQNNNNKSLLPPQSYDSTSTQTYTDISSQNPGLSNIDGSSSSSIFMPDLTTNPHFIDPNTIIDGSMCNQELGGYIPEMEEYYYMGNSDIGTECHVAEAYEDVTQDPMWNMDDIWQFRE*
>Parent-BolC6t39050H-Name-BolC6t39050H
MGRQPCCDKVGLKKGPWSADEDRKLMNFILTHGQCCWRAVPKLAGLLRCGKSCRLRWTNYLRPDLKRGLLSDHEEKMVIDLHSQLGNRWSKIASHLPGRTDNEIKNHWNTHIKKKLRKMGIDPLTHKPLSIVEQEEEKPLKKLQKPMEQTAEEPTNDCLTKDSNSKNMFMAMNLEYGVEEVPTIDPECLELICNNSPTSSSSSNESSILKDFQFPDFDWSDYGIDNNNHHNNNGVDNIMENNVMSLWDVDDFSSWDLYNII*
>Parent-BolC6t39058H-Name-BolC6t39058H
MEGSSKRLRKGAYIAEEDNLLRQCIDKYGEGKWHQVPLRAGLNRCRKSCRLRWLNYLKPSINRGKFNSDEVDLLLRLHKLLGNRWSLIAGRLPGRTANDVKNYWNTHLSKKHEPGSKTQMKKSNIPCSSTTPAQKNDVFKPRPRSFTVNNGCSHINGMPEAEFVPLCLGFNDANNVGENSFTCNKDDDKSELVSNLVDGQNMWWESLLDESQDPAALCPEATATKKGATSAFDVEQLWSLLDGETRT*
>Parent-BolC6t39061H-Name-BolC6t39061H
MEGMSKGLKKGAWTAEEDNLLRQCIDKYGEGKWHQVPLRAGLNRCRKSCRLRWLNYLKPSIKRGKLNSDEVDLLIRLHKLLGNRWSLIAGRLPGRTANDVKNYWNTHLSRKHEPGCKTQMKKRNIPCSYTTPAQKIDVFKPRPRSFTVNNGCSHINGMAEADIVPLCLGLNDTNNVSENIITCNKDDDKFELVSNLMDGQNRWWESLLDESQDPAALFPEATATKKGATSAFDVEQLWSLLDGETGT*
>Parent-BolC6t39258H-Name-BolC6t39258H
MENSMKNKSFKESEEAKLRRGPWTLEEDTLLTTYILHNGEGRWNLAAKCAGLKRTGKSCRLRWLNYLKPDIRRGNLTPQEQLLILELHSKWGNRWSKIAQYLPGRTDNEIKNYWRTRVQKQARQLNIESNSDKFFDAVRSFWVPRLIEKMEQNSSTTYACPQNNNNNNNNNSSLLPPSQTFESMSTQTYQDLSGLSNMDGSSSSSAFMPDLMTVPHFMDPNTIIDGSMCYHEDNAQELSGYILGTEEYYYMENSDISTECQVAEAYENVTQDPMWNMDDIWQFRE*
>Parent-BolC6t39402H-Name-BolC6t39402H
QLIFNIITSCPPMGMEIAYTNVSFPSITPHFPSSSHPLTNNNNIFMSKDHHRRMDQIAYFSLNVNNDQHKGHYYHASHGEEEMKNPNRCNCSTSSKKERRDCGSCRHSLKASVSRGHWRPAEDAKLKELVAVYGPQNWNLIAEKLHGRSAGKSCRLRWFNQLDPRINRRAFTEEEEERLMQAHNLYGNKWAMIARLFPGRTDNSVKNHWHVVMARKFREQSSVYPRRKTMITHKPLVNPNAHSCNDFEPTRSDLIHLVGNDQSHLMLPIPCFTGYDHGVFENQMMIDDYSTRTREVATTFGDSNQTGKCEMLDESMNEKKKPHFFDFLGLGTV*
>Parent-BolC6t39798H-Name-BolC6t39798H
MCSRGHWRPSEDEKLKDLVEQYGPHNWNAIALKLPGRSGKSCRLRWFNQLDPRINRNPFTEDEEERLLAAHRIHGNRWSIIARLFPGRTDNAVKNHWHVIMARRTRQTSKPRILPSMTSSLMATEQTMMGSGDGKRILGDVVNYPYQFSHINHLQFLKEFFTGKIALNTKENQSKKPIEFYDFLQVDTGSNKSEVIDQDSDQSNPNDSDNKNESHVPFFDFLSVGK*
>Parent-BolC6t39854H-Name-BolC6t39854H
MFSSKDHVLSFFDLSPDHNKKSLFFLLSLFFSFSSFYCNNQKSRMVRTPCCRAEGLKKGAWTQEEDQKLIAYVQHHGEGGWRTLPDKAGLKRCGKSCRLRWANYLRPDIKRGEFSQEEEDSIINLHAIHGNKWSAIARRLPGRTDNEIKNHWNTHIKKRLIKKGIDPLTHKSLDHSETLPDKSIGHQEDDDQKSNNKKSLGPSSARFLNRVANIFGKRLDHSALSDIIGSGGPFTTHTTPTTSASECEKSTSSLSTPNSSNLHMIHDATSLSSSTFSNDTSAQLVYDNIFDDVEDMTGFSSRFLNDIVSHDDEDLLMLDESSSDNTLFMKELTMILKGDKTETMSFNDSHLAAINVVDDYSFEGIDNWFG*
>Parent-BolC6t39886H-Name-BolC6t39886H
MGRTTWFDDDGVKKGEWTVEEDRMLVAYINEYGLGDWRTLPKRAGLQRCGKSCRLRWLNYLRPGIKRGKFTPQEEEDIIKFHSLLGNRWAAIAKQMPNRSDNDIKNHWNSCLKKRLVRSGIDPMTHKPVVTVAKATSSSTTASLTPTPSSSSSATSSSFSSTSSARLLNKLAAGISSRKHELDRIKNVIMSEPRQAVEEDEMMIGSKEVTGCSMEIDENLISTTSFDEFLTCDFTPTYTPGFVAAFDDYSLVEPYNLYQSDFYHETSDDQLDLFLL*
>Parent-BolC6t39889H-Name-BolC6t39889H
MGRTTWFDDDGIKKGEWTAEEDRMLVAYIKEHGLGDWRTLPKRAGLQRCGKSCRLRWLNYLRPGIKRGKFTPQEEEDIIKFHSLLGNRWAAIAKQMPNRTDNDIKNHWNSCLKKRLVRSGIDPMTHKPTVNVAKATSSSTSSSTAPTPSSSSATSSSFSSTGSARLLNKLAAGISSRKHALDRIKNVIMSKPRQAVEEDEMMIGSKEDEEVTGCSMEIDENLICPTSFDEFLTCDFTPTYTTGFVDAFDDHSLVEPYDLYQSDFYHETSDDQLDLFLL*
>Parent-BolC6t39906H-Name-BolC6t39906H
MGRPPCCEKIVVKKGPWTPEEDITLVSYIQQHGPGNWRSVPKNTGLLRCSKSCRLRWTNYLRPGIKRGNFTQHEEKTIIHLQALLGNRWAAIASYLPQRTDNDIKNYWNTHLKKKLQLQRQNGITNEDNTDMTEMSSCNNNNHVCTNSKRIANKGKWEKKLQTDINMAKQALFQALSLDQPTSSISPDLGSPKPHHHSATATYASSTDNISKLLQNWTSSSSSVPYTSSYSNNRSSSTGEGGVLDQHALFSPSSETGSVDEKLNLMTETSIFKGESKPIVDTEATTDDHSSLSLIEKWLFDDQGMVQCDDDQEDLTDVSLQGKNTDNNCQDVF*
>Parent-BolC6t40322H-Name-BolC6t40322H
MGKGRAPCCDKTKVKRGPWSPEEDLKLISFIQKFGHENWRSLPKQSGLLRCGKSCRLRWINYLRPDVKRGNFSAEEEEMIIKLHQSYGNKWSKIASKLPGRTDNEIKNVWHTHLKKRLVKSSASPDEPASPCSSDKTQAEDCLNIKTTHDSTTSGSSGGSNNSNQEDDPNMSLMFEYSQFNDIIEEVDKPDLLEIPFDSDLDIWSFLDGPNENSSVSRGEEECDEDEVKKWLKHLENELGLEEDDNHQHHKEGAQDKDSSLLKTYELMIH*
>Parent-BolC7t41919H-Name-BolC7t41919H
MGRAPCCEKMGLNRGPWTPEEDQILISFIHKHGHSNWRALPKQAGLLRCGKSCRLRWMNYLKPDIKRGNFTKEEEDAIISLHQILGNRWSAIAAKLPGRTDNEIKNVWHTHLKKRLEDYQLAKPKTSNTKKATKPKSQSVPTKLNSTRRELEFLNSSNPSFESLLSASPSTSDAVSSVTLMSHEGHNNEAKMDNKSGDINIADQDCSSFEIFGADIDESFWNEALYSQDESNYALNLDVAGFDEIQQEFQQLGPVENEMVFDSEMDFWFDVLARTGGEQDLLAGL*
>Parent-BolC7t42365H-Name-BolC7t42365H
MSNIMKKRCNENEESTEQRKGPWTLEEDTLLTNYIAHNGEGRWNLLAKSSGLKRKGKSCRLRWLNYLKPDIKRGNLTPQEQLLILELHCKWGNRWSKIAQYLPGRTDNEIKNYWRTRVQKQARQLNIDSSSHQFLEVVRSFWVPRLIHKIKDNTNTNTRAPPTDSLGPVLQDNNFSQNLGLNNIDCSTSMSQDLAKISQLMDLSDLETTSSVCLEGSRGSSNQYVNEDSRYFHCLEEEYIFPTMGNSDILPLQDCHVADSTYEEDVTQDPMWNMDDIWHFEEYEPFN*
>Parent-BolC7t42631H-Name-BolC7t42631H
MGRSPCCEKAHMNKGAWTKEEDQLLVDYIRKHGEGCWRSLPRAAGLQRCGKSCRLRWMNYLRPDLKRGNFAEEEDELIIKLHSLFGNKWSLIAGRLPGRTDNEIKNYWNTHIKRKLLSRGIDPNTHRSINGSTTPPPKTTKSSLQNDEPVRFEISGPDQQRMVKPEPMVLDREDANNKCTSSGTTSEKDIQTDDDWVLNLELSVGPATTKSYRYELTRKANPDLAESTRRSSFELLGAQAEVCLCCRIGFHNESCRNCRTSDVTTTWESKIL*
>Parent-BolC7t42960H-Name-BolC7t42960H
MADRIKGPWSPEEDEQLRKLVVKYGPRNWTVISKSIPGRSGKSCRLRWCNQLSPQVEHRPFSTEEDETIARAHAQFGNKWATIARLLNGRTDNAVKNHWNSTLKRKCGGFYAPAEDQRPVKRSVSDGYPPVANGLYMSPGSPTGSDVSDSSTLPVLPSVEVFKPVPRAGGVMLPLPIETSSFCDDPATSLSLSLPGADVSEESNRSHESTNNNTLMRHNTNTMPFKQLSGGFRGAIEDMGRSFAGNGGEFMAVVQEMIKAEVRSYMAEMQRNHNGGGFVGGGFRDKGMIPMSQIGVGRIE*
>Parent-BolC7t43861H-Name-BolC7t43861H
MEETRKKKKDDSKKKERHIVTWSQQEDDILRKQITLHGTDNWAIIASNFSDKSTRQCRRRWYTYLNSDFKTGGWSPEEDTLLCEAQRVFGNRWTEIAKVVSGRTDNAVKNRFTTLCKKRAKYEEAMAKDNTLASCNKRMLLPDCGISTPPKAESVSPLAKKIRRSDIPGPTVFGGYGDRSHIKVNSGVNQHSSYGDRSHIKVVNQQIRPPFWVIAHNEEKIQKDSAKESEGEDKEMFLKKDDPKVTSLMQQAELLSSLAQKVNTEQSMENAWKVLQDFFNKSKENDIFRYGLPDIDFQLEEFKDLVEDLRSSNEDSQASWRQPDLHDSPASSDYSSGSTTMPHSSGDQTQQPMLLPDNEQVDLLSTCHEIVPMSVEEEFNSPVQVTPLFRSLAAGIPSP…
>Parent-BolC7t44208H-Name-BolC7t44208H
QYQLTTTFSLTRHSFFYIPLHLAISYQLINKNKMDKRGGICSGGSGSSGETEVRKGPWTMEEDLILINYIANHGDGVWNTLAKSAGLKRTGKSCRLRWLNYLRPDVRRGNITPEEQLIIMELHAKWGNRWSKIAKHLPGRTDNEIKNFWRTRIQKYIKQTDVAATATSSVGSQSSEINDHAASTSAHNVFCAQDQAMDTYSPTTTSYQHTNMEFNYGNYSAPVAPVTTAATTADYSVPMTVDDQTGENYWGMDDIWSSMHLLNGN*
>Parent-BolC7t44221H-Name-BolC7t44221H
MRTRRRTEEENHQEYKKGLWTVEEDSILRDYVLTHGKGQWNRIVRKTGLKRCGKSCRLRWINYLSPNVNKGNFTEQEEDLIIRLHKLLGNRWSLIAKRVPGRTDNQVKNHWSTHLSKKNRRGLSSAVKTTGEENYPPSLLITAATASGHHQQDKICDKSFEGLVSASNGNKQKADLTHTNDLSLYFKERNNFDSSNTFWFNDDDDFEMNHSL*
>Parent-BolC7t44301H-Name-BolC7t44301H
MVRPPCCDKGGVKKGPWTPEEDIILVTYIKEHGPGNWRAVPTNTGLLRCSKSCRLRWTNYLRPGIKRGNFTEHEEKMIVHLQALLGNRWAAIASYLPQRTDNDIKNYWNTHLKKKLNKANQDSHQDFDQSRDLSSSPSSSSANSNSNISRGQWERRLQTDIHLAKKALSEALSPAVAPIITSTFATTATTSSSAESRRSTSSACRFLRTQETSTAYASSTENIAKLLKGWVKNSPKISNSADLMVSPDSETKDVLKSDVEDCAGEFQSFSGFDHLKDCDSSYHQAGVSPDHETKPDITGCSNQSQWSLFEKWLFEDSGGPIGDIVLDENPNFF*
>Parent-BolC7t44313H-Name-BolC7t44313H
MNQRRSREVLGFVVEDIGESQLMELVTVYGPQNWNHIAEKMQGRTGKSRRLRWFNQLDPRINKRAFSPEEEERLLAAHRAFW*
>Parent-BolC7t44371H-Name-BolC7t44371H
MLDWGVDQVHHRNHDLYQQQQQQQGCRKGPWTPEEDKLLVEYVTSNGEGRWSSVAKCAGLNRSGKSCRLRWVNYLRPGLKRGQITPQEEGIILELHSLWGNKWSTIARYLPGRTDNEIKNYWRTHYKKKEKSFSKQEKVKRSRKQLDLKPQPQQQPHQQNQSSHFVSEDHMNLDNEQNTFSYQTGVFSDQFHMPQVVAATSSDHSMMDEGNLWGSLWSLDDHDPHHFGGFSEQRTAANVSEKFNGCGIDAPFCGSWDYSYNGFNTGGYNY*
>Parent-BolC7t44513H-Name-BolC7t44513H
MGRAPCCEKIGLKRGRWTAEEDEILTNYIQTNGEGSWRSLPKKAGLLRCGKSCRLRWINYLRRDLKRGNITAEEEETIVKLHSLLGNRWSHIATHLPGRTDNEIKNYWNSHLSRKIYAFTAVTGDEHSLKVDDLVLNKPPSSSLEAKNTNKIKKKKGRTSRSSMKKHKQMVTASQCLPQPKELESEISEGWNSGNYEGKSLGAYEWLDGEIERLMSSFVWECTSEEAVISMNDDDPDQNKVCESGDNVSCCVDLFEEEQGKLGSLQVDQDMNIEKEREESILSSNSNESGDKDWWVGLCDSSEVGFGIDDELLGWEFQGGLTCQSDDLWDLSDFGEIQQVDSI*
>Parent-BolC7t44535H-Name-BolC7t44535H
MDGKRSFEINKNMGDFENNVDDEMDLRRGPWTVEEDFKLSNYISTLGEGRWNSLARCAGLKRTGKSCRLRWLNYLRPDVRRGNITLEEQLLILELHSRWGNRWSKIAQYLPGRTDNEIKNYWRTRVQKHAKQLRCDVNSQQFKDTMRYLWMPRLVERIQAASASSTTGSAAKSCVTTTTDQFVITSYDDGANNNNTSIDHLGLTNNPNGYVTSGTSSVTVSPASGLTEYNIGSEVGKIETSFDPDQSLVGPQILLPSQNYLDDKSGLLNGGLRDMQEQSYHNLFENINGMIPSYSDSFWNIGSDEDFWLLQQQQQQQQQLLNNRSF*
>Parent-BolC7t44694H-Name-BolC7t44694H
MGRHSCCYKQKLRKGLWSPEEDEKLLNYITRHGHGCWSSVPKLAGLQRCGKSCRLRWINYLRPDLKRGAFSQEEESLIIELHAALGNRWSQIATRLPGRTDNEIKNFWNSCLKKKLRRKGIDPTTHKPIISELQTQNVIDQKLTSLNTSEVVKSTASINNPHDQSMVVLSQPSPWWYPATATTTTANQNAEFCFSSSTTQTVSDQIVSLISSMSTSSSPTPMTSNFNPIPNNWELSYCNNTVPSQSNSIYSAFFGNHYTEATQIMNTNNNNILLDQQPHQDMKSWAPEILHYTEHNQSSETGFEAEVKPDIAKYYWRSISSSPSPNESAATLLHDADVEFYGKNLQKPNIMAFDQRL*
>Parent-BolC7t44988H-Name-BolC7t44988H
MVRTPCCKEEGIKKGAWTPEEDQKLIAYLQLHGEGGWRTLPEKAGLKRCGKSCRLRWANYLRPDIKRGGFTPEEEDTIIKLHALKGNKWAAIATCLAGRTDNEIKNYWNTNLKKRLKQKGVDPTTHKPINSTDQTGSEPKHHKLGSSGSARLLNRVASKYSVDSNRDLVTGIIIGNSTNIADVSQNSGDVDSPTKNSTSTLLNQMAAASSGFISILMDNTSTSPGLSDNCSFSDGFTEFFSNEEISGMYTNVDNVGLMEELKDILSYGGADVGDIKDSPEVNVTDDMDFLDSWNKEDDLDLEKFVSSLDSKIGVFV*
>Parent-BolC7t45028H-Name-BolC7t45028H
MSRKPCCVGEGLKKGAWTTEEDKKLISYIHEHGERGWRDIPQKAGLKRCGKSCRLRWTYYLKPDVKRGEFSSEEEQIIIMLHASRGNKWSDIARHLPRRTDNEVKNYWNTHLKKRLIEQGIDPVTHKPLASNSNPTVNTPPENLHSLAAPSSDKQHSRSSSLPSLSRLTNKDGTPVQGGSLSHKKRFKRSSSTSRLLNKVAAKVTSVKEILSASMEGSLSATTLPYASYSDGFSEQIRNGEGSSNAFLTNTLAEFDPFSQSPLYSEHEINATSDLGMDYDFSHFLEKLGRDDHNEENDMNVEYGHDDLLMSDVSQEVSSTSVDDRHNIFENFEGWSNYLLDHADFVYDTESDTLI*
>Parent-BolC7t45084H-Name-BolC7t45084H
MADRVKGPWSEEEDEQLRRMVEKYGPRNWSAISKSIPGRSGKSCRLRWCNQLSPEVEHRPFSAEEDETILSARAKFGNRWATIARLLNGRTDNAVKNHWNSTLKRKFVGGGGDCDLVAVTAEEDRRRKRRSVSSESAPLVDTGLYMSPESPTGVSDSSTIPSPVAAQLFKPMPVSGGFTVPSPVEMSSSEEDPATSLSLSLSLPGADVSQESRNNSLLFPRFESQVKINVEESEEGRGGEFMRVVQEMIKAEVRSYMSEIQKNSGGFVVGGLYETGNGGFRDSGFITKVE*
>Parent-BolC7t45499H-Name-BolC7t45499H
MENYVGESGFAPLNKTVFTRDQEQMKEENFPFQVVDQSKPTSFLQDFQHLDHDHQFDHHHHHHGSTSSNPLLGIQTRPSCVNSSLFEHCAYQDNMVNMVNKHGPMDMKQDNMMMGMISFDYPPREITKPMNFVMPDEVSCVSADNDCYKSMSFNKTKPILTRKLSSSSSSSSWKEKKETTLVKGQWTSEEDRIVIQFVEKYGLRKWSHIAQVLPGRIGKQCRERWHNHLRPDIKKETWSEEEDRVLIQFHKEIGNKWAEIAKRLPGRTENSIKNHWNATKRRQFSKRKCRSKYPRPSLLQDYIKSLDLKALSFSSVPARGRRRESNKKKDFVAVEEENKKNEDDLYGLDRMVPECVFTDDFGFNEKLLVEGCSIDSLLDDLPQPDTDTFAHGF*
>Parent-BolC7t45621H-Name-BolC7t45621H
MGRSPCCEKNGLKKGPWTSEEDQKLIEYIQKHGYGNWRTLPNNAGLQRCGKSCRLRWTNYLRPDIKRGRFSFEEEETIIKLHSFLGNKWSAIAARLPGRTDNEIKNFWNTHIRKKLIRMGIDPVTHSPRLDLLDISTILASSLYNSSSHESHHVNMSTLMMDAHRQQQQYPLVNPEILKLATSLFSQNQTQNYMVDHDSSTHENHTGYHNDVNQTGVNQYQTDHQELQSCLPPFPNEAQFNNMDYRFNGFGEHTLVSTSNTLVQDCNIPTFNDYESSSFVLDPSYSDQSFNFTNSVLNTPSSSPTTLNSCSTTYINSTSCTTEDEMESYCNNLMKFDIPDFLDICGVII*
>Parent-BolC7t45696H-Name-BolC7t45696H
MGRQPCCDKLEVKKGPWTTEEDKKLINFILTNGHCCWRALPKLAGLRRCGKSCRLRWTNYLRPDLKRGLLSHDEEQLVIDLHAHLGNKWSKIASRLPGRTDNEIKNHWNTHIKKKLVKMGIDPVTHQPLNQEPNNTDNPKSSSSTSDNILMEPKSRSSKNVQTNSTTTEEESSSTATGQNSSINNENQLLSNITNDEELFSYLWSDDTAKADASRSCSNYYGVGGTLYNEDNIPGAGADFPIWSPERVGGKDLMFLDYCQDFGVHDFGF*
>Parent-BolC7t45927H-Name-BolC7t45927H
MVKTIAGERPKQRQRKGFWSPDEDEKLRSFILSHGHSCWTTVPIKAGLQRNGKSCRLRWINYLRPGLKRDVINAEEEEIILTFHSSLGNKWSRIAKFLPGRTDNEIKNYWHSHLKKKWLKSQKLQHARSISTSSESLVACGRGNPQTLISNHVISFQPLPEKTSSSPSQESNDNNNSYSCSSGREIPRLFFSEWFTSSDPYFDHSSILTDSNHIQTPNIQGTVSDYEESGDVNQFYYNEMVMMSNSNWTLNDVVFGSK*
>Parent-BolC7t46071H-Name-BolC7t46071H
MGRSPCCDKNGVKKGPWTSEEDKKLIDYIRFHGPGNWRTLPKNAGLQRCGKSCRLRWTNYLRPDIKRGRFSFEEEETIIQLHSVMGNKWSAIAARLPGRTDNEIKNHWNTHIRKRLVRSGIDPVTHSPRLDLLDISSLLAALINQPNFSSVATHASSLLHPDVLRLASLLLPPQQPLQDFNPIYAPNLDQNIQTPITTVSSQDSQLQAECTTPVSNNETSSFDPFMKARLEVSHEDVLPPLSESFDVESLMSTPQQNSIEAEANSSSFFDFGFPDNFTLEEFMLN*
>Parent-BolC7t46376H-Name-BolC7t46376H
MKSEMKALTIPQAGSKKGSHGRPCGPARRSTKGQWTAEEDEVLCKAVERFQGKNWKKIAECFKDRTDVQCLHRWQKVLNPELVKGPWSKEEDDTIIALVEKYGPKKWSTISQHLPGRIGKQCRERWHNHLNPGINKNAWTQEEEVTLIRAHQIYGNKWAELTKFLPGRSDNSIKNHWNSSVKKKLDSYYASGLLDQSQSSPLIPIQNNSIASSSSWMHSSGDEGNFRPGADAEESECSQASTVFSCSQSTNDLLDEVKPAKEEFYIPELPSGTEQQISNSPSHAESYYPSFEDVKIVLPEISYEAESSKEYQNHNGLTEVRTTTATEDHLQAVCNNDKQDRDLDCPQLLGDEKNEACQAFQNSVRLTDQPSMPNSDTCMHPQPQTLITDEECCRVLFTN…
>Parent-BolC7t46411H-Name-BolC7t46411H
MSRGSNSCDNKKTKGHRKGLWKPFEDDKLKQLVEQYGPQNWNIIGELFSGRTGQSCRQRWCNQLAPNINKGPFTKEEEERLLEAHRIHGNRWAYIAKLFPGRTDNALKNHYHVTMKRRKRIGLSSTPTSPFNQIRTPIFPLPRQSDYLYPFQRYQMHNSRGPWPYTSASAPRSDQFGSSWISNAQQETDLYRRKSNQMLDHQAATPDHEKNSSGEDGTSMIDHGEKRDVPFFDFLGVGLDS*
>Parent-BolC7t46513H-Name-BolC7t46513H
MGRSPCCEKDHTNKGAWTKEEDQKLISYIKSHGEGCWRSLPASAGLLRCGKSCRLRWINYLRPDLKRGNFTLEEDDLIIKLHSLLGNKWSLIATRLPGRTDNEIKNYWNTHMKRKLLRGGIDPATHRPIKARRDASEARETEDSLVKVISFGPQLEKEESSREEGRFKKSLTCKTKSLDLNLELRISPPWQDQHRRDERKLLFRKEKYLCSACRFGLGNGKECSCENVRCHIDDSSSSSYSSSDISSSVVGFDFLGLNTSGLDYTSLEMN*
>Parent-BolC7t46646H-Name-BolC7t46646H
MSGPTRKNMERIKGPWSPEEDDLLQKLVEKHGPKNWSLISKSIPGRSGKSCRLRWCNQLSPEVEHRGFSPEEDEMIVRAHARYGNKWATVSRLLSGRTDNAVKNHWNSTLKRKCTPEGHDGNLGEEQPSKRAASGGVCTGLYMSPGSPAGSDVSASDGGDPPTYLSLSLPWNNGCDTETVGINGDTVIDGGYTAELFPVRKKEERGIVGGEFMTAVQEMVRTEVRSYMAELQRGNVGGGLCIPQSVNSCRVGFREFIVNQIGKME*
>Parent-BolC7t46776H-Name-BolC7t46776H
MGRSPCCEKAHTNKGAWTKEEDERLIAYIKAHGEGCWRSLPKAAGLLRCGKSCRLRWINYLRPDLKRGNFTEEEDELIIKLHSLLGNKWSLIAGRLPGRTDNEIKNYWNTHIRRKLINRGIDPTTHRPIQESSASQDSKPTHLEAITSNTINISFASSSSTPKMEIFQESTSFPGKQEKISMVTFKEEKDECPVEENFPDLNLELRISLPDVVDHRHQGLVGEGKTTTPRRCFKCSLGTINGMECRCGRMRCDVVGGSNGSGKGSDMSNGFDFLGLAKKETNTCLFGFRSLEMK*
>Parent-BolC8t48030H-Name-BolC8t48030H
MMRKRESSRVKKEELNRGAWTDQEDKILKDYIMFHGEGKWSTLPNQAGLKRCGKSCRLRWKNYLRPGIKRGNISSDEEELIIRLHNLLGNSRWSLIAGRLPGRTDNEIKNHWNSNLRKRLPKSQTNQQKSRKHSNNNNMNKVSVIRPKAIRCPKALTFQKQSSIGSTSLLTVKENVIDQQASSPSSLGDLKIDFDKIQSEYLFSDLMDFDGLGCGNVMSLVSSDEVLGDYVSADASCLGNLDLNRPFTSCLQEDCLWDFNC*
>Parent-BolC8t48871H-Name-BolC8t48871H
MGRPPCCDKIGIKKGPWTPEEDIILVSYIQEHGPGNWRSVPTNTGLLRCSKSCRLRWTNYLRPGIKRGNFTPHEEGMIIHLQALLGNKWASIASYLPQRTDNDIKNYWNTHLKKKLNKSESEERSISENITLQTSATRNAINHRSTYASSTENISRLLEGWMRASPKSSTASFLEQKVQNRTNDLMDHQNDESPYEQGSWDQGFHVHPKKSEENVKCDHDVQEDGDGDGDATPPLTFIEKWLLEETNTGGQMEVMSPLMELSNML*
>Parent-BolC8t48926H-Name-BolC8t48926H
MGRHSCCYKQKLRKGLWSPEEDEKLLNHITHHGHGCWSSVPKLAGLQRCGKSCRLRWINYLRPDLKRGAFSPEEENLIVELHSVLGNRWSQIASRLPGRTDNEIKNLWNSSIKKKLKQRGIDPNTHKPISEVDKDKPTRSSNNDHKSPSSSAATNQDFFLERPSDFSDYIGFQKLNFNSNLTPESSLCSMVPGQFSLGNMVGSVFQTPVCVKPSISLPPDNSSSTVSRGDHTASNWEFQTNNTSNFFENSGFSWSIPSSSVTKPNPNFEEVKWSEYLNTPFFNGSTVQSQSSQQIYIKSEGEYLAKVSNITDPWSQSQNENLSTPEASDVFSKDLQRMAVSFGQSL*
>Parent-BolC8t48947H-Name-BolC8t48947H
MRIMIKGGVWKNTEDEILKAAVMKYGKNQWARISSLLVRKSAKQCKARWYEWLDPSIKKTEWTREEDEKLLHLAKLLPTQWRTIAPIVGRTPSQCLERYEKLLDAACTKDESYEAADDPRKLRPGEIDPNPESKPARPDPVDMDEDEKEMLSEARARLANTRGKKAKRKAREKQLEEARRLASLQKRRELKAAGIGNSHRKRKRKGIDYNAEIPFEKRAPAGFYDTADEDRPADQVKFPTTIEDLEGRRRADVEAQLRRQDVARNKIAERRDAPAAILQANKMNDPEAVRKRSKLMLPPPQISDHELEEIAKMGYASDLLAENEELTEGSAATRALLANYSQTPRQGMTPMRTPQRTPAGKGDAIMMEAENLARLRDSQTPLLGGDNPELHPSDFTGVT…
>Parent-BolC8t49463H-Name-BolC8t49463H
MMCSRGHWRPAEDKKLRELVQQFGPHNWNAIAQKLTGRSGKSCRLRWFNQLDPRINRNPFTEEEEERLLASHRIHGNRWSVIARFFPGRTDNAVKNHWHVIMARRGRERSKMRPRSLGHDGTEAGPGMMGYKDCDKKRRLATTIDINYPYSFSHINHFQILKEFLTGKIGFCNSTTPINEGPIDQTKRPMEFYNFLQVNTDSKKPEVIHNSRKDEEEEEVVVDNCVPFFDFLSVGNSASKGLC*
>Parent-BolC8t49496H-Name-BolC8t49496H
MVRTPCCKAELGLKKGAWTPEEDQKLVSYVNRHGEGGWRTLPEKAGLKRCGKSCRLRWANYLRPDIKRGEFTEDEECSIISLHALHGNKWAAIARGLPGRTDNEIKNHWNTHIKKRLIKKGVDPVTHKSLISDKSENFPEIPEKQNVIQTIITSEDDLDNEKVKNSNKKPVLSSAKFLNRVANRFGKRINQSVLSEIIGSGGPLTTTTTSHTATTTSVTVNSESDKSTSSSFTPTSDLLCQMTVNGNATSSPSTFSDASVNDSLMYCDNEDNLGFSNFLNDEDFMMLEESCVDNTEFMKELSRFLEEDVNDDVEVMHVYEHQDNIEDIDNYFA*
>Parent-BolC8t49512H-Name-BolC8t49512H
MGRATWFEADGTKKGEWTEEEDRKLVAYIDVYGIGDWRFLPHKAGSLQRCGKSCRLRWLNYLRPGVKKGKFTPQEEQVIISFHSILGNRWATIAQQMPGRSDNDIKNHWNSCLKKRLERNGIDPMTHQPIINLDVKTQSFNTDCGSSSCSTASPSSSSFSSGSACLLNKIATGISSRQHSIDRIKNILSDPTITSINGHEEGLELLKIDHGKMLASDDQEDDFLMWDEEKTRHFMEEIGVMDFHTNGVYNPSSSAQYGVYETGLLGDHLN*
>Parent-BolC8t49803H-Name-BolC8t49803H
MGRSPCCEKSHMNKGAWIKEEDQLLVDYIRKHGEGCWRSLPRAAGLQRCGKSCRLRWMNYLRPDLKRGNFTEEEDELIIKLHSLLGNKWSLIAGRLPGRTDNEIKNYWNTHIKRKLLSRGIDPNTHRTINESTIPLPKTAAFLLNDEHVRFGFAGPDEQRTIKPEPMVVDREEYNNKNNNNNCTSSGTTSEKDIETDDDYVLNLELSVGLATTTKSNRYESNRIGK*
>Parent-BolC8t49923H-Name-BolC8t49923H
MFILEKQWRTDEVAAARREASPWDFPFNDINVQHHRRCNTSHEFDILKSPVGDNVEGSNNHNPNYSNNESGKKETTNSGQSWSSSSSKPSVLGRGHWRPAEDVKLKELVAIYGPQNWNLIAEKLQGRSGKSCRLRWFNQLDPRINRRAFTEDEEERLMQAHRLYGNKWAMIARLFPGRTDNSVKNHWHVIMARKYREHSSAYRRRKLMINNPLKPHLSNHPSPNPNHHSFISTHHYFTQPFHEFNLTHHLVNNASITPDHNQLVLPFHCFQGYESNETPMVVSMFGNQIMGGDNVGVMSEGLYDYPYIDSTSHEKGVPNEPRSWIGMEGEDEEVVETAKQQPHFFDFLGLGTS*
>Parent-BolC8t50014H-Name-BolC8t50014H
MVCKSETSNRKLNKVRQRKGLWSPEEDEKLRSHVLKYGHVCWSTIPIQAGLQRNGKSCRLRWVNYLRPGLKKSAFTKEEETTLLSLHSILGNRWAHISKYLPGRTDNEIKNYWHSYLKKSVVVPSTKDETTRTPQTHSVANSLETFESTSGRSSSCSNVGDSFRAKVSNFSPSLVFSEWLDDSLVMDQSPQKYSYVQDHIVPQQSGFVETFSQGFYENNNSLDNFIPNSGFSLEGDIEFCTSFSDSFLVDALVSEQGSM*
>Parent-BolC8t50084H-Name-BolC8t50084H
MGRSPCCDKANVKKGPWSPEEDAKLKSYIETSGTGGNWIALPHKIGLKRCGKSCMRWLNYLRPNIKHGGFSEAEENIICNLYLTIGSRWSIIAAQLPGRTDNDIKNYWNTRLKKKLIIKQRKELQEACIEQQEMMVMLKRQQQQIQPTFMMRQDQTMFTWPLQKLPFHHHNDGQVPTLVMNSFGDQEDIKPEIIKNMVKIEDQEPERTNAFDHLYFSQLLLDPNSNYLGSGEGFSMNSILSTNTNSPLRNTSISHQRFRNFHDEAVDLFLGEAGTSADQSTIRWEDISSLVYSDSKQVVN*
>Parent-BolC8t50134H-Name-BolC8t50134H
MADRVKGPWSQEEDEQLRLMVEKYGPRNWSAISKSIPGRSGKSCRLRWCNQLSPEVEHRPFSPEEDETIVSARAKFGNKWATIARLLNGRTDNAVKNHWNSTLKRKCLDGNPTTEEDQDRAKKRRSMSSESVPPVDTGLYMSPESPTHVASDSSAVPPQLFKPMPVSGGFTVPSPVEMTSSSEEDPATTLSLSLSLPVSQESRNTGSSDNSLPFPKFESQMKINVEERGEARRAEFMTVVHEMVKAEVRSYMAEMQRNNGGGFVVGGFYDRGITPKVE*
>Parent-BolC8t50452H-Name-BolC8t50452H
MDYKKEETLRRGPWLEEEDERLVKFVTLLGERRWDSLARVSGLKRSGKSCRLRWMNYLNPSLKHGPMSQEEETIIFQLHSQWGNKWSKIARRLPGRTDNEVKNYYRTHFRKKLEAQNYDKIIDWRKNPGEELFHKYKETEIAWTRTTTQEHGFDKPVKESKQKNMESDKETNGGICEREGFGVMNSPYENRISDWISEISTDRSDANFLEDRTSSSSENNININVGSWWFQETRDFEEFSCSLWS*
>Parent-BolC8t50727H-Name-BolC8t50727H
MDRSEPLPFPSSADSDEVTTAAAELAAGDSSGGGGGYEIKSKVKGPWSTEEDAVLTKLVSKLGPRNWSLIARGIPGRSGKSCRLRWCNQLDPCLKRKPFSDEEDHMIISAHAIHGNKWAVIAKMLPGRTDNAIKNHWNSTLRRKYADLWKNSNQVTTAYIKNENVEQQVPQEEIVSPPQVPQVVDVPMYDEPTQVLDDVTMDDASPNEPQEQAPIEMSSIPVFRPVARAGAFRVYNPNSQRNGYRDHNVVPCEGPLIQAAKPDSLAGKFLQSLCGEPTIPSKCGHGCSTHPAEPGKSVLGAEFVDYEEPCPVFNQELISIATDLNNIAWIKSGLDNTIVREAEQSLKMDQITFNDPRIRFSGMMPRQHFFCARS*
>Parent-BolC8t50819H-Name-BolC8t50819H
MNVTVIGLVGLRKIGRKTWVDGDGMKKGEWTAEEDQNLVAYINEHGVSDWRSLPKRAGLQRCGKSCRLRWLNYLRPGIKRGQFTPQEEEKIIKLHAVLGNRWAAIAKEMDNRTDNDIKNHWNSCLKKRLLRKGLDPMTHEPIINNLTVTITNEECGSSSPTTSSHTSSPSGSACLLNKLATGISSRQHDLDKIKSILLEPRIASSGQDEKEELKRDHKIGGGEEEQDDFLIWDDEEVRRFMESGEMEYETTPYVSLFYESTHVLDDLL*
>Parent-BolC8t51135H-Name-BolC8t51135H
MKKMEATKKEEIKKGPWKAEEDEVLINHVKRYGPRDWSSIRSKGLLQRTGKSCRLRWVNKLRPNLKNGCKFSAEEEKTVIDLQSQFGNKWARIATYLPGRTDNDVKNFWSSRLKRLARILHNSSDASSSSCFNPKPNKGKNVKPIPSQSFGLVEEETRASSSSTSKILPYSSSTSDQVDDEALIRSPELGIKLENHQPFTFGTDLDDPFFYDILGPADSSEPLFGLSQPFFEPSPAPRRFRHVSKDDEESDVFLHDFPADMFDQVDDQTRSP*
>Parent-BolC8t51194H-Name-BolC8t51194H
MGRTPCCDKKGLKKGPWTAEEDEILVEYIKKNSHGSWRTLPKNAGLLRCGKSCRLRWTNYLRPDIKRGPFTPEEEKLVVQLHAILGNRWAAIAAQLPGRTDNEIKNLWNTHLKKRLLSMGLDPKTHEPLPSFGLAIQAPASPTTRHMAQWESARLEAEARLSRESMLFNPSSAGGGGKTDCDHFLRIWNSQIGESFRNLAPFDETTTSQSPCSRTTTTTTTTSSSSAALPKSSTNSCVGKEIVVKTHHHGSDSYSPCSNNLEDVSSDSALQLLLDFPISDDDMSFLEENISSYSKF*
>Parent-BolC8t51868H-Name-BolC8t51868H
MGRKTWVDGDGMKKGEWTAEEDQNLVAYINEHGVSDWRSLPKRAGLQRCGKSCRLRWLNYLRPGIKRGKFTPQEEEEIIKLHAVLGNRWAAIAKEMDNRTDNDIKNHWNSCLKKRLSRKGIDPMTHEPIINNLTVTITNEECGSSSITTFSPTSSPSGSACLLNKLATGISSRQHDLDKIKSILLEPRIASSDQDEKEEVKRDHTIGGGEEGDDFLIWDDEEVRRFMESDEMEYGTTPYVSLFYESTHVLDDLL*
>Parent-BolC8t51877H-Name-BolC8t51877H
MVRTPCCRAELGLKKGAWTPEEDQKLTSYVNRHGEGGWRTLPEKAGLKRCGKSCRLRWANYLRPDIKRGEFTEDEERSIISLHALHGNKWAAIARGLPGRTDNEIKNYWNTHIKKRLIKKGVDPVTHKSISANLQDIPEKLNINQTIITSDDDLDHNKKMEKSARFLNRVANRFGKRINQSVLSEIIGSGGPHATISNNTTTVTTSVTVDSKSDKSTSSSFTPTSNLLMTANGNATSSPSAFSESSISDRLMYWDKEDNIEFSTFLNDEDFMVLEESCVENNEFMKELTRFLQEDETDNIEMMPVNEHQDSFEDIDNYFA*
>Parent-BolC8t51907H-Name-BolC8t51907H
MMCSRGHWRPAEDEKLRELVEQFGPHNWNAIAQKLSGRSGKSCRLRWFNQLDPRINRNPFTEDEEERLLASHRIHGNRWSVIARFFPGRTDNAVKNHWHVIMARRGRELSKLRPRDLGHDGTKAATIGYDGCDKKRRLATATTISYPHQFSHISHFQLLKEFLTGKIGLCNNTTPINEGAINQSKRPMEFYDFLQVKTDSKKPEVKDNSRKYEEEDDVSEHNHNHNENRVPFIDFLSVGNSASQGLC*
>Parent-BolC8t51990H-Name-BolC8t51990H
MGKGRAPCCDKTKVKRGPWSQDEDLKLISFIHKYGHENWRSLPKQAGLLRCGKSCRLRWINYLRPDLKRGNFTLEEEETIIKLHQSFGNKWSKIASKLPGRTDNEIKNVWHTHLKKRLNSYINHNASDEAASKGSLNKEETSQESSPNASRSFGGSNIVSKEEEDDVQIGETFEYFQDYSELAGLLQEVDKPELLEIPFDIDPDVWNFLEGFQQPENSLTPKDHQESEEDEVDKWFKNLESELGLEEDDSQQQQEQNNEAKEDSPSPSLLESYEVLINH*
>Parent-BolC8t52478H-Name-BolC8t52478H
MGRHSGCYKQKLRKGLWSPDEDEKLLNHITHHGHGCWSSVPKHAGLQRCGKSCRLRWINYLRPDLKRGAFSQDEENLIVELHAVLGNRWSQIAAKLPGRTDNEIKNLWNSNIKKKLKQRGIDPNTHKPISELDRDKPTTSSNDHMSLSSSSATNQDFFHVRPSDFSDYFNSNLGLSVDSSLCSMFPVQFSTGNMVGSVFQTPSCVKPSISLPPDNSSSTDQAAPNWEFQTNNTSSFTDNGSFTWSVSNLYPSLVRPNHNFEDLKWSEYVNTPISLPVFVKSEADYLANVSSLADPWSQSQNESLNTPEASDVFCKDLQPMAVSFGQSL*
>Parent-BolC9t53064H-Name-BolC9t53064H
MGRHSCCYKQKLRKGLWSPEEDEKLLRYITKYGHGCWSSVPKQAGLQRCGKSCRLRWINYLRPDLKRGAFSQDEENRIIELHAVLGNRWSQIAAQLPGRTDNEIKNLWNSSLKKKLRLRGIDPVTHKLLAEIETGTDDNTTPVEKCQTTYLIETEGSSSTTTGSTNHNNSNTDHLYTGNFGFQRLSLETGSRIQTGIWIPQTGRNHHVDTVPSAVVLPGSMFSSGLTDSTTGYRSSNLGLTELDNSFSTGPMITEQHLQESNYNNSTFFGTGNLSWGLTMEENQFTISNNSLQNHSNSSLYSEIKSETNFFGTEAANIGMWPCNQLQPQQHAYGHI*
>Parent-BolC9t53295H-Name-BolC9t53295H
METLGGISSGGTGSSGEAEVRKGPWTMEEDLILINYIANHGDGVWNSLAKSAGLKRTGKSCRLRWLNYLRPDVRRGNITPEEQLTIMELHAKWGNRWSKIAKHLPGRTDNEIKNFWRTRIQKYIKQTDVTATTTSSVGSHHSSEINDQVASTSNHNVFCTQDQAMETYSPTTTSYQHTNMDFNYGNYSAAAATATATTTADYSIPMTVDDQTGENYWGMDDIWSSMHLLNGN*
>Parent-BolC9t53299H-Name-BolC9t53299H
MRMSRRSEEGDQEYKKGLWTVEEDNILIDYVQTHGTGQWNRIVRKTGLKRCGKSCRLRWMNYLSPSVNKGNFTEQEEDLIIRLHKLLGNRWSLIAKRVPGTTDNQVKNHWNTHLSKKFFGDYSSAARTTGEDNSPASLLVSAATASTRQHQQDKICAKSVDGLVPASYENKPNVDLTHSDVVLGNTNDPSLYFKDRNNFDGSNAFWFNEDEFELMSSFAMMDFASSDIGYYL*
>Parent-BolC9t53337H-Name-BolC9t53337H
MVRPPCCDKGGVKKGPWTPEEDIILVTYIQEHGPGNWRAVPTNTGLLRCSKSCRLRWTNYLRPGIKRGNFTEHEEKMIVHLQALLGNRWAAIASYLPQRTDNDIKNYWNTHLKKKLNKANQDSHQELDQSRDRSSLSSSPSSSSANSNSNIPRGQWERRLQTDIHLAKKALSEALSPAVAPIVTSTLATTATTSSSSESRRSSSSTCGFLRAQETSTRYASSTENIAKLLKGWVKTSPKTQNSADQKNPPDSETKEVMRSDDVQEDCAGGFQAFSGFDHSNDCDSPYHQTKLSPDHETKQDITGCSNQSQLSLFEKWLFEDSGGQIGDILLDENPNFF*
>Parent-BolC9t53343H-Name-BolC9t53343H
MDISFFQAYPFDLPCSRAFNGDGENNAVEFSNKRMMVKVSDESKKKQRGSRVCSRGHWRVSEDSQLAELVSVHGPQNWNHIAEKMQGRTGKSCRLRWFNQLDPRINKRVFSVEEEERLLAAHGAFGNKWAMIAKIFNGRTDNALKNHWHVLMARKLRQQSSSYTRRFNGSAHKPNADHTSFNISPGLCSVDDEEVNMEKNSWKILKEGTTNMKAQYPQEEYCSPRMPMHGHYSTFSADSLALTLHVSIQEPSSSLSSLSLPSSSAEYTMVATKPPAFIDFLGVGHQSLNI*
>Parent-BolC9t53368H-Name-BolC9t53368H
MLYWGVDQVHHPNHDQDPYKQQQQQGCRKGPWTPEEDKLLGEYVSSNGEGRWSTVAKSAGLNRSGKSCRLRWVNYLRPGLKRGQITPQEEGIILELHSLWGNKWSTIARYLPGRTDNEIKNYWRTHYKKKEKSFSKQEKLRRSRKQLDLKTQPQLQNQQSKLVSEDHINLDNKQNIATYFSYPTSVYNDKFHMPQNVAATSSDHSMIDEGNFWCSLWSLEDDDPHRFGGGSEQRTATSIAEKFNGGGNEAPSCGSWDYSYNEFYSGGYIF*
>Parent-BolC9t53440H-Name-BolC9t53440H
MGRAPCCEKIGLKRGRWTAEEDETLTNYIQINGEGSWRSLPKKAGLLRCGKSCRLRWINYLRMDLKRGNITAEEDDTIVKLHSLLGNRWSLIATHLPGRTDNEIKNYWNSHLSRKIYAFTSVRRDEHGPNINDFVLNKSSSSSSCSSLDAKNTNKTKKKKGRTSRSCMKKHKQMVTASQCFPQPKELESEVSEEGKNGNFEGNALEPYEWLDGEIERLMSNFVWECTSEEVVNEVNDNDSGQNKVCESGDNSSCYVRLFEEEHGKLGNLEVDHDMNVEKEREGSGLSSNSNENGDKDWWVGLCDSLEVGFGIDDELLGWEFQSSVPCQSDDLWDLSDFGEIPQVDRT*
>Parent-BolC9t53552H-Name-BolC9t53552H
MGRHSCCYKQKLRKGLWSPEEDEKLLNYITRHGHGCWSSVPKLAGLQRCGKSCRLRWINYLRPDLKRGAFSQDEECLIIELHAALGNRWSQIATRLPGRTDNEIKNFWNSCLKKKLRRKGIDPTTHKPLISDLQTLNVINQKLTSSEVLKSTGLLNNPHDQSMIVSSQPGSWWFPNQNAAFCLSSNTTPTVSDQIVSLISSMSTSSSTTPITSFNPVPELNYCNNTVPSQTNSIYSAFFGNNYTEASQINNNNNNHVVNHPHDQDMKSWASEILHYNQSSETGLEAEVKPDIAKYCWRSTSSSSSPNENAAALLHDADIEWYAKNLQKVHNMAFDQSL*
>Parent-BolC9t53709H-Name-BolC9t53709H
MVRTPCCKEEGIKKGAWTPEEDQKLIAYIQRHGEGGWRTLPEKAGLKRCGKSCRLRWANYLRPDIKRGEFTTEEDDTIIKLHALKGNKWAAIATYLAGRTDNEIKNYWNTNLKKRLKQKGIDPTTHKPINSTDQTGIGPKNLKRSSSGSARVLNRVASKYAVDLNRDLVTGIIIGNSTIITQNSEVENSTTILLNKMSTSSGFSDNCSFSDGFPEFFSNQEISDMSMSDDHVGLMEELKGMLSYDNAVPGEIEGSPEANIADEMEFLDSWNVEDDLDLEKFVSSLDSSIGVFV*
>Parent-BolC9t53733H-Name-BolC9t53733H
MSRKPCCVGEGLKKGAWTTEEDKKLISYIHEHGEGGWRDIPQKAGLKRCGKSCRLRWTNYLKPEIKRGEFSSEEEQIIIMLHASRGNKWSVIARHLPRRTDNEIKNYWNTHLKKRLIEQGTDPVTHKPLASNTNPTVPENLHSLDASSSDKQYSRSSSMPSMSCTPSSGFNTVFENTSKDGTPVREDDSLSRKKRLKKSSSTSRLLNKVAAKATSMKEALSASMEGSLNANTSFSNGYSEQILNEDDSSNASLINTLAEFDPFLQTTFYPENEMNTTSDLDIDQDYFSHFLENFGRDDDHNEEHYMNHNYGHDLLMSDVSQEVSSTSVDDQDNTNEGWSNYLLDHADFIHDMDSDSLGKHLI*
>Parent-BolC9t53771H-Name-BolC9t53771H
MGRPPCCEKTGVKKGPWTPEEDIILVSYIQEHGPGNWRAVPIKTGLRRCSKSCRLRWTNYLRPGIKRGNFTEHEEKMIVHLQALLGNRWAAIASYLPERTDNDIKNYWNTHLKKKLKKINESGEEDNDGFTSSHTISQKQHHSSNKGQWERRLQTDINMAKQALCEALSLDKKPSSKLSPSSSSLSIIPQNIPSFSSSSSTTTTITTTTQCLSGVYASSAENIARLLQDFMKDTPKTLTLTSSSSPVSETGPLVSAATEEGGEGFEQSFFSFNSMEETQNLTQKTSFFHDQESKPVITMEQDPGLISQGSLSLFEKWLFDENMVGMSLEGQEAMC*
>Parent-BolC9t53965H-Name-BolC9t53965H
MGRAPCCDKANVKKGPWSPEEDAKLKDYIENSGTGGNWIALPQKIGLRRCGKSCRLRWLNYLRPNIKHGGFSEEEDTIICNLYVTIGSRWSIIAAQLPGRTDNDIKNYWNTRLKKKLLNKQRTEFQEARMKQEMVMMKRQQQGHDHINGSTDLYLKNMFGSSPWPLLQQLPHHQVPLVMMEPTSCNYYQTSPSCNLEQKPLITFNNMVKIEEEPEKTNPDHPQHQNSITNPFDVSVSQLLLDPDYYLGSGGGGEGDFAIMSSSTNSPLPNTSGDQNEHQQQEILQWFGSSNLQTEASSDMFLNNIGNLETNEDTRFYSSLAGAGAAPAGGTTSTSADQSTISWEDITSLVNSEDASYFNGPN*
>Parent-BolC9t54586H-Name-BolC9t54586H
MGHHSCCTQQKVKRGLWSPEEDEKLIRYITTYGYGCWSEVPEKAGLQRCGKSCRLRWINYLRPDIRRGRFSPEEEKLIISLHGVVGNRWAHIASHLPGRTDNEIKNYWNSWIKKKIRKPHHHYNRHQPSITTVTLNVDATSTATGVPSSTTTSTIDNLHFDGFMDSPNQLNFTYAQETTTKIQETLFSHKPPLFMVDTTLPVLEGMFSQNIITNNNNNNNDHDTQTGGRGSVFEQAFLTHNTEQWDMNPPQQERIQVPTMVSDLFNNSTNSNTETFTSYKLPALAEGNVDNISQVDQNSNAQYGDIASTFECFRKQELNYDQWINSQQCSNFFFWDNLNINVEGSSLVGNQDPSMTLESSALSSYFFILN*
>Parent-BolC9t54731H-Name-BolC9t54731H
MGHHSCCNQQKVKRGLWSPEEDEKLIRYITTHGYGCWSEVPEKAGLQRCGKSCRLRWINYLRPDIRRGRFSPEEEKLIISLHGVVGNRWAHIASHLPGRTDNEIKNYWNSWIKKKIRKPHHHYNRHQPSITTVTMNVDATSTGTAVPSTTTNTSTIDNLHFDSFMNSPNQLNFTNDQEANTKIQETLFSHKTPLFMVDQTLPVLEGMFSQNIITNNNKKNNYHDTRRGGRGGVLEQSFLTNNTEEWDMNLSQQEPFQVPTMVSHLFNNSTSSNTETVISYNLPALVEGNVDNISPLGNSAQDGDMASTIECLKKQELSYDQWIDSQQCSNFFLWDNLNINVEGSSLVGNQDPSMTLESSALSSSFPSSF*
>Parent-BolC9t55093H-Name-BolC9t55093H
MRNMVKGGVWKNTEDEVLKAAMMKYGKNQWGRISSLSVRKSAKQCKARWNEWLDPSIKKTEWTVEEDEKLLHLAKILPTQWRTIAPAVGRTPSQCLERYEKLLDASSCGKGYEAGGDPRKLRPGEIDPNPESKPARPDPVDMEDDEMEMLSEARARLANTRGKKAKRKARDKQIQEARSLASLQKRRELKAAGIDDGKHRNRKGKGIDYSAEIAFEKRAPAGFYDTADEDRHADDH*
>Parent-BolC9t56106H-Name-BolC9t56106H
MGRSPCLDKKIGLKKGPWTPEEDQKLIDYINKHGYGNWRTLPKNAGLERCGKSCRLRWTNYLRPDIKRGRFSFEEEEIIIQLHSIMGNKWSAIAARLPGRTDNEIKNYWNTHIRKRLLKLGIDPVTHSPRLDLLDISSILSSSVYNSSHHHQQNMLRLMMGDGHHHHQPLVNPEILKLATSLFSNSQQQYKNQNNPTNTHEVNQPEVNQYQTAYNIIGNQELQSCFPSMDQFAEFQDPMPTTTFPDSVHSLPLNQDYDYSTSNFALEPFYSDFASVLATPSSSPTPLDSSSTTYINSSTCSTEDEKESYCNNNFMNSSEIGPDYSFDVNGFLQF*
>Parent-BolC9t57429H-Name-BolC9t57429H
MFGGEIEKAGGSANHMSNGGGVVLKKGPWTAAEDEILSVYVRENGEGNWNAVQKNTGLVRCGKSCRLRWANHLRPNLRKGSFTGDEERLIIQLHAQLGNKWARMAAQLPGRTDNEIKNYWNTRLKRLQRQGLPLYPPDIIPNHQLHPHPHHHQQNHHHQQHQHQQMYFQQQSSQPNTPSSSPLPSPTPINANPSSSFTFHSTNASTAYLLHPLSPHTPTTPQTPSQLSSTPPPPPLSSPLSSPRNNQYPTLPLFTFPSSQINNNNNNTNFTFPRPPPLLQPPSSLLAKRYNNSNTPLNCINRVSTAPFSPVSRDSYTSFLTLPYSSPTAQTATYHNTNNNYSSFSLNPSPSSYPTTTSSPSFLHSQYTPNYSSTSFHNNPVYSMKQEFPSNQIPQIGVF…
>Parent-BolC9t57583H-Name-BolC9t57583H
MGRIPCCEKENVKRGQWTPEEDNKLASYVAQHGTRNWRLIPKNAGLQRCGKSCRLRWTNYLRPDLKHGQFSEAEEHIIVKFHSVLGNRWSLIAAQLPGRTDNDVKNYWNTKLKKKLSGMGIDPVTHKPFSHLMAEITTTLNPPQVSHLAEAALGCFKDEMLHLLTKKRVDLNQINFSNPNPNNFNRTVDNEAGKMKMDGLENGNGIMKLWDMGNGFSYGSSSSSFGNEDKNDGSASPAVAVWRGQGGIRTAVAETAAAEEEERRKLKGEVVDQEENGSQGGRGDGMLMMRSQHDQHQHHVFNVDNVLWDLQADDLINHVV*
>Parent-BolC9t57802H-Name-BolC9t57802H
MGRAPCCDKANVKKGPWSPEEDGKLKDYIDKYGTGGNWIALPQKIGLKRCGKSCRLRWLNYLRPNIKHGGFSEEEDSIILRLYISIGSRWSIIAAQLPGRTDNDIKNYWNTKLKKKLLGRQKQMNCQDSLTDSNENTISNNNNKSPQILSNSALERLQLHMQIQNLQSPFSSFYNNPILWPKFHPLLQNTTTIPDQNAKLASQESFHPLGVNVHQNNSIKLAEINNGVSPVYSENVEQSQNPAQGFQPNCGFSQDLQLDNGSKELFLVSNDFEITNSSSWWSEEVELERKTTSSSPWGSASVLDQTTEGMVMLQDYAQMSYHSM*
>Parent-BolC9t58234H-Name-BolC9t58234H
MGRAPCCDKTKVKRGPWSPEEDAKLRDYIEKYGNGGNWISLPLKAGLRRCGKSCRLRWLNYLRPNIKHGDFSEEEDRIIFSLFAAIGSRWSIIAAHLQGRTDNDIKNYWNTKLRKKIMSSSSSSSSSHSSAAMATPFLNPNSHDVKRPITPSATIAPFSYNPYVENSTRSLISNINGFEADDQQIFPFFNPNYPHEFSLEDMSSSNNNNNISGTSGFLLNHSMCDHYSNHNNFSSEVNGKRSEIMMEQEEMMMIDHHIDQMTEGYNGDFTQGYYNNDINGHGDLKRMISGTGTNSNINMGGSGSGSGSGTASSSRFISNLAENKTSSSLLQHTCLPYFYS*
>Parent-BolC9t58773H-Name-BolC9t58773H
MNPNLLKNNLTGNYTINDSGRFEVRNNFRSPPHSHPNFSLARKHPHNKSVSVLESGDEHEKERGGNGLKRRGKNGINSKLCSRGHWRPTEDAKLKELVAQFGPQNWNVIAHHLLGRSGKSCRLRWFNQLDPRINKRAFTEEEESRLLAVHQAYGNKWALISRLFPGRTDNAVKNHWHVIMSRRTRESQRQRQMQTTQAPSGNAEIVSSSSSYNHGELFGTVANGAVVNGEDDDGDDEDASAVSTCTTELSLTPPSSTHQARFLNYDSTLVPGKDGQCVQRAEVNGKYSKKMDHQNHHTITVSEERKVEMQSGFYFFDFLGVGAS*
>Parent-BolC9t58863H-Name-BolC9t58863H
MGRSPCCDENGLKKGPWTQDEDDKLIDHIQKHGHGSWRALPKQAGLNRCGKSCRLRWTNYLRPDIKRGSFTAEEEETIINLHSLLGNKWSSIASNLPRRTDNEIKNYWNTHLRKKLLQMGIDPVTHRPRTDHLNTLAALPQLIAAANFKSLLNLNQNVQLDATTLAKAQILHNIIQVLSTNNNNNPSSWPLAMQTSDNLFGQSSYLENQNLFGQSQNLSHILENSHDEDFIVKNQTIDHPLDSFSSPMQMDVQDDHYPLPLLVSASPEESKQSQIKIKNKDIVHDQHHHRDTSNPSSTNSTFTQDHHQPWCDTTIDDKTSDSYWKDIIEQTCSEPWRFPE*
>Parent-BolC9t58885H-Name-BolC9t58885H
MGRQPCCDKVGLKKGPWTAEEDKKLINFILTNGHCCWRALPKLSGLLRCGKSCRLRWINYLRPDLKRGLLSECEEQMVIDLHAQLGNRWSKIASHLPGRTDNEIKNHWNTHIKKKLRKMGIDPMTHKPLPEQDGSQQAQGSKSLVPHDDKNKKQDQEDKQTKEKQEHHQLGIDLDKSNKTISTDDGFCIDEVPLLDPHEILLDISFAQHHTSDENAHINISNSTSPSSSSTSSCISSVPGEEFSKFLDEMETIDLKWLSSDHSSGDNIIYKDDKFHNNVDTMNLWDINYLSSLELFMNDHDDGFVGSGCSRMV*
>Parent-BolC9t59018H-Name-BolC9t59018H
MGRSPYCDKLGLKKGPWTPEEDQKLLAYIEEHGHGSWRSLPEKAGLHRCGKSCRLRWTNYLRPDIKRGKFNLQEEQTIIQLHALLGNRWSAIATHLPKRTDNEIKNYWNTHLKKRLVKMGIDPVTHKPKNETPLGLSKNAATLSHMAQWESARLEAEARFARESKLLHYQTKPSSHHHHGFTHKTLLTTWTTKTNQDQQQLESPTSTVSFSDMKEPSNRVSAKMEFTGSSTGLALMKEHENDWISTTIFEATQMEEGVEEGFTGLLLGGDTLGRSFSADKNERDGENSGGECNNYFEDNKNYLDSIFNFVGPSPSDAPPMF*
>Parent-BolC9t59078H-Name-BolC9t59078H
MRKNVSSSGEEGNNEYKKGLWTVEEDKILMDYVKAHGKGHWNRIAKKTGLKRCGKSCRLRWMNYLSPNVKRGNFTDQEEDLIIRLHKLLGNRWSLIAKRVPGRTDNQVKNYWNTHLSKKLGIKDPKNKPSNGDIVYQINLTNPTETMEETKISNINDNDEIQEDRHGSNYLSSLWVHDDAFELSTLTNMMDFLDGHCF*
>Parent-BolC9t59122H-Name-BolC9t59122H
MGRKPCCEKIGLKRGPWTIEEDHRLMNFILNNGIHCWRVVPKLAGLLRCGKSCRLRWINYLRPDLKRGGFTDAEEDTIMELHSQLGNRWSKIASHFPGRTDNEIKNHWNTKIKKKMKHLGLNQAAHEPINSITNQTESKQITNPNMSSTIKEKEETKDQPKDDVIIETTKPLIVSNNDEEIQTENCKTLYAEEVDIGSLFTMQDNEISISSSSFSSLYSNISRSESSSYLAGDSISLEQWDLDMTDPLVPWDLFTNLDDTLFLYDKM*
>Parent-BolC9t59267H-Name-BolC9t59267H
MRKPEVAIAATHQVKKMKKGLWSPEEDSKLMQYMISNGQGCWSDVAKNAGLQRCGKSCRLRWINYLRPDLKRGAFSPQEEDLIIRFHSILGNRWSQIAARLPGRTDNEIKNFWNSTIKKRLKKMSETSNLVNNSSSSPNASDSSSNSSSSLEFKDIIGSFMSFQEQGFINPSLTNIPTNNNPFTTPHMFNHSFNDDFTPHADGFCGVNTGLQGELYFPPLECEEGDWYKADIINQLDDVNTNGAGNVPERMRMEECWDVDQLMNTEVPSFYFNFKQNI*
>Parent-BolC9t59359H-Name-BolC9t59359H
MESECTTTSSTPPPPPPQGITEGNPKSRQGRTSGPARRSTRGQWTAEEDEILTKAVHSFKGKNWKKIAEFFKDRTDVQCLHRWQKVLNPELVKGPWTKEEDEMIVQLIQKYGPKKWSTIARFLPGRIGKQCRERWHNHLNPAINKEAWTQEEELVLIRAHQIYGNRWAELTKFLPGRSDNGIKNHWHSSVKKKLDSYMSSGLLDQYQAMPLAPYDRNSFMQSTMDGSGCVSGQAEREIEHGIMNMGQHFHPCENSHPNERAAYHPDQYYYPDLEDISVSISEASYDMEDCSQFPDHNVSASTSQDYQFDFQDLSDISLEMSHNTSELPMTYTKERKEASLGAPNSKSNIDVAAYTNTSETECCRVLFLDQESEGVSVSRSSTQEPHEVLCASASDSQVS…
>Parent-BolC9t59485H-Name-BolC9t59485H
MGRSPSSGESGLKKGPWTPDEDEKLVKYVKKHGHSSWSALPKLAGLNRCGKSCRLRWTNYLRPDIKRGKFSPEEEQTILNLHAVVGNKWSTIANNLPGRTDNEIKNFWNTHLKKKLIQMGVDPMTHRPRTDVLSSLSQLISLSSNLRGFVDQEQIMLKLQTEMAKLELFQYLLQPRPSMYNNINPNDFDTPSLLNSIASTTSNNLDLGSYIQDFNSLPSLKTLNSNIGPSSVFPQNLDDSHFKFFNQRENLHVSPIWLSDPSSSNQSLLPSLDPSYSMADDLIRSQYVIEDVNSNLTSSSCQESGASVSAAWPDHLLDDSIFSHIP*
>Parent-BolC9t59722H-Name-BolC9t59722H
MSRKPCCVGEGLKKGAWTTEEDKKLISYIHEHGEGGWRDIPQKAGLKRCGKSCRLRWANYLKPDIKRGEFSYEEEQIIIMLHASRGNKWSVIARHLPKRTDNEVKNYWNTHLKKRLIDQGIDPLTHKPLASNPNPATPRTSEGQDDSNPINLDEQSQSGSMSPKSLPHSSSSCNLQTIINSDETPRNNGSLSSKKCRFKKLSSTSKLLNKVATKASSIGNMLSASMEGSLIRSTTLSPCLNDMDEFDPFSHSSEQHITDHMKEDINMDFDLNNSEFDFSQFIEQFSNIEAEEANAIGGYNQDLLLSDVSSTSVDEDNVMQNITGWSNYLVDDSDFPYDTNQDFDDKNFI*
>Parent-BolC9t60155H-Name-BolC9t60155H
MKSSGSNPLAFSPAKERSEMKIEILCMENKQPTPASASEGSVNIFLYSPQLKTPAPAHRRTSGPMRRAKGGWTPQEDETLRQAVDKYKGKRWKKIAEFFPERTQVQCLHRWQKVLNPELIKGTWTQEEDAIIVELVKKYGPAKWSLIAKSLPGRIGKQCRERWHNHLNPGIRKDAWTTEEETALINAQQKHGNKWAEIAKVLPGRTDNAIKNHWNSSLKKKLDFYFATCNLPPSATKLSSATKPLKDSDSVTQSSSVNIDANEDGVDHVDSSSDMLEESGVNEYACSPVSVECKPQLPNLRPMSPRINSNAFVQKKEENGFGTPRHGNLYYKSPLDSYFASEADLRRMYGYECGCSPSAVSSSPVSLTITPPCNKDSGLAAATRSPESFLREAARTFPN…
>Parent-A01p01350.2-BraZ1
MGRAPCCDKTVVKKGPWSPEEDAMLKSYIEKHGTGNNWIALPHKIGIKRCGKSCRLRWLNYLRPNLKHGGFTDEEDYIICSLYITIGSRWSIIASQLPGRTDNDIKNYWNTRLKKKLLSKQGKAIHQQLSLRLEPETTSKRSSFGQNQILMFHDENAKPPLNQTIHSKMVDPSITSFAMEEKRMVPVLESYSWEQNKVWLDIDHDAASSSYHHHASPHFNSMTSSSSSIGTNSPLQMSHYTINDNNQGDQEMFFMAGFENLQDELFDEIINNITTEFEFRGTETLNNNCLGHEINSFVDCPLKDN*
>Parent-A01p01750.2-BraZ1
MSGPSRKNMERIKGPWSPEEDDLLQSLVQKHGPRNWSLISKSIPGRSGKSCRLRWCNQLSPEVEHRAFTAEEDETIIRAHARFGNKWATISRLLNGRTDNAIKNHWNSTLKRKCSAFTSEGQSCDFGGNGGYDGNLGEEQPLKRTASGGGVSTGLYMSPGSPSGSDVSEQSCGVPHVFKPTARSGAVTEVTASTSGEDPPTCLSLSLPWNNRCETETVRVNEPTQVNENTVTDGGYTAELFPVRKEEVEEEKGISGFGGEFMTVVQEMIRTEVRSYMADLQRGNVGGGGSIGGSGGGGGGSCMPQSVNSRRVGFREFIVNQIGIGKME*
>Parent-A01p03630.2-BraZ1
MGRSPCCEKDHTNKGAWTKEEDDKLVSYIKSHGEGCWRSLPRSAGLLRCGKSCRLRWINYLRPDLKRGNFTLEEDDLIIKLHSLLGNKWSLIATRLPGRTDNEIKNYWNTHVKRKLLRGGIDPTTHRPINEAKAPRDSPETRETEDSLVKFLSFSRQLEKKESFRDERNDQKGLICKKERVEYSVVEEKCLDLNLELRISPPWQDQQHHDETKLWFGREKYKCTACRFGLGNGKECSCDNVKCQVEDSSSSSSYSSSDISSSVIIGCYDFLGLKLNTSVLDFSTSEMN*
>Parent-A01p04870.2-BraZ1
MDMSRRSNSFDNKKISCQRGHWRPIEDDHLRQLVEQYGPKNWNFIAQHLCGRSGKSCRLRWYNQLDPNITKKPFTEEEEERLLKAHRIQGNRWASIARLFPGRTDNAVKNHFHVIMARRKRESLSSTSTSTFNQSWHNILSPSSSLTRLNRSSQFGLWRYQKDTSRGHWPYTFVSAPRDDQFGSSSISNVRKEVYPERRKLKELVDEHNNAFHTATPDQNKNSVEDGPSTGDDGGEKNVTYIDFLGVGLVS*
>Parent-A01p05520.2-BraZ1
MKPEMKAPNVKEGNLQGKHGRTCGPTRRSTKGQWTPEEDEVLCKAVERFQGKNWKKIAECVKDRTDVQCLHRWQKVLNPELVKGPWSKEEDNTIIALVEKYGPSKWSTISQHLPGRIGKQCRERWHNHLNPGINKNAWTQEEELTLIRAHQIYGNKWAELMKFLPGRSDNAIKNHWNSAVKKKLDSYYASGLLDQCQSSPLVALQNRSVASSSSLMHSSGDESNFRQGADAEESECSQASTVFSCSQSNNDLLDEVKPPNEEFYIPELLSGLEQQVSNSPSHAESYCPSFEDVKIVVPEVRTTTATEDHLQGVSNNVRQDLSLDCPQLLAHNMDGDEKNEACQAFQDSVKLSDQPSLPNSDTSIHPQPQTLTTDVECCRVLFPYAMKDNGTSSGEQGQN…
>Parent-A01p09740.2-BraZ1
MGRSPCCDQDKGVKKGPWVPEEDDKLTAYIEKNGYGNWRSLPKLAGLNRCGKSCRLRWMNYLRPDIRRGEFSDEEESTIVRLHALLGNKWSKIASHLPGRTDNEIKNYWNTHMRKKMLQMGIDPITHEPRTNDLSPILDVSQILAAAIGNGQFGSSNLINNNIALEDLLKLQLIHKMLQIITPKAIPNITSSTNSLNPKLDSVVNSFTTNSVNPKPEQAAIQLNANEPHDFINQSANEDFMMPPFENIWDSFEDNQLPGLVTVSQKNLNSGTGMMPGYYGDQLSEIPSNGSISVSPETSGLNYPGTTQHLTGSDVLEDWEKFLDDETSDSCWKSFLDLTSPTSSPGPW*
>Parent-A01p10760.2-BraZ1
MENYVDESGFAPLNQTIFTRDQEHMKEEDFPFEVVDQSKPTSFLQDFHHLDHDNQFDHHHHHHHHHQYHGSTSSNPLFGIQTTSSCANNNPYQHCSYQENMVDFYETKPQVMNHHFQAAENPYFTRNHHQEINLVDDHDHMNLEQNNMMMIPFDYPPTETINKPMNFVMPDEVSCVSADNNSYRAMSFNKTKPFLTRKLSSSSSSSSWKGKKKTTLVKGQWTAEEDRILIQLVEKYGLRKWSHIAQVLPGRIGKQCRERWHNHLRPDIKKETWSEEEDRVLIEFHKEIGNKWAEIAKRLPGRTENSIKNHWNATKRRQFSKRKCRSKYPRPSLLQDYIKSLDVGVLSSSSVPARGRRKESSKKKDVVAVEEKKKEKEKEKEKEDEFYGQDRIVPECVFT…
>Parent-A01p11580.2-BraZ1
MDRESMCDSDDDDDIGEDLEELRRACIVSDSNSGRGLQSDSENEDDFDMLRSIKTQLASSPDHPMGLSSLPSDSDNEDDFEMLRSLKRQLALPVDQEDEDDETLLAICKRFSSFENSGVEGNVTNESSRKQVHASCNEPSSEILSRSNTCESFSEDLEGGNTSVEPPLALASFPESAQAFVDAIRKNRSYQKFLRSKLGEIEATIEKNEKLQKDVKIIDGFAVSCKRRMKQQAFSQGKDPRFELISIRKVRTHDSSEGTGEKTSPLTLGPLENPCVASYRVALEEYPVSVCRTNWSAKENEDLAKGLKQQLQETVIREATERSSDLEGCSDDIDTILESVSNLEITPEMIRQFLLKVNWDQLDIKNRSAAECEARWMSSEDPLINQGPWTAAEDDYIRL…
>Parent-A01p12750.2-BraZ1
MGRSPCCEKTGLKKGPWTSEEDQKLVDYIQQHGYGNWRTLPKNAGLQRCGKSCRLRWTNYLRPDIKRGRFSLEEEETIIHLHSFLGNKWSAIAARLPGRTDNEIKNFWNTHIRKKLLRMGIDPVTHSPRLDLLDISSILASSLYNSSSHHVNMSRLMMDTHRQQQQHPLVNPEILKLATSLFSQNQTQTQNHNQNQNFVVDHDTNTHEHHSVYHQDVNQAGVNQYQTGHQDYQPCMPPFPNEAQFNDMDHQFNGFGEQTLASTSNTSVQDCNIPSFNDYANSSFVLDPSYSDQSFSFANSVLNTPSSSPTTLNSSSTTYINSSSCNTEDEMESYCSNLVKFDILDFLDVNDFLI*
>Parent-A01p13990.2-BraZ1
MGRQPCCDKLVVKKGPWTAEEDKKLINFILTNGHCCWRALPKLAGLRRCGKSCRLRWTNYLRPDLKRGLLSHDEEQLVIDLHAHLGNKWAKIASRLPGRTDNEIKNHWNTHIKKKLVKKGIDPMTHQPLNQEPYNTTNPKNISSTSDDISMKPRSGSTKERNGTITEDESSSTVTGQNSSTDNENHLLSNIYNDEELFSHLWSDETTTAEASWSDSNDGFGGTFYHHDNNMSGAGADFPIWSPEGINGNDWKFLDYCQDFGVHDFGF*
>Parent-A01p17110.2-BraZ1
MAKTKSGEKLKHRQRKGFWSPEEDEKLSRFILSHGHSCWTTVPIKAGLQRNGKSCRLRWINYLRPGLKRDMISTEEEEIILSFHSSLGNKWSMIAKYLPGRTDNEIKNYWHSHLKKRWLKSPSISSSSESRVSCVERNPQTVVSNHVISFQGPPENTSSSPSHEINGNNKYPCSSGPEIPRLFFSDWFSSSDLTDSSHNQAPSIERSVLDYQESCDVDQFHYNERMINNSNWTLDDVVFGSKCQKQEHKVDREASDCNSYGFFFSSSTMT*
>Parent-A01p19860.2-BraZ1
MGRLPCCDKNGVKKGQWTPEEDQKLIDYIRVHGPGNWRILPKNAGLQRCGKSCRLRWTNYLRPDIKRGRFSFEEEETIIQLHSVMGNKWSAIAARLPGRTDNEIKNHWNTHIRKRLVRSGIDPVTHSPRLDLLDLSSLLAAIFNQPNFSSVATNASSLLNPDVLRLASLLLPPQQPLQKPNALYASNLDQNLQTPNTSVSSQDSQPQAECTTPAKDETSYFEPIMNARLEVGPSDVLPPLSESFDLDSLMSTPNYSPQQNNIEAEANSSSLFDFRFPDNFTFDDFMGLL*
>Parent-A01p24960.2-BraZ1
MGAMTFSTVSTGYQLYFPFLYINDLPFFLVSTILLDSMADRVKGPWSQEEDEQLRRMVEHYGPRNWSEVSKSVPGRSGKSCRLRWCNQLSPDVEHRPFSSDEDKTIVSARATFGNKWATIARLLNGRTDNAVKNHWNSTLKRKCLGGGGDGNLIVMRTEEDRRKKRRSVSSESATPVDTGLYMSPESPTGIPSPPSPVDAQLLKPMAMPSPVEMSSVEEDPTASLSLSLSLPGPDVRQELKNAGSRHNSLLFPRFGSQMKINVEERGEARVGHKAEFLTVVQEMIKVEVRSYMAEMQKNSGGGGGEFIVSGFYDAGNGGFRDSGMIIPKVE*
>Parent-A01p33940.2-BraZ1
MSLWGVMGAGWGIVEEGWRKGPWTAEEDRLLIDYVRLHGEGRWNSVARLAGLKRNGKSCRLRWVNYLRPDLKRGQITPHEETIILELHAKWGNRWSTIARSLPGRTDNEIKNYWRTHFKKKTKSPTNNAEKTKNRILKRQQFQQQRQMEYQQEQQLLQLNQIDMKKIMSLLEDENNHNNGDSNFSTSSSGSSGEGGAFYVPHPITHSSTSSGYESNGNGVFPVVPVPLPEANVHEEYGIWDGLWNLDLEGQGSFNDGACVPRKPCFQNLGVPFC*
>Parent-A01p35000.2-BraZ1
MGRAPCCEKMGLNRGPWTPEEDQILVSFIHQHGHSNWRALPKQAGLLRCGKSCRLRWMNYLKPDIKRGNFTQAEEDAIISLHQILGNRWSAIAAKLPGRTDNEIKNVWHTHLKKRLEDYQPTKPKTSNKKKSTKPKSQSVPAKSKSTKTESELASSSNPSFESLFSASPSASDEVSSETFTSHEGHSKEAQMDNKLREMITTTDQDSFSFINFGEDIDESFWNETLYSQDEENHTSNLDELQQEFQHLDSVGNEMIFDSEMDFWFDVLPRSGGEQDLLAGL*
>Parent-A01p43590.2-BraZ1
MGHHSCCNKQKVKRGLWSPEEDEKLINYINTYGHGCWSSVPKHAGIYIGLQRCGKSCRLRWINYLRPDLKRGSFSPQEAALIIELHSILGNRLWAQIAKHLPGRTDNEVKNFWNSSIKKKLMSHHYHHHHGHHHHHTSSMASLLTNLPYHNVFNGTVGDDEGSRFMSSFIANTNPNFITPNHLPLPSHVMTPLMFPTSREGDVKYLTTTNTNQSHQDNNLSTNLDIFSATPFINNHHHHHDNDPQWPSLPDLPASTISPFHESLHDYDDGDKLNVFVTPHNDNGDPRNFPLVATKLLCGQVLEGKAISQDHCLLLPTTYDLQMHGDYRRVDSYINHMVIPSSSSSSSPISCGQYVIT*
>Parent-A01p44010.2-BraZ1
MTSSRGKKQVVKKMIPCCMKMGMKRGPWTAEEDEILVSFIKKEGEGRWRSLPKRAGLLRCGKSCRLRWMNYLRPSVKRGGITPDEEDLIIRLHRLLGNRWSLIAGRIPGRTDNEIKNYWNTHLRKKLLSEGIDPQTHKPLDAKNAHHKPGEEVSGGQNLLEPNSSSHTDDTTVNSGNEATKITFSVFGGEDNEDFGFCYDDKFSSFLNALINDDPFDSNIPLSQPFRTQDCTGEIVGTSSSLEHGQRIEDI*
>Parent-A01p44660.2-BraZ1
MGKGKAPCCDHSQVLKRGPWSDEESEILKAFILQNGHRNWRSIPKLAGLMRCGKSCRLRWVNYLRPGLKRGNFTKEEEDTIIHLHQTLGNKWSKIASHLGRTDNEIKNVWNTHLKKRSMKSNSSASSDVTNQAPSVSRSSSSSSSSSVSNNVIKSEKLNQEEELEEILVEDMACGFEVNAPQSLESLFEDRKVPPPITKPDSLEIRGKSDDELCRQMVEPGLDDYNEWLNYFDNQTF*
>Parent-A01p44720.2-BraZ1
MRGKWEMKRDEMGHRCCGKHKVNRGLWSPEEDEKLLRYITTHGHPSWSSVPKLAGLERCGKSCRLRWINYLRPDLKRGSFTAEEEQTIIDVHRILGNKWAQIAKHLPGRTDNEVKNFWNSCIKKKLLSQGLDPSTHNLMPSHKRSATSSNNNIPKPSKMKSIMTNPTFDLSTTAFSITNLNPHTSTKPNKVKSPIRTPLPSQTIIPINNTMSSLLDYENMIPSWSDVDGVAPIHEEAPMFSSEKAVVGVDDDYFNMDILFNTPSTTTFDHDFASIFSSAMSIDFNPMDDLGWTF*
>Parent-A01p45740.2-BraZ1
MVEREMSYTMVTDESDDAMYSSIYNESPSAADNIGSGCTSRGKGSVLKKGPWTSTEDGILIDYVKRHGEGNWNTVQKHTSLARCGKSCRLRWANHLRPNLKKGAFSKEEEQLIVEMHARMGNKWAQMAEHLPGRTDNEIKNYWNTRIKRRQRAGLPLYPPGTHVEDLHWSQQYHPSTSNVTDRRRHQDILQLGNSKANVLFDDLTFANVLFEDLNFATSLLPVASDISDMFSCNMLGTGASSYMSPILPSHSNIRQAFQSPEHFQNAAPQKNPRSCSISDHPLYGNQHRTDVMIQDSHHTFTDGMVPTSKPLFGAVKLELPSFQYSETSGFDQWTTPSTPQSDLLDSVDTYIQSPPPLEIDEPDCFSSCDTGLLDMLLHEAKIKASAKHSFSSTTCITN…
>Parent-A01p47040.2-BraZ1
MSCNLNPPPDEEVKMEDECVENKQSRAAASCSSVSEGSSGGSSSFLKSPPSVASPPPTVSPTPRRTSGPIRRAKGGWTPEEDETLRQAVCKFNGKSWKKIAEFFPDRTEVQCLHRWQKVLNPDLIKGPWTQQEDEKIIELVEKYGPAKWSIISDSLPGRIGKQCRERWHNHLNPGINKDAWTPEEELALMNAHQVHGNKWAEIAKVLPGRTDNSIKNHWNSSLKKKSEFLLANGSLPPAAATNGVPSCFQRRLSVSVAQTSSGRTQINKPREEVAAASPMAGFEEYVRSSQLPKPEPSPENGDHLHNKKPQKEDYVASEADKQRMYGYECGCSPSASSPVIFFTPPPPSREEYSSNGSAPRSPESFLREAARTFPNTPSIFRKRRRKAVVVPDNNKTDE…
>Parent-A01p47170.2-BraZ1
MEGEMWGRSGIGGIEEAVAGGRRDEHDGGVAMFVGEGTSGRRRKKRIKGTWSREEDVMLSELVEKFGPRNWSLMARSIPGRSGKSCRLRWCNQLDPSLKRNPFTEVEDEAIITAHAIHGNKWSIIAKLLPGRTDNAIKNHWNATLRRRCTDFETPTTNTATRNLVLHDSRLDRTMNTFASSEETLSSGGGGGGGGHVTTPLVSSDGKEATSMEISEEQCADKANEEDISRQECNNDPPTLFRPVAKLSSFNPYNHMEGSSTPHTLNQNKFQSCKQDTAMLRLLEGAYSERFVPQKCGSGCCSVSQKDSLLGPEFVDYLDPPTFPSYELAAIATDISSLAWLRSGLESSSVRTMEEAAGRLRPQGTRGHRDHCLVSEQGKSRTNVLST*
>Parent-A01p47960.2-BraZ1
MGRSPCCDESGLKKGPWTPEEDHKLINHIRKHGHGSWRALPKQAGLNRCGKSCRLRWTNYLRPDIKRGNFTAEEDQTIINLHSLLGNKWSSIAGHLPGRTDNEIKNYWNTHIRKKLLQMGIDPVTHRPRTDHLNVLAALPQLLAAANFNNLLTLNQNTQLDATSVAKAQLLHSMIQVLNNNNNTTPSSSFNIHHTNNNIFSQSSFLEKRPNISENLYDPAQSLSHIDHQPLDSFSRLPGLFPHQNDQDMIPPMISASSDESKQTQMMIKNKEILKHSDQTSNPSSTSTFTQDHQPWCDIIDDEASDSFWKEIIEQTCSEPWPFRE*
>Parent-A01p49220.2-BraZ1
MDERGRSLKNNNMEDDMDLKRGPWTAEEDCKLINYIATNGEGRWNSLSRCAGLQRTGKSCRLRWLNYLRPDVRRGNITLEEQLLILELHSRWGNRWSKIAQYLPGRTDNEIKNYWRTRVQKHAKQLKCDVNSQQFKDTMKYLWMPRLVERIQSASASAAALTNATTTGSAATSSCIIASNNQFMTYDYNNNSMGQQFGVMNNNDYITPENSSVALSPVSDLTDYYNAPNPNPEYHSGQVGNSYYPDQNLVGPQMLPDDYFDYSRLLDEDVPAMQEQSNLNWFENINGAASSSDSLWDIGENDEDFWFLQQQQQFNNNGNF*
>Parent-A01p50780.2-BraZ1
MGRSPCCDKAGLKKGPWTPEEDQKLLAYIEEHGHGSWRSLPEKAGLQRCGKSCRLRWTNYLRPDIKRGKFTVQEEQTIIQLHALLGNRWSAIATHLAKRTDNEIKNYWNTHLKKRLVKMGIDPVTHKHKNETLMSSTGQSKSAAATLSHMAQWESARLEAEARLARESKLLHYQNNKAAAPNNCLSHKASSTNWTKPNQGKGDQQLESPTSTVTFSENLHLMIMPSGENNNESSEIQNMTEFALSSSTSSDVKDSDQDWMRQINCPTEGIEEGFTSLLLLGDSGDRSLSTGKKDEETVAGAVEVTESDYSYYEDNKNYWNSILNLVDSTPSDSSTMF*
>Parent-A02p03780.2-BraZ1
MGRSPSSDDSGLKKGPWTPEEDEKLVNYVQKHGHSSWRALPKLAGLNRCGKSCRLRWTNYLRPDIKRGKFSPDEEQTILNLHAVLGNKWSTIANHLPGRTDNEIKNFWNTHLKKKLIQMGIDPMTHLPRTDIFSSLSQLMSLSSNLRGFVDMQQQFPNGQDQTILKLQTEMAKLQLFQYLLQPPTMSNNIRNPNDFDILSLLNSIASFKEITSNNLDLGSNLQDFNSLPSLKTLNSNIGPSSVLPQIPEDNHFKFCNERENLPVSPIWLSDPTNSNQHMLPSLDPSSAVSDDMIRNQYVIEHVNSNLTSSSQESGASASAAWPDHLLDDSIFSDMIP*
>Parent-A02p04950.2-BraZ1
MRKPEVANVVTHQVKKMKKGLWSPEEDSKLMQYMITNGQGCWSDVAKNAGLQRCGKSCRLRWINYLRPDLKRGAFSPQEEELIIRFHSILGNRWSQIAARLPGRTDNEIKNFWNSTIKKRLKKLSDTSNSVNNSSSSPKASDSSSNSTSSLEFKDIIGSFMSLQEQGFVNPSFTNMPTNNNPFPAPQLISHPYNDDFPPYVDGFCGINTGVQGELYFPPLECEEGDWYNADITNHLDDDMNTNGAGNVPEGVRMEEYWDLDQLMNTEAPSFYFNFKQSI*
>Parent-A02p06030.2-BraZ1
MRKKVSTSGEEGNNEYKKGLWTVEEDKILMDYVKAHGKGHWNRIAKKTGLKRCGKSCRLRWMNYLSPNVKRGNFTEQEEDLIIRLHKLLGNRWSLIAKRVPGRTDNQVKNYWNTHLSKKLGNKDPKTKPSNGDIVHQTSLTNPTETLEETNISNINDNSEIQEDRQGSNYLSSHWVHDDEFELSSLTNMMDFIDGHCF*
>Parent-A02p06380.2-BraZ1
MRANRIDKSREKRGFISFSCCLSFSNRSIYHPSSLIYASLVNISTTERKMGRSPCCDKMGLKKGPWTSEEDQKLLAYIDEHGHGSWRSLPEKAGLHRCGKSCRLRWTNYLRPDIKRGKFNLQEEQTIIQLHALLGNRWSAIATHLPKRTDNEIKNYWNTHLKKRLVKMGIDPVTHKPKNETPLSTLGGLSKNAATLSHMAQWESARLEAEARLARESKLLHYQTKVSSSHHDHLNIISSDQQKQQQLESPTSTVSFSEGKTEFVGSSSTCLNMIKETENDWISSTIHEFEGVEEGLTGLLLGGGGSLGPSFSADKNETAGESSGGGGGECNDYYEDNKNYLESIFSFVDPSPSDSTPMF*
>Parent-A02p07080.2-BraZ1
MGRQPCCDKVGLKKGPWTVEEDKKLINFILTNGQCCWRALPKLSGLLRCGKSCRLRWINYLRPDLKRGLLSENEEQMVIDLHAQLGNRWSKIASHLPGRTDNEIKNHWNTHIKKKLRKMGIDPMTHKPLSEQDGAQQQAQGRKKSLVSRDEKNTNQGQEDQQQTRKEEDQQHQLGKDLEKNNTPISTDDGFCIDDIPLLSPHEIFVDISSAHHHTSDDNANINISNSTSPSSSSSSTSSCISSLPGDEFSKFLDEMEIVDLKWLSSDDSSGGNINYNDGKFNNNVDTMSLWDINDLSSLELFMNDHDESVVEADVQEWF*
>Parent-A02p07820.2-BraZ1
MNPNLLEKDQTSNETIHGSRRFKEANSFSSPKSHTNFSLARNHPLNKTFLKSEDEHEGENGWKRRGQSGMKAKVCSRGHWRPTEDAKLKELVAQFGPQNWNVIANHLLGRSGKSCRLRWFNQLDPRINKTAFTEEEELRLLAVHRAYGNKWALISRLFPGRTDNAVKNHWHVIMARRTRKSQRQRHQPPQAPSGNAEMAVSSSYNHGDEFFGTVVNGTFVNEEDDDADDDDASAVSTCTTELSLTPPSSTHQLGFFNYDNTLASGNNLYGQCVQRAEVNGKYSKKLDHQNHHTITVSERKVEVKMKSGHYFFDFLGVGAF*
>Parent-A02p10890.2-BraZ1
MGRAPCCDKTKVKRGPWSPEEDSKLRGYIEKYGNGGNWISFPLKAGLRRCGKSCRLRWLNYLRPNIKHGDFSEEEDRIIFSLFAAIGSRWSIIAAHLPGRTDNDIKNYWNTKLRKKLMSSSSFSHSSSAMTSPFLNPNSQDVKRPSTTISPSSYNPYFENPTKALISNIDGFEADNHQIFPFVNPNYPQDISLSESSNNNISGTSGFSLNHNMCGHYSNHNHFSSDVSGNRSEIIMKQEEIMMLMMIDNHIDQRTKGYNGDFTQGYYSNFINGHGDLKQMISGTGTNSNINMGGSGSESASSSSSISNLAENKSSGSLLQHKCLPYFYS*
>Parent-A02p11590.2-BraZ1
MKNVQAEYRKGPWTEQEDILLVNFVHMFGDRRWDFVAKVSGLNRTGKSCRLRWVNYLHPGLKRGKMTPEEERLVLELHAKWGNRWSKIARKLPGRTDNEIKNYWRTHMRKIAQEKKRPMSPTSSSSNFCSSSMTTATTQDTGGSKGKMNHDGYYSMDDIWREIDQSGESITKPVKDIYYSEQSCYLNFPPLASPAWESSLESIWNMDADESKISSFAIDHRTISLLSIVSSVLSSKTINGGAYSAAGYLISVIQAAAVLEVLHGAIGIVPSGFLSPLMQWSGRTHFILAIVGEINEVQDSPWLAITLVAWCIGEMIRYPHYALTCLGRCPYWLTYLRYTGFIIIYPTGLAGELLIMYKALPHVKERNLYANFFSVFPFSYYQFLWAVLLVYPFLWLKLY…
>Parent-A02p12170.2-BraZ1
MEHRRLVHGAAPPLTAVERFLYGQKNDTLCPKKQDCSRDRHPPIMKKTKAIETKNDNKENLTFGPRKDKYLVANGRISIGDMVVKDATRDYQNPTKKRPCKNLIKGQWTAEEDRKLIRLVRQLGERKWAMISEKLEGRAGKQCRERWHNHLRPDIKKDGWSEEEESVLVEAHKRIGNKWAEIAKLIPGRTENSIKNHWNATKRRQNSKRKQKRRQSNADNDDSDLSPAAKRPCILQDYIKSVYNNVENKASDDNKNENSISVLSTPNLDQTYSDGDSTSSVLGDPYDEELVYLQNIFANHPVSLDNIGLNQTPDEVNMIKNPSSQKSVWTHHQDQAMVAVPENKPHLASDIYLSYLLNGTASSYSNPHFPSSSSSTSSTTVEQGGHSELLVPHANSTGE…
>Parent-A02p13010.2-BraZ1
MGRAPCCDKANVKKGPWSPEEDVKLKDYIDKYGTGGNWIALPQKIGLKRCGKSCRLRWLNYLRPNIKHGGFSEEEDSIILNLYISIGSRWSIIAAQLPGRTDNDIKNYWNTKLKKKLLGRQKQMNCQDSIIHSNENNISNNNNKSPQNLSNSALERLQLHMQLQNLQSPFSSFYNNPILWPKLHPLLQTTPAQNSKLASQETLHPLGVNFVHQKSHINLAELSNGASPIYSDNVEQALNPANEFQPNFGFSQDLQLDNHNMDLMNRSCGSKEWFQVGNEFGPTNDSSWWSEEVELERKTMSSSSWGSASVLDQTTEGVGILQDYTQMSYHSV*
>Parent-A02p14040.2-BraZ1
MGRIPCCEKENVKRGQWTPEEDNKLASYIAQHGTRNWRLIPKNAGLQRCGKSCRLRWTNYLRPDLKHGQFSDAEEHIIVKFHSVLGNRWSLIAAQLPGRTDNDVKNYWNTKLKKKLSGMGIDPVTHKPFSHLMAEITTTLNPPQVSHLAEAALGCFKDEMLHLLTKKRVDLNQINFSSPNPNHNPNNFNQTVDNEAGKMKLDNGNGIMKLWDMGNGFSYGSSSSSFGNGERNEGSASPAVAAWRGHGGIRTSVAETAAAEEEERRKLKGEVMEQEEIGSEGGRGDGMMMMMRRQHDQHQQHAFNVDNDLWDLQADDLINHMV*
>Parent-A02p14700.2-BraZ1
MVMYGGGAWKDGESNNHISEGGVALKKGPWTAAEDEMLASYVRENGEGNWNSLQKNTGLTRCGKSCRLRWANHLRPNLKKGSFTDDEERIIIQLHAQLGNKWARMAAQLPGRTDNEIKNYWNMRLKRLQRQGLPLYPPDIILYHQLHKHNHYHDQQHQHNQIESYTSFLTLPYSSPTAQNATYYNTNNIYSSSPSFSLNPSPSSYPTTSSSSPSFLHSYYTPNSSSTSFHTNTTYSMKQELPSNQTLQICAFNNVNNFTDNEKHNSTGFHRRSISCSLLEDVLKEAEAIEDISVDRPPKRRQLTASPPKNHNNNGDFFSVSFGQYGSSENTCSLQDLKSKEEVSLQMNTMQEDVAKFFDWESNSGEILNGQSSVVTDDNLVLDVHQFESLAANYEQNNN…
>Parent-A02p16610.2-BraZ1
MLELKLETRARYAHFIANTTSLSNCGGQRRRMEKREEGRKTHVKRGLWKPEEDMILRSYIDTHGEGNWADISRRSGLKRGGKSCRLRWKNYLRPNIKRGGMTPQEQDLIIRMHKLLGNRWSLIAGRLPGRTDNEVKNYWNTHLNKKSSSRKQNAAESVEATPLVDKPVMSTEVRGSHGGGEGEEGTTTTWMEETNFFARIESPQPLTAHYPDTLCFDPSFAFTDCFPLL*
>Parent-A02p18620.2-BraZ1
MEGSPKGLRKGAWTAEEDSLLRQCIDKYGEGKWHQVPLRAGLNRCRKSCRLRWLNYLKPSIKKGKLSSDEVDLLLRLHKLLGNRWSLIAGRLPGRTANDVKNYWNTHLSKKHEPGCNTKMRKRNIPCSSTQPAQKNEVLKPRPRSFTVNNGCSHFNGQPKVDVIPLFLGVNNTNNVCENSITYKKDAEKYELVNNLMDGENMWWKSLLEESQEPDAIVPESTETEKLATSAFDVEQLWNLLDGETVELD*
>Parent-A02p20100.2-BraZ1
MENSMKKKTFTESEEVELRRGPWTLEEDTLLTNYILQNSEGRWNVVAKCAGLKRNGKSCRLRWLNYLKPDIRRGNLSPQEQLLILDLHSKWGNRWSKIAQYLPGRTDNEIKNYWRTRVQKQARQLNIESNSDKFFDAVRSFWVPRLIEKMEQNPSNTYCCPQNNNNNNNSLLPPSQS*
>Parent-A02p24180.2-BraZ1
MCSRGHWRPAEDEKLKDLVEQYGPHNWNAIALKLPGRSGKSCRLRWFNQLDPRINRNPFTEEEEERLLAAHRIHGNRWSIIARLFPGRTDNAVKNHWHVIMARRTRQTSKPRILTSTTSSLLATEQIMMASGDRKRILGDGISYPYQFSHINHLQFLKEFFTEKIAFNTKDAMVANQSKKPMEFYNFLQVDMDSNKSEIVDQDSDQSNPHDSDNKNESRVPFFDFLSVRNSTS*
>Parent-A02p24670.2-BraZ1
MVRTPCCRAEGLKKGAWTHEEDHKLIAYVQLHGEGGWRTLPDKAGLRRCGKSCRLRWANYLRPDIKRGEFSQEEEDSIIRLHAIHGNKWSAIARRLPGRTDNEVKNHWNTHIKKRLIKKGIDPLTHKSLNGKSSDHPETPPDKSSVHQDDDDQKSNKNNALGSLSARFLNRVANRFGKRINQSVLSDIIGSGDPFTSFTTPTTSASECEKSSSSFSKPNSSDLLINENMILDATSLSSSTFSSDTSDPSVYDHIFDDLEDMTAFSSRFLNDVVSHDDEDFLMLDESCLEKTSFMRELTRILQDDKIETTMCSDSRVTPISEVDVSFEGIDNYFG*
>Parent-A02p24870.2-BraZ1
MGRTTWFDVDGIKRGEWTAEEDRMLIAYINKYGVRDWGALPKRAGLHRCGKSCRLRWLNYLKPGIKKGKFTPQEEDDIIKFHSLLGNRWAAIAKQMPNRTDNDIKNHWNSCLKKRLRRSGIDPMTHEPIKATSSSTRLSPARRHSSSTTSFSLSSTGSVRLLNKLAAGISSRKLALDRIRTVMISSEPREVDEEEKTMISSRKEEEKVIGCFMEIDKNLISTMSLDELACDSSYYYYDDWLRGCFQ*
>Parent-A02p25010.2-BraZ1
MGRPPCCGKMEVKKGPWTPEEDIILVSYIQQHGPGNWRSVPLNTGLLRCSKSCRLRWTNYLRPGIKRGNFTQPEEKTIIRLQALLGNRWAAIASYLPQRTDNDIKNYWNIHLKKKLELKVQNGITNEDNTDMTEIPSCNIHNNSCNNNNNNKRVVNKGQWEKKLQTDINMAKQALLQALSLDQPSSSIPPDPDSSKSHHSATSTYASSTDNIFKLLQNWTSSSSSIPNTSSHSMNRGLTTGEVGVLDHQSLFSSHSESGSVDGKLNLMTETSMFKDGSEPNGDIEATTDAATDDHGSLSLIEQWLFDEQGICQCDDNQEDLIEVSFEGIDNDNNDQDLF*
>Parent-A02p29890.2-BraZ1
MAESKHLIRSKSDISAQVTPPTCAIDSQEYVLLLNLLSSSVCRRISGPTRRSTKGGWTPEQDKLLMNGVWRYKGKNWKKIAECVPGRKDKRKTDVQCQHRWLKVLNPNLNKGPWRKEEDDLLSELVNVFIENDKPKWSKISKQLPGRIGKQCRERWHNHLNPTIKKTPWTREEELILVQAQRDQGNKWAEIAKLLPGRTENNIKNHWNCSLKRISEHLVTSSPLSGHGPCGSESRFVNQSNMMEIEKAAKSPQRYSLELTLEPMNWRNTSSSINSLKGDEESTISSSLESDWLRRNSKVEISITPSSDDHHHKNVWLTPQLTTPSCVKVPLSPETPQSSSAGQEVREIIGRWKMAASTFENTPSIISRRRSPASRRKQENDSPFHRCPRTLLSSEEEHS…
>Parent-A02p41050.2-BraZ1
MEETTKKKNKIVINEEDDSKKKERHFVTWSQQEDDILRQQITLNGTQNWAIIASKFTDKSTRQCRRRWYTYLNSDFKRGGWTPEEDTLLCEAQRLFGNRWTEIAKVVSGRTDNAVKNRFTTLCKKRAKYEAMAKENSIACSVNSNNKRVLFPDGVTAPCKVESESPIAKKPRRSHIPDLKEITSYGDRSHIKVHSSVNQQVRPPFSVLPHNATSVGSTEEQNQTDNVKENDGNQEVFLKKDDPKVTNLMQQAELLSSLAHKVNSDNTEQSMENAWKVLQDFLNKSKENDIFRYGLPEMDFQLEEEYKDLVEDLRSSNEASQASYRQPDLHDSPASSENSSGSTVMPHPSGDKTQQQPMSSDTQTISQKQSVVEVLQNQGIVSDATVEQEGLLSTCHDDI…
>Parent-A02p43740.2-BraZ1
MEFQSVIKMHYPYLASVIFDENFTLKDVQPSLTDDASCVQNMHHKPFHANLDRSHVPSIVNPDLCPKNLTLKISNTTSDHIPNLNISPRHYDMQPHSFDTLSKDIFNGITPSPCTEAFEAYLRGISNDQDFFDMACNTSQPVEPNDLPNISHVPRDNTMWENNKNQGIIFGTESIFNLAMVDCNLYGAPKPIGILGANEDTIMNQHHNNQIMIRADQIKKNKRFQMRRGSKLTRKASIIKGQWTSDEDRLLMQLVRLHGTKRWSQIAKMLQGRVGKQCRERWHNHLRPDIKKDSWSEEEDMILIEAHKEIGNRWAEIARKLPGRTENTIKNHWNATKRKQHSRKSKGKDEVSLALGSNALQNYIRSVTYNDDTLMTAASNSNGNNGRRNVRGKGKNVIV…
>Parent-A02p44260.2-BraZ1
MVRPPCCDKGGVKKGPWTPEEDIILVTYIQEHGPGNWRAVPTNTGLLRCSKSCRLRWTNYLRPGIKRGNFTEHEEKMIVHLQALLGNRWAAIASYLPQRTDNDIKNYWNTHLKKKLNKANQVSHQEHDQSRDRSSLSSSPSSSSANSNSNIARGQWERRLQTDIHLAKKALSEALSPAVAPINTATTSSSTESRRSTSSASGFLRTQETSTTYASNTENIAKLLKGWVKKSPTQNSADQMVSPDSETKEVIKSNVEKDCGWAFQSFSGFDHLKDRDSAGVSPDHETKPDITGYSNQSQWSLFEKWLFEDSGGQVGDILLDENPNFF*
>Parent-A02p44380.2-BraZ1
MDVSCFQEYPFDLHCRGAFNGFGENNAVELSNKRSMLKESDGFKKKKKQRGSSRFCSRGHWRVSEDSQLMELVALYGPQNWNHIAEKMQGRRTGKSCRLRWFNQLDPRINKREFSVEEEERLLAAHRAFGNKWAMIAKLFNGRTDNALKNHWHVLMARKLRQQSTSYLRRFNESSYNPTSDHKTFTLPPGLCLLLTLSSIQCLC*
>Parent-A02p45190.2-BraZ1
MLDLGADQVHQLTHDHDPYQKQQQQLQGFRKGPWTPAEDKLLTEYVTSNGEGKWSSVAKCAGLNRSGKSCRLRWVNYLRPGLKRGQITPQEEGIILELHFLWGNKWSTIARYLPGRTDNEIKNYWRTHYKKKDKSFSKQDKFKRSRKQLGMQPQPHNQRSQMVSRNHMNHDNEQNIASSFSYPTSVIHDQFHMPQSVTATSSDHSMTDEGNLWGSLWSLNDEDRPHRFGGGWEQRIAADISEKFNGDRIEAPPCGSG*
>Parent-A02p46540.2-BraZ1
MDDKRSLMMNKNIGDFENNVDEEMDLRRGPWTVEEDFKLINYISTQGEGRWNSLSRCAGLKRTGKSCRLRWLNYLRPDVRRGNITLEEQLLILELHSRWGNRWSKIAQYLPGRTDNEIKNYWRTRVQKHAKQLRCDVNSQQFKDTMRYLWMPRLVERIQASASTSTGSATTSSCVTTPSNQFLMTSYDAGLNNNNNTNMDHLNFMSNPNGYVTQETSSVSVSPTSGLTEYHIGSEVEKVENNQDQSLVGPQIMSPPQDYLDVNGGLLSEDLTQSYHNWFENDNGMIPPYSDSFWNIGSDEDFWLLLQQQQQLVNNGSF*
>Parent-A02p47700.2-BraZ1
MRRHSCCYKQKLRKGLWSPEEDEKLLNYITRHGHGCWSSVPKLAGLQRCGKSCRLRWINYLRPDLKRGAFSQDEESLIIELHAALGNRWSQIATRLPGRTDNEIKNFWNSCLKKKLKIKGIDPTTHKPLVSDLQTLNVIDQKLTSSTTSEVSKSTSLIINNHDQSMVISSQPGPCWFPEIKTTANQNVAFCFSSSTTTPTVLDQMSSNFNPVPNNWELSYCKNTVPSQRNSIYNAFFGNHYTEASQIMNNNNNHVMDPHYHEDMKSWPSEILHYTEHNQSSETGLKAEVKPDIAKYYLGSSSSLNESAARLLHNAEVDLYGTNLQKLNNMAFHQSL*
>Parent-A02p49460.2-BraZ1
MVRTPCCKEEGIRKGAWTPEEDQRLIAYVQLHGESGWRTLPEKAGLKRCGKSCRLRWANYLKPDIKRGEFTPEEDDTINKLHALMGNKWAAIATSLAGRTDNEIKNYWNTNLKKRLTQKGLDPTTHKPINPTDQTGFEPKVHKLGSSGCARLLNHVARKYAGDLNRDLLTGIIIGNSSNIAEGSQNSVEVDSPTESLIFTLLNKAAARSSDVTSFLTNNMSSSPGLSNNCSFADNLDLFFSNEVISDMSMNVDNVCIMEELRDILSYGGADAGDVKDLPEFNVTDGMEFLGSWNVEDDLHLENYYWVR*
>Parent-A02p49470.2-BraZ1
MVRTPCCKEEGIKKGAWTPEEDQKLIAYLQLHGEGGWRTLPEKAGLKRCGKSCRLRWANYLRPDIKRGEFTPEEDDAIIKLHALMGNKWAAIANSLAGRTDNDIKNYWNTNLKKRLKQKGLDPITYKPNNPTGFEPANHKLGSSGSARLLNRVAKKYAVDVNRDLLTGIIIGNSTIIADDSQNSSDTEHSTSTLLKTVAKPSVPATSPGSFSDDLDVFFSNEEISDMYMNVDNVGLMEELKGILSYAGDIKDSPEYNVSDEMEFLDSWNEEDGLDLENCS*
>Parent-A02p49860.2-BraZ1
MSRKPCCVGEGLKKGAWTTEEDKTLISYIHEHGEGGWRDIPQKAGLKRCGKSCRLRWTNYLKPEIKRGEFSSEEEQIIIMLHAARGNKWSVIARHLPRRTDNEIKNYWNTHLKKRLIEQGIDPVTHKPLASNTSPTATTTQPGNLHSLDASSSDKRYSRSSSMPSMSRPLSSGFNPSSEITTPVQGGSLSCKKSIKKSNSTSRLLNKVAAKATSIKDILNATTIPYESFSNGFPEQTRNEEDSSNALADFDPFSQSLLYTDHEIHATSDLDMDQGYDFSYFLETLGRDEHNMNVDQYGHDLPMSDVSQDVVSSTSVDDQDNMTGNFEGWSNYLLDHAGLIYDDTEYDFFDKQII*
>Parent-A02p50480.2-BraZ1
MGRPPCCEKTGVKKGPWTPEEDIVLVSYIQEHGPGNWRSVPTNTGLRRCSKSCRLRWTNYLRPGIKRGNFTEHEEKMIVHLQALLGNRWAAIASYLPERTDNDIKNYWNTHLKKKLKKINESGEEDNDDFFSSKTISQKQHQSSNKGQWERRLQTDINMAKQALSEALSLDKKPSSSPVIIPQNIPSFSSVLLDNCHDPSSSSSSTTTTTTTTSNTTNIYPSGVYASSAENIARLLQDFMKDTPKPLTLTSSSPISETGPLASAVSEEGGEGFEQSFFSFNSMEETQNLTQETNFFHDQESKPAITMDHDFGLISQGSLSLLEKWLFDENMVGMSLEGQEAIF*
>Parent-A02p52220.2-BraZ1
MGRAPCCDKANVKKGPWSPEEDAKLKDYIESSGTGGNWIALPQKIGLRRCGKSCRLRWLNYLRPNIKHGGFSEEEDNIICNLYVTIGSRWSIIAAQLPGRTDNDIKNYWNTRLKKKLLNKQRKEFQEARMKQEMVMMKRQQQGQGQCQSNGSTDLYLNNMFRSSPWPLLPHLPPPHSQVPLVMMEPTSCNYYQPTPSCALEQKPLIPLKNMVKIEAEPERSNPDHHYPEDSMTNSFDLSFSQLLLDPNYYLESGGGEGEFALMSRSTNSPLPNTSSDHHQHQKEITQWFGSSNFQTEAINDVFLNNNNLANFETNDENAKLYANSSVAGAGAAFAGGTTSTSADQSTISWEDITSLVNSDDARYFNGPNNV*
>Parent-A03p03380.2-BraZ1
MSRKPCCVGEGLKKGAWTIEEDKKLISYLHEHGEGGWRDIPQKAGLKRCGKSCRLRWANYLKPDIKRGEFSYEEEQIIIMLHASRGNKWSVIARHLPKRTDNEIKNYWNTNLRKRLIDQGNDPLTHKPLASTPEPATPKTSDLQDDSNPSNLDEQYSHSGSMSPESLPLSSNSCNILEISNSDETPRNYGSFNSKKLSSTSELLNKVATRAASMGNIISASMEGTLIPSTTLSPPCLNDGLSETSHFQMDEFDIDMNFDFNNSEHDFSEFLEQFSNNAAEEADNIIGYDQDLLFSDVSSTRVDEDGMTNIPGWSNYLLDDSEFSYDTNQD*
>Parent-A03p04430.2-BraZ1
MCLFINEDGCSRDDKTRRRIYIEGSNQISEIEEGENKRDRYKRSANMRRSPCSDDSGLKKGPWTPEEDEKLVNYIQKHGHSSWTALPKRAGLNRCGKSCRLRWTNYLRPDIKRGRFSPEEEQTILNLHAVVGNKWSTIANNLPGRTDNEIKNFWNTHLKKKLIQMGVDPMTHRPRPDIFSSLSQLVSMSSNLRGFVDMQLQFQTDQEQTILKLQTEMAKLKLLHDLLQPPSMNNNTNPNDFDTRSLLHSIASLKETYTTSNNPDLGPYLQDFSSIPSLETLNTNMVPSSISPRDLEDSHFKFFSQRDNLPVSPVWLSDPSSSNQSLLPSLDHSSVVSGDLIRNQYIIEDVNSNLMTSSSGQESGASASPVWPDHLLDDSIFSNIL*
>Parent-A03p05040.2-BraZ1
MESECATTISTPPPDGITEGNPPKSRQGRTSGPTRRSTRGQWTAEEDEILRKAVHNFKGKNWKKIAEYFKDRTDVQCLHRWQKVLNPELVKGPWTKEEDDMIVQLIQKYGPKKWSTIARYLPGRIGKQCRERWHNHLNPAINKEAWTQEEELVLIRAHQVYGNRWAELTKFLPGRSDNGIKNHWHSSVKKKLDSYMSSGLLDQYQAMPLAPYERSSISLDCNGCVSGQAEKEVENCQISSVAGCSISARDYQNGMINMEHHFHPCENYHKNEYYYPELENISVSISELSYDMEDCSQFPDHNVSSQDYHFDFQELSDISLEMRHSMSELPMPYAKESKEASLGGANSTSNRDVATYTNTANVSETECCRILFVDQESEGLSVSRPSTQEPNEVSSTKSP…
>Parent-A03p05710.2-BraZ1
MRKPEVGSSATHQVKKMKKGLWSPEEDSRLMQYMISSGQGCWSDVAKNAGLQRCGKSCRLRWINYLRPDLKRGAFSPQEEELIIRFHSILGNRWSQIAARLPGRTDNEIKNFWNSTIKKRLKKMSDTSNLVNNSSSSPDTSDLSNNTTSSLELKDIIGSFMSLQEQGFINPSFTNTPITNNNPFPAPHMISHPCIDDFTPYVDGLYGVNTGLQGELYFPPLECQEGDWYKADINSHVAEMKTNGAGNVPAESMRVEEYWDLDQLMSTEVPSFHFNFKQST*
>Parent-A03p06550.2-BraZ1
MGRRPCCEKIGLKRGPWTIEEDHRLMNFILNNGIHCWRIVPKLAGTCLLRCGKSCRLRWINYLRPDLKRGGFTDAEEERIMELHSQLGNRWSKIASHFPGRTDNEIKNHWNTKIKKKMKHLGLDPTTHEPMNNITDQPESNKITKPNMCSTIKEGEETKEQTLKDEVDIGSLFEVQGNEISISSSSLYSNISRSESSSNFAEDSISLEQWELTYMTDPLVPWDFFTNLDDNIFL*
>Parent-A03p07000.2-BraZ1
MGRSPCCDKLGLKKGPWTQEEDQKLLAYIEEHGYGSWRSLPEKAGLHRCGKSCRLRWTNYLRPDIKRGKFNLQEEQTIIQLHALLGNRWSAIATHLPKRTDNEIKNYWNTHLKKRLVKMGIDPVTHKPKNETPLSSLGLTKNAAILSHMAQWESARLEAEARLARESKILHYQTKPSSHHHHGFTHKTLLTTWTSKTNQGNADHQQQQLESPTSTVSFSEMKEPSSAKIELVGSSTCLNLIKEPENDWFNSTVHEFEATEMAGGVDEGFTGLMLTGFSLGRSFSAEKNETVKERSGGGDCSNYYEDNKNYLESIFSFVETSPPMF*
>Parent-A03p07860.2-BraZ1
MGRSPCCDENGLKKGPWTQEEDEKLIDHIQKHGHGNWRALPKQAGLNRCGKSCRLRWTNYLRPDIKRGNFTEEEEETIINLHSLLGNKWSSIASNLPGRTDNEIKNYWNTHLRKKLLQMGIDPVTHRPRTDHLNVLAALPQLIAAANFNNLLNLNQNVQLDASTLAKAQLLHNMIQVLSTNNNKIPSSSPLTMQTNNNLFGQSSYLENQSLFGQPQNFSHIPGANQDEKMMVENQMIEQPLDSFSSLMQMDVQDDHNSLPLLVAASPEESNQSQMMIKNKDIVHRHDTNPSSSNSSFTQDHHQPWCDTIDDEAGDSYWKEIMEQTCSEPWPFPE*
>Parent-A03p08400.2-BraZ1
MEPKLIEKVLTGNKTIKLSRRFEEANNFGSPPNSHTNLSLARNHLHNKSYSVLERGENENSFKRRGNNGMNKKLCSRGHWRPTEDAKLKELVAQFGPQNWNLIAHHLLGRSGKSCRLRWCNQLDPRINKKAFTEEEETRLLTAHRAYGNKWSLISRFFPGRTDNAVKNHWHVVMARRTRASERQQALHAPSGNAEMTVSSVYRYNRGGFFGRVAEGTLVNEADDDDGSAVSTCTTELSLTPPSSTHQPRFLHDDNTLASGKDGQCVQIAEVNGVCSNKMDHQNHYTTTVSEREVEMKTKSGFYIFDFLGVGAS*
>Parent-A03p11510.2-BraZ1
MKSVQEEYRKGPWTEQEDLLLVNFVHMFGDRRWDFVAKVSGLNRTGKSCRLRWVNYLHPGLKRGKMTPQEEHLVLELHAKWGNRWSKIARKLPGRTDNEIKNYWRTHMRKKSQEKKKRPMSPTSSSSNCCSSSMTTAATQDTGGTNGKMNQECEEGGYYSMDDIWREIDQSGANIIKPVKDIYYSDQSCYLDFPPLASPAWESSMESIWNMDADESKMSSFAIDQFPLSFEHGRSSSWSSLL*
>Parent-A03p12030.2-BraZ1
MEHRRIAHGAAPPLTAVERFLYGQNNDALSTNKQKGPKERHPPIVRRTAVTEIVNDNKENTTFGPKKEKHLVVHGRSPNGGMVVKDAITKKRPYKNLIKGQWTTEEDRKLIRLVRQHGERKWAIVSEKLEGRAGKQCRERWHNHLRPDIKKDGWSEEEERVLVEAHTRIGNKWAEIAKLIPGRTENSIKNHWNATKRRQNSKREKKRQANADNNDSDLSPPAKRPCILQDYIKSIDNNNKDNDDNKNENSISVFSTPNLDQIYSDGDSASSVLGDPYDEELVYLQNIFENHPASLDNIGLSQTSGEVNQSSSSEFMIKNPNPNSHNVVQTHHHDQAPVAVPPNTSHLASDIYLSYLLNGTTPSYADPYFPSYSSSTSSTTVEQGVHNELLVPQANSTSE…
>Parent-A03p12700.2-BraZ1
MGRAPCCDKANVKKGPWSPEEDVKLKDYIDKYGTGGNWIALPQKVGLKRCGKSCRLRWLNYLRPNIKHGGFSEEEDSIILSLYISIGSRWSIIAAQLPGRTDNDIKNYWNTKLKKKLLGRQKQMNRQDSIADSNENNISSNNNKSPQNLSNSALERLQLHMQLQNLQSPFSSFYNNPMLWPKLHPLLQSTPDQNSKLGSQESFHPLGVNVVHQNNNIKLAEINDGVSPLYSENVEQSLNPTHGFQPNFVFSQDLQLDNHNMDLMNRGGSKELFQVGNEFELTNGSSWWSEEVELERKTISSSSWGSASVLDQTTDGVVMLQDYGQMSYHSV*
>Parent-A03p14270.2-BraZ1
MILYGVGTGNDGGSTNHISDGGGRVALKKGPWTAAEDEILAAYVRENGEGNWNALQKHTCLARCGKSCRLRWANHLRPNLKKGSFTGDEERLIIQLHAQLGNKWARMAAQLPGRTDNEIKNYWNTRLKRLQRQGLPLYPPDVIPNHQLHPHPQHQHQQQNQHQQMYFHPHSSQPNTPSSSPLPSPTQLNANPSSSFTFHTTNASTANLLHPLSPHTPTTPQTPSQLSSRPPPQPLSSPLSSPLNNQYPTLPLFNNNNNNTNFTFPRPPPLLQPPSSLLARRYNNSNTPLNYTNRVSTAPFSPVSRDSYTSFLTLPYSSSAAPNTQPITYHNTNNNYSSFSLNPSSSSYPTTTSFPSFLHSHYTPNSSSTSFHTNPVYSMKQDLPSNQISQICAFNNVNN…
>Parent-A03p14600.2-BraZ1
MGKSSSSEESEVKKGPWTPEEDEKLVSYIQAHGPGKWRTLPKNAGLKRCGKSCRLRWTNYLRPDIKRGEFSLQEEETIIQLHRLLGNKWSAIAIHLPGRTDNEIKNYWNTHIKKKLLRMGIDPVTHCPRINLLQLSSFLTSSLFKSMSQPMNIPFGLANPSINHELLHQLNTSLNNVQTESYQPHQANQQLQNDHQTSFTGLLNSTPPVQWQNNGECLENYLNYTGSGDQSINQVPLTGNYSSAINDGENYKVGWNFSSSMLPGTSSSSSTPLNSSSTAFINVGSEDDKESYGSDMLMFHHHHHDHDNNALNLS*
>Parent-A03p15520.2-BraZ1
MEKKEEERKSHVRRGLWKPEEDMILRNCVESHGEGNWADISRRSGLKRGGKSCRLRWKNYLRPNIKRGGMSPQEQDLIIRMHKLLGNRWSLIAGRLPGRTDNEVKNYWNTHLNKKSTSRKQNATESVEAPTDKTVMSTGVRHSHGEQGEGEEGTTNWMEETNCLAYDDHIGSPLPLISHYTDTLVFDPCFAFMDCFPLL*
>Parent-A03p15650.2-BraZ1
MGKMTKSGERPKQRQRKGLWSPEEDQKLKSFILSQGHACWTTVPILAGLQRNGKSCRLRWINYLRPGLKRGTFSAEEEETILTLHSSLGNKWSRIAKYLPGRTDNEIKNYWHSYLKKGCLKSQPQLKTQRSNLTESSSSPVSCGKRNPETLDHVISFQTLPEKPYSPQSQGSNKNMMKSNNMPKLFFSEWITSSDPHVNYSSEFTDSLHINQTQNRSEDEELVMIKNSYSSLEDDVMFRTEFQQPHHEYANYYTSEDFFINSDVTYM*
>Parent-A03p17410.2-BraZ1
MGRAPCCEKMGVKRGPWTPEEDQILINYINLYGHSNWRALPKHAGLLRCGKSCRLRWINYLRPDIKRGNFTPQDEQTIINLHEVLGNRWSAIAAKLPGRTDNEIKNVWHTHLKKRLNEDHNNGGVTNDLNGTNETAHEDKESVIVDTTPTQQFTTLEISNNNKADDMMSYEDISALVDDSFWSDVVSVDNKNSKEKMIEDWEGMLNSNSKIYSYNNSKLYNDDMEFWFEVFNSSRRIEELSDIPEF*
>Parent-A03p18070.2-BraZ1
MHGGGETTATATEARGLKKGSWTTTEDAILTEYVRKHGEGNWNAVQKNSGLLRCGKSCRLRWANHLRPNLKKGSFSPDEEKIIIELHAKMGNKWARMASQLPGRTDNEIKNYWNTRMKRRQRAGLPLYPHEIHHQGIDNDDEFEFNSFQFSNQDHSNHQNMIQYTSSSNTPSPSSSFSSSSSQPQKNMCLDPLIYTNPSLNHIPETPMNTHMFSLYNNSLENENNQFGFSLPLSSSSSSNEFCTKKDTDAMSYSSFLMRDHEMRPSSFPLGLDNAVLELPSVQTTTHFCSYNTIIDNGVHLYPPAGNSGLLDTVLEESRALSRGGIFKDVTVSSSSLCEDQDKRVEIDFENRLIDHLNSSHQSSSETTPNLYKRYNEPTIVKTTMDDDDGILLSFINNF…
>Parent-A03p20150.2-BraZ1
MGRAPCCDKENVKRGPWSPEEDAKLKDYIEKQGTGGNWITLPRKAGLRRCGKSCRLRWLNYLRPNIRHGDFTEEEDNIICSLFASIGSRWSVIAAHLHGRTDNDIKNYWNTKLKKKLIATMAPPRHHHLSAIASSSSSSPSPSSHYNMINSLLPYDPSISTNQLITPHRGMMTMMGRQQQLLYQEDMGSLVNSLNSNKFAMSHQDDNQKQSTNKGIMLLSDVRSGSSTTSTVTRVKMEHHDYHHEETERSMEGYEMDEINHLISSSCTSSSNSLWFDESKREDKFMLYY*
>Parent-A03p20600.2-BraZ1
MKERQRWTGEEDALLRAYVRQFGPREWHLVSDRMNKPLNRDAKSCLERWKNYLKPGIKKGSLTEEEQRLVIRLQEKHGNKWKKIAAEVPGRTAKRLGKWWEVFKEKQQREEKESNKRVEPIDESKYDRILESFAEKLVKERSVSVPMASSNGPPSNHVIPPWLATPNNGNSVAVRPPSVTLTLSPSSVAAASPQPPIPWLQQPERGETHVLGSMIPSCSGGNESVFMSELMECCRELEEGHRAWAEHKKEAAWRLRRLELQLESEKTSRQREKMEEIEAKMKALREEQKMAMEKIEGEYREQLVGLRRDAEAKEQKLADQWSSKHIRLTKFLEQHMGCRQRLLDRP*
>Parent-A03p25920.2-BraZ1
MGRAPCCEKVGIKRGRWTAEEDQILSSYIQSNGEGSWRSLPKNAGLKRCGKSCRLRWINYLRSDLKRGNITLEEEELVVKLHSTLGNRWSLIASHLPGRTDNEIKNYWNSHLRRKLHNFIIRKPSISHNVPDVVINAPPRSPRPPIKRRPGRTSRSTMKPKTHHLKILKMKKTSEPPEPEASAAVKAGEETLVMELNGAEAELGPCNYYVTCHEGGACRNNNNNNSIDGDKGVSSFDEDIIDLLLDESAPSHVLTSCGGNAELNHLGDSEEAKGSSEILNQESIDCLQSCPSMESFLNYEHQVNNNAFTDEFIDWDCVWQQGDDNNIFDEKEGSDSMVSWLLDGEDEATIGKSNCENSGEPLDHDEENALVAWLLS*
>Parent-A03p26860.2-BraZ1
MVDADMEDYGFEYSDDEPEEQDVDIENQYYSAKGRVEAEPEDALSEFAMVVKMEPDKAEWGFKALKQTVKIYYRLGKYKEMMDAYREMLTYIKSAVTRNYSEKCINNIMDFVSGSASQNTGLLQEFYQTTLKALEEAKNERLWFKTNLKLCNIWFDIGEYRRMTKILKELHKSCQKEDGTDDQKKGSQLLEVYAIEIQIYTETKDNKKLKQLYQKALAIKSAIPHPRIMGIIRECGGKMHMAERQWAEAATDFFEAFKNYDEAGNQRRIQCLKYLVLANMLMESEVNPFDGQEAKPYKNDPEILAMTNLIAAYQRNEILEFEKILKNNRRTIMDDPFIRNYMEDLLKKVRTQVLLKLIKPYTKIKIPFISKELNVPEKDVTELLVSLILDSRIDGHIDE…
>Parent-A03p28630.2-BraZ1
MGRSPCCEKAHTNKGAWTKEEDQRLIDYIRIHGEGSWRSLPKSAGLLRCGKSCRLRWINYLRPDLKRGNFSDEEDKVIIKLHSLLGNKWSLIAGRLPGRTDNEIKNYWNTHIKRKLLSHGIDPQTHRPIKDSIAETDPKTVPYQLPTAVTVPPQNGAVENSFTVRPKTENSSDNVASTSGTTTDEDIRQNGDCYYNDNSGEKEVNLDLTLGSGSTSLVRSGGRSGNGSSADSKPWWDPVMAARLSLL*
>Parent-A03p32520.2-BraZ1
MKKTGRSGKERITSQKEEEGTVRKGPWTMEEDLILFNYILNHGEGLWNSVAKASGLKRTGKSCRLRWLNYLRPDVRRGNITAEEQLLIIQLQAKLGNKWSKIAKHLPGRTDNEIKNFWRTKIQRHMKLSSSKTMNSRHCLGSSQSSVMTTTDQGSSSKASHMAESLKSTETMTTSYNVMEQCNDSYWSVEDLWPVQLFNDDHHQHQLL*
>Parent-A03p34860.2-BraZ1
MDEKGRSFKNNNMEDEMDLKRGPWTAEEDFKLTNYIATHGEGRWNSLSRCAGLQRTGKSCRLRWLNYLRPDVRRGNITLEEQLLILELHSRWGNRWSKIAQYLPGRTDNEIKNYWRTRVQKHAKQLKCDVNSQQFKDTMKYMWMPRLVERIQSAAASLTSTTGSATTSSCITTSNNEFMTYDYNNNNFIGERLGVMNNNDYITPENSSVAVSPVSDLTDYYNAPKPNPDQNLVGPQMLPDNYFDYSGLLDEDLTATHEQSNLDWFENIDEVVSSSSESLWNIGESDEDFWFCQQQQQFNNNNDF*
>Parent-A03p35790.2-BraZ1
MMMRNQDITTIRDKKKPTHACGGSNNKPKLRKGLWSPDEDERLIRYMLTNGQGCWSDIARNAGLLRCGKSCRLRWINYLRPDLKRGSFSPQEEDLIIHFHSILGNRWSQIATRLPGRTDNEIKNFWNSTLKKRFKNNNNNTSSGSSPNNSNSNSLDLRDQHVEMGGKSNSMMGSYHHHHDDMMIMGNTMGMDSSSFHFAPVVSGLGLNQLDPLISVPDHSQYQQMGNTGNVFNANGLGDYGNAILDPISKRASVESEWFLPASENINAIPCTTSNNLNVEVLDPCFNSKTMCHSESFKVGNMFGMENASWETENPKIGDWDLDGLIDNNSSFPFLDFQVD*
>Parent-A03p36130.2-BraZ1
MVWCNHCAKNVPGVRPYDGALACDLCGRILENFNFSTEVTFVKNAAGQSQASGNVVRSVQSGVSSSRERRIRLARDEFMNLRDGLGLGDERDDLIDMATRFFTMAVEQNFTKGRRTELVQCSCLYLTCREKNIPFLLIDFSSYLRVSVYELGAVYLQLCEMLYLTENRNYEKLVDPSIYIPRFANVLLKGTYNKKVLKTARNIIASMKRDWIQTGRKPSGICGAALYTAALAHGIKCSKTDIVGIVHICEATLTKRLNEFVDTEAGSLNVKELKKREKEMQKRPFATNQTSNKETVHCKHQDRKPVNYGLCEECYSDFISVSGGLVGGSDPPAFQRAEKDRMEKEKTAREENEGGISSLNHDEQQNSKREPVYSSVSKSAKPCSEKGEGEKEEDDGEVS…
>Parent-A03p36260.2-BraZ1
MAGRGKERVKVAWSAEEDVVLSNLVEKFGPRNWSLLARSVPGRTGKSCRLRWCNQLDPSLKRNPFTEVEDHAIITAHGIHGNKWSVIAKLLPGRTDNAIKNHWNATLSRRCMDFEMLTTNNLVREDSGFDRTMNTIAASSEATFSSGGGGHVTTPLVSSDGKEATSMDVSEEQCEDKTNEEGNNDPPTLSRPVARLSSFNAYNHMEGSSFSKFQSCKQDAAMLRLLEGAYSERFVPQKCGHGCCSDNPVNISQKNSLLGPEFVDHLEPPTFPSYELAAIATEISSLAWLRSGLESSSVRAMEEAAGRLRPQGSRGHRDHCLASKQGKSITNVLST*
>Parent-A03p37830.2-BraZ1
MEKRRTPCCDNSQVLKRGPWSDEESERLKAFILKHGHHNWRSLPKLAGLTRCGKSCRLRWLNYLRPGLKRGSFTKEEEDTIIHLHQVLGNKWSKIASHLPGRTDNEIKNVWNTHLKKRSMKSNSSASDVTNQASSVSSSSSSVSNDVINSEKHNQEEELENILVEHMACGFEVNAPQSLEFLFEDRQISPLPISKPESLEIHMQSHDELCSRMVEPGLDVYNEWLSYFDNQTL*
>Parent-A03p43450.2-BraZ1
MGRAPCCEKMGLQRGPWTPEEDQILISFIHKHGHSNWRALPKQAGLLRCGKSCRLRWMNYLKPDIKRGNFTKEEEDAIISLHQVLGNRWSAIAAKLPGRTDNEIKNVWHTHLKKRLEDYQPAKPKSSNKKQGTKPKSPSAAAKLNSTRSESELGNSSNPSFESLFSASPSTSDEVSSVTLMSHEGHNNEAKMDNKLGDISTADQDCFSFENFGADIDESFWNEALYSQDEHNYASNLEVTGFDDETQQEFQQLGSVGNEMVFDSEMDFWYDVFVRTGGEQELLAGI*
>Parent-A03p43570.2-BraZ1
MEDSSKGLTKGAWTAEEDSLLRRCIDKYGEGKWHQVPLRAGLNRCRKSCRLRWLNYLKPTIKRGKLSSDEVDLLLRLHKLLGNRWSLIAGRLPGRTANDIKNYWNTHLSKKHEPCCKTKMKKRNVTFSSTTPAQKIDVFKPRPRLFTVNNGCSHLHGLPEVDVVPPCLGNINNVCENSMTCNKAGEKYELYSNLMDGENMWWESLLEESKQPDGLVPKGTATKKGAAFAFDVEQLWNMLDGETVELD*
>Parent-A03p43820.2-BraZ1
MSLWGVMGGGWGLVEEGWRKGPWTAEEDRLLIDYVRLHGEGRWNSVARLAGLKRNGKSCRLRWVNYLRPDLKRGQITPHEETIILELHAKWGNRWSTIARSLPGRTDNEIKNYWRTHFKKKTKSPTNNAEKTKNRILKRQQFQQQRQMELQQEQQLLQFNQIDMNKIMSLLDDNNNNNNDFSSSSSGSSGEGGAFYVPNQIKIPTPNSSHDPNGNGFCPVVPVPTVEANVNEDCVIWNGIWNLDLEGQESFGDGACVPRKHCFQNWPIPFNLTF*
>Parent-A03p46500.2-BraZ1
MGRSPCCEKEHMNKGAWTKEEDERLVSYIKSHGEGCWRSLPRAAGLLRCGKSCRLRWINYLRPDLKRGNFTRDEDEVIINLHSLIGNKWSLIAARLPGRTDNEIKNYWNTHIKRKLLSKGIDPNTHRSINAGKVSDSKKTEDQVVKDVSFGSLFDKTEKSEEQKQNKKQKQNLINGLVCKEERVEHHPAVVVQEIFCPNLNLELRISPPWHNKNHDDHTREKSINYTASRLYVQNGMESSSDTAKCQTEDSSSISHSSLDISSISSVGYDFLGLNTRFMDLRSLEMN*
>Parent-A03p47110.2-BraZ1
MVRTPCCKEEGIKKGAWTPEEDQKLIAYLQLHGEGGWRTLPEKAGLKRCGKSCRLRWANYLRPDIKRGEFTPEEDDTIIKLHALKGNKWAAIATCLAGRTDNEIKNYWNTNLKKRLKQRGIDPTTHKPINSTDQTGSEPKHHKLGSSGSARLLNRVASKYSVDSNRDLLTGIIIGNSTNIADISQNTGDVDSPTKNSTSTLLNQMAAASSGFISILTNNTSTSPGFSDNCSFSDGFTEFFSNEEISGMYTNVDNVGLMEELEDILSYDSADVGDIKDSPEVNVTDDMDFLDSWNKEDDLDLEKFVSSLDSKIGVFV*
>Parent-A03p47580.2-BraZ1
MSRKPCCVGEGLKKGAWTTEEDKKLISYIHEHGEGGWRDIPQKAGLKRCGKSCRLRWTNYLKPDVKRGEFSSEEEQIIIMLHASRGNKWSDIARHLPRRTDNEVKNYWNTHLKKRLIEQCIDPVTHKPLASNSNHTVNTPPENLHSLAAPSSDKQYSRSSSMPSLSRLTNKDGTPVQGGALSHKKRFKKSSSTSRLLNKVAAKVTSVKEILSASMEGSLSATTLPYASHSNGFSEQIGNEEDSSNAFLTNTLAEFDPFSQSPLYSEHEINATSDLGMDYDFSHFLEKLGRDDHNEENDMNVEYGHDLLIPGFATGLMCLKKSHQLALMIKTI*
>Parent-A03p48110.2-BraZ1
MADRVKGPWSEEEDEQLRRMVEKYGPRNWSAISKSIPGRSGKSCRLRWCNQLSPEVEHRPFSAEEDETILSARAKFGNRWATIARLLNGRTDNAVKNHWNSTLKRKFVGGGGGGDCDLVVVTAEEDRRKKRRSVSSESAPLVDTGLYMSPESPTGVSDCSKIPSPVAAQLFKPMTVSGGFTVPSPVEMSSSEEDPATSLSLSLSLPGADVSQESRNSSLLFPRFESQMKIINVEESEEGRRGEFMRVVQEMIKAEVRSYMSEIQINSGGFVVGGLYETGNGGFRDSGFVTKVE*
>Parent-A03p51180.2-BraZ1
MGRSPCCDQDKGVKKGPWMPEEDYKLVAYIDKNGYGKWRSLPNLAGLNRCGKSCRLRWMNYLRPDIRRGEFTYEEESTVVKLHALLGNKWSKIASHLPGRTDNEIKNYWNTHMRKKMLQMGIDPITHEPKTNDLSPILDVSQMLAAAIGNGQFGNNTLFNNNIAVEDLLKLQLIHKMLQIITPKAIPNINSFNTNSLNTKPEPVVNNIKTNPVNPKPKLAAAGQLNAIGPHVFTNQTEDEDFMPFFEDVWDCFEDKQLPGLATVYQTGDGMMPEYYGDQLREIPSTGSMSVTPETSGLNYPGRTQHSSGSDVLEDWEKFLDDETSDSCWKSFLE*
>Parent-A03p51940.2-BraZ1
MENYVGESGFAPLNKTVFTRDQEQMKEENFPFQVVDQSKPTSFLQDFHHLDHDDQFDHHHHHGSTSSNSLLVIQTTSSCVNSSPFEHCSYQDNMVNLVDEHGSTMDMEQNNMMMRMIPFGYPPRGITKPMNFVMPDEVSCVSADNDCYKAMSFNKTKPILTRKLSSSSSSSSWKEKKEKTLVKGQWTSEEDRILIQFVEKYGLRKWSHIAQVLPGRIGKQCRERWHNHLRPDIKKETWSEEEDRVLIQSHKEIGNKWAEIAKRLPGRTENSIKNHWNTTKRRQFSKRKCRSKYPRPSLLQDYIKSLGLGALSSSSVPARGRRRESNKKKDFVAVEEENKKNEDELYGLDRIVPECVFTDDFGFNEKLLVEGCSIDSLLDDLPQPDINTFAHGF*
>Parent-A03p53350.2-BraZ1
MGRSTCCEKNGLKKGPWTSEEDQKLIEYIQKHGYGNWRTLPKNAGLQRCGKSCRLRWTNYLRPDIKRGRFSFEEEETIIKLHSFLGNKWSAIAARLPGRTDNEIKNFWNTHIRKKLLRMGIDPVTHSPRLDLLDISTILASSIYNSSSHHVNMSTLMMDANRQQQQYPLVYPEILKLATSLFSQNQNQNQNNVVDHDSITHENHTVYHHDVNQTGVYQYQTDHQELQSCLPPFPNEYQFSNMDHQFNGFGEHTLASTSNASVQDCNIPTFNDNESSSFVLDPSHSDQSFNFTNSVLNTPSSSPTTLNSRSTTYISSSSCSTEDEMESYCNNLMKFDISDFLDANGVII*
>Parent-A03p54270.2-BraZ1
MGRQPCCDKLEVKKGPWTTEEDKKLINFILTNGQYCCWRALPKLAGLRRCGKSCRLRWTNYLRPDLKRGLLSHDEEQLVIDLHAHLGNKWSKIASRLPGRTDNEIKNHWNTHIKKKLVKMGIDPVTHQPLNQEPNNTDNPNSSSSTSDNILMEPKSRSPKNVQTNSTTPEDESSSTATGQNSSINNENQLLSNITNDEELFSYLWSDDTAKADASRSCSNYYGVGGTLYNEDNIPGARADFPIWSPERVGGKDLMFLDYCQDFGVHDFGF*
>Parent-A03p57300.2-BraZ1
MVKRIAGERPKQRQRKGFWSPEEDEKLRSFILSHGHSCWTTVPIKAGLQRNGKSCRLRWINYLRPGLKRDMINAEEEEIILTFHSSLGNKWSRIAKFLPGRTDNEIKNYWHSHLKKKWLKSQKLQHATSISTSSESLVACGRRNPQTLISNHVISFQPLPENTSSSPSQERNDNNNNNNNYSCSSGPEIPRLFFSEWFTSSDPYFDHSSNLTDSNHIQTPNIQGPVSDYEESGDVNQFYYKEMMMSNSNWTLNDVVFGSK*
>Parent-A03p58980.2-BraZ1
MGRSPCCDKNGVKKGPWTSEEDQKLIDYIRFHGPANWRTLPKNAGLQRCGKSCRLRWTNYLRPDIKRGRFSFEEEETIIQLHSVMGNKWSAIAARLPGRTDNEIKNHWNTHIRKRLVRSGIDPVTHSPRLDLLDISSLLAALINQPNFSSVATHASSLLHPDVLRLASLLLPPQQPLQNFNPIYAPNLDQNIQTPITTVSSQDSQLQAECTTPVSNNETSSFDPFMKARLEVSHEDVLPPLAESLDLESLMSTPQQNSIEAEANSSSFFDFGLPDNFTFEDFMLN*
>Parent-A03p62780.2-BraZ1
MKSEMKAPTIPQEGSKKGSHGRPCGPARRSTKGQWTAEEDEVLCKAVERFQGKNWKKIAECFKDRTDVQCLHRWQKVLNPELVKGPWSKEEDDTIIALVEKYGPKKWSTISQHLPGRIGKQCRERWHNHLNPGINKNAWTQEEELTLIRAHQIYGNKWAELTKFLPGRSDNSIKNHWNSSVKKKLDSYYASGLLDQSQSSPLIPIQTNSIASSSSWMHSSGDEGNFRPGADAEESECSQASTVFSCSQSTNDLLDEAKPANEEFYIPELPSGTEQQISNSPSHAESYYPSFEDVKIVVPKISCEAESSKEYQNRNCLTEARTTAATEDHLQAVCNNDKQDRDLDCPQLLGDEKNEACQAFQNSVRLTDQPSMPNSDTDMHPQPQTLITDEECCRVLFTN…
>Parent-A03p64960.2-BraZ1
MGRSPCCEKDHTNKGAWTKEEDQKLISYIKSHGEGCWRSLPASAGLLRCGKSCRLRWINYLRPDLKRGNFTLEEDDLIIKLHSLLGNKWSLIATRLPGRTDNEIKNYWNTHVKRKLLRGGIDPATHRPIKARRDASEARETEDSLVKVLSFGPQLEKEESSREEGRFKKSLTCKTKSLDLNLELRISPPWQDQQQRDERKLLFGREKYLCSACRFGLGNGKECSCENVRCHIDDSSSSSYSSSDISSSVVGFDFLGLNTSSVLDYTSLEMN*
>Parent-A03p66940.2-BraZ1
MSGPSRKNMERIKGPWSPEEDDLLQKVVEEHGPRNWSLISKSIPARSGKSCRLRWCNQLSPEVEHRGFSAEEDETIVRAHARYGNKWATISRLLSGRTDNAVKNHWNSTLKRKCTPEGYDGNLGEGQPSKRAASGGVCTGLYISPGSPAGSDVSASDGGDPPTYLSLSLPWNNGCDTETVGINGDTVIDGGYTAELFPVRKEEERGIVGGEFMTAVQEMIRTEVRSYMAELQRGDVGGGLCMPQSVNSCRVGLREFIVNQIGKME*
>Parent-A04p01240.2-BraZ1
MGRKPCCDKEGLKKGPWTPEEDEILVEYIKQNSHGSWRTLPKKAGLLRCGKSCRLRWTNYLIPDIKRGSFTPEEEKLVVQLHAILGNRWAAIAAQLPGRTDNEIKNLWNTHLKKHLLSMGLDPKTHEALASYGLAKHAPASPTTRHMAQWESARVEAEARLSKESMLFSSCVEVKYDCDHFLRIWNSKIGESFRNIASCDESTTTSQSPCSRKTSSSSALVKSSTSSCVGKEIVMGIHHGSDSSSLCWNNLEGVSSDSSFQLLLDFPISDDDMSFLEENIGSYT*
>Parent-A04p13640.2-BraZ1
MVYVHGFKENNLKKTRMEFPKYPCDVSHCRVPFNGLGDNNASSLRELCNKRKMMHQENKKKQLSKVCTRGHWKPSEDFKLKELVGVFGPKKWNHIARKMQGRTGKSCRLRWFNQLDPRIIKSAFSEEEEEKLLAVHRTFGNKWSLIAKLFPGRTDNAVKNHWHILMARKLRKQSISYSKSRKRQTPSPDEITPLHLLPSFNLFPGFVGDESTEFNNYSWKMPKEESANLRDQFLLEEYCSMRMSMQYLGHHHHHQHGFSTFPADSVELLTRYLSNSQPSSSPPTSALSTSGAENTMTTTPPRFIDFLGVGAS*
>Parent-A04p14530.2-BraZ1
MYRLQSCQSSDNYIYSIEIHLFESSDQKSHSVVRREYKKGLWTVEEDKILMDYVRTHGQGHWNRIAKKTGLKRCGKSCRLRWMNYLSPSVNRGNFTDQEEDLIIRLHKLLGNRWSLIAKRVPGRTDNQVKNYWNTHLSKKLGLGDHSYEAKPACDTETPASLVITTTKTSSPPSLVVTTTTSHQDVGDEKVSTLRFDTTDDDSKLNTKSKPVYSIQPDAEVAATIPNLFDTFWVLEDNFDLSSLTMMDFANGYCL*
>Parent-A04p19150.2-BraZ1
MSGSTRKETDRIKGPWSPEEDQLLQTLVQKHGPRNWSLISKPISGRSGKSCRLRWCNQLSPEVEHRAFSPEEDEMILLAHARFGNKWATIARLLNGRTDNAIKNHWNSTLKRKCSGGGGWTSDDGGNGGYDGSLTDEQPLKRTASGGGGGGGVVSTGLFMSPGSPSGSDVSEQSSGPVSHVYKPKARAGGVVIESAVKDPATSLSLSLPWVNESTKGRDTAELFPARKQEEERGTFSGEFMTVVQEMIKTEVRSYMAELQLGIGGGGSSCMVQGVNGPSVGFRNFIEIVKIE*
>Parent-A04p25180.2-BraZ1
MGRAPCCEKMGMKRGPWTPEEDQTLINYIHLYGHSNWRALPKHAGLLRCGKSCRLRWINYLRPDIKRGNFTPQEEQTIINLHEVLGNRWSAIAAKLPGRTDNEIKNVWHTHLKKRLNKNQNNGGDAKDINGSNDTTHEDKEPVVVHTTSPQQFSNSTTTLDISDNNNKDDTMSHEDISALVDESFWSEVVSVDNSSNNEKKIEGWEGLLERNSKRHSYNNSKLYNDDMEFWFDLFTSCRRIEAFSDIPEF*
>Parent-A04p26170.2-BraZ1
MDGGGETSTAAKEARGLKKGPWTTTEDAILTEYVRKRGEGNWNAVQKNSGLLRCGKSCRLRWVNHLRPNLRKGSFTPDEEKIIIELHAKLGNKWARMASQLPGRTDNEIKNYWNTRMKRRQRAGLPLYPHEIQHLGIGNDDEFEIRCFQFPNQDHPNHQNMIQYTNSSNTSPSSSSFSSSSSQPPKELCLDPLISTNPGLNQIPNMFSPYNNSFENDNKQFGFSLTFSSSSSSNELCNPDQLLELMSENLDTNVASKKDIDVLSLMGDHETIPSYFSLGLDTTVLELPSNQTPCTSNIMHDNNVHLDSPAGNSGLLDALLEESRALSRGGIFKDARVSSSGLCEFQDKRVKMNFENRLIDHLSSSHQSSFESNSNLYEKHNEATMLKATVDDDDDDMLK…
>Parent-A04p29420.2-BraZ1
VSLFDNYRTRKHFSFSSSLFKIQNKDPSRIKHRLAKDQLRDQGEMGRAPCCDKANVKRGPWSPDEDATLKDYIEKQGTGGNWIALPQKAGLRRCGKSCRLRWLNYLRPNLRHGDFTEEEDKIICSLFASIGSRWSVIAAHLHGRTDNDIKNYWNTKLKKKIIATMALPPPHHLLAIASSSSSPSSSSQYNMINSFPYYNPSACTNELITPNQGMMTMMDQQQHLLYQEDMGNLGNSPSSNKLIMSHQEDSPKQSASKGIMLLSDVRSGSSSTTSTVARVKSKHHDYHHEEEVRSMEDYGMDEIKQLISSNCTSSSSNSLWFDENKTEDKFMMYY*
>Parent-A04p36140.2-BraZ1
MENYEQNLNSPAHEEDSDVRKGPWTEEEDAILVNFVAIHGDARWNHIARSSGLKRTGKSCRLRWLNYLRPDVRRGNITLEEQFMILKLHSLWGNRWSKIAQYLPGRTDNEIKNYWRTRVQKQAKHLRCDVNSNLFKETMKNVWMPRLMERINAQTPSPTYDPVESVITDPGQPIDKQTPVEPGFVLNPDQHRHQFVQASELCATSSNSPAETLSDVQDRVVNGSGYDPAGQTGFLELNDWGCDDGDNMWTDDESFWFLQDQLCHETTSFSYN*
>Parent-A05p00510.2-BraZ1
MGRAPCCEKVGIKRGRWTAEEDQILSSYIQSNGEGSWRSLPKNAGLKRCGKSCRLRWVNYLRSDLRRGNITPEEEELVVKMHSTLGNRWSLIASHLPGRTDNEIKNYWNSHLSRKLHYIRKSHNVPAVTMNPPPTSQRLPEKRRPGRTSRSAMKPKTHKQKTRKTKKTSAQPEPDANVAINAVVGQEALMMELSGAEADLGPRDDYYYGACHERGDCCNTNNNNNNNNLMSINGDNGVLSFDEHDIIDLLLDESDPGNVFTSSVGDGELSPLGDSTLARGSSETSNLGNLDCLQPCRSVESFLNYEHQVNDALTDEFIDWECVWQEGNKSNKLCDEKEAYDPVMSWLLNGDDEATIGQTNCEKFGEPLDHDEENALVAWLLS*
>Parent-A05p00710.2-BraZ1
MEDYEQNSNSPAHEEDSDVRKGPWTEDEDAILVNFVSIHGDARWNHIARSSGLKRTGKSCRLRWLNYLRPDVRRGNITLEEQFMILKLHSLWGNRWSKIAQYLPGRTDNEIKNYWRTRVQKQAKHLRCDVNSNLFKETMKNVWMPRLVERINAQTPSPTYEQVEYMVTDLSQPIEEPNPVEPDFVQFNQNYHCQQQQFVPASDVSATSSNSPAETLSDVQGGVVNGTVYDPAGQTGLGGFNDWGCVGGDNMWTNEDSFWLFQDQFQLCNETTSYLYN*
>Parent-A05p06510.2-BraZ1
MNSETVNQTPPTTPSTPFYDSSEDAINAAVDFELAAVREVGGDSNGSNGGGGRSKAKGPWSTEQDAVLTRLVNKLGPRNWTLIARGIPGRSGKSCRLRWCNQLDPCLKRKPFTDEEENLLMSAHAVHGNKWSVIAKLLPGRTDNAIKNHWNSALKRKHADLWNNHHSISNTVNASSSRKEETNHHPPSVSTDVKMEDVASKPREGKPGVYRPVARLGAFSVYRPGYMNQRVTPCEGPLVQAARPGSLGGQFLQSLCYQPNVPSRCGHGCCNQQPEKRLLSSVLGPEFVDYEETSSVGLDQELVSIATDLNNIAWIRSGLNNSYAREVGQRLNADSRFHFEHARARGKFTGMVNNGMPSQMLRQDLRALI*
>Parent-A05p08490.2-BraZ1
MKERQRWSGEEDALLRAYVRQFGPREWHLVSERMNKPLNRDAKSCLERWKNYLKPGIKKGSLTEEEQRLVIRLQEKHGNKWKKIAAEVPGRTAKRLGKWWEVFKEKQQREEKESNKRVEPIDESKYDRILESFAEKLVKERSSVPSAVMASSNGGFQQAPPNNNNNNNNNNNNHVIPPWLATSNNGSNVVARPPSVTLTLSPSVAATPPQQQPIPWLQQQQPEASPGGLVLGSMIPSCSGSNESVFMSELVECCREVEEGHRAWAEHKKEAAWRLRRLELQLESEKTSRQREKTEEIEAKMKALREEQKMAMEKIEGEYREQLVGLRRDAEAKDQKLADQWTSKHIRLTKFLEQHMGCRQRLLDRP*
>Parent-A05p09150.2-BraZ1
MGRAPCCDKANVKRGPWSPEEDAKLKDYIEKQGTGGNWIALPHKAGLRRCGKSCRLRWLNYLRPNIRHGDFSEEEDKIIFSLFSSIGSRWSVIAAHLHGRTDNDIKNYWNTKLKKKLIATMAPPPPHHLLAIASSSSSPSSSHYNMTNSLPPYNPSISTNELLTPHQEMMMTMMDQQQQQLLYQEAVDSLVNSPNSNKLIMSHQEDSREQSTNKGIMLLSDVRSGSSTTSTVTRVKMEQHDHHHEERSMEDYGMEEINHLINSSCTSSSSNSLWFDENKTDDTFMLYY*
>Parent-A05p13560.2-BraZ1
MDGGGETRVTEAKVRGMKKGPWTTTEDAILTEYVRKHGEGNWNAVQKNSGLFRCGKSCRLRWANHLRPNLKKGSFSPDEEKMIIELHARLGNKWARMASQLPGRTDNEIKNYWNTRMKRRQRDGLPLYPQETQHQGINNDDEFEFNSFQFQNQDHGNHQNMFQYSSNTPSSSSSFSSSSSQPSKRLCLDPLISSNPGLNQIPESPMNFSMFSLYNNSLENDHSRENDNNQFIKYSSSSSNEFCNPNQLLELPSENSDTNNTNKKDIDAMSYSSLLMGDHETRPSCFPFGLDNAVLELPSSSKTPTHWFTSNTILDDGVPLDPPAGNSGLLDAVLEESQALSRRGNYNDFTVSLSDLGEDQDKRVKMDCANRLINHNPSHLSSFGTYPNFYKRYNEPTME…
>Parent-A05p14860.2-BraZ1
MGRAPCCEKMGMKRGPWTPEEDQILINYIHLYGHSNWRALPKHAGLLRCGKSCRLRWINYLRPDIKRGNFTPQEEQTIINLHEVLGNRWSAIAAKLPGRTDNEIKNVWHTHLKKRLNKNQNNGGDNKNINGTNKTTHKDKESVIVDTTSLQQFSNNITTFEISNSNKDNMMSYEDVSALVDESFWPDVVSVDNSSNNNEKKIEDWEGLLDMNNKRFSYDNPKLCSDDMEFWYDKLLNSSRSIEEFSDITQFLF*
>Parent-A05p37710.2-BraZ1
MLCRLKRLLLVLPGGGASKGANKPFSCSRFVSPIHVFSARCNAMNRGALFESDDDDDEEEDDDGIGEDLEDLRRACIVPESNSDDVIAKSGEGGGGGGGEIPSDSENEDDFEMLRSLKSQLASSTGPPVGFPLPSDSESDDDFELLRSLKSQLALSMNARLPPMSLSDDDDEDDDSFETLRAIRRRFSAYANLDQDGAFMNDSLGKKKQVHASDNEPSREILSRSNTCESFPDQGKQAGDSVDLHENSAIATLDPTCQSSSFPEAAQAFVDAIRRNRAYQKFLRKKLTEIEAKIEQNEKHQKNVKIVVDFQASCKRITKHALSQGKDPRLQLISTPKCGPRDSSEDNDKKISPLTFGPLENSCVENYRMAIKNYPVSVNRRSWSTEENESLAKGLKQQL…
>Parent-A05p41540.2-BraZ1
MGHHSCCNKQKVKRGLWSPEEDEKLINYINTYGHGCWSSVPRHAGIFLYMGLQRCGKSCRLRWINYLRPDLKRGSFSSQEAALIIELHSLLGNRWAQIAKHLPGRTDNEVKNFWNSSIKKKLMSHHYHGHHYHISSTASLLTNLPYHNGFNATNGGDEGSRFMSNIIITNTNPNFISPSHLSLPSPHVMAPLMFSTSREGDFKFPTTTNTNQSHQDHNNLYNNLDILSATPIINSHQHYDNDSQLPSLPDLPASTICTYQETLQDYDDGNEVFVTPYNSNGDDPRSIPLVATKLLCEQVLEEKILSSSPITQDQGLLIPTKYNLQMPGDHHNRVVSYINHMIIPSSSSSSPSPISCGQYVIT*
>Parent-A05p41910.2-BraZ1
MLKTVDMTSSRGKRSVAKKMTTPCCTKMGMKRGPWTVEEDKILVSFIKKEGEGRWRSLPKRAGLLRCGKSCRLRWMNYLRPSVKRGGIAPDEEDLILRLHRLIGNKWSLIAGRIPGRTDNEIKNYWNTHLRKKLLSQGIDPQTHKPLDASNTHKPREEVSGGQNLLEPNSSPHTDDTTVSRGSGAGKISVSVFGDEDFGFCYDDKFSSFLNSVINDDPFDSNIPILSHPLQTHDFIDEIVGTSSSLGHDQRPEDL*
>Parent-A05p42840.2-BraZ1
MSEKWEMKRDEMGHRCCGKHKVKRGLWSPEEDAKLLRYITTHGHPSWSSVPKLAGLQRCGKSCRLRWINYLRPDLKRGSFTAEEEQTIIDVHRILGNKWAQIAKHLPGRTDNEVKNFWNSCIKKKLLSQGLDPSTHNLMPSHKRSASSSSNNTPKPSKTKSIMTNPTFDQSTTTFSITNVNPYSSNKPNKVKSPNQTTIPSQTVIPIDHTMSSLLNDENMIPNWSNVDGMAPIHEEAPMFSSEKAVMGVEDDDLNMDILFNTPSSSTFDPDFGSMFSSAMSMDFNPMDDLGWTF*
>Parent-A05p44000.2-BraZ1
MSYTAESDDDGMHSPAGDSIGYGCKSRGKGSVLKKGPWTSTEDGILINYVRKHGEGNWNAVQKYTSLARCGKSCRLRWANHLRPNLKKGAFSQEEERLIVQMHAKMGNKWAQMAEHLPGRTDNEIKNYWNTRIKRRHRAGLPLYPPELHVEDLQWSEEYITSNVTRVNRRRHHQDILQLGNSKADVLFDDLNFATSLLPGASDVLDMFTCNMLGTGASSSPYESYMPPILPSPKQLRESGSLFPMCSSNIKQEFHSPEPFQNPRSCSISPCDVGHHSPYGNQHPSDVMISDSHAFTDGMLPTSKPLFGAVKLELPSFQYSETSGFDQWKTTPSPPHSDPLDSVDAYIQSPPPLEIEKDESNCFSSCDTGLLDMLLPNAKIKTSAKRSLALPEIPIPTQL…
>Parent-A05p45640.2-BraZ1
MAKDGPNWDGLLKWSLSHADGTQPTRQLSEEDRKWFMEAMQSQTLDVVKRMKEITLVMQTPEQVLVEHGVTPDDIEDLLDELQEHVESIDMANDLHSIGGLVPLLGFLKNSHANIRAKAADVVSTIVQNNPRSQELVMEANGLESLLSNFTSDADVHARTQALSAISSLIRHNKPGVTAFKLANGYAGLRDAMASDSVRFQRKALNLLQYLLQEDDSDRSIATGLGFPRLRAAGEAVGENNMFAKIGFPFHRAEFTKGSCYTCDWCWLGDGSRWSSSLYLCLLPCEVKKMEEEDECVENKQSTAASCSSVSEGSGGGGGSSFLKSSPAVASPPTVSPTHRRTSGPIRRAKGGWTTEEDETLRQAVCTYNAKSWKKIAEFFPDRTEVQCLHRWQKVLNPD…
>Parent-A05p46310.2-BraZ1
MMMRNQDITTIRDKNKANNACGGNNNKPKLRKGLWSPDEDEKLIRYMLTNGQGCWSDIARNAGLLRCGKSCRLRWINYLRPDLKRGSFSPQEEDLIFHLHSILGNRWSQIATRLPGRTDNEIKNFWNSTLKKRLKNNNTSSGSSPNNSNSNSLEPIDQQVDMGGNSNPMMNSYHHQDDMMIVGNTMHMDSSSFYAPVVSGVGLNQLDPLISVPDHSRYQQMGNTGNNNVNGLGDYGSTVLDPISNRASVENEWFLPPSENTNGIACATSNNLNLEALDLCFSSKNMCHSESFKVGNIMGMENSSWEIENPKIGDWDLDSLIDNNSSFPFLDFQVE*
>Parent-A05p47640.2-BraZ1
MDEKGRNLKNNNMEDEMDLKRGPWTAEEDFKLMNYIATHGEGRWNSLSRCAGLQRTGKSCRLRWLNYLRPDVRRGNITLEEQLLILELHSRWGNRWSKIAQYLPGRTDNEIKNYWRTRVQKHAKQLKCDVNSQQFKDTMKYLWMPRLVERIQSASAAATVATTTKTTTTTGSAATSSSNTTSNNQFMTYDYNNNSMGQQFGVVNNDYITPDNSNVAVSPMSDLTEYYSAQNTYPEYYSGQVGNNYYPDQDLVVPQILPDNYLDYSGLLDEDLAVMQEQSNLNWFEDINGATSSSDSLWNIGESDEDLWFLQDQQQFNNNGNF*
>Parent-A05p50210.2-BraZ1
MGRSPCCDESGLKKGPWTPEEDEKLINHIRKHGHGSWRALPKQAGLNRCGKSCRLRWTNYLRPDIKRGNFTAEEEQTIINLHSLLGNKWSSIAGHLPGRTDNEIKNYWNTHIRKKLIQMRIDPVTHRPRTDHLNVLAALPQLLAAASFNNLLTLNQSIQPDATSVAKAQWLHNMMQVLNSNNTSSSVDIHHTNYNIFGQSSFLENRPNISENLYDPTQSISRIDHQPLDSFSSPLGVFSHQDNEDMIPPLISASSDGSKQTQMMIKNKEILKHNEHTSNPSSTLTFTQDHQSWCDIIDDEASDSYWKDLIEQTCSEPWPFHE*
>Parent-A05p51510.2-BraZ1
MDTKKTGIKKERIPSQKEEEGTVRKGPWTMEEDLILFNYILNHGEGLWNSVAKASGLKRTEKSCRLRWLNYLRPDVRRGNITAEEHLLIIQLHAKLGNRWSKIAKYLPGRTDNEIKNFWRTKIQRHVKMSSSKNTNNIRHCLGNSQSSVITATDQGSSSKGLISPATTTTSFHVMEQSNDSYWNVEDIWPLQLLNDDLNDDHQVI*
>Parent-A06p06500.2-BraZ1
MGRHSCCYKQKLRKGLWSPEEDEKLLNHITNHGHGCWSSVPKLAGLQRCGKSCRLRWINYLRPDLKRGAFSPEEENLIVELHAVLGNRWSQIAARLPGRTDNEIKNLWNSNIKKKLRQRGIDPNTHKPISEVDKDKTTTTSNKSPPSSSSPTNQDFFLERPSDFSEYFGLQKLNFNSNLGLSVTPDSSPLCSMIPAQFSTGNMVGSVFQTQVCVKPSVTLASDNTSNFFDNGGFSWSGPNSSSSSSSLVKPNHNLEEMKWSEYSMNTPFFNGSTQNSQPIYIKSEAEYLANVSNITDPWSQSQNENLNTPEDSDVFSKDLQRMAVSFGQSL*
>Parent-A06p06710.2-BraZ1
MRIMIKGGVWKNTEDEILKAAVMKYGKNQWARISSLLVRKSAKQCKARWYEWLDPSIKKTEWTREEDEKLLHLAKLLPTQWRTIAPIVGRTPSQCLERYEKLLDAACTKDENYEAADDPRKLRPGEIDPNPESKPARPDPVDMDEDEKEMLSEARARLANTRGKKAKRKAREKQLEEARRLASLQKRRELKAAGIGNSHRKRKRKGIDYNAEIPFEKRAPAGFYDTADEDRPADQVKFPTTIEDLEGKRRADVEAQLRKQDVARNKIAERRDAPAAILQANKMNDPEAVRKRSKLMLPPPQISDHELEEIAKMGYASDLLAENEELTEGSAATRALLANYSQTPRQGMTPLRTPQRTPAGKGDAIMMEAENLARLRDSQTPLLGGDNPELHPSDFTGVT…
>Parent-A06p10840.2-BraZ1
MEDTKKKKKKNINNEDSKKKERHIVTWTPEEDVILRDQITLHGTENWAIIASKFKDKSTRQCRRRWYTYLNSDFKRGGWSPEEDMLLCEAQRVFGNRWTEIAKVVSGRTDNAVKNRFTTLCKKRAKHEAMANSNNKRMLFLDGISTPQKADNEAPIAKRTRRSHILELTEINNYGNVEACLNQQTRSPFSVLARNATGIDNLEEQYQTSNVKESDGEGMFLKKDDPKVTALMQQAELLSSLAQKVNADNTEQSMENAWKVLQDFLNKGKENDLLRYGFPDIDFQLEEFRDLIGDLRSSYEDNDPSLRQPDLHDSPASSEYSSGSTIMLDQSGDKTQPSLPDPPQTEHKESGEEFLSTCDVLKNPEENMPTSGEEENFSSPIQVTPLFRSLADGIPSPQF…
>Parent-A06p13300.2-BraZ1
MGKGRAPCCDKTKVKRGQWSYDEDLKLISFINKYGHENWRSLPEQAGLLRCGKSCRLRWINYLRPDVKRGNFSVEEEETIIKLHQSIGSKWSKIASKLPGRTDNEIKNVWHTHLKKRLSSNTNLNADRDEAATKGSLNREETSQESSPNASMSSGASKISSKEDGVQIGQTFQYLEGHSEVTKTLQEVDKPELLEISFGVDPEIWSFINGLDSFQQPESSLAPRAHQDSQEDEVEKWFKHLETELGLEENDSQQQRSIVMLTKNHSHHHLGELRALDKPLTKP*
>Parent-A06p15350.2-BraZ1
MVRTPCCKPELGLKKGAWTPEEDQKLISYLNNHGEGGWRTLPEKAGLKRCGKSCRLRWANYLRPDIKRGEFTEDEELSIISLHALHGNKWSDIARGLPGRTDNEIKNYWNTHIKKRLIKKGVDPVTHKSLISETSKSENLPEILNNQNIIQTIITSKDDLGNNENVKNEANKSRLSSARFLNRVANRFGKKINQRVISEIIGSGGPLITTTTTTSVTVDSISDKSTSFSFTPTSYLLNQMTVNGNGNATSPPSMFSDSSVNDPLMCRSVDNIGFSGFLNEQHVMMLEESCVENTEFMNELTRFLREDVNNDVEVTPVYEYKDDFEEIDNYFACVNLLTNPT*
>Parent-A06p15540.2-BraZ1
MGRKTWFDDDGMKKGEWTAEEDQKLVAYINEHGLCDWRSLPERAGLQRGGKSCRLRWLNYLRPGIRRGKFTPQEEEAIIKLHAVLGNRWAAIAKKMENRTDNDIKNHWNSCLKKRLSKNGIDPMTHEPIINNLTVTTTNEEECGSSPTNTSLTTESHFSSSPSGSACLLNKLAAGIASRQHDLDRIKNILLDRKITINDQDEEGGLRRDQKIGEEDDFLIWDDGEVRRYMDTDPMEYETTPYDSVLYESTQILDYLF*
>Parent-A06p15550.2-BraZ1
MGRATWFDADGTKRGGWTDEEDQKLVAYINEYGIGDWRFLPRKAGSLQRCGKSCRLRWLNYLRPGVKKGKFTPEEEEAIINFQSVLGNRWAAIAQQMPGRSDNDIKNHWNSCLKKRLERNGIDQMTHQPIINLAVKTPSFNIDCGNSSSSMVSPSPSFSSSGSASLLNRLATGISSREHGVDRIKNILSDPRTPIITTQEEEFEEPNKDHGKALAGDDQEDDFLMWDEENMRHFMDEIGQMDFETNGVYNPSSSSPYGVYETGLLDD*
>Parent-A06p19790.2-BraZ1
MVCKSETSNRKLKSKEKQRKGLWSPEEDEKLRSYVLKYGHVCWSTIPIQAGLQRNGKSCRLRWVNYLRPGLKKSAFTKEEETTLLSLHSILGNKWAHISKYLPGRTDNEIKNYWHSYLKKSVPSTKHESTRTPQTHSITNSVKTLESTTGRSSSFINVGESFSAKLSNFSPSVVFSEWLDHSLVMDQLPQTRSYVQDHIVPEERGLAGTFGQRLYQNSNSIFIPNSDFLLGDEIEFCTSFSDSFLVDALAS*
>Parent-A06p22240.2-BraZ1
MVKQAEKEHYSNISDKERQRENKKKEMNMMQEENRKGPWTEQEDIILVNFVHLFGDRRWDFIAKVSGLNRTGKSCRLRWVNYLHPGLKRGKMTPQEERLVTELHAKWGNRWSKIARKLPGRTDNEIKNYWRTHMRKKAQEKKRHVSPSSSCSNCCSSSMTTTNTQDVSFESRMSSGKVSFYDTGGNREMNQEETKDGYSMDDIWKEIDHSAVNIIQPVKDIYLEQSYCLSYPNMASPTWESSLDSIWKMEEDKSKMSSFGNDQFPFCFQHSRSPWSSG*
>Parent-A06p36050.2-BraZ1
MGGRKPCCDEVGLRKGPWTADEDGKLVDFLRTRGASGGWCWRDVPKLAGLKRCGKSCRLRWTNYLRPDLKRGLFSEEEIQLVIDLHAQLGNRWSKIAAELPGRTDNDIKNYWNTHIKRKLIRMGIDPNTHSPFDQQKVNHEKEETTLVNGQDPLHQAEAPVGSQNDTSAGNLTHLADIDGDNIQPWSFLMENNGGGCSSVGELTMLLSGDITSSCSSSSSLWLKYGELGYEDLELGCFDD*
>Parent-A06p36220.2-BraZ1
MVRPPCCEKNGVKKGPWTPEEDIILVSYIQEHGPGNWRSVPTNTGLRRCSKSCRLRWTNYLRPGIKRGNFTEHEEKMIVHLQALLGNRWAAIASYLPERTDNDIKNYWNTHLKKKLKKINESGREDNDDFSSSNTISQKQQQTSNKGQWERRLQTDINMAKQALCEALSLDKEPSSTLSPSSLSTPVIIPQNIPSFSSALLDRCYDPSSSSSSTTTTTTTTSNNTNPYPSGVYASSAENIARLLQDFMKDTPKTLTLTSSSPVSETEPLASATSEEGGEGFEQSFFRFNSMEETQNLTQETSFFHDQESKRAVTMEQDSGLISQGSLSLLEKWLFDENMVGMSLGQEAMI*
>Parent-A06p39220.2-BraZ1
MGRSPLSADETGTLKKGPWLPEEDDKLISYIHKHGHSSWSALPKLAGLNRCGKSCRLRWTNYLRPDIKRGKFSQEEEETILNLHAVLGNKWSMIASHLPGRTDNEIKNFWNTHLKKKLIKMGFDPMTHRPRTDDIFSSLSQLMSLSNLRGLVDLQQHVTYEDQHALLNLQGEMAKLQLLNYLLQPPPLAMSSSNNINPNELNILNLLTKENYNTNNLDLTSCLQDFNNNLPSLKTLEENHFSQNNSPIWSHEPPSLNQTMLPSHDPSPLGDDLVLNQASSSHEQEVAATCSVDWPDHLFDDSMFPYQS*
>Parent-A06p39870.2-BraZ1
MGRAPCCDKANVKKGPWSPEEDAKLKDYIENNGTGGNWIALPQKIGLRRCGKSCRLRWLNYLRPNIKHGGFSEEEDNIICNLYVTIGSRWSIIAAQLPGRTDNDIKNYWNTRLKKKLLNKQRKEYQEARMKQDMVMIKRQEQGQGQSNASRDLYSNNMFGSSPWPLLPQLPSPHHQVPLVMMEPTSCNYYQMTPSCNFEQKPLITLKNMVKTEEEPERTNPDHHHPEYSITNPFDFSFSQLLLDPNYYLEPVGGEGELAITSSSTNSPLPNTSADHHQQQQEILQWFGSSNFQTEAVNDMFLSNNDIANLETNENTKFYGNLPVAGAAAALAGGTTSTSADQSTISWEDITSLVNSDDASYFNGANHL*
>Parent-A06p44490.2-BraZ1
MGRHSCCYKQKLRKGLWSPEEDEKLLNYITRHGHGCWSSVPKLAGLQRCGKSCRLRWINYLRPDLKRGAFSQEEESLIIELHAALGNRWSQIATRLPGRTDNEIKNFWNSCLKKKLRRKGIDPTTHKPIISELQHNVIDQKLTSLNTSEVVKSTASINNPHDQSMVVLSQPGPWWYPATATTTTANQNAEFCFSSSTTQTVSDQIVSLISSMSTSSSPTPMTSNFNPIPNNWELSYCNNTVPSHSNSIYSAFFGNHYKEATQIMNTNNNNILLDQHPHQDMKSWAPEILHYTEHNQSSETGFEAEVKPDIAKYYWRSVSSSPSPNESAATLLHDADVEFYGKNLQKPNIMAFDQRL*
>Parent-A06p45800.2-BraZ1
MDGKRSLEINKNMGDFENNVDDEMDLRRGPWTVEEDFKLSNYISTLGEGRWNSLARCAGLKRTGKSCRLRWLNYLRPDVRRGNITLEEQLLILELHSRWGNRWSKIAQYLPGRTDNEIKNYWRTRVQKHAKQLRCDVNSQQFKDTMRYLWMPRLVERIQAASASSTTGSAAKSCVTTTTDQFLITSYDGGANNNNTNIDHLGLTSNPNGYVTSGTSSVTVSPASGLTEYNIGSEVGQIETSFDPVQSLVGPQIMLPSQNYLDDKSGLLNGGLGAMQEQSYPNLFENINGMIPSYSDSFWNIGSDEDFWLLQQQQQQLLNNGSF*
>Parent-A06p46010.2-BraZ1
MGRAPCCEKIGLKRGRWTAEEDEILTNYIQTNGEGSWRSLPKKAGLLRCGKSCRLRWINYLRRDLKRGNITAEEEETIVKLHSLLGNRWSHIATHLPGRTDNEIKNYWNSHLSRKIYAFTTVTGDEHSLKVDDLVLNKSSSSSLGAKNTNKTKKKKGRTSRSSMKKHKQMVTASQCLPQPKELESEISEGWNSGNYEGKSLGAYEWLDGEIERLMSSFVWECASEEAVISMNDDDPDQNKVCESGDNISCCVDLFEEEQGKLGSLHVDQDMNIEKEREESILSSNSNESGDKDWWVGLCDSSEVGFGINDELLGWEFQGGLTCQTDDLWDLSDFGEIQQVDSI*
>Parent-A06p47430.2-BraZ1
MLDWGVDQVQHRNHDLYQQQQQQQGCRKGPWTPEEDKLLSEYVTSNGEGRWSSVAKCAGLNRSGKSCRLRWVNYLRPGLKRGQITPQEEGIILELHSLWGNKWSTIARYLPGRTDNEIKNYWRTHYKKKEKSFSKQEKVKRSRKQLDLKPQSQQQPQQQNQSSQFVSEDHKKLDNEQNTFSYQTSVFFTDQFHMPQVVAATSSDHSMMDEGNLWGSLWSLDDHDPHHFGGCSEQRTASNVSEKFNGCGIDAPFCGSWDYSYNGFNTRL*
>Parent-A06p47960.2-BraZ1
MVRPPCCDKGGVKKGPWTPEEDIILVTYIQEHGPGNWRAVPTNTGLLRCSKSCRLRWTNYLRPGIKRGNFTEHEEKMIVHLQALLGNRWAAIASYLPQRTDNDIKNYWNTHLKKKLNKANQDSHQDFDQSRDLSSSPSSSSANSNSNISRGQWERRLQTDIHLAKKALSEALSPAVAPIITSTFATTATTSSSAESRRSTSSACRFLRTQETSTAYASSTENIAKLLKGWVKNSPKIPNSSDLMVSPDSETKDVIKSDVEDCAGAFQSFSGFDHLKDCDSSYHQAGVSPDHETKPDITGCSNQSQWSLFEKWLFEDSGGPIGDIVLDENPYFF*
>Parent-A06p48200.2-BraZ1
MGRPPCCDKSNVKKGLWTAEEDAKILAYVAIHGVGNWSLIPKKAGLFIYFYFGCRSESMWKELFSPQEEELIIQCHRIIGSRLPNC*
>Parent-A06p48540.2-BraZ1
MRTRRRTEEENHQEYKKGLWTVEEDNILRDYVLTHGKGQWNRIVRKTGLKRCGKSCRLRWINYLSPNVNKGNFTEQEEDLIIRLHKLLGNRWSLIAKRVPGRTDNQVKNHWNTHLSKKIVGDYSSAVKTTGEENYPPSLLITAATTSGHHQQDKICDKSFEGLVSASYENKQKADLTHTNDSSLYFKERNNFDSSNAFWFNDDDDFEMNSFAMMDFASGDTGYCL*
>Parent-A06p48660.2-BraZ1
MDKRGGICSGGSGSSGETEVRKGPWTMEEDLILINYIANHGDGVWNTLAKSAGLKRTGKSCRLRWLNYLRPDVRRGNITPEEQLIIMELHAKWGNRWSKIAKHLPGRTDNEIKNFWRTRIQKYIKQTDVAATATSSVGSQSSEINDHAASTSAHNVFCAQDQAMDTYSPTTTSYQHTNMEFNYGNYSAPVAPVTTAATTADYPVPMTVDDQTGENYWGMDDIWSSMHLLNGN*
>Parent-A06p48680.2-BraZ1
MEFESMIKMHYPFLAAVLYDENLPLKDFHPSLTGNVSCLQNMHHKPFQVNLDRSHLTSIINLSPDLYHENLTSKISNTTSDHIPNLNIPPYHFDIFKGITPSPCIGTFEVYLQGISIKPDIFHLVYNTSSPPKDLPNILHAPSEITMWGNDNPQGIIFGYEPLFNLAMADSNLYNAPKPMCLLSPNEDAVMNQRQNNQILIKTDQRNKRFQMRRGCKPVKKASIIKGQWTSGEDRLLVQLVEHHGTKKWSHIAKMLPGRVGKQCRERWHNHLRPDIKKDGWSEEEDRILISAHKELGNKWAEITRKLPGRTENTIKNHWNATKRRQQSRRSKGKDKTSLAMCSSTLQNYIRSVTYNDDTLRTNATFDANANIKVSAKNMRSKGKVVIIAASDYDKSNEC…
>Parent-A06p51230.2-BraZ1
MEETRKKKKDDSKKKERHIVTWSQQEDDILRKQITLHGTDNWAIIASNFTDKSTRQCRRRWYTYLNSDFKRGGWSPEEDTLLCEAQRVFGNRWTEIAKVVSGRTDNAVKNRFTTLCKKRAKYEAMAKDNSLASCVINSNNKRMLLPDCGISTPPKAESVSPLAKKMRRSDIPDVTVFGGYGDRSHIKVNSGVNQHSSYGDRSHIKVGSGVNQQIRPPCLVLAHNEEEKNQTDSVKESEGEDKEMFLKKDDPKVTSLMQQAELLSSLAQKVNADNTDQSMENAWKALQDFFNKSKENDLFRYGLPDIDFQLEEFKDLVEDLRSSNEDSQASWRQPDLHDSPASSDYSSGSTTIPHSSGDQTQQPMSGSQTETQLLPDNEQVDLLSTCHEIVPMSVEEEFN…
>Parent-A06p56970.2-BraZ1
MGRSPCCEKAHTNKGAWTKEEDERLIAYIKAHGEGCWRSLPKAAGLLRCGKSCRLRWINYLRPDLKRGNFTEEEDELIIKLHSLLGNKWSLIAGRLPGRTDNEIKNYWNTHIRRKLINRGIDPTTHRPIQESSASQDSKPTHLEAITSNTINISFASSSSTPKMEIFQESTSFPGKQEKISMVTFKEEKDECPVEENFPDLNLELRISLPDVVDHHHQGFVGEGKTTTPRRCFKCSLGTINGMECRCGRMRCDVVGGSKGSGKGSDMSNGFDFLGLAKKETNTCLFGFRSLEMK*
>Parent-A07p09380.2-BraZ1
MSLWGVMGAGWGMVEEGWRKGPWTAEEDRLLIDYVRLHGEGRWNSVAKLAGLKRNGKSCRLRWVNYLRPDLKRGQITPHEETIILELHAKWGNRWSTIARSLPGRTDNEIKNYWRTHFKKKTKSPVNNVEKTKNRILKRQQFQQLRQMEMQQEQQLLQFNQIDMKKIMSLLDDDENNNSGDNNFSSSSSGSSGEGGAFYVPHEITHSTTGSGYDPNGNGVFPVPIPEANVNEDFTVWDGLWNLDLEGQESFGGGACFPRKHCFQNVFIPFC*
>Parent-A07p10920.2-BraZ1
MGRAPCCEKMGLNRGPWTPEEDQILISFIHKHGHSNWRALPKQAGLLRCGKSCRLRWMNYLKPDIKRGNFTKEEEDAIISLHQILGNRWSAIAAKLPGRTDNEIKNVWHTHLKKRLEDYQLAKPKTSNTKKATKPKSQSVPTKLNSTRCELEFLNSSNPSFESLFSASPSTSDAVSSVTLMSHKGHNNEAKMDNKSGDINIADQDCSSFEIFGADIDESFWNEALYSQDESNYALNLDVAGFDEIQQEFQQLGPDENEMVFDSEMDFWFDVLARTGGEQDLLAGL*
>Parent-A07p14430.2-BraZ1
MSNIMKKRCNENEESAEQRKGPWTLEEDTLLTNYIAHNGEGRWNLLAKSSGLKRKGKSCRLRWLNYLKPDIKRGNLTPHEQLLILELHCKWGNRWSKIAQYLPGRTDNEIKNYWRTRVQKQARQLNIDSSSHQFLEVVRSFWVPRLIHKMKDNSNTNSKAPPTDSLGPVVQDNNFSHNSGLNNIDCSTSMSQDLAKISQLMDLSDLETTNSMCLEGSRGSSNQYVNEDYRCLEEEYIVTTMGNSDILPLQDCHVAYSTYEEDVTQDPMWNMDDIWQFEEYAPFN*
>Parent-A07p16070.2-BraZ1
MGRSPCCEKAHMNKGAWTKEEDQLLVDYIRKHGEGCWRSLPRAAGLQRCGKSCRLRWMNYLRPDLKRGNFTEEEDELIIKLHSLFGNKWSLIAGRLPGRTDNEIKNYWNTHIKRKLLSRGIDPNTHRSINGSATPPSKTTTPSLQNDEPVRFDFSGPDQQRTVKPEPMLLDREETNNNNINNCTSSGTTSEKDIQTDDDWVLNLELSVGPATTKSYRYELTRKANPDLAESTRRWSFELLGAQAEVCLCCRIGSHNESCRNCRTSDVLTTWESKIL*
>Parent-A07p18410.2-BraZ1
MADRIKGPWSPEEDEQLRKLVVKYGPRNWTVISKSIPGRSGKSCRLRWCNQLSPQVEHRPFSAEEDETIARAHAQFGNKWATIARLLNGRTDNAVKNHWNSTLKRKCGGFYASAEDQRPVKRSVSDGYPPVANGLLMSPGSPTGSDVSDSSTLPVLPSVEVFKPVPRAGGVMLPLPIETSTFCDDPATSLSLSLPGADVSEESNRSHESTNNNTSRSHNTNTMSLMQFSGGFRGAIEEMGKSFGGNGGEFMAVVQEMIKAEVRSYMAEMQRNHSGGGFVGGGFRDNGMIPMSQVGVGRIE*
>Parent-A07p19790.2-BraZ1
RLGFIDFGYREIVDADMEDYGFEYSDEEQEEQDVDIENQYYNSKGNIETEPEEALSGFAEVVRMEPDKAEWGFKALKQTVKIYYRLGKYREMMDAYREMLTYIKSAVTRNYSEKCINSIMDFVSGSAGQNTGLLQEFYQTTLTALEEAKNERLWFKTNLKLCNIWFDIGEYRRMTKILKELHKSCQKEDGTDDQKKGSQLLEVYAIEIQIYTETKDNKKLKQLYQKALAIKSAIPHPRIMGIIRECGGKMHMAERQWAEAATDFFEAFKNYDEAGNQRRIQCLKYLVLANMLMESEVNPFDGQEAKPYKNDPEILAMTNLVAAYQRNEIIEFEKILKNNRKTIMDDPFIRNYMEDLLKKVRTQVLLKLIKPYTKIGIPFISKELNVPEKDVTELLVSLI…
>Parent-A07p23340.2-BraZ1
MDCKKEDALRRGPWLEEEDERLVKFVTLLGERRWDSLARVSGLKRSGKSCRLRWMNYLNPSLKCGPMSQEEEIIIFQLHALWGNKWSNIARRLPGRTDNQIKNYWRTHLRKKMEAQNYDKIIDWRGNKGEELLHKHKETEIMWTRTKTREHGFDETVKEYKQKNMESDKETNGVICETERFGVMNSPYENRIIDWISKSDANIFEDHSSSSTDNNININVGSWWFQEIMDFEEVSCSLWS*
>Parent-A07p26840.2-BraZ1
MEAVKKEEMKKGPWKAEEDEVLINHVNRYGPRDWSSIRSKGLLQRTGKSCRLRWVNKLRPNLKRCFFSGCKFSAEEERTVIELQAEFGNKWARIATYLPGRTDNDVKNFWSSRVKRLARILHNSSDASTSPKPPSRRNKGKNVKPIQCFYPPQFQSFGLVEEEVTTASSSSSKILPYSSSDQVDEALRLSESGIKLEHQPFSFGTDPLMSEPHIANQQATIPFYPESRELLARLDNPYYYDILGPAGCSEPLFALPQPFFELPPAERRCRHVSKDDEEEEEADVFLDDFPADMFDQVDDPNQSP*
>Parent-A07p27240.2-BraZ1
MGRKPCCDKKGLKKGPWTPEEDEILVEYIKQNSHGSWRLLPKKAGLLRCGKSCRLRWTNYLRPDIKRGPFTPQEEKLVVQLHAILGNRLLLHCLIKLGFSLFEPSFFVFGLRWAAIAAQLPGRTDNEIKNLWNTHLKKRILSMGLDPKTHEPLPSHGLAKQAPASQTTRHMAQWESARLEAEARLSRESILFNPSCEVKYECDHFLRIWNSEIGESFKNLTTTSQSPCSRTTSSSSALVGKETVMGINHGSGSSSPCSNNVEDVSSDSALQLLLDFPISDDDMSFLEENIGSSYTESHVGVSINGF*
>Parent-A07p29130.2-BraZ1
MGKGRAPCCDKTKVKRGPWSPEEDLKLISFIQKFGHENWRSLPKQSGLLRCGKSCRLRWINYLRPDVKRGNFTAEEEETIIKLHQNYGNKWSRIASQLPGRTDNEIKNVWHTRLKKILVQSSATSPCSSNSVSCGKEDKSQAEGCLNTKTSQDFTTSVSSGGSYNSNQEDDPKIGLLFKYSAFNDIIQEVDKPDLEIPFDSDPDIWSFLDSSNSLQQSGANEFRAEEESDEDEVKKWFKHMESELELEEADNEHHKPGTQESSSSCS*
>Parent-A07p31360.2-BraZ1
MGRSPCCEKMEVKKGPWTPEEDIILVSYIQQHGPGSWRCVPRNTGLLRCSKSCRLRWTNYLRPGIKRGNFTEHEEKTIIHLQALLGNRWAAIASYLPQRTDNDIKNYWNTHLKKKLNLQRQNGNTNDDNTNMTEMSSCDNNNNNNRRSVNKGQWEKKLQTDINMAKQALFQALSLDQASSSITADPDSPKPHDHHSTTAIYASSTDKISKLLQNWTSSSSSMPNTSSLSNNRSSSTGEGGVLDHQYSLFSPNSESGSVDERLNIMTETSIFKGESKSNVDMEATNNATTDDHGSLSLIDQWLYDDQGLVDQYDDVQEDLIDVSLEGKNNGNNGQDLS*
>Parent-A07p31470.2-BraZ1
MGRTTWYDDEGLKKGEWTAEEDRMLVAYINEYGLGDWRAMPKRAGLQRCGKSCRLRWLNYLRPGIKRGKFTPQEEEDIIKFHSLLGNRWAAIAKEMPNRTDNDIKNHWNSCLKKRLVRSGIDPMTHEPVVNVKANSSSTTSSPTLTPSSSTTSSPFSSTSSARLLNRLAAGISSRKQGFDRIKNVILSEPRQAVKEDALMISRKEAEEEVNGCFMESDDNLISTTSLYELLSEPYDMYQSDFGLEVDDQFDLFLEIPTLGQDLS*
>Parent-A07p33710.2-BraZ1
MSEDHRRWMDQTASCGYFSLDISNYQHIGHSYASNREEEIKNPNQSNYGKRSKKDTRVCGSFRHSSKASVVRGHWRPDEDAKLKKLVALDGPQNWNLIAEKLQGRSAGKSCRLRWFNQLDPRINRRAFSEEEEERLMQAHNLYGNKWAMIARFFPGRTDNSVKNHWHVIMARKFRGQSSVYRRRKTVIPLKPLVNPNPQYSCNDFDPSRSDTIHLVSNDKNHLMLPIPCFPGYAHGNESPLMLGMLENQMMVDDHSARTREATTFDFLNQTEKCEMLGEGMNEQKKPHFFDFLGLGTV*
>Parent-A07p34250.2-BraZ1
MEDSMKTKSFKESEEVGLRRGPWTLEEDTLLTNYILHNGEGRWNLVAKSAGLKRNGKSCRLRWLNYLKPDIRRGNLTPQEQLLILELHSKWGNRWSKIAQYLPGRTDNEIKNYWRTRVQKQARQLNIESNSDKFFDAVRSFWVPRLIEKMEQNSFTNCCPQNNNNKSRLPPQSYDSTSTQTYTDISSQNPGLSNIDGSSSSSTFMPDLTTVPYFIDPNTIIDGSMCNQEGNYQELGGYIPEMEEYYYMGNSDIGTECHVAEAYEDVTQDPMWNVDDIWQFRE*
>Parent-A07p35570.2-BraZ1
MGRQPCCDKVGLKKGPWSADEDRKLMNFILTHGQCCWRAVPKLAGLLRCGKSCRLRWTNYLRPDLKRGLLSDDEEKMVIDLHSQLGNRWSKIASHLPGRTDNEIKNHWNTHIKKKLRKMGIDPLTHKPLSIVEQEEDKPLKKLQKPMEQTAEEPTNYCLTKDSNSKNMFMAMNLEYGVEEVPMIDPECLELIYNNSSMSTSTSTSSSSSNESSILKDFHFPDFDWSDYGIDNNNHHNNNGVDNIMENNVMSLWDVDDFSSWDLLLTDDIPQSSSTFGLF*
>Parent-A07p35670.2-BraZ1
MEGSSQGLKKGAWTAEEDNLLRQCIDKYGEGKWHQVPLRAGLNRCRKSCRLRWLNYLKPSIKRGKLNSDEVDLLMRLHKLLGNRWSLIAGRLPGRTANDVKNYWNTHLSKKHEPGCKTQMKKRNIPCSYTTPAQKIDVFKPRPRSFTVNSGCSHNNGMPEADIVPLCLGHNDTNNVSENIITCNKDDDKSELVSHLMDGQNRWWESLLDESQDPAALFPETTAIKKGATSAFDVEQLWSLLDGETGT*
>Parent-A07p37170.2-BraZ1
MENSMKNKSCKGSEEAELRRGPWTLEEDTLLTTYILHNGEGRWNLAAKCAGLKRTGKSCRLRWLNYLKPDIRRGNLTPQEQLLILELHSKWGNRWSKIAQYLPGRTDNEIKNYWRTRVQKQARQLNIESNSDKFFDAVRSFWVPRLIEKMEQNSSASYACPQNNNSSLLPPSQTFESMSTQTYQDLSGLSNMDGSSSSSAFMPDLMTVPHFMHPNTIIDGSMCYHEDNAQELSGYIPGTEEYYYMGNSDISTECQVAEAYENVTQDPMWNMDDIWQFRE*
>Parent-A07p38280.2-BraZ1
QLIFNIFTSCPPMGMEIAYTNVSFPSITPHFPSSSHPLTINNNIVMSKDHHRWMDQIAYFSLNVNSDQHKGHYYHASHGEEEMKNPNRCNCSTSSKKEMRDCGSCRHSLKASVSRGHWRPAEDAKLKELVAVYGPQNWNLIAEKLQGRSAGKSCRLRWFNQLDPRINRRAFTEEEEERLMQAHSLYGNKWAMIARLFPGRTDNSVKNHWHVVMARKFREQSSVYPRRKTMITHKPLANPNPHSCNDFEPTRSDLIHLVSNDQSHLMLPIPCFSGYDHGMLENQMMIDDYSSRTREVATTFGDSNQTGKCEMLDESMNEKKKPHFFDFLGLGTV*
>Parent-A07p41530.2-BraZ1
MCSRGHWRPSEDEKLKDLVEQYGPHNWNAIALKLPGRSGKSCRLRWFNQLDPRINRNPFTEDEEERLLAAHRIHGNRWSIIARLFPGRTDNAVKNHWHVIMARRTRQTSKPRFLPSTTASSSLMATDQFMMGSGDRKRIRGDVVNYPYQFSHINHLQFLKEFFTGKIALNTKENQSKKPLEFYDFLQVDTDSNKSEVIDQYSDQSNPNDSDNKNESHVPFFDFLSVGK*
>Parent-A07p42090.2-BraZ1
MFSSKDHVLSFFDLSPDHNTKSFFFLFSSLSLSLSFSFSSFYCNDQKSRMVRTPCCRAEGLKKGAWTQEEDQKLIAYVQHHGEGGWRTLPDKAGLKRCGKSCRLRWANYLRPDIKRGEFSQEEEDSIINLHAIHGNKWSAIARRLPGRTDNEIKNHWNTHIKKRLIKKGIDPLTHKSLDQSETLPDKSIGHQEDDDQKSNNKKSLGPSSARFLNRVANRFGKRLDHSALSDIIGSGGPFTGHTTPTTSASECEKSISSLSTPNSSNLHMIHDATSLSSSTFSNDTSAQLVYDNIFDDIEDMTGFSSKILNDIVSHDDEDFLMLDESSSDNTLFMKELTMFLQGDKTETMSLNDSHLAPINVVDDYSFEGIDNWFG*
>Parent-A07p42390.2-BraZ1
MGRTTWFDDDGVRKGEWTVEEDRMLVAYINEYGLGDWRTMPKRAGLQRCGKSCRLRWLNYLRPGIKRGKFTPQEEEDIIKFHSLLGNRWAAIAKQMPNRSDNDIKNHWNSCLKKRLVRSGIDPMTHKPVVTVAKATSSSTTSSPTPTPSSSSSSSFSSTSSARLLNKLAAGISSRKHELDRIKNVIMSEPRQAVEEDEMMIGSKEDEEVTGCSMEIDENLISTTSFYEYLTCDFTPTYTPGFVAAFDDYSLVEPYDLYRSDFYHETSDDQLDLFLL*
>Parent-A07p42400.2-BraZ1
MGRTTWFDDDGIKKGEWTAEEDRMLVAYIKEHGLGDWRTLPKRAGLQRCGKSCRLRWLNYLKPGIKRGKFTPQEEEDIIKFHSLLGNRWAAIAKQMPNRTDNDIKNHWNSCLKKRLVRSGIDPMTHKPTVNVAKATSSSTTSSPTPTPSSSSSTSSSFSSTGSARLLNKLAAGISSRKHALDRIKNVIMSEPRQAVEEDEMMIGSKEDEEVTGCSMEIDENLISMTSFDEFLTCDFTPTYTTGFVDAFGGYSLVEPYDLYQSDFYHETSDDQLDLFLL*
>Parent-A07p42530.2-BraZ1
MGRPPCCEKIVVKKGPWTPEEDITLVSYIQQHGPGNWRSVPKNTGLLRCSKSCRLRWTNYLRPGIKRGNFTQHEEKTIIHLQALLGNRWAAIASYLPQRTDNDIKNYWNTHLKKKLQLQRQNGITNEDNTDMTEMSSCNNNNNVCTNSKRIANKGQWEKKLQTDINMAKQALFQALSLDQPTSSISPDLGSPKPHHHSATATYASSTDNISKLLQNWTSSSSSVPYPSSYSNNRSSSTGEGGVLDQHALFSPSSETGSVDEKLNLMTETSIFKGESKPIVDTEATTDDHSSLSLIEKWLFDDQGMVQCDDDQEDLIDVSLQGKNTDNNCQDVF*
>Parent-A07p46190.2-BraZ1
MGKGRAPCCDKTKVKRGPWSPEEDLKLISFIQKFGHENWRSLPKQSGLLRCGKSCRLRWINYLRPDVKRGNFSAEEEEMIIKFHQSYGNKWSKIASKLPGRTDNEIKNVWHTHLKKRLVKSSASPDEPASPCSSDKTQAEDCLNIKTTRDSTTSASSGGSNNSNQEDDPNISLMFEYSQFNDIIEEVDKPDLLEIPFDSDLDIWSFLDAPNENSSVSRGEEECDEDEVKKWLKHLENELGLEEDDNHQHHKEGAQDKDSSLLKTYELMIH*
>Parent-A08p00080.2-BraZ1
MGKGRAPCCDKSKVKRGPWSPKEDLTLITFIQKHGHHNWRSLPKLAGLMRCGKSCRLRWINYLRPDVKRGNFSKEEEDAIIHFHQTLGNKWSKIASFLPGRTDNEIKNVWNTHLKKRLFPNSSSYSSISCPNDRPTEADQKKNYAIVQEERNSRDNESQDPPSSSHLHGKHMHTKPELHEVNELHEIQLLLDHDDFDDITSAFLQTTETLFPVQPLDSLLQTHTLTGFHNTGGTTQEAIEPQSFDHSQPEIPCGFEETNGEFDLWSQPSPNSEEFDEWLSFMDNQAYFDDFTLFGEVCL*
>Parent-A08p11200.2-BraZ1
MMRKRESSKVKKEELNRGAWTDQEDKILKDYIMFHGEGKWSTLPNQAGLKRCGKSCRLRWKNYLRPGIKRGNISSDEEELIIRLHNLLGNSRWSLIAGRLPGRTDNEIKNHWNSNLRKRLPKSQTNQQKSRKHSNNNNMNKVCVIRPKAIRFPKALTFQNQSSIGSTSLLTVKENVIDHQAGSPSLLGDLKIDFDKIQSEYLFSDLMDFDGLGCGNVMSLVSSDEVLGDYVSADTSCLGNLDLNRPFTSCLQEDCLWDFNC*
>Parent-A08p15050.2-BraZ1
MGRSPCCDQDKDVKKGPWMPEEDDKLRAYINKKGYGNWRSLPKLAGLNRCGKSCRLRWMNYLRPDIRRGEFSDEEESNIVRLHALLGNKWSKIASHLPGRTDNEIKNYWNTHMRKKMLQMKIDPTTHEPRTNDLTPILDVSQMLAAAFSNGQFGNSNLFNNNTALENHLKLQLIHKMLQMITPKAVPNINSFCTNSLIPKHEPVVNDFNTNSVNPKPEPGAGQLNAIGGQQVFINKSDNEDFMPSFGHDWDGFEDNQLPGLVTVSQENLKSAKPGTNTTTEVNYKTGPDMMPGYYGDQLREIPSTGLISISPETSGLKYRGTTQHSSASDVLEDWEKFLDDETSDSCWKSFLE*
>Parent-A08p15860.2-BraZ1
MENYVDESGFAPLNLTKFTRDEEHMKEEDFPFEVVDQSKPTSFLQDFHHLDHDHQFDHQYHHHHGSTSSNPSLLGAPRTLSCINKVPLQHCSYQENLVDFYESKPHLMNHHFQASDNQYFTRDHHHQEISLVDEHNPVDLEQNNMMMMRMLPFEYLPTAIIKPTNFMMPDEVSCVSADNNCYKAMSFNKTKPFLTRNLSSSSSSSSWKGKNNTTLVKGQWTAEEDRILVQLVEKYGLRKWSHIAQVLPGRIGKQCRERWHNHLRPDIKKETWSEDEDRVLIEFHKEIGNKWAEIAKRLPGRTENSIKNHWNATKRRQFSKRKCRSKYPRPSLLQDYIKSLDLGVLSSSSVPARGRRKESNKKKDIVAVEEKKKKEEKFYGQDRVVPECVFADGFGFNEN…
>Parent-A08p17110.2-BraZ1
MGRSPCCEKNGLKKGPWTSEEDQKLLDYIHKHGYGNWRTLPKNAGLQRCGKSCRLRWTNYLRPDIKRGRFSFEEEETIIQLHSFLGNKWSAIAARLPGRTDNEIKNFWNTHIRRKLLRMGIDPVTHSPRLDLLDVSSILASSLHNSSSDHLKMSRLMMDAHRQHQQQPPLINPEILKLATSLFSQNHNQNFVMDHESKIHDNHTAYHHDVNQTRVNQYQTDHQELQYCLPPFPNEAHFNDMDHHGEHMFASNSSTSVQDCNIQPFNDYASSSFVLDHSYLDQSFNFADSVLNTPSSTPSTLNSSATTYINSSSCSTEDEMESYCNNLIKFDIPKDFLDVNGFII*
>Parent-A08p17840.2-BraZ1
MGRQPCCDKLGVKKGPWTTEEDKKLINFILNNGHCCWRALPKLAGLRRCGKSCRLRWTNYLRPDLRRGLLSHEEEQLVIDLHAHMGNKWSKIASRLPGRTDNEIKNHWNTHIKKKLVKMGIDPVTHQPLNQDPNSTDDPKNSCSVSYDISMVTKSSSTKNIETNGTTTEDESISTITDQNSSMDNDNHQLSNIYNDEELFSYLWSDESTKAETPWSDSNYDVGGTLYHDNNVSCAGADFPICSPERINGVDWTFQDYCQDFGVHDFGF*
>Parent-A08p19580.2-BraZ1
MEMSRGSNSFDNKKISCQRGHWRPIEDDHLRQLVEQYGPKNWNFIAQHLYGRSGKSCRLRWYNQLDPNITKKPFTEEEEERLLQAHRFQGNRWASIARLFPGRTDNAVKNHFHVIIARRKRESSSSTATSTFNQSWHNIFSHSSSLTRLDRSQFGLWTYQKDKSRGLWPYTFVPAPKDGQFGSSSISNLHKDIYPERIKSKELVDHTPDHKKNSISEDGPSMGDNGGKKNVTFIDFLGVGLLS*
>Parent-A08p19970.2-BraZ1
MKAPTNLPQDGLQGTQKGSHGYASHFFSSEVLLVASNVATSLSYVKHFHFHRRTCGPARRSTKGQWTPEEDQVLCKAVERFQGKNWKKIAECFKDRTDVQCLHRWQKVLNPELVKGPWSKEEDNTIIALVEKYGPTKWSTICQHLPGRIGKQCRERWHNHLNPAINKNAWTQEEELTLIRAHQIYGNKWADLMKFLPGRSDNSIKNHWNSSVKKKLDSYYASGLLDQCQSSPLIPPQNRSIASSSSWTPSSGDEGKFTPGAAAEESECSQASTVFSCSQSTNDVLDEVKPADEEFYIPELPSGKEQQISNSPSHAESSKKYQNQTEDRTTTATEDHLQGDCPQLLTHNMDGEGRNEACQDFQNSVRLSDQPSSPNSDTDIHPQPRTLITDEECCMVLFP…
>Parent-A08p25050.2-BraZ1
MSSSVRKNMERIKGPWSPEEDELLQSLVQKHGPRNWSLISKSIPGRSGKSCRLRWCNQLSPEVEHRGFSPEEDETIIRAHARFGNKWATISRLLSGRTDNAIKNHWNSTLKRKCNGVASDGYDGNIGEEQPLKRTASGGGVSTELYMSPRSPSGSDVSEQSGGGPHVFRSGAVNEMTASSSGEDPPTYLSLSLPWNNRYETENVRVNESTEQNENTVIDNGYTAELFPVRKEEVEEEKEMSGFGGEFMTAVQEMIRTEVRSYMADLQRGNIGGGGGGSCMPQSINSRRVGFREFIVNQIGIGKIE*
>Parent-A08p26760.2-BraZ1
MGRSPCCEKAHTNKGAWTKEEDERLTAYIKAHGEGCWRSLPKAAGLLRCGKSCRLRWINYLRPDLKRGNFTEDEDELIIKLHSLLGNKWSLIAGRLPGRTDNEIKNYWNTHIRRKLINRGIDPTTHRPVQESSSASQDSKPTQLVEAITSNNTINISFTSTPKMESTSCFQVKPEKISMLTFKEEKDEFLTEEKLPDLNLELRISLPDVVQGKSTRARCFRCSLGMINGMECRCGSIRCDVVGVSSGSTGNGGDSNHGFDFLGLATKETTTTSLLGFRSLEMI*
>Parent-A08p30140.2-BraZ1
MFISEKQRWTDEVAAARREASSWDFPFNDINVQHHRRCNTSHEFDILKSPLGDNVEGSNNHNPNYSNNESGKKETTDSGQSWSSSSSKPSVLGRGHWRPAEDVKLKELVAIYGPQNWNLIAEKLQGRSGKSCRLRWFNQLDPRINRRAFTEDEEERLMQAHRLYGNKWAMIARLFPGRTDNSVKNHWHVIMARKYREHSSAYRRRKLMINNPLKPQLSNHPSPNPNHHSFISTHHYFTQPFHEFNLTHHLVNNASITPDHNQLVLPIHCFQGYESNETPMVVSMFGNQIMGGDNVDVMSEGLYEYPYIDSTSHEKGVPNEPMSWIGMEGEDEEVVEKAKQQPHFFDFLGLGTA*
>Parent-A08p32900.2-BraZ1
MGRATWFEADGTKRGEWTEEEDRKLVAYIDVYGIGDWRFLPHKAGSLQRCGKSCRLRWLNYLRPGVKKGKFTTQEEQVIINFHSILGNRWATIAQQMPGRSDNDIKNHWNSCLKKRLERNGIDPMTHQPIINLDVKTQSFNTDCGSSSCSTASPSSSSFSSSSARLLNRIATGISCRQHGVDRIKNILSDLTITSINGEEEGFEQLKIDHGKMLANDDQEDDFLMWDEEKTRHFMEEIGAMDFHTNGGYKPSSSAQYGVYETGLLDDHLI*
>Parent-A08p32910.2-BraZ1
MGRKTWFNDDGMKKGEWIAEEDEKLIAYINEHGMCDWRSIPKRAGLQRCGKSCRLRWLNYLRPGIKRGKFTPQEEEKIIKVHGVLGNRWAAIAKHMENRTDNDIKNHWNSCLKKRLSRNGIDPMTHEPVNNNLTVTTTYVECGSSSTTTWPTRENHCSSTPSGLVCVLNKLAAGISSRQYDLNIIKNILLDPRITSSEQDEEEVLKRDQEIGGCEEEDFLIWDDEEVRRYMETDDIEYETTPYVSLLYESTRIF*
>Parent-A08p33000.2-BraZ1
MVRTPCCKAELGLKKGAWTPEEDQKLVSYVNCHGEGGWRTLPEKAGLKRCGKSCRLRWANYLRPDIKRGEFTEDEERSIISLHALHGNKWAAIARGLPGRTDNEIKNHWNTHIKKRLIKKGVDPVTHKSLISDKSENLPEIPEKQNVIQTIITSDDDLDNEKVKNNNEKPGLSSAKFLNRVANRFGKRINQSVLSEIIGSGGPLTTTTTSHTATTTSVTVNSESDKSTSSSFTPTSDLLCQMTVNGNATSSPSTFSEASVNDSLMYCDNEDNLGFSNFLNDEDFMMLEESSVDNTEFMKELSRFLEEDVNDDVEVMPVYEHQDNIEDIDNYFA*
>Parent-A08p33250.2-BraZ1
MMCSRGHWRPAEDEKLRELVQQFGPHNWNAIAQKLTGRSGKSCRLRWFNQLDPRINRTPFTEEEEERLLASHRIHGNRWSVIARFFPGRTDNAVKNHWHVIMARRGRERSKMRPRSLGHDGTEAGPGMMGYKDCDMKRRLATTIDINYPYSFSHINHFQILKEFLTGKIGFCNSTTPINEGALDQTKRPMEFYNFLQVKTDSKPEVIHNSRKEEDEEEEDVDNCVPFFDFLSVGNSASKGLC*
>Parent-A08p36940.2-BraZ1
MRIMIKGGVWKNTEDEILKAAVMKYGKNQWARISSLLVRKSAKQCKARWYEWLDPSIKKTEWTREEDEKLLHLAKLLPTQWRTIAPIVGRTPSQCLERYEKLLDAACTKDESYEAADDPRKLRPGEIDPNPESKPARPDPVDMDEDEKEMLSEARARLANTRGKKAKRKAREKQLEEARRLASLQKRRELKAAGIGGRHKNRKRKGIDYNAEIPFEKRAPAGFYDTADEDRPADQVKFPTTIEDLEGKRRADVEAQLRRQDVARNKIAERRDAPAAILQANKLNDPEAVRKRSKLMLPPPQISDHELEEIAKMGYASDLLAENEELTEGSAATRALLANYSQTPRQGMTPMRTPQRTPAGKGDAIMMEAENLARLRDSQTPLLGGDNPELHPSDFTGVT…
>Parent-A08p37080.2-BraZ1
MGRHSCCYKQKLRKGLWSPEEDEKLLNHITHHGHGCWSSVPKLAGLQRCGKSCRLRWINYLRPDLKRGAFSPEEENLIVELHSVLGNRWSQIASRLPGRTDNEIKNLWNSSIKKKLKQRGIDPNTHKPISEVDKDKPTRSSNNDHKSPSSSAATNQDFFLERPSDFSDYFGLQKLNFNSNLTPESSMCSIVPGQFSPGNMVGSVFQTPVCVKPSISLPTDNSSSTVSRGDHAGSNWEFQTNNTSNFFENSGFSWSIPSSSVTKPNHNFEEVKWSDYLNTPFFNSSTVQSQNSQQIYIKSEAEYLAKVSNITDPWSQSQNENLSTPEASDVFSKDLQRMAVSFGQSL*
>Parent-A09p01210.2-BraZ1
MGRHSCCYKQKLRKGLWSPEEDEKLLRYITKYGHGCWSSVPKQAGLQRCGKSCRLRWINYLRPDLKRGAFSQDEENLIIELHAVLGNRWSQIAAQLPGRTDNEIKNLWNSSLKKKLRLRGIDPVTHKLLTEIETGTDDNTTPVEKCQTTYLIETEGSSSTTTGSTNHNNSNTDHLYTGNFGFQRLSLETGSRIQTGIWIPQTGRNHHVDTVPSAVVLPGSMFSSGLTDSTTGYRSSNLGLIELDNSFSTGPMVTEQQLQESNYNNSTFFGTGNLNWGLTMEENQFTISNNSLQNHSNSSLYSEIKSETNFFGTEAANVGMWPCNQLQPQQHAYGHI*
>Parent-A09p03390.2-BraZ1
MEKIGGISSGGTGSSGEAEVRKGPWTMEEDLILINYIANHGDGVWNSLAKSAGLKRTGKSCRLRWLNYLRPDVRRGNITPEEQLTIMELHAKWGNRWSKIAKHLPGRTDNEIKNFWRTRIQKYIKQTDVTATTTSSVGSHHSSEINDQVASTSNHNVFCTQDQAMETYSPTTTSYQHTNMDFNYGNFSAAAATVTATTTADYSIPMTVDDQNGENYWGMDDIWSSMHLLNGN*
>Parent-A09p03410.2-BraZ1
MRTRTRSEKGENHQEYKKGLWTVEEDNVLMDYVQTHGKGHWNRIVRKTGLKRCGKSCRLRWINYLSPSVNKGNFTEQEEDLIIRLHKLLGNRWSLIAKRVPGRTDNQVKNHWNTHLSKKFVGDYSSGVKTTGENKASLLLATASSRQHQQDKICDKSFDGLVPASYENKPNADLTHRNVVVGNTNDPSLYFKERNIFDSSNAFWFNEDEFELMSSLAMMDFASGDIGY*
>Parent-A09p03710.2-BraZ1
MVRPPCCDKGGVKKGPWTPEEDIILVTYIQEHGPGNWRAVPTNTGLLRCSKSCRLRWTNYLRPGIKRGNFTEHEEKMIVHLQALLGNRWAAIASYLPQRTDNDIKNYWNTHLKKKLNKASQDSHQELDQSRDRSSISSSPSSSSANSNSYIPRGQWERRLQTDIHLAKKALSEALSPAVAPIITSTLATTATTSSSSESRRSSSSTCGFLRVQETSTTYASSTENIAKLLKGWVKTSPKTQNSADQKNPPDSETKELMKSDDVQKDCAGGFQAFSGLDHSNDCDSPYHQTKLSPDHETKQAITGCSNQSQLSLFEKWLFEDFGGQIGDILLDENPNFF*
>Parent-A09p03760.2-BraZ1
MDISFFQAYPFDLPCSRAFNGDGENNVVEFSNKTMMVKVSDESKKKQRGSRVCSRGHWRVSEDSQLTELVSVHGPQNWNHIAEKMQGRTGKSCRLRWFNQLDPRINKRAFSVEEEERLLAAHGAFGNKWAMIAKIFNGRTDNALKNHWHVLMARKLRQQSSSYTRRFNGSAHKPNADHTSFNISPGLYDDEMNMEKNSWKMLKEGTTNMKAQYLQEEYRSPRMPMHGHYSTFSADSLALTLHVSIQEPSSSLSSLSLPSSSAEYTMVATKPPAFIDFLGVGHQSLNI*
>Parent-A09p04010.2-BraZ1
MLYWGVDQVHHPNHDQDPYKQQQQQGCRKGPWTPEEDKLLGEYVSSNGEGRWSTVAKSAGLNRSSKSCRLRWVNYLRPGLKRGQITPQEEGIILELHSLWGNKWSTIARYLPGRTDNEIKNYWRTHYKKKEKSFSKQEKLRRSRKQFDLKPQPQLQNQQSKLVSEDHINLDNKQNIATYFSYPTSVYNDKFHMPQNVAATSSDHSMIDEGNFWCSLWSLEDDDPHGGSEQRTTTSIAEKFNGGGNEAPSCGSWDYSYNEFYNGGYIF*
>Parent-A09p04700.2-BraZ1
MGRAPCCEKIGLKRGRWTAEEDETLTNYIQINGEGSWRSLPKKAGLLRCGKSCRLRWINYLRMDLKRGNITAEEDDTIVKLHSLLGNRWSLIATHLPGRTDNEIKNYWNSHLSRKIYAFTSPRRYEHGPNINDFVLNKSSSSSSCSSSDAKNMNKTKKKKGRTSRSCMKKHKQMVTASQCFPQPKELDSEVSEEEQNGNSEGKALEPYEWLDGEIERLMSSFVWECTSEEVVNEVNDNDSGQNKVCESGDNSSCYVRLFEEEHGKLGNLEVDHDMNVEKEREGSGLSTNSNENGDKDWWVGLCDSLEVGFGIDDELLGWEFQSSVPCQSDDLWDLSDFGEIRQVDRT*
>Parent-A09p05800.2-BraZ1
MGRHSCCYKQKLRKGLWSPEEDEKLLNYISRHGHGCWSSVPKLAGLQRCGKSCRLRWINYLRPDLKRGAFSQDEECLIIELHAALGNRWSQIATRLPGRTDNEIKNFWNSCLKKKLRRKGIDPTTHKPLISDLQTLNVINQKLTSSEVLKSTGLLNNPHDQSMIVSSQPGSWWFPNQNAAFCLSSNTVSDQIVSLISSMSTSSSTTPITSLNPVPELNYCNNTVPSPTNSIYSAFFGNNYTEASQINNNNNNHVVNHPHDQDMKSWASEILHYNQSSETGLEAEVKPDIAKYYWRSASASSSPNENAEALLHDADIEWYAKNLQKVHNMAFDQSL*
>Parent-A09p07410.2-BraZ1
MVRTPCCKEEGIKKGAWTPEEDRKLIAYIQRHGEGGWRTLPEKAGLKRCGKSCRLRWANYLRPDIKRGEFTLEEDDTIIKLHALKGNKWAAIATYLAGRTDNEIKNYWNTNLKKRLKQKGIDPTTHKPIKSTDQTGIEPKNLKLSSSGSARVLNRVASKYAVDLNRDLVTGIIIGNSTIVADVSQNSVDVENSTTTLLNKTAGLMTNTSTSSGFSDNCSLSDDITEFFSNEEISDRYTNVDHVGLMEELKGMLSYENAVPGEIKGSPEANIADEMEFLDSWNDDLDLEKFVSSLDSSIGVFV*
>Parent-A09p07650.2-BraZ1
MSRKPCCVGEGLKKGAWTTEEDKKLISYIHEHGEGGWRDIPQKAGLKRCGKSCRLRWTNYLKPEIKRGEFSSEEEQIIIMLHASRGNKWSVIARHLPRRTDNEIKNYWNTHLKKRLIEQGTDPVTHKPLASNTNPTVPENLHSLDASSSDKQYSRSSSMPTMSCPPSSGFNTVFENTSKDGTPVHEDDSLSRKKRFKKSSSTSRLLNKVAAKATSMKEALSASMEGSLNANTSFSNSFSEQIRNEEDSSNASLINTLAEFDPFLQTTLYPEHEVNTTSDLGIDQDYFSHFLENFGRDDDHNEEHYMNHNYGHDLLMSDVSQEVSSTSVDDQDNTIEGWSNYLLDHADFIHDMDYDSL*
>Parent-A09p08040.2-BraZ1
MGRPPCCEKTGVKKGPWTPEEDIILVSYIQEHGPGNWRAVPTNTGLRRCSKSCRLRWTNYLRPGIKRGNFTEHEEKMIVHLQALLGNRWAAIASYLPERTDNDIKNYWNTHLKKKLKKINESGEEDNDGFTSSHTISQKQHHSSNKGQWERRLQTDINMAKQALCEALSLDKKPSSKFSPSSSLSIIPQNIPSFSSSSSTTTTITTTTQCLSGVYASSAENIARLLQDFMKDTPKSLTLTSSSSPVSETGPLVSAATEEGGEGFEQSFFSFNSMEETHNLTQETSFFHDQESKPVITMEQDPGLISQGSLSLFEKWLFDENMVAMSLEGQEAMC*
>Parent-A09p09620.2-BraZ1
MGRAPCCDKANVKKGPWSPEEDAKLKDYIENSGTGGNWIALPQKIGLRRCGKSCRLRWLNYLRPNIKHGGFSEEEDNIICNLYVTIGSRWSIIAAQLSGRTDNDIKNYWNTRLKKKLLNKQRKEFQEARMKQEMVMMKRQQEGHDHINGSTDLYLKNMFGSSPWPLLQQLPHHQVPLVMMEPTSCNYYQTSPSCNLEQKPLITFKNMVKIEEEPERTNPYNPQHQNSITNPFDVSFSQLLLDPNYYLGSGGGAEGDFAIMSSSTNSPLPNTSGDQNEHQQQEILQWFGSSNLQTEASSDMFLNNIGNLETNEDTRFYSSLAGVGAALAGGTTSTSADQSTISWEDITSLVNSEDASYFNGPN*
>Parent-A09p15020.2-BraZ1
MGHHSCCNQQKVKRGLWSPEEDEKLIRYITTHGYGCWSEVPEKAGLQRCGKSCRLRWINYLRPDIRRGRFTPEEEKLIISLHGVVGNRWAHIASHLPGRTDNEIKNYWNSWIKKKIRKPYHHYNRHQPSKTTVTLNVEATSTVTALPSTTTTSTIDNLHFDGFMDSPNQLNFPYDQETNAKIQEALFSHKPHLFMLDTTLPVLEGMFSQNIITNNNNNNNDYDTQTGGRGSVFEQSFLTHNTEQGDMNLPQQERFQVPTMVSNLFSNSTNSNTETVTSYKLLALVGGNVNNISQVDNNNAQDGDIASTFECLRKQELNYDEWINSQQCSNFFFWDNLNINVEGSSLVGNQDPSMTLGSSALSSSFPSSF*
>Parent-A09p16280.2-BraZ1
MGHHSCCNQQKVKRGLWSPEEDEKLIRYITTHGYGCWSEVPEKAGLQRCGKSCRLRWINYLRPDIRRGRFSLEEEKLIISLHGVVGNRWAHIASHLPGRTDNEIKNYWNSWIKKKIRKPHHHYNRHQPSITTVTMNVDATSTGTAVPSTTSTIDNLHFDSFMNSPNQLNFTHDQETNTKIQETLFSHKNPLFIVDQTLPVLEGMFSQNIITNNNNKNNDNDTRRGGRGGVFEQSFLTNNTEEWDMNLPQQEPFQVPTMVSHSFNNSTSSNTETVISYNLPALVEGNVDNISPLDNSVQDGDMASTLECLKKQELSYDQWIDSQQCSNFFLWDNLNINVEGSSLVGNQDPSVTLGSSALSSSFPSSF*
>Parent-A09p19070.2-BraZ1
MRSMVKGGVWKNTEDEVLKAAMMKYGKNQWGRISSLSVRKSAKQCKARWNEWLDPSIKKTEWTREEDEKLLHLSKILPTQWRTIAPAVGRTPSQCLERYEKLLDASSCSKGYEAGGDPRKLRPGEIDPNPESKPARPDQVDMEDDEMEMLSEARARLANTRGKKAKRKAREKQIQEARSLGSLQKRRELIAAGIDDGKRRNRKGKGINYSAEIAFEKRAPAGFYDTADEDRHADNH*
>Parent-A09p27810.2-BraZ1
MGRSPCLDKKIGLKKGPWTPEEDQKLIDYINKHGYGNWRTLPKNAGLERCGKSCRLRWTNYLRPDIKRGRFSFEEEEIIIQLHSIMGNKWSAIAARLPGRTDNEIKNYWNTHIRKRLLKLGIDPVTHSPRLDLLDISSILSSSVYNSSHHHQQNMLRLMMGDGHHHHQPLVNPEILKLATSLFSNSQQQYKNQNNPTNTHEVNQPEVNQYQTGYNLIGNQELQSCFPSMDQFAEFQDPMPTTRFPDSVHSLPLNQDYDYSTSNFALEPFYSDFASVLATPSSSPTPLDSSSTTYINSSTCSTEDEKESYCNNNFMNSSEIGPDYSFDVNGFLQF*
>Parent-A09p42740.2-BraZ1
MGRSPCCDENGLKKGPWTPEEDQKLIDYIHKHGHGSWRALPKLADLNRCGKSCRLRWTNYLRPDIKRGKFSAEEEQTILHLHSILGNKWSAIATHLQGRTDNEIKNFWNTHLKKKLIQMGIDPVTHQPRTDLFASLPQLIALANLKDLIEQTSQFSSIQAEAAQLAKLQYLNGMLNSSASLSNNNNNSPSSILDIDQNHAMNLLNSMVSWNKEHNSKFNPALELEAEDQNQGLFPIGSIIDSTTQLLQQQQYHLNNSPIEQPSQGDPLLDHVPFNLQTSLNSEDHFIDTLVKHPIDQDQDQDHDDPSSWILPSLIDNSPKNAMSSLPYNNPTDASSSSSYGAGEGASLYWPDFCFDESLINDIS*
>Parent-A09p50770.2-BraZ1
MKKRCNENEEGVEQRKGPWTLEEDTILTNYISHNGEGRWNVLAKSSGLKRKGKSCRLRWLNYLKPDIKRGNLTPQEQLLILELHCQWGNRWSKIAQYLPGRTDNEIKNYWRTRVQKQARQLNIDSSSHQFLEAVRSFWVPRLIHKMKDNSNTNTKTPHPDSLGPVSHDSGFNMGCSTSMSQELTEMSQFIDLSDLETTNLMSLKGSRGSSNQCVSEEYYSSLPCLEEEYMVPTMGNSDILPFKDCHVVDSSYEEDVTQDPMWNMDDIWQFEEYAHFN*
>Parent-A09p54130.2-BraZ1
MGRSPCCEKAHMNKGAWTKEEDQLLVDYIRKHGEGCWRSLPRAAGLQRCGKSCRLRWMNYLRPDLKRGNFTEEEDELIIKLHSLLGNKWSLIAGRLAGRTDNEIKNYWNTHIKRKLLSRGIDPNTHRPINESTIPPSKTTTPSLLHDESVQFDLAKPDQQQTVKPEPTVLYREEGDNNNNNCTSSGTTSDDDCVLNLELSVGPATTRSYRYESTRKANLDSVESTGRWGSELFGAQAGVCLCCRIGFHNESCPNCRVSDARTIWESKIL*
>Parent-A09p55170.2-BraZ1
MADRVKGPWSQEEDEQLRLMVEKYGPRNWSAISKSIPGRSGKSCRLRWCNQLSPEVEHRPFSPEEDETIVSARAKFGNKWATIARLLNGRTDNAVKNHWNSTLKRKCSDGNPTAEEDQDPAKKRRSMSSESVPPVDTGLYMSPESPADVGSDSSAVPPQLFKPMTSSSEEDPATTLSLSLSVPVSQESRNTGSSDNSLPFPRFERQMKINVEERGGEARRAEFMTVVHEMVKAEVRSYMAEMQRNNAGGFVVGGFYDSGGITPKVE*
>Parent-A09p58640.2-BraZ1
MDYKKEENLRRGPWLEEEDERLVKFVTLLGERRWDYLARVSGLKRSGKSCRLRWMNYLNPSLKRGPMSLEEETIIFQLHAFWGNKWSKIARRLPGRTDNEVKNYYRTHFRKKLEGQNYDKIVDWSRNTGEDLLRKYKETEITWTRTTTQEHGFDKTVKESKQINMESDKETCGGIFERESFGVMKSPYENRISDWISEISTGQSDANVREERTCSSSENNININVGSWWFQETRDIEEFSCSLWS*
>Parent-A09p61240.2-BraZ1
MDRSEPLPFPSSADSDEVTTAAAELAAGDSSGGGYEIIKSKVKGPWSTEEDAVLTKLVSKLGPRNWSLIARGIPGRSGKSCRLRWCNQLDPCLKRKPFSDEEDHMIISAHAIHGNKWAVIAKLLPGRTDNAIKNHWNSTLRRKYADLWKNSNQVTTAYIKNENVEQQLPQEEIVSPPEVPQVVDVTMYDEPTQVLDDVTMDDASPNEPQEQAPPIESSIPVFRPVARAGAFRVYNPTSQRNGYRDHNVVPCEGPLIQAAKPDSLAGKFLQSLCGEPNIPSKCGHGCSTHPTEYGKSVLGAEFVDYEEPCPVFNQELISIATDLNNIAWIKSGLDNAIVREAEQNLKMDQITFSDPRIRFSGMMPRQHFFCARS*
>Parent-A09p65280.2-BraZ1
MKKMEATKKEDIKKGPWKAEEDEVLINHVKRYGPRDWSSIRSKGLLQRTGKSCRLRWVNKLRPNLKNGCKFSAEEEKTVIDLQSQFGNKWARIATYLPGRTDNDVKNFWSSRLKRLARILHNSSDASSSSCFNPKPNKGKNVKPIQCQSFGLVEEETRASSSSSTSKILPYSSPISDQVDDEALIRSPELGIKLEHHQPFTFGTDLDDPFFYDILGPADSSEPLFCLPQPFFEPSPAPRRFRHVSKDDEESDVFLHDFPADMFDQVDDQTRSP*
>Parent-A09p65940.2-BraZ1
MGRTPCCDKKGLKKGPWTAEEDEILVEYIKKNSHGSWRTLPKNAGLLRCGKSCRLRWTNYLRPDIKRGPFTPEEEKLVVQLHAILGNRWAAIAAQLPGRTDNEIKNLWNTHLKKRLLNMGLDPKTHEPLPSFGLAIQAPASPTTRHMAQWESARLEAEARLSRESMLFNPSSLGGGGRTDCDHFLRIWNSEIGESFRNLAPFDETTTTTSQSPCSRTTSSSSAALPKSSTNSCVGKEIVVKTHHHGSDSYSPCSNNLEDVSSDSALQLLLDFPISDDDMSFLEENISSYSKF*
>Parent-A09p72370.2-BraZ1
MNVAVIGLVGLRKMGRKTWVDGDGMKKGEWTAEEDQNLVAYINEHGVSDWRSLPKRAGLQRCGKSCRLRWLNYLRPGIKRGKFTPQEEEEIIKLHAVLGNRWAAIAKEMDNRTDNDIKNHWNSCLKKRLSRKGIDPMTHEPIINNLTVTITKEECGSSSITTFSPTSSPSGSACLLNKLATGILSRQHDLDKIKSILLEPRIASSDQDEKEEVKRDHTIGGGEEGDDFLIWDDEEVRRFMESDEMEYGTTPYVSLFYESTHVLDDLL*
>Parent-A09p72440.2-BraZ1
MVRTPCCRAELGLKKGAWTPEEDQKLTSYVNRHGEGGWRTLPEKAGLKRCGKSCRLRWANYLRPDIKRGEFTEDEELSIISLHALHGNKWAAIARGLPGRTDNEIKNYWNTHIKKRLIKKGVDPATHKNISENLQDIPEKRNINQTIITSDDDLDHNKKMEKSARFLNRVANRFGKRINQSVLSEIIGSGGPHATITNNTTTITTSVTVDSKSDKSTSSSFTPTSNLLMTANGNATSSPSTFSESSINDRLMYWDKEDDIGFSTFLNDEDFMVLEESCVENTEFMKELTRFLGEDETDNVEMMPVYEHQDSFEDIDNYFA*
>Parent-A09p72720.2-BraZ1
MMCSRGHWRPAEDEKLRELVEQFGPHNWNAIAQKLSGRSGKSCRLRWFNQLDPRINRNPFTEDEEERLLASHRIHGNRWSVIARFFPGRTDNAVKNHWHVIMARRGRELSKLRPRGLGHDGTTAATIGYDGCDKKRRLATASTISYPHQFSHISHFQLLKEFLTGKIGLCNNTTPINEGAINQTKRPIEFYDFLQVKSDSKKPEVIDNSRKYEEEDGVSEHSHNHNENCVPFIDFLSVGNSASQSLC*
>Parent-A09p73530.2-BraZ1
MGKGRAPCCDKTKVKRGPWSQDEDLKLISFIHKYGHENWRSLPKQAGLLRCGKSCRLRWINYLRPDLKRGNFTLEEEETIIKLHQSFGNKWSKIASKLPGRTDNEIKNVWHTHLKKRLSSYINHNANDEAASKGSLNKEETSQESSPNASRSFGGSNTVSKEEEDDVQIGETFEYFQDYSELAGLLQEVDKPELLEIPFDMDPDVWNFLEGFQQPENSLTPKDHQESEEDEVDKWFKNLESELGLEEDDSQQQQEQHNEAKEDSPSPSLLESYEVLINH*
>Parent-A09p78130.2-BraZ1
MRHSCCYKQKLRKGLWSPDEDEKLLNHITHHGHGCWSSVPKHAGLQRCGKSCRLRWINYLRPDLKRGAFSQDEENLIVELHAVLGNRWSQIAAKLPGRTDNEIKNLWNSNIKKKLKQRGIDPNTHKPISEVDREKPTTSSNDHMSLSSSSATNQDFFHVRPSDFSDYFNANLGLSVESSLCSMVPVQFSTGNMDGSVFQTHSCVKPSISFPPDNSSSTDHAAPNWEFQTNNTSSFTDNGGFTWSVPNLSPSLVKPNHNFEELKWSEYLNTPISLPVFVKSEADYLANVSSLADPWSQSQNESLSTPEASDVFCKDLQRTAVSFGQSL*
>Parent-A10p05220.2-BraZ1
MGRRPCCEKMGLKKGPWSAEEDRILISHIRLHGHPNWRALPQLAGLLRCGKSCRLRWINYLRPDIKRGNFTPQEEETIINLHQSLGNRWSAIAAKLPGRTDNEIKNVWHTHLKKRIQHNQDQNISETICDNDEQLVSVMDEKRPSSPQQQSSSSTNISAVTTSSNNNDVSNNSSKDSATSLEDVLPLIDESFWSEVVSMDCNLSGDENREIKMEDWESSLDSNIKGYNHDMESWFDNLLTSNLTTGENSDIF*
>Parent-A10p12890.2-BraZ1
MIMYGGEIEKAGGSANHMSNGGGVVLKKGPWTAAEDEILSVYVRENGEGNWNAVQKNTGLARCGKSCRLRWANHLRPNLRKGSFTGDEERLIIQLHAQLGNKWARMAAQLPGRTDNEIKNYWNTRLKRLQRQGLPLYPPDIIPNHQLHPHPHHHQQNHHHHQQHQHQQMYFQPQSSQPNTPSSSPLPSPTAINANPSSSFTFHSTNTSTAYLLHPLSPHTPTTPQTPSQLSSTPPPPPLSSPLSSPRNNQYPTLPLFTFPSSQINNNNTNFTFPRPPPLLQPPSSLLAKRYNNSNTPLNCINCVSTAPFSPVSRDSYTSFLTLPYSSPTAQTATYHNTNNNYPSFSLNPSPSSYPTTTSSPSFLHSQYTPNYSSTSFHNNPVYSMKQEFPSNQIPQIGV…
>Parent-A10p13950.2-BraZ1
MGRSPCCEKENVKRGQWTPEEDNKLASYIAQHGTRNWRLIPKNAGLQRCGKSCRLRWTNYLRPDLKHGQFSEAEEHIIVKFHSVLGNRYDFFSYMVY*
>Parent-A10p14010.2-BraZ1
MGRIPCCEKENVKRGQWTPEEDNKLASYIAQHGTRNWRLIPKNAGLQRCGKSCRLRWTNYLRPDLKHGQFSEAEEHIIVKFHSVLGNRWSLIAAQLPGRTDNDVKNYWNTKLKKKLSGMGIDPVTHKPFSHLMAEITTTLNPPQVSHLAEAALGCFKDEMLHLLTKKRVDLNQIFSNPNPNNFNRTADNEAGKMKMDGLENGNGIMKLWDMGNGFSYGSSSSSFGNEDKNDGSASPAVAAWRGQGGIRTAVAETAAAEEEERRKLKGEVVDQEENGSQGGRGDGMLMMRSQHDQHQHHVFNVDNVLWDLQADDLINHVV*
>Parent-A10p17860.2-BraZ1
MKNVQEEYRKGPWTEQEDILLVNFVHAFGDRRWDFVAKVSGLHRTGKSCRLRWVNYLHPGLKRGKMTHQEERLVLELHAKWGNRWSKIAKKLPGRTDNEIKNYWRTHMRKQAQEKKRPMSPTSSSSNCSSSSMTHDTGGSNGKMNQECDDGNYSMDDIWREIDQSGANIIKPVKDIYYSEQSCYFNFPPLPLASPTWESSLESTWNMDAYESKMSSFAIDQFPLSFEHARSSWSSLV*
>Parent-A10p18840.2-BraZ1
MGRAPCCDKTKVKRGPWSPEEDAKLRDYIEKYGNGGNWISLPLKAGLRRCGKSCRLRWLNYLRPNIKHGDFSEEEDRIIFSLFAAIGSRWSIIAAHLPGRTDNDIKNYWNTKLRKKIMSSSSSSSSHSSAAMATPFLNPNSHDVKRPITPSATIAPFSYNPYVENSTTSLISNINGFEADDQQIFPFFNPNYPHDFSLEDMSSNNNNNISGTSGFLLNHSMCDHYSNHTNFSSDVNGKRSEIMMKQEEMMMIDHHIDQMTKGYNGDFTQGYYNNDINGHGDLKQMISGTGTNSNINMGGSGSGSASSSSFISNLAENKTSSSLLKHKCLPYFYS*
>Parent-A10p22530.2-BraZ1
MNPNLLKNNLTGNYTINDSRRFEVRNNFRSPPHSHPNFSLARKHPHDKSVSVLESGDEHEKERGENGLKRRGKNGIYSKLCSRGHWRPTEDAKLKELVAQFGPQNWNVIAHHLLGRSGKSCRLRWFNQLDPRINKRAFTEEEESRLLAVHQAYGNKWALISRLFPGRTDNAVKNHWHVIMSRRTRESQRQRQMQTPQAPSGNAEIVSSSSRYNHGELFGTVANGTVVNEKDDDGDDEDASAVSTCTTELSLTLPSSTHQARFLNYDSTLVPGKDGQCVQRAEVNGKYSKKMDHQNHHTITVSEERKVEMQSGFYFFDFLGVGAS*
>Parent-A10p23350.2-BraZ1
MGRSPCCDENGLKKGPWTQDEDDKLIDQIQKHGHGSWRALPKQAGLNRCGKSCRLRWTNYLRPDIKRGNFTEEEEETIINLHSLLGNKWSSIASNLPRRTDNEIKNYWNTHLRKKLLQMGIDPVTHRPRTDHLNVLAALPQLIAAANFNSLLNLNQNVQLDATTLAKAQLLHNMIQFLGTNNKNNPSSWSLAMQTSDNLFGQSSYLENQNLFGQSQNFSHILENSHDEDFIVKNQTIDHPLDSFSSPVQMNVQDDYNLLPLLAPASPGESKQNHMMIKNKSIVHEHQHNQDTSNPSSSNSTFTQDHHQPWCGTIDDEASDSYWKDIIEQTCSEPWPFPE*
>Parent-A10p23510.2-BraZ1
MGRQPCCDKVGLKKGPWTAEEDKKLINFILTNGHCCWRALPKLSGLLRCGKSCRLRWINYLRPDLKRGLLSECEEQMVIDLHAQLGNRWSKIASHLPGRTDNEIKNHWNTHIKKKLRKMGIDPMTHKPLPEQDGSQQAQGSKSLVPHDDKNKKQDQEDKQTKEKQEHHQLGIDLDKSNKTISTDDGFCIDEVPLLDPHEILLDISFADHHTSDENAHINISNSTSPSSSSTSSCISSVPGEEFSKFLDEMDTIDLKWLSSDHSSEDNIIYKDDKFHNNVDTMNLWDINYLSSLELFMNDHDDGFVGSGCSRMV*
>Parent-A10p24540.2-BraZ1
MGRSPCCDKLGLKKGPWTPEEDQKLLAYIEEHGHGSWRSLPEKAGLHRCGKSCRLRWTNYLRPDIKRGKFNLQEEQTIIQLHALLGNRWSAIATHLPKRTDNEIKNYWNTHLKKLLVKMGIDPVTHKPKNETPLGLSKNAATLSHMAQWESARLEAEARLARESKLLHYQTKASTHHHHHGFTHKTLLTNWTTKTNQDQQQLESPTSTVSFSDMKEPSTGLSAKMEFTGSSTGQTLMKEHENDWISSTIFEATQMEEGVEEGFTGLLLGGDTLGRSFSADKNERDGENSGGECNNYFEDNKNYLDSIFNFVDPSPSDSQPMF*
>Parent-A10p24930.2-BraZ1
MRKKVSSGEEGNNEYKKGLWTVEEDKILMDYVKAHGKGHWNRIAKKTGLKRCGKSCRLRWMNYLSPNVKRGNFTDQEEDLIIRLHKLLGNRWSLIAKRVPGRTDNQVKNYWNTHLSKKLGIKDPKNKPSNGDIVYQINLTNPTETLEETKISNINDNDEIQEDRHGSNYLSSLWVHDDTFELSTLTNMMEFLDGHCF*
>Parent-A10p25160.2-BraZ1
MGRKPCCEKIGLKRGPWTIEEDHRLMNFILNNGIHCWRVVPKLAGLLRCGKSCRLRWINYLRPDLKRGGFTDAEEDRIMELHSQLGNRWSKIASHFPGRTDNEIKNHWNTKIKKKMKHLGLNQAAHEPIHSITSRTESKQITNPNMSSTIKEKEETKEQPKDDVIIETTKPLIVSNNDEEIQAENCKTLYAEEVDIGSLFAMQDNEISISSSSFSSLYSNISRSESSSYLAGDSISLEQWDLDMTDPLVPWDLFTNLDDTLFLYDKM*
>Parent-A10p26340.2-BraZ1
MRKPEVAAVAATHQVQKTKKGLWSPEEDSKLMQYMISNGQGCWSDVAKNAGLQRCGKSCRLRWINYLRPDLKRGAFTPHEEDLIIRFHSILGNRWSQIAARLPGRTDNEIKNFWNSTIKKRLKKMSDTSNLVNNSSSSPNASDSSSNSSSSLEFKDIIGSFMSFQEQGFINPSLTNIPTNNNPFTTPHMFSHSFNEYFTPCVDGLYGVNTGLQGELYPPLECEEGDWYKAEINNHLDDVNTNGAGNVPESMRMEECWDLDQLMNTEVPSFYFNFKQNI*
>Parent-A10p27290.2-BraZ1
MESECTITTSSTPPPPPPPPQGTTQGNPKSRQGRTSGPARRSTRGQWTAEEDEILTKAVHSFKGKNWKKIAEFFKDRTDVQCLHRWQKVLNPELVKGPWTKEEDEMIVQLIQKYGPKKWSTIARFLPGRIGKQCRERWHNHLNPAINKEAWTQEEELVLIRAHQIYGNRWAELTKFLPGRSDNGIKNHWHSSVKKKLDSYMSSGLLDQYQAMPLAPYDRNSALQSHFMQSTMDGSGCLSGQAEQEIENCQISSVADQNGLMNMGQHFHPCENSQYYYPELEDISVSISETSYDMEDCSQFPDHNVSASTSQDYHFDFQDISLEMSHDMSELPIPYTKERKEASLGAPNSTSNIDVAAYTNTSETECCRVLFLDQESEGMSVSRSSTQEPHEVLCASASD…
>Parent-A10p28340.2-BraZ1
MGRSPSSGDSGLKKGPWTPDEDEKLVKYVKKHGHSSWSALPKLAGLNRCGKSCRLRWTNYLRPDIKRGKFSPEEEQTILNLHAVVGNKWSTIANNLPGRTDNEIKNFWNTHLKKKLIQMGVDPMTHRPRTDVLSSLSQLISLSSNLRGFVDQEQIMLKLQTEMAKLELFQYLLQPPSMYNNINPNDFDTRSLLSSIASTTNNNLNLGSYLQDFNSLPSLKTLNTNIGPSSVFPQNLDDNHFKFFNQRENLPVSPIWLSDPSSSNQSFLPSLDPSYSMADDLIRNQYVIEDVNSNLTSSSCQESGASVSAAWPDHLLDDSIFSHIP*
>Parent-A10p30470.2-BraZ1
MSRKPCCVGEGLKKGAWTTEEDKKLISYIHEHGEGGWRDIPQKAGLKRCGKSCRLRWANYLKPDIKRGEFSYEEEQIIIMLHASRGNKWSVIARHLPKRTDNEVKNYWNTHLKKRLIDQGIDPLTHKPLASSPNPATTRTSEGQDDSNPSNLDEQSQSGSMSPKYLPISSSSCNLQKMSNSDETTRNNGSLSSKKCRFKKSSSTSKLLNKVATKASSIGNMVSASVEGSLIRSTILSPCLNDVFSETSQFQMDEFDPFSHSSEQHITDHMKEDINMDFDLKNSEFDFSQFIEQFSNIEAEKANAIGGYNQDLLLSDVSSTSVDEDNIMQNITGWSNYLVDDSDFPYDTNQDFDDKNFILLIRF*
>Parent-A10p34300.2-BraZ1
MMSSGSNPLACSPEKEEEERSEMKIEILCMENKQPTPASSEGSASIFLYSPQLKTPPAPASPSHRRTSGPMRRAKGGWTPEEDETLRQAVDKYKGKRWKKIAEFFPERTEVQCLHRWQKVLNPELIKGTWTQEEDGIIVELVKKYGPAKWSLIAKSLPGRIGKQCRERWHNHLNPGIRKDAWTTEEETALINAQRTHGNKWAEIAKVLPGRTDNAIKNHWNSSLKKKLDFYLATCNLPPSATKLGDFADVDRDFKLSGATKPLKDSDSVTQSSSVNTDADEDGVDHINSSSDLLEESAVSECACSPASVECKPQLPNLRPMSPRINSKAFVRKKEENGLGTPRHGNLYYKSPLDFFYFASEVDLRRMYGYECGCSPSAAPSSPVSLMITPPCNKDSGLA…
>Bostr.0556s0099.1
MEETTKQNTKKKKIVVNTDDSKKKERHIVTWTPEEDDILRNQISVHGTENWAIIASKFTDKSTRQCRRRWYTYLNSDFKRGGWSPEEDTLLCEAQRLFGNRWTEIAKVVSGRTDNAVKNRFTTLCKKRAKYEAMAKENRIACCVNSNNKRLLFPDGISTPRKAESESPLTKKMRRSHIIPDLTEIKSYGDRSHLKVESAINQQSRPPFSVVAHNATGIDCTKKQKQTGNAKESDGEDKGTQEVFLKKDDPKVTVLMQQAELLSSLAQKVNEDNTDQSMENAWKVLQDFLNKSKENDLFRYGIPDFDFQLEEFKDLVEDLRSSNEDSQTSWRQPDLHDSPASSEYSSGSTVMPHPSGDKTQQPMSDTQTTSEKRNGGELLQDKGIVSDATVEQVDLLTTC…
>Bostr.0556s0457.1
MEFESVIKMHYPYLAAVIYDDSLVLKDLHPSLTDDFSCVHNVHHKPFQINLDRSHLPSMVNSNPDLFHKNLTSKISSTTSDHFIQNLNIVPYHFDMQPHTHEIPSKETIRGITPPPCIEPFETYFHGTSYDQGFFGMAFTTSQTIEPNVSHVPRDNTMWENDQNQGFIFGTESTFDLAMVDSNQFNMPKPILSANEDTIIARRQNNQVMIKTEQIKKKKERLQLRRICKPAKKASIIKGQWTSEEDKLLVQLVERHGTKKWSQIAKMLQGRVGKQCRERWHNHLRPDIKKDGWTEEEDRILIEAHKEIGNRWAEIARKLPGRTENTIKNHWNATKRRQHSRRTKGKDEISLALGSNTLQNYIRSVTYNDDTLMTATSNANANIDPKNMRGKGKNVMVAV…
>Bostr.0556s0458.1
MEKRGGSSGGSGSSAEAEVRKGPWTMEEDLILINYIANHGDGVWNSLAKSAGLKRTGKSCRLRWLNYLRPDVRRGNITPEEQLIIMELHAKWGNRWSKIAKHLPGRTDNEIKNFWRTRIQKYIKQADVTTTSSVGSHHSSEINDQAASTSSHNVFCTQDQAMETYSPTPTSYQHTNMEFNYGNYSAAAMATVDCPIPMTVDDQTGENYWGMDDIWSSMHLLNGN*
>Bostr.0556s0467.1
MRIRRREERENQEYKKGLWTVEEDNVLMDYVLTHGTGQWNRIVRKTGLKRCGKSCRLRWMNYLSPNVKKGTFTEQEEDLIIRLHKLLGNRWSLIAKRVPGRTDNQVKNYWNTHLSKKLVGDYSSAVKTTGDDEDSPPSLFITATTTSSLHHQQDNIYENIAKSFDGVVSVSYEDKPKPERDQTDVVVATTNDPSHYYGYNVLWDHGDEFELSLLAMMNFAAADIEYCL*
>Bostr.0556s0504.1
MGRPPCCDKSNVKKGLWTEEEDAKILAYVAIHGVGNWSLIPKKAGLNRCGKSCRLRWTNYLRPDLKHDSFSPQEEELIIQCHRIIGSRWSSIARKLPGRTDNDVKNHWNTKLKKKLMKMGIDPVTHKPVSQVLLEFRNISGHGNAFFKTEPSNNSILTQSNSASEMMRNTTMSHETYYNNSPMIFTNCASSEFQTTPFHFSNHSNHLLNGTTSSCSSSSSSASITQPNQGAQAPVPNFCWNDFLLSDPVLPQNSQTQVVGSSATSNLTFAQNEHHFNSQAECSSQKIDSNASGTCHSASSFVDEILDKDQEMLSQFPQLLNDFDY*
>Bostr.0556s0539.1
MVRPPCCDKGGVKKGPWTPEEDIILVTYIQEHGPGNWRAVPTNTGLLRCSKSCRLRWTNYLRPGIKRGNFTEHEEKMIVHLQALLGNRWAAIASYLPQRTDNDIKNYWNTHLKKKLKELNEDSHQELDRSSLSSSPSSSSANSNSNISRGQWERRLQTDIHLAKKALSEALSPAVAPIITSTVTTTSSAESRRSISSASGFLRTQETSTTYASSTENIAKLLKGWVKNSPKTQNSADQITSTDSEVKEVIKNDDGKNCTCAGDFQSFSEFDHSYQQAGVSPDHETKPDITGCSNQSQWSLFEKWLFEDSGGQIGDILLDENTNFF*
>Bostr.0556s0551.1
MKMDFSCFQEYPFGLQCRGTFNGFGENNAVSETVEEFCNKKRMQKKSDDLKKKKKKKKKQSGSRVCSRGHWRISEDSQLMELVAVYGPQNWNHIAENMQGRTGKSCRLRWFNQLDPRINKRAFSDEEEERLLAAHRAFGNKWAMIAKLFNGRTDNALKNHWHVLMARKLRQQSSSYVQRFNGSTHKPNTDHKIFNLSPDYVDDEDMDLKKCNWKMLKEGTTNLKAQYLQEEYCSSRMPMQGPHHHYSAFPVDSLALTLDVSIQEPSSSSSSTAEHTMVTRYFETIKRPAFIDFLGVGH*
>Bostr.0556s0619.1
MLDWGFQGHHQKHDHDPYQQQQQQQGCRKGPWTLEEDKLLAEYVTSHGEGRWSTVAKCAGLNRSGKSCRLRWVNYLRPGLKRGQITPQEEGIILELHSLWGNKWSTIARYLPGRTDNEIKNYWRTHYKKKEKSSSKQDKVKRSQSRKQEVDLKSQPQAQPQNHPSQLVSRDHINLDNEQNIASSLYYPTSVFNDQFSMPQSVAATSSDHSMIDESHLWGNLWNLDDDDPHGFGGGSGQRIAADLSEKFLDGGIEAPSCGSGDYSYTGFYMGGYIF*
>Bostr.0568s0154.1
MADRIKGPWSPEEDEQLRRLVVKYGPRNWTVISKSIPGRSGKSCRLRWCNQLSPQVEHRPFSVEEDETIARAHAQFGNKWATIARLLNGRTDNAVKNHWNSTLKRKCGGYDNRNFDGSEDHRPVKRSVSAGSAPVVTGLYMSPGSPTGSDVSDSSTIPILPSVELFKPVPRPGAVVLPNPIETSSSSDDPPTSLSLSLPGADVSEESNRSHESTNNNTSSRHNNNNTVSFLPFSGGFRGAIEDMGKSFAGNGGEFMAVVQEMIKAEVRSYMAEMQRNNGSGFVGGFKENGIIPMSQIGVGRIE*
>Bostr.0568s0206.1
MGRAPCCDKANVKKGPWSPEEDAKLKDYIENSGTGGNWIALPQKIGLRRCGKSCRLRWLNYLRPNIKHGGFSEEEDNIICNLYVTIGSRWSIIAAQLPGRTDNDIKNYWNTRLKKKLLNKQRKEFQEARMKQEIVMMKRQQQGQGQSNGSTDLYLNNMFGSSPWPLLPQLPPPHHQIPLVMMEPTSCNYYQTTPSCNLEQKPLMTLKNMVKIEEEPERTNPDHHHHQHQDSMTNPFDFSFSQLLLDPNYYLGSGGGGEGDFSIMSSSTNSPLPNTSGDHHQNQQQEVLQWFGSSNFQTEAINDMFLNNNNMVNLETNENTRVYGDSSVAGAGVGAALAGGTTSTSADQSTISWEDITSLVNSEDASYFNGPNHV*
>Bostr.0568s0266.1
MGRSPGSDETGLKKGPWLPEEDDKLINYIHKHGHSSWSALPKLAGLNRCGKSCRLRWTNYLRPDIKRGKFSAEEEETILNLHAVLGNKWSMIASHLPGRTDNEIKNFWNTHLKKKLIQMGFDPMTHRPRTDDIFSSLSQLMSLSNLRGLVDLQQQVPIEEQALLNLQAEMAKLQLFQYLLQPPPPMSSSSSINPNDLNILNLLIKENSNTSNLDLGFLTSHLQDFNNNLPSLKTLDDNHFSQNSSPIWFHEPPSLNQTMMPSHDPCARSVDGFGGNQASSSHDQEVAVTDSVDCPDHHIFDDSMFPDIPYQS*
>Bostr.0568s0561.1
MGRPPCCEKIGVKKGPWTPEEDIILVSYIQEHGPGNWRSVPTNTGLRRCSKSCRLRWTNYLRPGIKRGNFTEHEEKTIVHLQALLGNRWAAIASYLPERTDNDIKNYWNTHLKKKLKKINESGEEDNDGFSSSNTSSQKHHQSTNKGQWERRLQTDINMAKQALCAALSLDKPSSTLSPSSSSSLPTPVITPQNIPSFSSALLDRCYDPSSSSSSTTTTTTTTSNTTNPYPSGVYASSAENIARLLQDFMKDTPKALTLSSSSPVSETGPLAAAVSEEGGEGFEQSFFSFNSMEETQNLTQETSFFHDQEIKPEITMDQDHGLISQGSLSLLEKWLFDEQSHDMAGMSLEGQEAMF*
>Bostr.0568s0574.1
MIMVGRKPCCDEVGLRKGPWTVEEDGKLVDFLRTRVGGGWCWRDVPKLAGLRRCGKSCRLRWTNYLRPDLKRGLFSEEEIQLVIDLHARLGNRWSKIAVELPGRTDNDIKNYWNTHIKRKLIRMGIDPNTHRRFDQQKVNEEKILVNGPKPPSASEVPVVLQNDTSAGNLNQLANVDGDAQPWSFLMENDGGGGGAGELTMLLSGDITSSCSSSSSLWFKYGDLGYEDLELGCFDD*
>Bostr.10058s0030.1
MVYSSKEHWTHSEDLKLKELVAVYGPRKWKFIGEKMQTRKGTSCRLRWFNQLDPRINQRDFTDEEEEKLLTAHKLFGNKWSKIAKLLNGRTDNAVKNHWKLLMNRIIKRQSTFNIRFFANIMNRHTSNLAPGSVSDEGTEIKSYSCNMPYEETTNLSAQDSQEENDSSSMPVQHSASSSSSSPSSLASSEAEKTMTRKTPRFIDFLGIGDS*
>Bostr.10064s0051.1
MTDLNRSESESDISAEVTPTFAIDSVRGYKRVSGPTRRSTKGGWTFEEDELLRNAVESYKGKKWKKIAECVPGFNDVQCQHRWLKVLNPSIYKGPWKKEEDDLLSELVKDYMENDRPQWSKISKQLPAGRNGKQCRERWHNHLNPTIKKTPWTGEEELILVQAQREHGNKWAEIAKLLPGRTENNIKNHWNCSVKRRLEQFPSAKSPQRNSLELTLRPMNWRNTPLSTSSLRGDESISSSVESDWSRLNVSESLETPQSSYGNGCIQKVKKLVKERLRMAASTFNTPSIISKRSSPASGLKRHREKDDTPFQIDARSHMSSEEEHSASTCPFSKYRSVKRNTSSGSKPLERRLEFDSI*
>Bostr.10199s0146.1
MGRAPCCDKTKVKRGPWSPEEDSKLRDYIEKYGNGGNWISLPLKAGLRRCGKSCRLRWLNYLRPNIKHGDFSEEEDRIIYGLFAAIGSRWSIIAAHLPGRTDNDIKNYWNTKLRKKLLSSSSSSHSSSAIASPYLNPNSQDVKRPLTPSTTIPSSSYNPYAENPNQDPTKSLISNINGFEADDKQIFPYINPNYPPDLSLSDSNNNISGASGFLLNHNMCDHYNNHTSFSSYVNGKRSETMMKQEEIMMMMMIDHHIDQRTNGYNGDFTQEYYNYYNGHGDLKQMISGTGSNSNINMGGSGSSSSSISNLAENKSSSSLLQHKCLPYFYS*
>Bostr.10273s0016.1
MCSRGHWRPAEDEKLKDLVEQYGPHNWNAIALKLPGRSGKSCRLRWFNQLDPRINRNPFTEEEEERLLAAHRIHGNRWSIIARLFPGRTDNAVKNHWHVIMARRTRQTSKPRLLPSTTSSSSLLASEQIMMSTGGYHNNSGDRKRILGDVINYPYQFSHVNHLQFLKEFFTGKIALNAKDAIAANQSKKPLEFYNFLQVNTDSNKSEIIDQDSDQSNPSDSDNKNESRVPFFDFLSVGNSAS*
>Bostr.10273s0409.1
MSEDHHRWMDQIASSDYFSLNINNDQHLHSYHTSHREEEIRNSDLSDYSSCNKKDTAHYESCGHSSKASVSRGHWRPAEDAKLKELVAVYGPQNWNLIAEKLQGRSGKSCRLRWFNQLDPRINRRAFTEEEEERLMQAHRLHGNKWAMIARLFPGRTDNSVKNHWHVIMARKFREQSSTYRRRKTMLPLKPLIKPNPHLFNYFDPTRLSLTHLVTNDQKQLMLPIPCFPGYDHGNESPLMVDMFENQMMVGDYIAWTQEATTFDFLNQTGKSEMFERMDVEKKPPFFDFLGLGTA*
>Bostr.1040s0016.1
MGRSPCCDENGLKKGPWTPEEDQKLVDYIHKHGHGSWRALPKLADLNRCGKSCRLRWTNYLRPDIKRGKFSAEEEQTILHLHSILGNKWSAIATHLQGRTDNEIKNFWNTHLKKKLIQMGIDPVTHQPRTDLFASLPQLIALANLKDLIEQTSQFSSIHAEAAQLAKLQYLQYMLNSSAPSTNNNSNNNSPSSILDIDQNHAMDLLNSMVSWNKDQNPGFDSALELEANDQNQGLFPHGSIIDPTTQPLQQQKYHLNNSPSELPSQGDPLLDHVPFNLQTPLNSEDHFIDNLVKHPIDHEHEHDDPSSWVLPSLIDHNQKDVTPSLPHNNPTDASSSSSYGGCDAASLYWPDFCFDESLMNDIS*
>Bostr.10689s0089.1
MGRSPCCEKNGLKKGPWTSEEDQKLVDYIQKHGYGNWRTLPKYAGLQRCGKSCRLRWTNYLRPDIKRGRFSFEEEETIIQLHSFLGNKWSAIAARLPGRTDNEIKNFWNTHIRKKLLRMGIDPVTHSPRLDLLDISSILASSLYNSSSHHMNMPGLMMDTHRRHQQQHPLVNPEILKLATSLFSQNQNQNQNQNHNHNHNHNQNQNQNLVVDHDSRTQGNQTVYHHVNQTGANQYQTDQYFENTITQELQSSMPPFPNEAHQFDHMDHHFNGFGEQTLASTSTTSVQDCNNLSFNDYSSSNFVLDPSYSDQSFNFANSVLNTPSSSPSPTTLNSSYINSSSCSTEDEMESYCSNLMKFDIPDFLDVNGFII*
>Bostr.12659s0116.1
MGRSPCCEKAHMNKGAWTKEEDQLLVDYIRKHGEGCWRSLPRAAGLQRCGKSCRLRWMNYLRPDLKRGNFTEEEDELIVKLHSLLGNKWSLIAGRLPGRTDNEIKNYWNTHIKRKLLSRGIDPNTHRLINESALAVPPSSLQNDVVEPLHLDFAGPVKPEPVREEIGITNNHNCTSSGTTSEKDFGNDDDWVLNLELSVGPAATSYRYESTRKVSVHSAESTRWWGSELFGAQSDAVCLCCRIGLFHNESCRNCRISDVRTH*
>Bostr.12659s0321.1
MFITEKQLWMDEIAARRDSSSWDFPFNDININQHHHRHCNTSHELEILKSPLGDVAGNEEESNNHNPNFSYSESGKKETTDSGQSWSSSSSKPSILGRGHWRPAEDVKLKELVSIYGPQNWNLIAEKLQGRSGKSCRLRWFNQLDPRINRRAFTEEEEERLMQAHRLYGNKWAMIARLFPGRTDNSVKNHWHVIMARKYREHSSAYRRRKLMNNNPLKPHLTNNHHPNPNPNYHSFLSTNHYFAQPFPEFNLTHHLFNNAHITRDHNQLVLPFHCFQGYESNETPMVVSMFGNQMMVGDNVGATSDAIYNFPYTDPTSQEKADPNEPMNWIGMEAVDDEVVEKGKQQPHFFDFLGLGTA*
>Bostr.12659s0423.1
MSNIMKKRCNGNQDGAEQRKGPWTLEEDTLLTNYISHNGEGRWNLLAKSSGLKRTGKSCRLRWLNYLKPDIKRGNLTPQEQLLILELHSKWGNRWSKIAKYLPGRTDNDIKNYWRTRVQKQARQLNIDSNSHKFLEVVRSFWVPRLIHKMKDNSNTNTKATPDLLGPVLQNNFSHDSDLCLKNMDFSTSMSVDLNKFSQFMESSDLETTCSMYLDGSRGISSQCVSEDYSSFPCLEEYMVTTMGNSDILALQDCHVADSTYEEDVTQDPMWNMDDIWQFKEYAHFN*
>Bostr.13083s0032.1
VRDRDRDKLSMEVSGGSKSDENNKSSCQRGHWRLKEDDKLRKLVAQIRSQELEFHCSTFQGTIRPFTEEEEEKLLKAHAIQGNRWASIARKFPGRTDNAVKNHFHVMKARRKREGGASNTSYTLPSLNNLQFGSWRYRTMHTQASFPYDNPDLGSSSVSNDRHGSHLGNTSLVGLDKNHIFHRTLDKSSLEDGLTSNLADVGGENENDNVTFIYFLGVGLDSH*
>Bostr.13129s0196.1
MSKRPCCIGEGLKRGAWTTEEDKKLISYIHDHGEGSWRDIPEKAGLQRCGKSCRLRWTNYLKPDIKRGEFSYEEEQIIIMLHASRGNKHLPKRTDNEVKNYWNTHLKKRLIDNGIDPVTHKPLASSSPSLANPKKFDSQEESNPDEHSSQWSSTNPVPLPLSSSFNSTKPEISSDETLIESAFLSCKKRFERSSSTSRLLNKVAARAASMGKILSTSIEGTLRSPTSSSCLPNSFSQSSEHMIDNKEDLGTSIDFSIPEYDFPQFLEQFINDDNEAENIGGCNQDLLMSDVSSTFVDEDNIIGDITSWSTYLLDHPNFMYEADQDSGDKNFL*
>Bostr.13129s0197.1
MSRKPCCVGEGLKKGAWTAEEDKKLISYIHEHGEGGWRDIPQKAGLKRCGKSCRLRWANYLKPDIKRGEFSYEEEQIIIMLHASRGNKWSVIARHLPKRTDNEIKNYWNTHLRKRLIDQGIDPVTHKPLASNPHPCTPKTSDPHDDEQSQSGSMSPKYLPPSSSSYNLQEISSSDETPRYDASLTSKKHCFKRSSFTSKLLNKVAARAASIGNILSASMEGTLISSSSLSSCLIDDFSETSQLQMDDYDPFSQSSEQIIPDDISMNTDLNNSAYDFSQFLEQFSNNEGDNIGGYNQDPFISDVSSTSIDEYDIMQNTTGWSNYLVDDSDFTYDTNQEYNDKNFI*
>Bostr.13129s0364.1
MSYTTTDSDHNESPAADDNGSDCRSRWEGNALKKGPWSSAEDDILFDYVNKHGEGNWNAVQKHTGLFRCGKSCRLRWANHLRPNLKKGAFSQEEEQLIVELHAKMGNRWARMAAHLPGRTDNEIKNYWNTRIKRRQRAGLPLYPPEMHVEVLEWSQEYAKSRIMGEDRRHSDFLQLGSCESNVFFDNLNFVTSMVPGASDLVDMTAYKNLGIAASSPRYENFLTPILPSSKRLWESELLYPGCSSTIKQEFPSPEQFQNTSPQKISKTCSFSVPCDVDHPLYGNQHSPVMIPDSHTPTGGIVPSSKPSYGAVKLELPSFQYSETTFDQWKKSSSPPHSDLLDPFDAYIQSPPPPTGREESDYFSNCDTGLLDMLLLEAKIRNNTTKNNLYKSCASTIPS…
>Bostr.13158s0042.1
MKKMEAKKEEIKKGPWKAEEDEVLINHVKRYGPRDWSSIRSKGLLQRTGKSCRLRWVNKLRPNLKNGCKFSADEERTVIELQSEFGNKWARIATYLPGRTDNDVKNFWSSRQKRLAKILHNSSDASSSSSFNPKSSSSSHRCKGKNVIPIRQSFNPSQVILKIRFFGFLENILIFNFLVQGFGLVEDDITVSSSSSKMDPYSSDQVDDEALRLPDLGIKLEHHQPFTFGTDLVLAEFSDSENDANQQAIIPFSPESRELLARLDDPFYYDILGPADSSEPLFSLPQPFFEPSPPPRRCRHVSKDEEPDVFLDDFPADMFDQVDPIRSP*
>Bostr.13158s0046.1
MEAKKEEIKKGPWKAEEDEVLINHVKRYGPREWSSIRSKGLLQRTGKSCRLRWVNKFSADEERTVIELQSEFGNKWARIATYLPGRTDNDVKNFWSSRQKRLAKILHNSSDASSSSSFNPKSSSSSHRCKGKNVKPIRQSFNPSQGFGLVEDEITVSSSSSKMIPYSSDDQVDDETLRLPDLDTKLEHQPFTFGTDLVLAEFSDSQNDANQQAIIPFSPESRELLARLDDPFYNDILGPADSSEPLFTLPQPFFEPSPAPRRCRHVS
>Bostr.13158s0117.1
MGRAPCCDNKGLKKGPWTPEEDEILVAHIKKNGHGSWRTLPKQAGLLRCGKSCRLRWTNYLRPDIKRGPFTAEEEKLVVQLHAILGNRWAAIAAQLPGRTDNEIKNLWNTHLKKRLLCMGLDPKTHEPITSFGLAKQAPSSPTTRHMAQWESARVEAEARLSRESMLFCPSSSGGGGKTDCDHFLRIWNSEIGEAFRNPAHLDESTTSQSPCSRTTSSSSALQKSSTKSFGGKEVTVAIHGSDSSPCSNNLEDDSTDSALQLLLDFPISDDDMSFLEENIDSYTQTPVGVVSMVSKF*
>Bostr.13158s0261.1
MGRAPCCENVGMKKGRWTAEEDQILSDYIRSNGEGSWRSLPRNAGIKRCGKSCRLRWINYLRSDLKRGNITPEEEDLIVKLHSTLGNRWSIIASNLPGRTDNEIKNYWNSHLSRKLHSYFRKPTVTNVVQNAPPPPKRKPGRTSRSAMKPKFIQTPKNHKNPNSLKANKNDIVLPTTAIENGEGDKEDALMVLSSSSFSGAKEPGLGPCGYGGVGYTNPSINGDDGVLCLNDDIFDSCFLLNEPDAVHVSSSESNNVEDSEPYGRIPAGHENIELMADDFVNWDFVWREGQTLWDEKEDLDSVLSWLLKGEEMESEIR*
>Bostr.13175s0070.1
MGRSPISDDSGLKKGPWTPDEDEKLVNYVQKHGHSSWRALPKLAGLNRCGKSCRLRWTNYLRPDIKRGRFSPDEEQTILNLHSVLGNKWSTIANQLPGRTDNEIKNFWNTHLKKKLIQMGIDPITHRPRTDIFAGLSQLMSLSSNLRGFVDLQQQFPIDQEHTILKLQTELAKLQLFQYLLQPSSINSINPNDFDTISLLNSIASFKETTTTTSNNLDLGCLGSYLQDFNSLPSLKTLNSNMEPSSVLPQNPDDNHFKFFTQRENLPVSPIWLSDPSSSTQSLLPSLDPSSVVTDDLIRNQYGIEDVNSNITSSSCQESAASASAAWPDHLLDDSIFSDIS*
>Bostr.13671s0016.1
MEDTKKKKKKNIKNQDSKKKERHIVSWSQEEDVILREQITLHGTENWAIIASKFKDKSTRQCRRRWYTYLNSDFKRGGWSPEEDMLLCEAQKVFGNRWTEIAKVVSGRTDNAVKNRFTTLCKKRAKHEAMAIENNNSYNKRMLFLDGISTPQKAENEAPIAKKMRRSQILDLTDISNNGKAESCMNQNIRSPFSVLASNAIGIDSLEEQNQTSNVKESDGEGMFLKKDDPKVTALMQQAELLSSLAQKVNADNTEQSMENAWKVLQDFLNKGKENDLFRYGIPDIDFKIEEFKDLIEDLRSGYEDNQPSWRQPDLHDSPASSEYSSGSTVILDQSGDRTQPSSSDIQTEQKHAVEELLSACDVPKNPEENMPISGEEKYSSPIQVTPLFRSLADGIPSP…
>Bostr.1460s0057.1
METMKKKGREKATITSQKEEEEGTVRKGPWTMEEDFILFNYILNHGEGLWNSVAKASGLKRTGKSCRLRWLNYLRPDVRRGNITAEEQLLIIQLHAKLGNRWSKIAKHLPGRTDNEIKNFWRTKIQRRMKVSSENMMNHHFSGNSQSSGMTTTDQGSSSKAIDMAESFSPAKTTFNMVEQPNENYWNVENLWPVHLLNGDHHVI*
>Bostr.1460s0063.1
MRKKISGKEGNHEYKKGLWTVDEDKILMDYVKAQGKGHWNRIAKKTGLNRCGKSCRLRWMNYLSPNVKRGHFTDQEEDLIIRLHKLLGNRWSLIAKRVPGRTDNQVKNYWNTHLSKKIGIKKQTIKSFSNQMNNLGNMTDASEERLLNVKFDNKSIIGDDRLLMSEGLGLLHQGNNYKSSSVSGHHEDAFELSTLTYMMDFIDGHCY*
>Bostr.1460s0105.1
MGRSPCCDKAGLKKGPWTPEEDQKLLAYIEEHGHGSWRSLPENAGLQRCGKSCRLRWTNYLRPDIKRGKFTVQEEQTIIQLHALLGNRWSAIATHLPKRTDNEIKNYWNTHLKKRLVKMGIDPVTHKHKNETLSSSTGQSKNAATLSHMAQWESARLEAEARLARESKLLHLQHYQTNNLNKSAPQHCFTHKTSTNWTKPNEGNGDQQLESPASTVTFSENLPLMIMPLGIPTDSRNRNNNETSEIPAMIEFAISSSTSSDVSLIKEHEHDWIRQINCPCPTEGIGEGFTSLLLGDSIVRSLSTEKNEATASSVAGAGVVNESEYNYYEDNKNYWNSILNLVNSSPSDSQAMF*
>Bostr.15654s0036.1
MNTSRTEFANCKTIKQKEEVEEVEKKMEKEIRRGPWTVEEDMKLISYISLHGEGRWNSLSRSAGLNRTGKSCRLRWLNYLHPDIRRGDISLQEQFIILELHSRWGNRWSKIAQHLPGRTDNEIKNYWRTRVQKHAKLLKCDVNSKQFKDTIKHLWMPRLVERIASTQNFESTPKHYSPENSSVATATSSTSSSESVRSSFYGDQVEYGTLDHMTNGGDWFNGGDAFETLWSFDELNMWLLQ*
>Bostr.15774s0064.1
MGRAPCCEKIGLKRGRWTAEEDAILTNYIQTNGEGSWRSLPKKAGLLRCGKSCRLRWINYLRRDLKRGNITADEEEIIVKLHTLLGNRWALIATHLPGRTDNEIKNYWNSHLSRKIYAFTAVSGDEHNLVIDDLVLKKSCSSPSGAKNNNKTKKKKKGRTSRSSMKKHKQMVTASQCVPQPKELESEISDGGQNGNFEGESFGPYEWLDGELERLLSSCVWECTSEEAVVVVNDEESDQNKVCESGDNSSCCVGLFEEEQGTSETKLGHIEIIKVDDHDMKVEKEREGSVLSSNSNENDDKDWWVGLCNSSEIGFGIDEELLDWEFQGNLTCQSDDLWDLSDIGEITLE*
>Bostr.15774s0093.1
MDDKARSLKINKNMEDFTNVEEEMDLRRGPWTVEEDLELINYIATHGEGRWNSLARCAGLKRTGKSCRLRWLNYLRPDVRRGNITLEEQLLILELHSRWGNRWSKIAQYLPGRTDNEIKNYWRTRVQKHAKQLRCDVNSQQFKDTMKYLWMPRLVERIQATSTRSVSTSSCVTTSSDQFVINNNTNMEHLGLMSNPNGHITPDNSNVAVFPSSDLTECHVSCEVGKIGSDQDLVDPQMSSQNYLDNNSGLFGDFTKMQDQSYLNWFENINGMIPNYSDSFWNIGNDEDLWLLQQQQQLLDNGSF*
>Bostr.18351s0132.1
MGRSPCCEKEHMNKGAWTKEEDERLVSYIKSHGEGCWRSLPRAAGLLRCGKSCRLRWINYLRPDLKRGNFTHDEDELIIKLHSLLGNKWSLIAARLPGRTDNEIKNYWNTHIKRKLLSKGIDPSTHRAINEAKFSDSKKTEDQIVKDVSFGIKFEKTEKSGDQKQNKRNLNGLVCKEERVEYYPVVVKEEICPDLNLELRISPPSPWQYQRERSPYTASRFYMGNGMECSSETAKCQDRG*
>Bostr.18473s0062.1
MVFKSEKSNRKLKSKEKQRKGLWSPEEDEKLRSHVLKYGHGCWSTIPIQAGLQRNGKSCRLRWVNYLRPGLKKCTFTKEEETTLLLLHSMLGNKWSQISKLLPGRTDNEIKNYWHSNLKKGVNLTQLETTRTPQTPSITNSLEALQSSTERSSSSINVGETINAQTPSFSPSLVFSEWLDHSLFMDQSPQNLVVPEGKGFIGPCGPRYLENNSFPDFVPTSDFLLEDEISEIEFCTSFSDNFMFDGLINELRPM*
>Bostr.18473s0197.1
MGRPPCCDKIGVKKGPWTPEEDIILVSYIQEHGPGNWRSVPTHTGLRRCSKSCRLRWTNYLRPGIKRGNFTQHEEKMILHLQALLGNRWAAIASYLPERTDNDIKNYWNTHLKKKLKKMNDSCDSTINNGPDNKDLSSSNKNSTSHQSHSSSKGQWERRLQTDINMAK
>Bostr.18473s0331.1
MDRTGGHTSGLNRTGKSCRLRWVNYLHPGLKRGKMTPQEERLVLELHAKWGNRWSKIARKLPGRTDNEIKNYWRTHMRKKTQEKKRHVSPTSSFSNCSSSSMTTTTTNTQDTSCHSRKSSGKVSFYDTGGSRSTGGMMNQETEDAYSLDDIWREIDHSAVNIIKPVKDIYSEQSHCLSYPSLASPTWESSLDSIWNMDADKSKMSSFANDQFPFCFQHSRSPWSSG*
>Bostr.19046s0006.1
MGRSPCCDESGLKKGPWTPEEDQKLINHIRKHGHGSWRALPKQAGLNRCGKSCRLRWTNYLRPDIKRGNFTAEEEQTIINLHSLLGNKWSSIAGHLPGRTDNEIKNYWNTHIRKKLIQMGIDPVTHRPRTDHLNVLAALPQLLAAANFNNLLNLNQNIQLDATSVAKAQLLHSMIQVLSNNNTSSSLEIHHTNNNLFGQSSFLENLPNISENLYDQTQSLSHIVNQPLDSFTSPIRVVSHQDDQNSIPPLISASPDESKQTQMMVKNKEILRHTDHTSNTSSTSTFTQDHQPWCDIIDNEASDSYWKEIIEQTCSEPWPFRE*
>Bostr.19424s0195.1
MSLWGVMGGGWGMVEEGWRKGPWTAEEDRLLIDYVRLHGEGRWNSVARLAGLKRNGKSCRLRWVNYLRPDLKRGQITPHEETIILELHAKWGNRWSTIARSLPGRTDNEIKNYWRTHFKKKTKSPTNNAEKTKNRLFKRQQFQQQRQMELQQEQQLLQFNQIDMKKIMSFLDDDNNNGDNTFSRSSSGEGSACYVPHQITHSTTSSGCDPNTNRYYPAVPVTIPEANVNEDTAIWDGLWNLDCEGQESFGGAACAPRKHCFQNMAIPFC*
>Bostr.19424s0318.1
MGRAPCCEKMGLKRGPWTPEEDQILISFIRKHGHSNWRALPKQAGLLRCGKSCRLRWMNYLKPDIKRGNFTKEEEDAIISLHQILGNRWSAIAAKLPGRTDNEIKNVWHTHLKKRLEDYQPAKPKTSNKKKGTKPKSESVVTNSNSTRSESELANSSNPSGESLFSASPSISEVSSMTLMSHEGHSNETKMDNKPGDISTIDQDCVSFENFGADIDESFWNETLYSQDEHNYASNDLEVAGLDEIHQQFQHIGSVDNEMIFDSELDFWFDVLARTGEEQDLLAGL*
>Bostr.19424s0860.1
MNRNSLYEAYGDDDDDEEDDIVEDLEDLRRACMVSDVNSDKFTAKTNSIEADGGCGGEMPSDSENEDDFEMLRTIKSQLASSKDADLSGGPPMDLSLPSDSESEDDFEMIRSIKSQLALSMDVSLPPIGLSDDDEDDAFETLRAIRRRFSAYKNFDSEGNFMNDSPGKKKQVHDSDNEPSREILSRSNTCESFPDHGKSVVTVPDSEDVQDGHSVDVHEKTSIEPLDHLETCQLSLMPAASSSFPEAAQAFVDAIRRNRAYQKFLRRKLEVIEATIEQNEKHKKNVKIVKDFQASCKRITKLALSQRKDPRVELISTRKSVPCDSSEGNDKKTSPLMLGPPENPCVANYRMALEKYPVSVERRNWSTEENKNLAKGLKQEVQKILLSEAIERSSDLEGS…
>Bostr.19424s1075.1
MSYTTTVESDDGMHSSIHNESPAADSSGNGFRSRGRGGVLKKGPWSSTEDGILIDYVKKHGEGNWNAVQKHTSLARCGKSCRLRWANHLRPNLKKGAFSQEEEQLIVEMHAKMGNKWAQMAEHLPGRTDNEIKNYWNTRIKRRQRAGLPLYPPEIHVEDLQWSEEYTKSNITGVDRRRDQDFLQLGNSKANFLFDDLNFAASLLPAASDLSDLVACNMLGTGASSSRYESYMPPILPSPKQLWESGSRFPMCSSNINHEFQSPEHFQNTASQKNPRSCSISPCDVDHPPYGNQHSSDMMMILDSHNLTDGMLPTSKPSFGAVKLELPSFQYSETGAFDQWKATPSPPHSDLLDSVDAYIQSPPPSEIEESDCFSSCDTGLLDMLLHEAKIKTSANHSLL…
>Bostr.20055s0087.1
MESESTTISTPQEGIPKPHHGRTSGPARRSTRGQWTAEEDEILRKAVHSFKGKNWKKIAEYFKDRTDVQCLHRWQKVLNPELVKGPWTKEEDEMIVQLIQKYGPKKWSTIARFLPGRIGKQCRERWHNHLNPAINKEAWTQEEELVLIRAHQIYGNRWAELTKFLPGRSDNGIKNHWHSSVKKKLDSYMSSGLLDQYQAMPLTPYEKSSTLQSAFMQSNVDGNGCLSGQAEKEIDSRQNSSMVGCSLSARDFPNEAINMEHRFYPCGNSQDNEQAVYHSDQYFYPELEDISVSISEVSYDMEDCSQFPDHNVSTSPSQDYQFDFQELSDISLEMRHNMSEVPMLYTKESKESTLGAANSTLNIDVATYTNSANVLTPETECCRVLFPDQESEGHSVSRS…
>Bostr.20129s0353.1
MGKGRAPCCDKTKVKRGPWSPEEDLKLISFIQKFGHENWRSLPKQSGLLRCGKSCRLRWINYLRPDLKRGNFTAEEEETIIKLHQNYGNKWSKIASQLPGRTDNEIKNVWHTHLKKRLVQSSGTDLTADEPASPCSSDSVSRGKEDKSLNRTTNQESSRNGLSTSVSSGGSNHSNQEDDPKIDLPFEYIEEAYSEFNDIIQEVDKPDLVEIPFDSDPDIWSYLDASNSFQQSAANEFSSVSRAEEESNEDEVKKWFKHLESELGLEEDDSQQQLKQRTQDNKEESSSLLKTYELMMIH*
>Bostr.2021s0106.1
MSWWGVKGGGWGMVEEVWRKGPWTAEEDRLLIEYVRVHGEGRWNSVARLAGLKRNGKSCRLRWVNYLRPDLKRGQITPHEESIILELHAKWGNRWSTIARSLPGRTDNEIKNYWRTHFKIKAKPATNNAEKTKSRLLKRQQFKKQREIELHQEQQLFQFDQLDMEKIISLLEDNNSSSSSYGGGNVFYAPHQIIDSLKPFGSNPNSLEEQLQGRFGTVNIPDANTMNEGNAIWDGFWNMDGVDGHGGNLGVVAATAACGPRKPYFHNLVIPFC*
>Bostr.20505s0177.1
MEGETHQSEPLPLPSADSDEGISAAIEAELAELAAGDSSGGGGGIKSKVKGPWSTEEDAVLTKLVSKLGPRNWSLIARGIPGRSGKSCRLRWCNQLDPCLKRKPFSDEEDRMIISAHAIHGNKWAVIAKMLPGRTDNAIKNHWNSTLRRKYSDLWKNGQWMANSVTSAYIKNENVDEISNPSSKQQLPQGEINLPPKPPQLSDVVMEDADNEPQEQAPPIDSNVPIDSNVIRPVARVGAFSVYNPTSQRNGYRDHNIVPCEGLLIQAAKPDSLAGKFLQSLYDEPHVPSKCGHGCSTNPAETKFSRNSVLGPEFVDYEEPCAVFNQELISIATDLNNIAWIKSGLDNAVVREAEQSLKIDNFNYNDPRIKFTGMMPRQDFFCARS*
>Bostr.20821s0001.1
MEDRRLVHGAAPPLTAVERFLYGQKNDALCSKKQECFRDRPIVKTKMSMIETRSDNKENTTFRPTREKHLVLNGGNRSPTGEVVTKSVARYYQNSTKKRPYKNLIKGQWTAEEDRKLIRLVRQHGERKWAMMSEKLEGRAGKQCRERWHNHLRPDIKKDGWSEEEERILVGSHLRIGNKWAEIAKLIPGRTENSIKNHWNATKRRQNSKRKHKRESNADNNDSDVSLSAKRPCILQDYIKSIENNGIYKNDDEITISILSTPNLDQIYSDGDSTSSIPGDPYDEELVYLQNIFANHPISLENIGLTQTSDEVTQSSSSGFMISKPNKHNNVETHHEEATITAPANTPHLASDIYLSNLLNGTTSSYYDTHFPSSSSSTSSTTVEHGGHNEFLEPQVNST…
>Bostr.22252s0130.1
MSYSFNPAASSPDEMDLQEETGKVKIEDQCVENKQSTPASCSSVSEGSAGSSHKSPTVASPATASPTHRYLGRTSGPIRRAKGGWTLEEDETLRRAVGTFKGKSWKKIAEFFHDRTEVQCLHRWQKVLNPDLVKGPWTQEEDEKIVELVEKYGPAKWSVIAESLPGRIGKQCRERWHNHLNPGINKDAWTSEEEVALMNAHRIHGNKWAEIAKVLPGRTDNAIKNHWNSSLKKKSEFYLITGRLPPPTTAKNGVPDSVTKRSSSAQKRGSDSVTQTPSRTTDINNPDEDGNCQLNSSVPLEEIVTASRMTGVNEYSCSPQFLNPEPLPENGEVAVNGYHLYYKPQIEYYMASEADTQRMSGYECSCSPIASPVSFFTPPPCRNEYSNGLAPRSPESFLR…
>Bostr.22252s0145.1
MEGEIERRSETTGIREVESVAEVATGRGDGYGDGGEDAVGEGTSGRGGKDRVKGPWSPEEDIVLSELVEKFGPRNWSLIARSIPGRSGKSCRLRWCNQLDPSVKRNSFTEVEDQAIITAHAIHGNKWAAIAKILPGRTDNAIKNHWNSTLRRRFMDLEKAKNIGTGSLVVEDPGIDRTTTIASSEETLSSGGGGYVTTPIVSSEGKEATSMEMSEEQCVEKTNGEGISRQDGNDPPTLFRPVARLGSFNAYNHMEGSYSPHIQDQNQFQSSKQDTAMLRVLEGAYSEQFVPQTCGGGCCSNNPVGIFQQDSLLGPDFVDYLDPPTFPSYELAAIATDISSLAWLRSGLESSSVRVMEEAAGRLRPQGSRGHRDHYLVSEQGKNRTNVLST*
>Bostr.22252s0219.1
MMMREPDITTIRDKGKPNHACGGNNNKPKLRKGLWSPDEDEKLIRYMLTNGQGCWSDIAKNAGLLRCGKSCRLRWINYLRPDLKRGSFSPQEEDLIFHLHSILGNRWSQIATRLPGRTDNEIKNFWNSTLKKRLKNNNNNNNNTSSGSSPNNSNSNSLDPRDQRVDMGGNSTPMMDGYHHDNNMMIVGNTMSMESSSSFNFAPMVNSVGLNQLDDPSMLSVPDNRYHQMGITGNVFNVNGLGDYGNTILDPISKRVSVEGDWFLPPSENTNVITCSTSNNLNLQVLDPCFNSKNLCHSESFKVGNMLGVENGSWEIENPKIGDWDLDGLIDNNTSFPFLDFQVD*
>Bostr.23794s0078.1
MNAAISQPPELTPSVNLSTGFDGSEDAINAAVEAELAEVAKGDLNGGGRSKVKGPWSPKQDAALTRLVSKCGPRNWNFISRGIPGRSGKSCRLRWCNQLDPCLKRKPFSDEEDHMIMSAHAVHGNKWAVIAKLLPGRTDNAIKNHWNSSLRRKPANLWKNHQGMSKTEIYQMHPSKVRKISNASPKEHLPREEINSFTPPVLNDDKMDDEANEPPQEQKSKPDVYRPVARMGAFSEGHLVQASRPNSLAGKFLQSLCYEPIIPSKCGRGCCNYPDNKTLSSSCNSVLGPEFVDYEEYSSAELDQELISISTNLKNIAWIRSGINNKLNIV*
>Bostr.23794s0314.1
MKERQRWSGEEDALLRAYVRQFGPREWHLVSERMNKPLNRDAKSCLERWKNYLKPGIKKGSLTEEEQRLVIRLQEKHGNKWKKIAAEVPGRTAKRLGKWWEVFKEKQQREEKESNKRVEPIDESKYDRILESFAEKLVKERSNVVPAAAATVVMANSNGGFLHSDQQVQPPNPVIPPWLATSNNGNNVVVRPPSVTLTLSPSTVAAASPQPPIPWLQQQQQPERAESGPGGLVLGSMMPSCSGSSEGVFLSELVECCRELEEGHRAWAEHKKEAAWRLRRLELQLESEKTCRQREKMEEIEAKMKALREEQKNAMEKIEGEYREQLVGLRRDAEAKDQKLADQWTSKHIRLTKFLEQHMGCRLDRP*
>Bostr.23794s0404.1
MGRAPCCDKTNVKRGPWSPEEDAQLKDYIEKQGTGGNWIALPHKAGLRRCGKSCRLRWLNYLRPNIRHGDFTEEEDTIIYSLFASIGSRWSVIAAHLHGRTDNDIKNYWNTKLKKKLIATMAPPPHHQLAIATSSSPSSSSHYNMINSLLPYNPSISPNQLLTPHQGMMMTMMGQQQQLLYQEDMGNLVNSQNRNKLIMSHQEDSQEQSTNKGIMMLSDVRSGSSTTSTVTRVKMEHRDHHHHHEEDERSMSSVVIEDYGMEEIKQLISSSCTSSSNSLWFDENKTEDKFMLYY*
>Bostr.23794s0867.1
MDGGGEATATATMEARGLKKGPWTTTEDAILTEYVRKHGEGNWNAVQKNSGLLRCGKSCRLRWANHLRPNLKKGSFTPDEEKIIIELHAKLGNKWARMASQLPGRTDNEIKNYWNTRMKRRQRAGLPLYPHEIQHQGIDNDDEFEFDLSSFQFQNQDLHNQQNMIQYTNSSNTSSSSSSFSSSSSQPSKRLRPDDPLVSTNPGLNPIPDSPMNFQMFSLYNNSLENDNNQFGFSLPLSSSSSSNELCNPNHILEFISENSDTNNNNKKDIDALSYSSLLMGDHEMRPSSFPLGLGNTVLELPSNQTPTHSFTSNPILDNGVHLEPLAGNSGLLDALLEESQALSRGGLFKDVRVSSSDLCKVQEERMKMEFEYRLTDHLNSSHQSSFGTNPSIHKYNEP…
>Bostr.23997s0007.1
MEDQRIQEKSLAHCAAPPLTAVERFLNGQKNDTLCFKTQERSIDQPILKTTRAIEIRNDNKENMMFGPRKEKNLAVNSGNRNVIGEMIVKGATRVYKKSTTCKKLPYKNLIKGQWTAEEDRKLIKLVKQHGDRRWAIISEKFEGRAGKQCRERWHNHLRPDIKKDSWSEEEERIFVEAHTRIGNKWAEIAKLIQGRTENSIKNHWNATKRRQNGKRKHKRSKNADNSSDIDDLSPSAKRPCILEDYIRSIENNDKDNGENIITTGGNNVLSTSNLDDGDSTFSLLDEPYDEEIIFLKNIFANHPVSLDNVGLSQGSDEITQSSSSGFMFKNPNPKPIVGNHLGTMVTEPAITSHLASDIYLSDLLNGTASSSSLSFLSSNNSEHAAVNDLFVPQANSTS…
>Bostr.24513s0107.1
MGRAPCCEKMGMKRGPWTPEEDQILINYIHRYGHSNWRALPKHAGLLRCGKSCRLRWINYLRPDIKRGNFTPQEEQTIINLHESLGNRWSAIAAKLPGRTDNEIKNVWHTHLKKRLNKNLNNGGDTKDINGINKTTHDDKESMIVDTTSMQQFSNSITTFDISNDNKEENIMSYDDISALIDESFWSGVVSEDNSNHNEKKIEDWEGLLDRNIKRYSYNNSELYNDDMEFWFELFTSNRRIEEFSDIPEC*
>Bostr.25219s0065.1
MGRPPCCDKIGIKKGPWTPEEDIILVSYIQEHGPGNWRSVPTNTGLMRCSKSCRLRWTNYLRPGIKRGNFTPHEEGMIIHLQALLGNKWASIASYLPQRTDNDIKNYWNTHLKKKLNKFECDERSRSENITVQTSASRNTINHRSTYASSTENISRLLEGWMRASPKSSTANFLEQKMQNHQTNNNLIDHHNQFPYEQLQGSSWEEGHSKRSNGDDHQGLGVRPKISENNIGDHEDGGDNDDDEDHNATPPLTFIEKWLLEETSTGGQMEEMSHLMELSNML*
>Bostr.25219s0339.1
MGRRPCCEKMGLKKGPWSAEEDQFLINYINLHGHPNWRALPKLAGLLRCGKSCRLRWINYLRPDIKRGNFTSQEEETIINLHQILGNRWSAIAAKLPGRTDNEIKNVWHSHLKKRLHQNQDENSNEIFVTTTAAKRPTSPQQQYSSSADISAVTTSGNNNDISNNNKDSATSSKGVLALIDESFWSEVVSMDCNISGDHEKSDKKIENWEGSLDRNDKGYNYSKLYNHDMEFWFDHLTSSRIVGEISDISDF*
>Bostr.25463s0081.1
MGRQPCCDKLLVKKGPWTAEEDKKLINFILNNGHCCWRALPKLAGLRRCGKSCRLRWTNYLRPDLKRGLLSDAEEQLVIDLHALLGNRWSKIAARLPGRTDNEIKNHWNTHIKKKLLKMEIDPLTHQPLNRVSTDKQFVNKSETSSKAGNVKRSDEKSIEINGTTKNTIDESSTIIHQNSSKDVFELLGDIHKDEDLFNILWTNDEPPLVNASWSNNNVGIDGTAAVAAEDKNNIAAGEELPTWPLEEKNGDSWMFLDYCQDFGVQDFGFECYHGFGQSSMETGHKD*
>Bostr.25463s0384.1
MGRSPCCEKAHTNKGAWTKEEDQRLIDYIRNHGEGCWRSLPKSAGLLRCGKSCRLRWINYLRPDLKRGNFTDEEDQIIIKLHSLLGNKWSLIAGRLPGRTDNEIKNYWNTHIKRKLLSHGIDPQTHRPINDTKKTVPSQIVSVPIQNDAVEYSFSNLAVKPKTENSSDNGASASGTTTDEDLRGECYYSHNSGHIELNLDLTLGFGSGSGRVVGAGSSADSKPWRDQVMAARLSLL*
>Bostr.25494s0012.1
MGRHSCCYKQKLRKGLWSPEEDEKLLNHITNHGHGCWSSVPKLAGLQRCGKSCRLRWINYLRPDLKRGAFSPEEENLIVELHAVLGNRWSQIASRLPGRTDNEIKNLWNSSIKKKLKQRGIDPNTHKPISEVESFSDKDKPTTSNNKRSSNDHKSPSSSSATNQDFFLERPSDFSDYFGFQKLNFNSNLGLSVTTDSSLCSMIPPQFSSGNMVGSVFQTQVCVKPSISLPQDNSSSPVSGGDHVKLAAPNWEFQTNNNTSNFFDNGGFSWSIPNSSSTSSSQVKPNHNFEEIKWSEYLNTPFFIGSTVQSQSSQPIYIKSETDYLANVSNMTDPWSQSQNENLGTTEASDVFSKDIQRMAVSFGQSL*
>Bostr.25494s0035.1
MRIMIKGGVWKNTEDEILKAAVMKYGKNQWARISSLLVRKSAKQCKARWYEWLDPSIKKTEWTREEDEKLLHLAKLLPTQWRTIAPIVGRTPSQCLERYEKLLDAACTKDENYDAADDPRKLRPGEIDPNPEAKPARPDPVDMDEDEKEMLSEARARLANTRGKKAKRKAREKQLEEARRLASLQKRRELKAAGIDGRHRKRKRKGIDYNAEIPFEKRAPAGFYDTADEDRPADQVKFPTTIEELEGKRRADVEAQLRKQDVARNKIAQRQDAPAAILQANKLNDPEAVRKRSKLMLPPPQISDHELEEIAKMGYASDLLAENEELTEGSAATRALLANYSQTPRQGMTPMRTPQRTPAGKGDAIMMEAENLARLRDSQTPLLGGENPELHPSDFTGVT…
>Bostr.25542s0045.1
MGRSPCCEKAHTNKGAWTKEEDERLIAYIKAHGEGCWRSLPKAAGLLRCGKSCRLRWINYLRPDLKRGNFTEEEDELIIKLHSLLGNKWSLIAGRLPGRTDNEIKNYWNTHIRRKLINRGIDPATHRPIQESSTSQDSKPTQLEPVTSNTINISFTSTPKVETFQESISFPGKSEKISMLTFKEEKNECPVEEKFPDLNLELRISLPDDVDRRQGLVGHGKSTTPRCFKCSLGMVNAMECRCGRMRCDVVGGSSGNSKGSDISNGFDFLGLTKKETTSLLGFRSLEMK*
>Bostr.25542s0241.1
MGRAPCCDKMAVKKGPWSPEEDAVLKSYIEKHGTGNNWITLPQRIGIKRCGKSCRLRWLNYLRPNLKHGGFTDEEDYIICSLYITIGSRWSIIASQLPGRTDNDIKNYWNTRLKKKLLSKQGKAFHQHLNVKFERGTTSSSSSQYQIPMFHDENNKSNQTLYDQVVDPSITSFAMEEQSMIMKNPILESFSWETNKVFFDIDHDGAASSYHHHSSPSLTSMSSSSTGTNSSLHMSHYSVNQNDHGDQQDMFFLTGFENLHTELFNEIANNNTRAIGLHGAEMLNNNGLDHDISSFIDYPLYDNE*
>Bostr.2570s0008.1
MDDKGRSLKNNNMEDEMNLKRGPWTAEEDFKLMNYIATNGEGRWNSLSRCAGLQRTGKSCRLRWLNYLRPDVRRGNITLEEQLLILELHSRWGNRWSKIAQYLPGRTDNEIKNYWRTRVQKHAKQLKCDVNSQQFKDTMKYLWMPRLVERIQSASASATAAATAAATATTTTTTGSAGTSSCITTSNNQFMNYDYNNMGQQFGVVSNNDYITPENSSVAVSPVSDLTEYYSAPNPNPEYYSGEMGNSYYPDQNLVGPKLLPENYFDYSVLLDEDLTAMQEQSNLSWFENINGAASSSDSLWNIGESDEDFWFLQQQQQLNNNGSF*
>Bostr.25993s0011.1
MGRAPCCEKVGIKRGRWTAEEDQILSNYIQSNGEGSWRSLPKNAGLKRCGKSCRLRWINYLRSDLKRGNISPEEEELVVKLHSTLGNRWSLIASHLPGRTDNEIKNYWNSHLSRKLHNFIRKPSISQDVSAVIMNASSLPPPPQAKRRLGRTSRSAMKPKTHRTKTRKTKKTSAPLEPNADVAVAEGALMVELSGAEAELGPRDYFGDYCNKNLVSINGDNGVLSFDDAIIDLLLDESDPGHIYTSCGGDAELNTIRDSDGARGFSESSNEGKLDGLQSCPSVESFLNYEHQVNDALMDEFIDWDCVWQEGSNNLCHEKEGPDSMVSWLLDGDDDATIGKSNRDNFGEPLDHDDENALVAWLLS*
>Bostr.25993s0044.1
MEDYERNSNSPTHEEDSDVRKGPWTEEEDAILVNFVSIHGDARWNHIARSSGLKRTGKSCRLRWLNYLRPDVRRGNITLEEQFMILKLHSLWGNRWSKIAQYLPGRTDNEIKNYWRTRVQKQAKHLRCDVNSNLFKETMRNVWMPRLVERINAQSSSATCETLESMVIDPDQPINEPSPVEPGFAQFNTNHYHHQQLVPPTEISATSSNSPAETLSDVQGGVVNGSGYDPVGQTGFGEFNDWGCVGGDNMWTNDESLWFFQDQFCHETTSYSYN*
>Bostr.2618s0017.1
MGRSPCCDENGLKKGPWTQEEDEKLIVHIQKHGHGSWRALPKQAGLHRCGKSCRLRWTNYLRPDIKRGNFTEEEEQTIINLHSLLGNKWSSIAGNLPGRTDNEIKNYWNTHLRKKLLQMGIDPVTHRPRTDHLDVLAALPQLIAAANFNSFMNLNQNVQLDATTLAKAQLIHNMIQVLSTNNNTNPSFSSSTMQTSNNLFGQSSYLENQNIFGQSQTFSHILENNHDEHLMVKSQMIDNPLDSLTSPIQPDFQDDHNSLPLLVPASPEDSKQTPTMIKNKEIADYHHHDTANPSSSNSTFTQDHHQPWCDTIDDGASDSYWQEIIEQTCSEPWPFPE*
>Bostr.26527s0427.1
MNPNLLEKDLKGNETINGSRRFEDANNFGSLPNSPTPSCKTPLTYLSLSRNHPHNKSASVLESEDEHEKEKGENEKSLGMRGKSGINTKVCSRGHWRPTEDAKLKELVAQFGPQNWNLIAHHLLGRSGKSCRLRWFNQLDPRINKRAFTEEEEFRLLAAHQAYGNKWAMISRLFPGRTDNAVKNHWHVIMARRTRESQRQRQQAPPAASRDAEMTVSSSCRYNHGEFFGNVTKGSFVNEEDDEDDDDGSAVSTCTTELSLTPPSSAYQPRFLNYDNTLASGKDGQCVQRAEVNGIYGKKMDHQNHHTITGSERKVEMKMKSGFYFFDFLGVEAS*
>Bostr.26833s0098.1
MSRKPCCVGEGLKKGAWTTEEDKKLISYIHDHGEGGWRDIPQKAGLKRCGKSCRLRWTNYLKPEIKRGEFSSEEEQIIIMLHASRGNKWSVIARHLPRRTDNEIKNYWNTHLKKRLIEQGIDPVTHKPLASNSNPMVHENLNSLNASSSDKQYSRSSSMPSLSRPPPSGCNMVPEVTDISSNDRTPVQGGSLSCKKHFKESSSTSRLLNKVAAKATSIKDILSASMEGSLSATTISHASFFNGFSEQIRSEEDSSNASLTNTLAEFDPFSQSSLYPEHEINATSDLNMGQDYDFSHFFEKLGDDNHNEENNMNVEHNHDLLMSDVSQEVSSTSVDDQDNMVGNFEGWSNYLLDHTNFMYETDSDSLEKHFM*
>Bostr.26833s0149.1
MVRTPCCKEEGIKKGAWTPEEDQKLIAYLQIHGEGGWRTLPEKAGLKRCGKSCRLRWANYLRPDIKRGEFNPEEDDTIIKLHALKGNKWAAIAASLAGRTDNEIKNYWNTNLKKRLKQKGLDPITLKPINSTGQTAIEQKNNKPVRSSGTARILNRVASKYAADLNRDLLIGIISGNSSDFEDSQNSGEINSPTSTLLNKMAETSVLMNTTSTFSGISDNFSFTDSFNEFFSNEEISDMYTTVDNIDFMEELKEILSGAGAEVIEDSPEVNVADEMEFIDCWNE*
>Bostr.26833s0259.1
MGFCSESFRFEGGGRNIRIGLKRTGKSCRLRWVNYLHPGLKRGKMTPQEERLVLELHAKWGNRWSKIARKLPGRTDNEIKNYWRTHMRKKAQEKKRPMSPTSSSSNCCSSSMTTTTTQDSGGSNGKMNQEFEDGYYSMDDIWREIDQSGANIIKPVKDIYYSEQSCYLNFPPLASPTWESSLESIWNMDADESKMSSFAIDQFPLSFEHDRSSWSSLV*
>Bostr.26833s0495.1
MGRAPCCDKANVKKGPWSPEEDVKLKDYIDKYGTGGNWIALPQKIGLKRCGKSCRLRWLNYLRPNIKHGGFSEEEDSIILSLYISIGSRWSIIAAQLPGRTDNDIKNYWNTKLKKKLLGRQKQMNRQDSITDSTHENNVSNNNNKSPQNLSNSALERLQLHMQLQNLQSPFSSFYNNPILWPKLHPLLQSTTTTPNQNSKLASQESFHPLGVNVDHQNNNIKLVDINHGVSPLYSENVEQSLNSAQDFQPSFGFSQDLRLDNHNMDLMNRGGSKELFQVGNEFELTNGSSWWSEEVELERKTTSSSSWGSASVLDQTTEGMVMLQDYGQMSYHSV*
>Bostr.26833s0652.1
MGRIPCCEKENVKRGQWTPEEDNKLASYIAQHGTRNWRLIPKNAGLQRCGKSCRLRWTNYLRPDLKHGQFSEAEEQIIVKFHSVLGNRWSLIAAQLPGRTDNDVKNYWNTKLKKKLSGMGIDPVTHKPFSHLMAEITTTLNPPQVSHLAEAALGCFKDEMLHLLTKKRVDLNQINFSNPNPNPNNFNQIADNEAGKIKMDGLEAGNGIMKLWDMGNGFSYGSSSSSFGNEERNDGSASPAIAAWRGHGGIRTAVAETAAAEDEEERRKLKGEVVDQEEIGSQGGRGDGMMMMRSHHHQHVFNVDNVLWDLQADDIINHMA*
>Bostr.26833s0761.1
MILYGGGVAGKDGGSTNHISDGGVILKKGPWTAAEDEILAAYVRENGEGNWNAVQKNTGLARCGKSCRLRWANHLRPNLKKGSFTGDEERLIIQLHAQLGNKWARMAAQLPGRTDNEIKNYWNTRLKRLQRQGLPLYPPDIIPNHQLHPHPHHHQQHHQQMYFQTQSSQPNTPSSSPLPSPTPVSANANSSSSFTFHTTTANLLHPLSPHTPNTPQTPSQLSSTPPPPPLSSPLSSPRNNQYPTLPLFALPRSQINNNDANFTFPRPPPLLQPPSSLLAKRYNNANTPLNCINRVSTAPFSPVSRESYTSFLTLPYPSPTAQTATYHNANNNYSSSPSFSLNPSSSSYPTITSSPSFLHSHYTPSSTSFHANPVYSMKQEQLPSNQIPQIDAFNNVNNF…
>Bostr.26833s0846.1
MEKSSSSEESEVKKGPWTPEEDEKLVGYIQTHGPGKWRTLPKNAGLKRCGKSCRLRWTNYLRPDIKRGEFSLQEEETIIQLHRLLGNKWSAIAMNLPGRTDNEIKNYWNTHIKKKLLRMGIDPVTHCPRINLLQLSSFLTSSLFKSISQPMNIPFDLTTSNINPDILNHLTAASLNNVQTESYQHHQPNQQLQNDLNTDQTTFTGLLNSTPSVQWQNNGEYLGDYLSYTGSGDPSNNQVPQIGNYSSAALLSDQINDVENFKAGWNFSSSMLPGTSSSSSTPLNSSLTFHVNGGSEDDRESYGSDMLMFHHHHDHNNNALNPS*
>Bostr.26959s0063.1
MENSMKKKSFIKESEDVELRRGPWTLEEDTLLTNYILHNGEGRWNHVAKCAGLKRTGKSCRLRWLNYLKPDIRRGDLTPQEQLLILELHSKWGNRWSKIAQYLPGRTDNEIKNYWRTRVQKQARQLNIESNSDKFFDAVRSFWVPRLIEKMEQNSSTTTYCCLQNNNNNNFLLLPSQSQDSMMSIQKDTDFLGQNLSFSNMDGSTSTSTFMSNPTTVPHFMDHNNTNIIDGSMCFHEGNDQEFGGYVPGMDDYMGNSDISMECHVADGYSAYEDVTQDPMWNMDDIWQFRE*
>Bostr.26959s0279.1
MEGSPKGLRKGAWTAEEDSLLRQCIAKYGEGKWHQVPLRAGLNRCRKSCRLRWLNYLKPNIKRGRLSSDEVDLLIRLHKLLGNRWSLIAGRLPGRTANDVKNYWNTHLSKKKEPCCTTKMKKKNIISPPTTTIQKINVYKPRPRSFTVNNGCSHLNGLPEVDVISSSIGLNNNNVSENSITFNKDDEKDDFLNNIINEDSMWLENLLDESQDADAIVPAATTNEQGATLVFDVEQLWSLFDEETGT*
>Bostr.26959s0295.1
MGRQPCCDKVGLKKGPWTAEEDRKLMNFILTNGQCCWRAVPKLAGLLRCGKSCRLRWTNYLRPDLKRGLLSDYEEKMVIDLHSQLGNRWSKIASHLPGRTDNEIKNHWNTHIKKKLRKMGIDPLTHKPLSIVEQEDEEPIKKLQKIQMPLQEPVEKNMEEPTSYCLTEDNNTKNMSRLEESLDDDQFMAINHEYGIEDVPLIDPESLELICSNSTMSTSTSTSSNSSNDSRFLKDLQFPDFDWSDYGNSNNDNNDGVDNIIENNMMSLWDVDDFSTWDLLLSSTFGLI*
>Bostr.27895s0157.1
MSSSTRKEMDRIKGPWSPEEDDLLQTLVQKHGPRNWSLISKSIPGRSGKSCRLRWCNQLSPEVEHRGFTAEEDETIIRAHARFGNKWATIARLLNGRTDNAIKNHWNSTLKRKCSGGGGGEEGQSCDFGGNGGYDGNLTDKQPLKRTASGGGGVGVGVVLTALSPTGSDVSEHSSGSVLPVSSSHVFKPTARAGGVVIESSSSEKDPVTCLSLSLPWVNVSTPGIRDTAEFFPVKREEEEKEKGIYGFGGYFMTVVQEMIKTEVRSYMADLQRGNGGGSGGGGGGGASSCMMQGTNGRNVGFKEIIGIGKI*
>Bostr.28625s0318.1
MGHHSCCNKQKVKRGLWSPEEDEKLINYINSYGHGCWSSVPKHAGLQRCGKSCRLRWINYLRPDLKRGSFSPQEAALIIELHSILGNRWAQIAKHLPGRTDNEVKNFWNSSIKKKLMSHHHHGHHLHHHHHHLSSMASLLTNLPYHNGFNPTTVDDESSRFMSNIITNSNPNFITPSHLSLPSPHVMTSLMFPTSREGDFKFITTNNTNQSHQDNNLYNNFDIFSATPIINNHHQPLLSSSSHDNDPQWPALPDFPASTISAFQETLQDYDDANKLNVFVTPYNDNAKKLLCGEVLEGKVLSSSSPISQDHGLLLPTSYNLQMPTTGDHHHHRVDSYINHMIIPSSSSSSPISCGQYVIT*
>Bostr.2902s0023.1
MRKPEVAIAASTHQVKKMKKGLWSPEEDSKLMQYMLSNGQGCWSDVAKNAGLQRCGKSCRLRWINYLRPDLKRGAFSPQEEDLIIRFHSILGNRWSQIAARLPGRTDNEIKNFWNSTIKKRLKKMSDTSNLINNSSSSPNTTSDSSSNSTSSLELKDIIGSFMSLQEQGFVNPSLTHIPTNNPFPAPNMISHLCNDDFTPYADGIYGVNAGVQGELYFPPLECEEGDWYNANINNHLDELNTNGSGSAPESMRQVEEFWDLDQLMNTEVPSFYFNLKQNI*
>Bostr.2902s0170.1
MGRKPCCDKIGLKRGPWTIEEDHRLMNFILNNGIHCWRIVPKLAGLLRCGKSCRLRWINYLRPDLKRGGFTDAEEDRIMELHSQLGNRWSKIASHFSGRTDNEIKNHWNTKIKKKMKHLGLDPATHEPINNISDQTEANQNTKPNMCPSIKEAEEINDQTPKDDVITETTKTLIISDNEEELLAKNCKTLCENEVDNGSLFVTQGNEISSSSFSSLHSSFSRSESSSYIAEDSISLEQWDLDMTDPFVPWDLFANLDDNLFFL*
>Bostr.2902s0211.1
MRKKVSSSGEEGNNEYKKGLWTVEEDKILMDYVKAQGKGHWNRIAKKTGLKRCGKSCRLRWMNYLSPNVKRGNFTEQEEDLIIRLHKLLGNRWSLIAKRVPGRTDNQVKNYWNTHLSKKLGIKDPKTKQSNGDIVYQINLPNPTETSEETKISNIDDNNNILGDVIQEDFRQGSNYLSSLWVHEDEFELSTLTNMMDFIDEHCF*
>Bostr.2902s0269.1
MRHSLPSYTSFLSCKKIRVLVFGKMGRSPCCDKLGLKKGPWTPEEDQKLLAYIEEHGHGSWRSLPEKAGLHRCGKSCRLRWTNYLRPDIKRGKFNLQEEQTIIQLHALLGNRWSAIATHLPKRTDNEIKNYWNTHLKKRLVKMGIDPVTHKPKNDTPLSSLGLSKNAAILSHTAQWESARLEAEARLARESKLLHLQHYQTNASSHHHHHHHHGFTHTSLLTNWTTKTNEDQQQLESPTSTVSFSEMKESNPAKIEFVGSSTGLSLMKEPENDWINSTFHEFETTQMGEGIEEGFTGLLLGGDSIDRSFSGDKNETAGESSGGDCNHYEDSKNYLDSIFNFVDPSPSDSPPMF*
>Bostr.2902s0397.1
MGRQPCCDKVGLKKGPWTIEEDKKLINFILTNGHCCWRALPKLSGLLRCGKSCRLRWINYLRPDLKRGLLSEYEEQMVIDLHAQLGNRWSKIASHLPGRTDNEIKNHWNTHIKKKLRKLGIDPLTHKPLSEQEASQQAKGSKKSLVPHDDKNPKQDQEDRQTKDKQDQHHTEQGLEKNNTSASSDGFCIDEVPLLSPHEILIDISSSHHYHTNDDSVNINTSKFTSPSSSSSSTSSCISSVVPGDEFSKFFDEMEILDLKWLSSDDSSGDNISKDGTFNNTVDTMNLWDINDLSSLDMFMNDHDDGFVGNGNGCSRMVLDQDSWTFDLPSF*
>Bostr.29044s0068.1
MGKRATTSVKREELNRGAWTDQEDKILRDYITTHGEGKWSTLPNQAGLKRCGKSCRLRWKNYLRPGIKRGNITSDEEELIIRLHNLLGNRWSLIAGRLPGRTDNEIKNHWNSNLRKRLPKTQTNQPKRIKHSTNNENNVCVIRTKAIRCSKGLLLSDLSLQKQSSTSSISPLPLKEQEMDQGGSSLMGDLEFDFDRIQSEFLFPDLMDFDGLDCGNVTSLVSSNEILEDLVPAQGNLDLNRPFTSYHHGDDDEDWLGDFNC*
>Bostr.29223s0142.1
MGHHSCCNQQKVKRGLWSPEEDEKLIRYITTHGYGCWSEVPEKAGLQRCGKSCRLRWINYLRPDIRRGRFSPEEEKLIISLHGVVGNRWAHIASHLPGRTDNEIKNYWNSWIKKKIRKPHHHYNRHQPSVTNVTLNADATSIATTVTSTTTTTTVDNLHFEGSTDSPNQLNFTNDPETNIKIQETFFSHKPPLFMVDTTLPILEGMFSQNIITNNNNKNNDHDTQRGGRGNVCEQAFLTTNTEEWDMNLPQQEPFQVPTMASHLFNNSTNSNIDTIISYNLPALIEGNVDNIVPNDNSNVQDGNMASTFECLRRQELSYDQWEDSQQCSNFFFWDNLNINVEGSSLVGNQDPSMNLGSSALSSSFPSF*
>Bostr.29505s0025.1
MKKTFTKCRWTNEEDKLLKAYVKKHGDRTWSDVQKQSGLSRCAKSCRFRWMNHLRPELKTGAFTEKEEQRIIELHAILGNKWAQIARELHGRTDNEIKNFWNHAMNASASQSGLNIDLLDGHHSQDSLKADNVEIPQVESKHLPLNQYSPYYQSMLANVPTTVGFMRQRPSVVQPDRYNLITSPHMPSLKRFREPETTGGYAMNKQNPTLSNYPFVESTQEQLPDSHFLGNATYSSPPGPLIHGLEKLELPSFQGFNTHEELSSCGAEQYNPMPNLEPHNTLVQSPLIDQTPLYDGMLESIVYGSLGERPNSDTSSESPLFQSSLLSHTEVTPASANTIDLDYLGSTSSNERHTSNDGDWIRQFFGEDTYNTK*
>Bostr.29505s0026.1
MVKVCNDSESDDDIAIEKTFTKGPWTQVEDNLLIDYVDKHGDGNWNAVQKHSGLSRCGKSCRLRWKKEEKRVIELHALLGNRWERMAVELPGRTDNEIKNFWNTRLKRLQRLGLPVYPDEVREQAMNASASQSGLNTDSLDAHHSQDSLEANSVAIPELDFAHLPFNQCSSYFQSMLHNGRQTPCFIQPNMYSMIAFPYMSTRERSRESETAFPCTGGYAMNEQSPPLWNYPFVDNIPELLLPDSHLIANATYSPPGPLIQEVEKLELPSFQFDNSLEEPDSCGGQQSNPMPEHEPDNTLVQSLRTDHTPSDRPSSSLYDGLLESIVYGSSVEKRATDTDSESPLFQSSLLGYTELTPANENTKGKLFFF*
>Bostr.29827s0161.1
MGRHSCCFKQKLRKGLWSPEEDEKLLNYITRHGHGCWSSVPKLAGLQRCGKSCRLRWINYLRPDLKRGAFSQDEENLIIELHAALGNRWSQIATRLPGRTDNEIKNFWNSCLKKKMRRKGIDPTTHKPLVTSELQALNVIDQKLTSSEVVKSTGSINNPHDQSMVVSSQSGPWWFPVTTTTTNQNAAFCFSSSNTTPTVSDQIVSLISSMSTSTSPAPMTSNFNPAPNNWEQLNYCNTVPSQGNSIYNAFFGNHYTEASQIMNTNNNNNIPLVDHHEDMKSWASEILHYTEHNQSSETGLEAEVKPDIAKYYWRSASSSSSPNQEAPTLLHDADVEVYGKNLQKLNSMVFDQSL*
>Bostr.2983s0050.1
MGRSPCCEKKNGLKKGPWTPEEDKKLIDYINKHGYGNWRTLPKNAGLQRCGKSCRLRWTNYLRPDIKRGRFSFEEEETIIQLHSIMGNKWSAIAARLPGRTDNEIKNFWNTHIRKRLLKMGIDPVTHRPRLDLLDISSILNSSLFNSSHHNHQHMNMSRLMMGDGHHQPLVSPEILKLATSLFSNQNNPTNTHENHTVNQTEVNQYQTGYNMTGNQELQYRFPIMDQFTEFQDLMPMKTTVQDSMPSFPSNYDDDYSKSNSVLEPFYSDFASVLTTLSSTPTSLNSSSTTYINSSTCSTEDEKESYYSNNIMSTSEIPDYSFDVNGLLQFQETKNHWDRVM*
>Bostr.30057s0004.1
MKRHSCCDKQKLRKGLWSPEEDEKLLNYITKHGHGCWSSVPILAGLERCGKSCRLRWINYLRPDLKRGAFSSEEQNLIVELHAVLGNRWSQIAARLPGRTDNEIKNLWNSCIKKKLRRKGIDPITHKPLSEVDKYTNISDNNNSTSYSSETNQDFFVKEPSDFSDYLAFQNQEPNSVSINNSLSSVIPMQFNIDGSVSNPGFETQICVKPSILLLPLPPDNNSSTESGEEPVKVVTEPTLESNCGITSHLDNPGLEEMKWSDEYLNESLFSSPVYVKSESDFNSNIAFPWSQSHACDVFPKDLERMAVSFGQTL*
>Bostr.30275s0352.1
MENFVDESGFIPLNQSIFTRDQEHMKEEDFPFEVVDQSKPTSFLQDFHHLDHDHQFDHHHHHHGSSSSNHLLGLQMTSSCINNAPFEHCSYQENMVEFYESKPHLMNHHFQAAENPYFTRNHHQEINLVDEHDHMDLEQNNMMMMRMIPFDYPPTEIIKPMNFVTPDEISCVSADNDCYRATSFNKTKPFLTRKLSSSSSSSSWKEKKTSTLVKGQWTAEEDRILIQLVEKYGLRKWSHIAQVLPGRIGKQCRERWHNHLRPDIKKETWSEEEDRVLIEFHKEIGNKWAEIAKRLPGRTENSIKNHWNATKRRQFSKRKCRSKYPRPSLLQDYIKSLNLGVFSATSVPARGRRRESNKKKDVVAAVEEKRKDQEEIYGQDRIVPECEFTDDFGFNEKLL…
>Bostr.3125s0001.1
MSIIGFVGLNRCRKSCRLRWLNYLKPSIKRGKLSSDEVDLLLRLHKLLGNRWSLIAGRLPGRTANDVKNYWNTHLSKKHEPCCKIKMKKRNITSHPTTPAQKVDVFKPRPRSFLVNNGCSHLNGRPEVDVNPPYFGLNNNNVCENNITCNKDEEKAEQTNNLIDGDNMWLENLLDDSQEVDALVREVREQEKGATLAFDVEQLWSMFDGEFD*
>Bostr.3288s0058.1
MVRTPCCRAEGLKKGVWTREEDQKLIAHVQRHGQGGWRTLPDKAGLKRCGKSCRLRWANYLRPDIKRGDFSQEEEDSMINLHAIHGNKWSAIARRLPGRTDNEIKNHWNTHIKKRLVKKGVDPLTHKSLLDDAGKSSDHPETPQEKSSVHQEEDDHKSKDNKSSRSSARFLNRVANRFGQRINQSVLSDIIGSGGPLTSHTTPTISASECEMSTSSSSTPTSSNLLINQSKTVDATSLSSSTCSDSSDPFLYDDIFGDIEDMTRFSSRFLSNVVSHDGEELLMLDESCLENTSFMRELTMILQEDKIKTTSFSEAT*
>Bostr.3288s0088.1
[truncated: 13,531 more rows]
