# Supplementary material for: Analysis of flavonol regulator evolution in the Brassicaceae reveals MYB12, MYB111 and MYB21 duplications and MYB11 and MYB24 gene loss
Source: BMC Genomics. 2022 Aug 19;23:604. doi: 10.1186/s12864-022-08819-8 (PMC9392221; doi:10.1186/s12864-022-08819-8)
Supplement: Supplementary file 10 — Additional file 10. [file 12864_2022_8819_MOESM10_ESM.xlsx]

## Sheet: Additional_file_10
Additional file 10: Polypeptide sequences of SG7 and SG19 homologs identified in Arabis nemorensis, Brassica cretica, and Microthalspi erraticum via MYB annotator.
>BreMYB111-1_KAF3597293
MGRAPCCEKIGLKRGRWTAEEDEILTNYIQTNGEGSWRSLPKKAGLLRCGKSCRLRWINYLRRDLKRGNITAEEEETIVKLHSHLGNRWSHIATHLPGRTDNEIKNYWNSHLSRKIYAFTAVTGDEHSLKVDDLVLNKPPSSSLEAKNTNKIKKKKGRTSRSSMKKHKQMVTASQCLPQPKELESEISEGWNSGNYEGKSLGAYEWLDGEIERLMSSFVWECTSEEAVISMNDDDPDQNKVCESGDNVSCCVDLFEEEQGKLGSLQVDQDMNIEKEREESILSSNSNESGDKDWWVGLCDSSEVGFGIDDELLGWEFQGGLTCQSDDLWDLSDFGEIQQVTWVSSTCVYNGSGKTPLLCGVIAFVGLAVAMVGLHMYLLIAVTTSPLVLATWDPGSTPA…
>BreMYB111-2_KAF3565664
MGRAPCCEKIGLKRGRWTAEEDETLTNYIQINGEGSWRSLPKKAGLLRCGKSCRLRWINYLRMDLKRGNITAEEDDTIVKLHSLLGNR
>BreMYB21-1_KAF3563762
METIGGISSGGTGSSGEAEVRKGPWTMEEDLILINYIANHGDGVWNSLAKSAGLKRTGKSCRLRWLNYLRPDVRRGNITPEEQLTIMELHAKWGNRWSKIAKHLPGRTDNEIKNFWRTRIQKYIKQTDVTATTTSSVGSHHSSEINDQVASTSNHNVFCTQDQAMETYSPTTTSYQHTNMDFNYGNYSAAAATATATTTADYSIPMTVDDQTGENYWGMDDIWSSMHLLNGN
>BreMYB21-2_KAF3592507
MDKRGGICSGGSGSSGETEVRKGPWTMEEDLILINYIANHGDGVWNTLAKSAGLKRTGKSCRLRWLNYLRPDVRRGNITPEEQLIIMELHAKWGNR
>BreMYB57-1_KAF3611954
MDKKKTGIRKERIPAQKEEEGTVRKGPWTMEEDLILFNYILNHGEGLWNSVAKASGLKRTGKSCRLRWLNYLRPDVRRGNITAEEQLLIIQLHAKLGNRWSKIAKYLPGRTDNEIKNFWRTKIQRHVKFSSSVNTINTRHCSGNSQNSVITATDQGSSSKGFDMAESLISPATTTTSFHMMEQSNDSYWNVEDLWPLQLLNGDHQVI
>BreMYB57-2_KAF3552321
MKKTGRSGKDRITSQKEEEEGTVRKGPWTMEEDLILFNYIFNHGEGLWNSVAKASGLKRTGKSCRLRWLNYLRPDVRRGNITAEEQLLIIQLQAKLGNRWSKIAKHLPGRTDNEIKNFWRTKIQRRMKLSSSETMNTRHCLGSSQSSVMTTTDQGSSSKAFHMAESLKSTETVTTSYNVMEQSNDSYWSVEDLWPVQLFNDDHHHHQLL
>MerMYB12_CAA7044253
MGRAPCCEKVGIKRGRWTAEEDQILSNYIQSNGEGSWRSLPKNAGLKRCGKSCRLRWINYLRADLKRGNITPEEEELVVKLHSTLGNRWSLIAGHLPGRTDNEIKNYWNSHLSRKLHNFIRKPSISHDVSAVIMNAPLSSPQPQAKRRPGRTSRSAMKPKTHSPKTRKTKKTSKPVADDVAVKAVAEEEALMMELSGAEAELGPCDCYEACHEGGAYCDNNNLMSIDGDNGVLSFDDDIIDLLLDDSDPGHVFTSCGGDHLGDSQGARGFSETSKQGNLESCPSVESFVNYEQQQVNGASLTDEFIDWDCVWQGGDKNKLWDEKDSPDSMVSWLLDGDDEATIGKSNCENFGEPLDHDEENALVAWLLS
>MerMYB11_CAA7030515
MGRAPCCAKVGIKKGRWTAEEDHILSDYIRSNGEGSWRALPKNAGLKRCGKSCRLRWINYLRTDLRRGNITPEEDDLIVKLHSTLGNRWSIIASSLPGRTDNEIKNYWNSHLRRKLHNFIRKSTVTNVVDNAPPHHNHSLPSQKRRPGRTSRSAMKPKFIQSPKNQKNTKSLKAKATKNDVVLPIAARGNEEGGEEDALNVESSSTLSGAEEAGLGPCFDYEDDGNCNPSINSDNGVMFFDDDILDTCLLSDVFSHESNNTEDSDSKRGFSTGHDNNIDVVNDTVADEFVDWDFVWKEGQSLWDEKEGPGSVWSWLLDGEKLESEISRQKESNDDIEEPLDVDEENAMVAWLWS
>MerMYB111_CAA7058816
MGRAPCCDKIGLKRGRWTAEEDEILTNYIQTNGEGSWRSLPKKAGLLRCGKSCRLRWINYLRRDLKRGNITAEEEDIIVKLHSLLGNRWSLIATHLPGRTDNEIKNYWNSHLSRKIYTFTAVSGDEHNSTADDLFLKKPSGSGAKNKNNAKKKKKKGRTSRSSMKKHKQMVTDSKCFTHPKELESEISNAGQNSNFEGQPLGPYEWLDSEIERLMSTFVWECTSEDAAIKANDEEFDRNKVCESGDNSSCCVGLFEEEQGKLGDIEVDHVMNVEKEREGSVLSSNYSNENGDKDWWVGLCDSSEVGVGIDEELLDWEFQGSLTCQSDDLWDLSDIGEITIV
>MerMYB21_CAA7046610
MEKRGASSGGEAEVRKGPWTMEEDLILINYIANHGDGVWNSLAKSAGLKRTGKSCRLRWLNYLRPDVRRGNITPEEQLIIMELHAKWGNRWSKIAKHLPGRTDNEIKNFWRTRIQKYIKQTDVTATTTSSVGSHQSSEVNDQAASTSSHNVFCTQDQAMETYSPTTTTSYQQTNMEFNYGNYSAAAAATTTTTDYPIPMNVDDQTGENYWGMDDIWSSMHLLNGN
>MerMYB24_CAA7055279
MESREISGGTGSGDAEVRKGPWTMEEDLILINYIANHGEGVWNSLAKSAGLKRTGKSCRLRWLNYLRPDVRRGNITPEEQLIIMELHAKWGNRWSKIAKHLPGRTDNEIKNFWRTKIQKYIMKQGQTSTIGSQSSEIINDHATSTSHVLNTQETMETYSPTTSYQHVNNIDHQLNYGNYVPSSESIMMPLSVDQSEVNYWSVDDLWPMHLLNGN
>MerMYB57_CAA7038698
METMKKTGRGKARITSQKEEEGTVRKGPWTMEEDLILFNYILNHGEGLWNSVAKASGLKRTGKSCRLRWLNYLRPDVRRGNISAEEQLLIIQLHAKLGNRWSKIAKHLPGRTDNEIKNFWRTKIQRHMKVASSENMKIRHCLGNSQSSEMTTTDQGSSSKAFDMAESFSPGATTTSTSFHVMEQSNDNYWNVEDLWPVQLLNGSDHQVI
>AneMYB11_VVB06639
MGRAPCCDKVGIKKGRWTAEEDQILSDYIRSNGEGSWRSLPKNADLKRGNITLEEEEIIVKLHSTLGNRWSIIASNLPGRTDNEIKNYWNSHLRRKLHHFFIKSTVFNVVENAPPPPSPPQPRKRRTGRTSRSAMKPKIIQNRKNPNSHKESKNDVVLPVPAKEDALMVLSSSSVSGAEEGGLGPCDYGDNGYCNTSINGDDGVMCYNDDIFGTCFLLDEPVDDVHVLSSESNNNVVEDSEPNRGLFSTEHENNNDTIADDFGEWDFVWKDQGENLWEEKEAPDSVLSCMLEKGEMESKIRQRESTYFGEPLSLDEENEMVSWLLS
>AneMYB12_VVB03617
MGRAPCCEKIGIKRGRWTAEEDQILSNYIQSNGEGSWRSLPKNAGLKRCGKSCRLRWINYLRSDLKRGNITPEEEELVVKLHATMGNRWSLIASHLPGRTDNEIKNYWNSHLSRKLHNFIRKPSISHDVTAVIMNAPPPSPRPTTKRRPGRTSRSAMKPKTLNPKIRKTKKTSAPPEPNVDVAVKAVAEEETLMMELSGGAEAELRPCDYYYGDCYDNNNNLVSINGDNGVLSFDDDIIDLLLDESEPGHVFTSCGGEVDIRDSEGTRGTSNQENLDCLQSYPSVESFLNLDNQVNDGDEFIDWDCVCEQGNDGNLWNEKEGHDSMVSWLLDGDDETTIGKSNCDKFGESLDLDEDNALVAWLLS
>AneMYB21_VVB04256
MEKRGGSSGGSGSSGEAEVRKGPWTMEEDLILINYIANHGDGVWNSLAKSAGLKRTGKSCRLRWLNYLRPDVRRGNITPEEQLIIMELHAKWGNRWSKIAKHLPGRTDNEIKNFWRTRIQKYIKQSDVITTTTSSVGSGCSEINDQAASTSSHNVFCKQDQVMETYSPTTTSYQQHPNMDFNYGNYPAAATTTTTDYPIPMTVDDQSGESYWGMDDIWSSMHLLNGN
>AneMYB57_VVA96058
MEEDLILFNYILNHGEGLWNSVAKASGLKRTGKSCRLRWLNYLRPDVRRGNITSEEQLLIIQLHAKLGNRWSKIAKHLPGRTDNEIKNFWRTKIQRHMKVSSSENMKIHHCSANSQTSEMTTADQGSSSKPFDMSESFSPATTTTSFHAMEQSNDNYWNVEDLWPVHLLNGDHHQVI
