# Supplementary material for: Analysis of flavonol regulator evolution in the Brassicaceae reveals MYB12, MYB111 and MYB21 duplications and MYB11 and MYB24 gene loss
Source: BMC Genomics. 2022 Aug 19;23:604. doi: 10.1186/s12864-022-08819-8 (PMC9392221; doi:10.1186/s12864-022-08819-8)
Supplement: Supplementary file 11 — Additional file 11. [file 12864_2022_8819_MOESM11_ESM.xlsx]

## Sheet: Additional_file_11
Additional file 11: CDS sequences from the phylogenetic tree of SG5, SG7, SG19 and MYB99 members. (XLSX)
>AthMYB24_AT5G40350
ATGGAGAAAAGAGAAAGTAGTGGTGGGTCTGGATCAGGAGATGCAGAGGTGAGAAAAGGGCCATGGACGATGGAAGAAGATTTGATTCTCATCAATTATATCGCCAATCATGGTGAAGGTGTTTGGAACTCTCTCGCCAAATCTGCAGGACTAAAACGCACCGGGAAAAGTTGCCGGCTCCGGTGGCTGAACTACCTCCGACCTGATGTGCGACGGGGAAATATCACACCAGAAGAACAGCTCACCATCATGGAACTTCATGCAAAATGGGGAAATAGGTGGTCAAAAATTGCAAAGCATTTACCAGGAAGAACCGACAATGAGATAAAGAATTTTTGGAGGACTAAGATCCAGAAATACATCATCAAGAGCGGAGAAACGACGACCGTTGGATCACAA…
>SlyMYB123-1_Solyc12g049300.2
ATGGGTAGAAAGCCTTGTTGTTCTAAAGAAGGATTAAACAAAGGGGCATGGACTCCTTTGGAGGATAAAATTTTAATGGATTATATCAAAGTTCATGGTGAAGGAAAATGGAGAAATCTTCCCAAAGGAGCTGGTCTTAAAAGATGTGGAAAGAGTTGTAGACTGAGGTGGCTAAATTATCTAAGGCCAGATATCAAGAGGGGAAATATAAGTCCAGATGAAGAAGATCTCATAATTAGACTACATAAGCTTCTTGGAAACAGATGGTCTCTGATAGCTGGAAGGCTACCAGGACGAACAGACAATGAAATCAAGAACTATTGGAATACCAACATTGGAAGAAGACTTCAAGAAGGAACACGCTCTGGTCAACCAAATCGTGTAATATCTTCAAATCGT…
>SlyMYB21-MYB24-2_Solyc02g086690.3
ATGGATAAAAGAACATGTGATTCTCAAGATGTTGAAGTTAGGAAAGGTCCTTGGACTATGGAAGAAGATTTGATTCTCATCAATTACATTGCTAATCATGGTGAAGGTGTTTGGAATTCCCTCGCTCGATCCGCTGGTTTGAAGCGTACTGGAAAAAGTTGTAGACTTAGATGGCTTAATTATCTCCGACCTGATGTTCGGAGGGGAAATATTACACCGGAGGAACAATTGTTGATCATGGAACTACATGCCAAGTGGGGAAACCGTATATTCTATCCATATTAA
>EsaMYB111_Thhalv10004518m
ATGGGAAGGGCTCCGTGTTGTGAGAAAGTAGGGTTGAAGAGAGGGAGATGGACCGCCGAGGAAGATGAGATCCTCACTAACTATATTCAAACCAATGGTGAAGGTTCTTGGCGGTCTTTGCCTAAGAAAGCCGGATTGTTGAGATGTGGAAAGAGCTGTAGACTAAGGTGGATAAACTATTTGAGAAGGGACTTGAAAAGAGGAAATATTACGGCCGAGGAAGAAGACATCATCGTCAAGTTGCATTCCCTTCTCGGCAACAGATGGTCGCTCATTGCAACACATCTACCAGGAAGAACAGACAACGAAATTAAAAACTATTGGAACTCACATCTCAGCCGCAAAATCTACGCCTTCACTGCCGTTTCCGGAGACGAACACAATCTAAATATTGAGGAT…
>CamMYB111-1_Caamp.0120s0478
ATGGGAAGGGCTCCGTGTTGTGACAAAATAGGGCTAAAGAGAGGGAGATGGACCGCCGAGGAAGATGAGATCCTCACTAACTATATTCAAACCAATGGTGAAGGATCTTGGCGGTCTTTGCCTAAGAAAGCCGGATTGTTGAGATGTGGAAAGAGCTGTAGACTAAGGTGGATAAACTATTTGAGAAGGGACTTGAAAAGAGGCAACATTACGGCCGAGGAAGAAGACACCATCGTCAAGTTGCATTCCCTTCTCGGCAACAGATGGTCGCTTATTGCAACACACCTACCAGGAAGAACAGACAACGAAATTAAAAATTATTGGAACTCACATCTCAGCCGCAAAATCTACGCTTTCACTGCCGTTTCCGGAGATGAGTACAATCTTAACGTCGATGAT…
>AlyMYB12_AL4G47020
ATGGGAAGAGCGCCGTGTTGCGAGAAGGTCGGTATTAAGAGAGGGCGGTGGACGGCGGAGGAGGACCAGATTCTCTCCAACTACATTCAATCCAACGGCGAAGGATCTTGGAGATCTCTCCCCAAAAATGCCGGATTAAAAAGGTGTGGAAAGAGCTGTAGGTTGAGATGGATAAACTATCTTAGATCCGACCTCAAGCGTGGGAACATAACTCCAGAAGAAGAAGAACTTGTTGTTAAATTGCATTCCACTTTGGGAAACAGGTGGTCACTAATTGCTGGTCATCTTCCAGGGAGAACAGACAACGAAATAAAAAATTATTGGAACTCTCATCTCAGCCGTAAACTCCACAACTTTATTAGGCAGCCGTCCATCTCTCAAGACGTCTCCGCCGTAATC…
>VviMYB21-MYB24_VIT-214s0066g01090.1
ATGCTCTATAAAAGCCATAGGAACCTCTATTGGTTTATTGCCTTTCTTCTCTGTCCCTCTCTCTCTTTTCCCAAAATGGATAAAAAACCCTGCAATTCTCAGGATGCTGAAGTGAGAAAAGGGCCATGGACCTTAGAAGAAGACTTGATTCTTATCAACTATATTGCTAATCATGGTGAAGGAGTTTGGAACTCTCTAGCAAAATCTGCTGGACTGAAACGTACTGGAAAAAGTTGCCGCCTCCGATGGCTGAACTACCTGAGGCCTGATGTCCGCAGAGGTAATATCACAGATGAAGAACAACAGTTGATCATGGAACTGCATGCTAAGTGGGGGAACAGGTGGTCCAAAATCGCAAAGCATCTGCCAGGAAGAACCGATAACGAGATTAAGAATTTC…
>EsyMYB99_Eusyr.0128s1144
ATGGGTGGTCGTAAACCATGTTGTGATGAGATTGGACTGAGAAAGGGTCCGTGGACGGCGGAAGAAGATGGGAAACTAGTTGATTTCTTAAGGACAAGTGGCGGCGGTGGAGGAGGAGGAGGATGGTGCTGGAGAGACGTACCGAAACTGGCGGGGTTAAGGCGGTGCGGCAAAAGTTGCCGCCTGCGGTGGACCAATTATCTCCGGCCAGGTCTAAAGAGAGGTCTTTTTAGTGAAGAGGAAATCCAACTAGTCATTGATCTTCATGCTCAACTTGGCAATAGATGGTCGAAGATTGCAGCAGAAATGCCGGGAAGAACAGACAACGATATAAAAAACTATTGGAACACTCATATAAAGCGGAAGCTGATAAGAACGGGTATTGATCCAAACACACAC…
>DstMYB11_Distr.0006s11700
ATGGGAAGAGCACCGTGTTGTGAGAAAGTTGGAATGAAGACCGGACGGTGGACGGCGGAGGAAGACAAGCTTCTCTCCGATTACATTCAATCTCACGGCGAAGGCTCGTGGCGGTCTCTTCCCAAAAATGCTGGGCTAAAAAGATGTGGAAAAAGCTGTAGATTACGATGGATAAATTATTTAAGATCAGACCTTAAGAGAGGAAACATAACTCTCGAAGAAGAAGATCTCATTGTTAAGTTACATTCCACTTTGGGAAACAGATGGTCAGTAATCGCTAGTAATCTGCCAGGAAGAACAGACAACGAAATAAAAAACTATTGGAACTCTCATCTCAGTCGTAAACTCCACAATTTCATCAGAAGGAAACCGACAATCACAAACATCGCCGTCGACCAG…
>TarMYB111_Thlar.0158s0149
ATGGGAAGGGCTCCGTGTTGTGAGAAAATAGGGTTGAAGAGAGGGAGATGGACCGCCGAGGAAGATGAGATCCTCACTAACTATATTCAAACCAATGGTGAAGGTTCTTGGCGGTCTTTGCCTAAGAAAGCCGGATTGTTGAGATGTGGAAAGAGCTGTAGACTGAGGTGGATAAACTATTTGAGAAGGGACTTGAAAAGAGGAAATATTACGGCCGAAGAAGAAGACATCATCGTGAAGCTGCATTCACTTCTAGGCAACAGATGGTCGCTTATTGCAACACATCTACCAGGAAGAACAGACAACGAAATTAAAAACTATTGGAACTCACATCTCAGCCGCAAAATCTACGCCTTCACTGTCGTTTCCGGAGATGAACACAATCTAAACGTCGAGAAT…
>BnaMYB57_C05p047780
atggataagaagaagacagggataaggaaagagagaataccagcacagaaagaagaagaagGAACAGTGAGGAAAGGACCATGGACTATGGAAGAAGATTTGATCCTCTTTAATTACATCCTTAATCATGGTGAAGGTCTTTGGAACTCCGTCGCCAAAGCCTCTGGTCTAAAACGTACGGGGAAAAGTTGTCGGCTCAGGTGGCTGAACTATCTCCGGCCAGATGTGCGGCGAGGGAACATAACAGCAGAAGAACAGCTTTTGATCATTCAACTTCATGCTAAGCTTGGAAACAGGTGGTCGAAGATTGCGAAATATCTTCCAGGGAGAACGGACAACGAGATAAAGAATTTCTGGAGGACAAAGATTCAGAGACACGTGAAATTTTCTTCGTCGGTA…
>IsaMYB11-1_Isati.6621s0008
ATGTTATTCTTTCAAATAAAACTATTTCAAAAAGGGCTGAAAAGATGTGGAAAGAGCTGTAGATTGAGGTGGATAAACTATCTGAGATCAGACCTCAAGAGAGGAAACATAACTCCCGAAGAAGAGGACCTCATTGTTAAGTTGCATACTACTTTGGGAAACAGGTGGTCGATAATAGCGAGTAATCTACCAGGAAGAACAGACAACGAAATTAAAAACTATTGGAACTCTCACCTCAGCCGTAAACTCCACAATTTCATCAGGAAATCAACCTTCACGAACATCGTCGATAATGGTCATCCGCCTCCCTCTCTGCCGCCGCAAAAGCGTAGACCTGGTAGAACCAGCAGATCGGCCATGAAACCCAAATTTACACAAAACCCTAGCCACAACAAAAAC…
>PhaMYB123-2_MA-53373g0010
ATGGGCCGTGCTCCATGCTGTTCAAAAGTTGGCTTGCATAGAGGTCCTTGGACTGCTAGAGAGGACCTCCTACTCACAAAATACATTGAAGCCCATGGCGAAGGCCAATGGAGAGCTCTGCCCAAGCAAGCAGGTCTGCTGCGCTGTGGAAAGAGTTGCAGGCTTAGATGGATGAATTATCTGAGGCCTGATATTAAAAGGGGAAACATTACTCTGGATGAAGAAGAACTCATAGTTCGTCTCCATAAACTTTTAGGAAATAGATGGTCACTGATAGCTGGAAGATTGCCCGGCAGAACAGATAATGAGATAAAGAATTTCTGGAACACACATCTCAGTAAGAAGCTGATGATGAAAGGAATCGACCCCAAAACACATCAACCAGCTCCCGAACGAATC…
>EveMYB123_Eruve.2116s0006
ATGAGAAAGAGAGCAAGTAGTAGTGTGAAGAAATATGAGTTAAACAGAGGAGCTTGGACTGATCAAGAAGACAAGATCCTTAAAGACTATATCATGATACATGGCGAAGGAAAATGGAGCACAATCCCAAACCAATCGGGTCTCAAAAGGTGTGGCAAAAGCTGCAGACTTCGGTGGAAGAACTACTTGAGACCAGGCATAAAGCGCGGAAACATCTCATCTGATGAAGAAGAAATCATAATCCGCCTCCATAATCTCCTTGGAAACAGATGGTCGTTGATAGCTGGGAGGCTTCCAGGGCGAACAGACAATGAAATAAAGAACCACTGGAACTCAAACCTCCGCAAAAGACTTCCGAAATCTCAAACCATCCAACAGAAGACTCGAAAACATTCCAAC…
>CamMYB99-1_Caamp.0033s0016
ATGGTTGGTCGTAAACCGTGCTGTGATGAGGTTGGATTGAGAAAGGGTCCATGGACGGCGGAAGAAGATGGGAAACTAGTTGATTTCTTAAGGACACGTGGTTGCGGCGGCGGATGGTGCTGGAGAGACGTGCCGAAACTGGCGGGCTTAAGGCGGTGCGGCAAAAGTTGCCGTCTCCGGTGGACCAATTATCTCCGGCCAGATCTCAAGAGAGGTCGTTTTAGTGAAGAGGAAATCCAACTAGTCATTGATCTTCATGCTCGACTTGGCAATAGATGGTCGAAGATTGCAGCAGAATTGCCGGGAAGAACAGACAACGACATTAAAAATTATTGGAACACTCATATAAAGAGGAAGCTTATAAGAATGGGTATTGATCCAAACACACATCGTCCGTTT…
>AlyMYB99_AL8G39150
ATGGGTGGTCGTAAACCATGTTGTGATGAGGTTGGATTAAGAAAGGGACCGTGGACAGTGGAAGAAGATGGGAAACTAGTTGATTTCTTAAGGACACGTGGCAACTGCGGTGGCGGCGGAGGAGGATGGTGCTGGAGAGACGTGCCAAAACTGGCGGGGCTAAGGCGGTGTGGCAAAAGTTGCCGTCTCCGGTGGACTAATTATCTCCGGCCAGATCTCAAGAGAGGTCTTTTTAGTGAAGAGGAAATTCAACTAGTCATTGATCTTCATGCTCGCCTTGGCAATAGATGGTCGAAGATTGCAGTGGAGTTACCAGGAAGAACAGACAACGATATCAAAAATTATTGGAACACTCATATAAAGAGGAAGCTTATAAGAATGGGTATTGATCCAAACACA…
>CpaMYB123-6_evm-27.model.AmTr-v1.0-scaffold00024.223
ATGGGAAGAAGGCCTTGCTACAGTAAGGAGGAGGGCCTCACCAAAGGAGCATGGACTGCCCAAGAAGATACGATCCTCACTCGATACATCAACACTCATGGGGAGGGCAAATGGAGAGCCCTCCCCAAAAGATCTGGCCTCAAACGGTGTGGAAAGAGTTGCAGACTGAGATGGCTTAATTATCTGAGACCCAACATCAAAAGAGGCAACATCTCCTGTGAAGAGGAAGACCTTATAATTAGACTCCACAACCTTCTCGGCAACAGATGGTCTCTAATAGCAGGTAGACTGCCAGGCCGAACAGACAATGAAATCAAGAACTATTGGAACACAAATTTGGGCAAGAAGCATCAGAAAAACTCTACCAAGAATAGGCAAGGCAGTGCAAATGGGCAAGGA…
>CpaMYB123-5_evm-27.model.AmTr-v1.0-scaffold00024.222
ATGGGTAGATGTCCATGCTGCTCTAAAGAGGGTCTAAACAAAGGAGCATGGACTGCCCAAGAAGATAAAATCCTCACTGATTACATCAAAACTCATGGAGAAGGGAAATGGAGAACCCTCTCCCAAAGCACAGGTCTCAAACGATGTGGGAAGAGCTGTAGACTAAGGTGGCTCAACTATCTGAGACCCGACATCAAGAGAGGCAACTTCTCAGACCAAGAGGAGGACCTCATTATTAGACTCCATAAACTCCTCGGCAACAGATGGTCTCTAATAGCAGGTCGACTGCCAGGGCGAACAGACAATGAAATTAAAAACTATTGGAACACATATTTGGTCAAGAAATTTCAAGAGAGCTCAGCCAAAAACCAGAGAGCCAAGTCAATGAGGTCCGAAGAA…
>CpaMYB123-4_evm-27.model.AmTr-v1.0-scaffold00024.221
ATGTTTCTTGTTTGTGTAGGAGGGAGAATTAGAAGGCAAAAGACAGAGGCCAAGAGCCTCATAGAACCTTCACAGGAGAGGATCAAGGTTTTAGAAATGGGTAGAAGTCCATGCTGCTCTAAAGAGGGCCTCAACAGGGGAGCATGGACTACCCAAGAAGATAAAATCCTCACTGATTACATCAACACTCATGGAGAAGGCAAATGGAGGACACTCCCCAAGAAAGCAGGTCTCAAAAGGTGTGGAAAGAGCTGCAGGCTAAGGTGGCTCAATTATCTGAGGCCTGATATCAAAAGAGGCAACATCTCTGATGAAGAGGAGGATCTTATCATTAGACTCCACAAACTCCTCGGCAACAGGTGGTCTCTAATAGCAGGTAGACTGCCAGGGCGAACAGAC…
>SpaMYB21_Sp2g16870
ATGGAGAAAAGAGGAGTAATAAATAGTGGAGGTTCGGGATCATCAGCAGAAGCAGAGGTGAGAAAAGGACCATGGACGATGGAAGAAGATCTTATTCTCATCAACTATATCGCCAACCACGGCGATGGCGTTTGGAACTCTCTCGCCAAATCTGCAGGTCTAAAACGCACCGGAAAAAGTTGCCGGCTCCGGTGGCTGAACTATCTCCGCCCTGACGTACGACGTGGAAATATCACGCCAGAGGAGCAACTTATCATCATGGAACTTCATGCTAAGTGGGGAAACAGGTGGTCGAAAATCGCTAAACACCTTCCAGGAAGAACCGACAACGAGATCAAAAACTTCTGGAGGACAAGAATCCAAAAATACATCAAACAAACCGATGTAACAGCAACAACA…
>CsiMYB123-1_orange1.1g040653m
TGTGGGAAGAGTTGCAGGCTAAGGTGGCTAAATTATTTGAGGCCTGATATCAAGAGAGGAAACATTAGCCATGATGAAGACGAACTCATTATCAGGCTTCTCAATCTCCTGGCAAACAGGTGGTCTCTAATCGCTGGCCGGCTTCCAGGGCGAACAGACAATGAAAATATGAAATCAAGAATTATTGGAGCACCAACATTAGAAAATAAAAAATTGCAGGACCATCACCAAAGCCCTTCTTCATCAACTGCTTGTACTCGAAAAACATTAAATCAATGCCAAGAAAAGCCGAAATTAGGGTCCAAAAAATTCATAGCCAAAACAGATTCTTACCCAATTCGGACAAGGGCCTCAAAGCGCACCAAAGCGTTGTTCTTTAGTACCCCGGAACAAGAAAAA…
>LanMYB21-1_Luann.0053s0065
ATGGAGAAGAAAGGAGGAATAAGTGGTGGAGGTTCAGGATCATCAGGAGAAGCAGATGTGAGAAAAGGACCATGGACGATGGAAGAAGATCTTATTCTTATTAACTATATCGCCAACCATGGCGATGGCGTTTGGAACTCTCTCGCCAAATCTGCAGGTCTAAAACGCACCGGAAAAAGTTGCCGGCTACGGTGGCTGAACTATCTCCGCCCCGACGTACGACGGGGAAACATCACGCCGGAGGAGCAACTTATCATCATGGAGCTTCATGCTAAGTGGGGAAACAGGTGGTCAAAAATCGCAAAACATCTTCCAGGAAGAACCGACAATGAAATCAAAAATTTCTGGAGGACAAGAATCCAAAAATACATAAAGCAAACTGATGTAATAACAACAACA…
>BraMYB57_A05p51510
ATGGATACGAAGAAGACAGGGATAAAGAAAGAGAGAATACCATCACAGAAAGAAGAAGAAGGAACAGTGAGGAAAGGACCATGGACTATGGAAGAAGATTTGATCCTCTTTAATTACATCCTTAATCATGGTGAAGGTCTTTGGAACTCCGTCGCCAAAGCATCTGGTCTAAAACGTACGGAAAAAAGTTGTCGGCTCCGGTGGCTGAACTATCTCCGGCCAGATGTGCGGCGAGGGAACATAACAGCAGAAGAACATCTTTTGATCATTCAACTTCATGCTAAGCTTGGAAACAGGTGGTCGAAGATTGCGAAATATCTTCCAGGGAGAACGGACAACGAGATAAAGAATTTCTGGAGGACAAAGATTCAGAGACACGTGAAAATGTCTTCGTCGAAA…
>CpaMYB123-7_evm.model.supercontig-46.144
ATGGGTCGTAAAGTAGACCATGATGAGAACATTAAAGGTGAAATGATAATGAAGCCACTTGAAGAAGCAGTACTGAAAGACATGTCCACTACTAAAAAGGATGTCAATAAAGGAACATGGACAGCAGAAGAAGATAGAAAACTGGCTGAGGTTATTGCAATTCATGGGACCAAAAGGTGGAAGATAATTGCAGCCAAAGCAGGTCTCAATAGGTGTGGCAAGAGTTGCAGGCTACGATGGATGAATTATCTGAGACCAAACATCAAGAGAGGCAATATATCAGAACAAGAAGAAGATTTGATACTTAGGCTTCATAAACTTCTTGGAAACAGGTGGTCTCTGATTGCTGGAAGATTACCCGGGCGAACCGACAACGAGATAAAGAACTACTGGAATTCT…
>DstMYB12_Distr.0007s132400
ATGGGAAGAGCACCGTGTTGTGAGAAGATCGGTATAAAGAGAGGAAGATGGACGGTGGAGGAAGATCGGATTTTATCTAATTATATTCAATCCAACGGTGAAGGTTCTTGGAGATCTCTTCCTAAAAATGCTGGATTAAAAAGATGTGGAAAAAGTTGTAGATTGAGATGGATAAATTATCTTAGATCCGACATCAAGCGTGGGAACATAACTCCAGAAGAAGAAGAACTTATTGTTAAATTACATTCCACTTTGGGAAACAGGTGGTCATTAATCGCGAGTCACTTACCAAGGAGAACAGACAACGAAATAAAAAACTATTGGAACTCTCATCTCAGCCGTAAACTCCACAACTTCATCAGAAAATCGTTGATCCCCCATACTGTTGACGTCGTTGTC…
>LanMYB123-1_Luann.0376s0001
ATGGGAAAGAGAACAAGTAATCATGTGAAGAAAGATGAGTTAAACAGAGGAGCTTGGACTGATCAAGAAGACAAGATTCTAAGAGATTATATTTTGATCCACGGTGAAGGCAAGTGGAGTACTCTCCCGAACCAAGCTGGTCTCAAGAGATGTGGTAAAAGCTGTAGACTTCGGTGGAAGAACTACTTGAGACCTGGAATAAAGCGCGGAAACATCTCATCTGATGAAGAAGAGCTCATAATCAGACTCCATAATCTTCTTGGAAACAGATGGTCGCTGATAGCTGGGAGGCTTCCGGGGCGAACAGACAATGAAATAAAGAATCATTGGAACTCAAACCTCCGCAAAAGACTTCCCAAAACACAAACCAATCAACCAAAACGTTCAAAACATTCGACA…
>EveMYB57-2_Eruve.0552s0054
ATGAAGAAGACAGGGAGAGGGAAAGAGAGTATAACATCTCAAAAAGAAGAAGATGGAACAGTGAGGAAAGGGCCATGGACTATGGAAGAAGATTTGATCCTCTTTAATTACATCCTTAATCATGGTGAAGGTCTTTGGAACTCCGTCGCCAAAGCCTCTGGTCTCAAACGTACGGGAAAAAGTTGTCGGCTCAGGTGGCTAAACTATCTCCGGCCAGATGTTCGTAGAGGGAACATAACAGCAGAAGAGCAGCTTTTGATCATTCAGCTTCATGCTAAGCTTGGAAACAGGTGGTCGAAGATTGCAAAACATCTACCAGGGAGAACGGACAACGAAATAAAGAATTTCTGGAGGACAAAGATTCAGAGACACATGAAATTGTCCTCGTCGTCGGAAACT…
>MtrMYB123-2_Medtr8g020490
ATGGTTAGAAGTCCTAAGGAGGTTAATAAAGGTGCTTGGTCTCGTGAAGAAGATGATATCCTCTCCAAATATGTTGTCATTCATGGAGAAGGAAAATGGCAAAAGGTTGCCCAAAATGCAGGTTTAAAGCGGTGTGGAAAAAGTTGTAGACAAAGATGGTTGAATTATCTCAAACCAGGTATAAAGAGAGGCCATATCTCTACCGACGAAGAAGACATGATCATAAGACTTCATCGTCTTCTTGGTAACAGATGGTCTTTGATAGCTAAGAGACTACCAGGACGAACAGACAATGAAATCAAGAACTACTGGAATACTAATCTGTCAAAGAAGTTACAAAAACAGCCAACATCATCATCATCATTGCCATCACCATCTTCTGTTTCACTTCGACACAAT…
>CruMYB11_Carub.0005s2927
ATGGGAAGAGCGCCGTGCTGTGAGAAGGTCGGAATGAAAAAGGGGCGGTGGACGGCTGAGGAAGACCAGATTCTCTCAGACTACATTCAGGCCAACGGCGAAGGCTCGTGGCGTTCTCTTCCCAAAAATGCCGGGCTAAAGAGATGTGGAAAGAGCTGTAGACTGAGATGGATAAACTATTTGAGATCAGACCTCAAGAGAGGAAACATAACTCCCGAAGAAGAGGACCTCATTGTTAAGTTGCATTCCACTTTAGGTAACAGGTGGTCAATAATTGCAAACAATCTCCCGGGAAGAACAGACAACGAAATAAAAAACTATTGGAATTCTCATCTCAGCCGTAAACTTCATAGCTACTTCAGGAAACCAACTGTCATTAATGTCGTCGAGAATGCTCCG…
>EsaMYB123_Thhalv10003461m
ATGGGGAGGAGAACTAGTAATAGTGTGAAGAAAGATGAGTTAAACAGAGGAGCTTGGACTGATCAAGAAGACAAGATCCTTAGAGATTATATCATGATTCATGGCGAGGGCAAATGGAGTACTCTCCCGAACCAAGCTGGTCTCAAGAGGTGTGGCAAAAGCTGCAGACTCAGGTGGAAAAACTACTTGAGACCAGGCATAAAGCGTGGAAACATCTCATCTGATGAAGAAGAACTCATAATCCGCCTTCATAATCTCCTTGGAAACAGATGGTCGTTGATAGCTGGGAGGCTTCCAGGGCGAACAGACAATGAAATAAAGAACCATTGGAACTCAAACCTCCGGAAAAGACTTCCCAAAACACAAACCAAACAACCAAAACTTCGAAAACATTCGACC…
>MpeMYB99_Myper.0001s2147
ATGGTTGGTCGTAAACCGTGCTGTGATGAGGTTGGATTGAGAAAGGGTCCATGGACGGCGGAAGAAGATGGGAAACTAGTTGATTTCTTAAGGACACGTGGTTGCGGCGGCGGATGGTGCTGGAGAGACGTGCCGAAGCTGGCGGGCTTAAGGCGGTGCGGCAAAAGCTGCCGTCTCCGGTGGACCAATTATCTCCGGCCAGATCTCAAGAGAGGTCGTTTTACTGAAGAGGAAGTCCAACTAGTCATTGATCTTCATGCTCGACTTGGCAATAGATGGTCGAAGATTGCAGCAGAATTGCCGGGAAGAACAGACAATGACATTAAAAATTATTGGAACACTCATATAAAGAGGAAGCTTACAAGAATGGGTATTGATCCAAACACACATCGTCCGTTT…
>CmaMYB99_Camar.1699s0009
ATGGGAGGTCGTAAACCATGTTGTGATGAGGTTGGATTGAGAAAGGGGCCATGGACGGCGGACGAAGATGGGAAGCTAGTTGATTTCTTAAGGACACGTGGAGCAAGCGGCGGATGGTGCTGGAGAGATGTGCCTAAACTGGCGGGACTAAGGCGATGCGGCAAGAGTTGCCGTCTCCGGTGGACTAATTATCTTCGGCCAGATCTCAAGAGAGGTCTTTTTAGTGAAGATGAAATACAACTTGTCATTGATCTTCATGCTCGACTTGGCAATAGATGGTCGAAGATTGCAGCGGAACTACCGGGAAGAACAGACAACGACATAAAAAACTATTGGAACACTCACATAAAGAGGAAGCTCATAAGAATTGGTATTGATCCAAACACACATCGTCCGTTT…
>IamMYB123_Ibeam.0348s0002
ATGGGAAAGAGAACAAACATTAATGTGAAGAAAGATGAGTTAAACAGAGGAGCTTGGACTGATCAAGAAGACAAGATCCTTAGAGACTATATCATGATTCATGGCGAAGGCAAATGGAGCACTCTCCCTACCCAAGCTGGTCTCAAAAGATGTGGCAAAAGCTGTAGACTTAGGTGGAAGAACTACTTGAGACCAGGAATAAAGCGTGGAAACATCTCATCTGATGAAGAAGAACTCATAATACGTCTCCATAATCTTCTTGGAAACAGATGGTCGTTAATAGCTGGGAGGCTTCCAGGGCGAACAGACAATGAAATAAAGAATCATTGGAACTCAAATCTCCGCAAGAAACTTCCCAAAACACAACAAACTAACAAACATTCTTCAAACAACAACAAG…
>ChiMYB111-2_Crahi.0571s0015
ATGGGAAGAGCTCCATGTTGTGAGAAGATAGGACTCAAGAGAGGGAGATGGACTGCCGAGGAAGATGAGATCCTCTCTAATTATATCCAAACCAATGGTGAAGGTTCTTGGCGGTCTTTGCCTAAGAAAGCTGGACTGTTGAGATGTGGAAAGAGCTGTAGACTAAGGTGGATAAACTATTTGAGAAGGGACTTGAAAAGAGGAAATATAACAGCCGAGGAAGAAGAAACCATCGTCAAGTTGCATTCCCTTCTAGGCAACAGATGGTCGCATATTGCAACACATCTACCAGGAAGAACAGACAACGAAATTAAGAACTATTGGAACTCACATCTCAGCCGCAAAATCTACGCCTTCACCGCCATCACCGGAGATGAGCAGAGTCTAAAGGTCGACGAT…
>BnaMYB12-1_C03p027020
ATGGGAAGAGCGCCGTGTTGCGAGAAGGTCGGGATAAAGAGAGGGCGGTGGACGGCGGAGGAAGACCAGATTCTCTCCAGCTACATTCAGTCCAACGGTGAAGGCTCTTGGAGATCTCTCCCCAAAAATGCCGGATTAAGAAGATGTGGAAAAAGCTGTAGATTGAGATGGATAAATTATCTTAGATCAGATCTCAAGCGCGGGAACATAACTCCAGAAGAAGAAGACCTCGTTGTTAAATTGCATTCCACTTTGGGAAACAGGTGGTCACTAATTGCGAGTCATCTACCAGGGAGAACAGACAACGAAATCAAAAACTATTGGAACTCTCATCTCCGCCGTAAACTCCACAACTTCATCATCAGAAAGCCATCCATCTCTCACAACGTCCTTGCTGTA…
>EsaMYB21_Thhalv10004857m
ATGGAGAAACGAGGAGGAATAAGTAGTGGAGGTTCGGGATCATCAAGTGAAGCGGAGGTGAGAAAAGGACCATGGACGATGGAAGAAGATCTTATTCTCATCAACTATATTGCAAACCACGGAGATGGCGTTTGGAACTCTCTCGCGAAATCTGCAGGTCTAAAACGAACCGGAAAAAGTTGCCGGCTCCGGTGGCTGAACTATCTCCGCCCGGACGTACGACGGGGAAACATCACGCCGGAGGAGCAACTTATCATCATGGAACTTCATGCTAAGTGGGGAAATAGGTGGTCAAAAATTGCTAAACACCTTCCAGGAAGAACCGACAACGAGATCAAAAACTTTTGGAGGACAAGAATCCAAAAATACATCAAACAAACCGATGTAACAACAACAACG…
>RisMYB11_Roisl.0018s0394
ATGGGAAGAGCGCCGTGCTGTGAGAAGGTGGGAATGAAGAAGGGGCGGTGGACGGCGGAGGAAGACCAGATTCTCTCCGACTACATTCAGTCCAACGGCGAAGGCTCCTGGCGTTCTCTTCCCAAAAATGCCGGGCTAAAGAGATGTGGAAAGAGCTGTAGATTGAGATGGATAAACTATTTGAGATCAGACCTCAAGAGAGGAAACATAACTCCTGAAGAAGAGGATCTCATTGTAAAGTTGCATTCCACTTTGGGGAATAGGTGGTCAATAATTGCGAGCAGTCTACCGGGAAGAACAGACAACGAAATTAAAAACTATTGGAATTCTCATCTCAGCCGTAAATTTCACAATTTCTTTAGGAGACAAACGGTGATGAACGTGTACGAGAATACTCCT…
>LanMYB111-1_Luann.0187s0004
ATGGGAAGAGCTCCATGTTGTGAGAAAATAGGGTTGAAGAGAGGGAGATGGACTAAGGAGGAAGATGAGATCCTCACCAACTATATTCAAACCAATGGTGAAGGTTCTTGGCGGTCTTTGCCTAAGAAAGCCGGATTGTTAAGATGTGGAAAGAGTTGTAGACTAAGATGGATAAACTATTTGAGAAGGGACTTGAAAAGAGGAAATATTACAGTCGAGGAAGAAGACATGATCGTCAAATTGCATTCCCTTCTCGGCAACAGATGGTCGTTTATTGCAACAAATCTGCCGGGAAGAACAGACAACGAAATAAAAAACTATTGGAACTCACATCTCAGCCGCAAAATATACGCCTTCAATGCCGTTTCCGGAGACGAACACAATCTACTCGTTGACGAT…
>AthMYB11_AT3G62610
ATGGGAAGGGCGCCGTGCTGTGAGAAGGTAGGAATTAAGAAGGGGCGCTGGACGGCGGAGGAAGACCGGACTCTCTCCGACTACATTCAGTCCAACGGCGAAGGATCATGGCGTTCTCTTCCCAAAAATGCCGGGCTAAAGAGATGTGGAAAGAGCTGTAGATTGAGATGGATAAACTATTTGAGATCAGACATCAAGAGAGGAAACATAACTCCCGAAGAAGAGGACGTCATTGTTAAACTGCATTCCACTTTGGGAACCAGGTGGTCAACAATTGCGAGCAATCTACCGGGAAGAACAGACAACGAAATAAAAAACTATTGGAATTCTCATCTCAGCCGTAAACTCCACGGTTACTTCAGAAAACCAACTGTCGCCAATACCGTCGAGAATGCGCCT…
>EsaMYB12_Thhalv10001498m
ATGGGAAGAGCGCCGTGTTGCGAGAAGGTGGGGATAAAGAGAGGGCGGTGGACGGCGGAGGAAGATCAGATTCTCTCCAGCTACATTCAGTCCAACGGTGAAGGCTCTTGGAGATCTCTCCCCAAAAATGCAGGCTTAAAAAGGTGTGGAAAGAGTTGTAGATTGAGATGGATAAATTATCTTAGATCTGACCTCAAGCGTGGGAACATTACTCCTGAAGAAGAAGAAATCGTTGTTAAATTGCATTCCACTTTCGGAAACAGGTGGTCACTAATTGCGAGTCATCTACCAGGGAGAACAGACAACGAAATAAAAAATTATTGGAACTCTCATCTCAGCCGTAAACTCCACAACTTCATCAGAAAGCCGTCGTCGATCTCTCACGACGTCGCCGTCGTA…
>CviMYB99_Clevi.0005s1872.1
ATGGGTCGTCGTCATCAGCCATGTTGTGACAAGATTGGACTAAAAAAGGGGCCGTGGACGGCTGAGGAGGACCAAAAACTCGTGGATTTCCTATGTTCACGTGGCTGCGGCGGCCGCGGTGGCGGCGGTGGTGGCGGGTGGTGCTGGAGGGACGTACCAAAAGTGACGGGGCTCCGCCGCTGCGGCAAAAGCTGCCGTCTCCGGTGGACGAATTATCTAAGGCCGGATCTCAAGAGAGGACTTCTTAGTGAAGACGAAATCCAACGTGTCATTCATCTTCATGCTCGTCTTGGCAATAGGTGGTCTAAGATTGCAGCGGAATTACCGGGAAGAACAGACAACGATATAAAGAACTATTGGAACACTCACATTAAGAGAAGACTCATCAAAATGGGGATG…
>BstMYB123_Bostr.29044s0068
ATGGGAAAGAGAGCAACTACTAGTGTGAAGAGAGAGGAGTTAAACAGAGGAGCTTGGACTGATCAAGAAGACAAGATCCTAAGAGATTACATCACGACCCATGGTGAAGGCAAATGGAGCACTCTCCCAAACCAAGCTGGTCTCAAGAGGTGTGGCAAAAGCTGTAGACTTCGGTGGAAGAACTACTTAAGACCGGGCATAAAGCGCGGAAACATCACATCTGATGAAGAAGAACTCATAATCCGTCTCCATAATCTCCTTGGAAACAGATGGTCGTTGATAGCTGGGAGGCTTCCAGGCCGAACAGACAATGAAATAAAGAACCATTGGAACTCAAACCTCCGTAAAAGACTTCCCAAAACTCAAACCAACCAACCGAAACGTATAAAACATTCGACC…
>CmaMYB57-2_Camar.1719s0024
ATGAAGAAGACAGGGAGAGGGAAAGAGAGAATAACATCACAAAAAGAAGAAGAGGGATCAGTAAGGAAAGGGCCATGGACTATGGAAGAAGATTTGATCCTCTTTAATTACATCCTTAATCATGGTGAAGGTCTTTGGAACTCCGTAGCCAAAGCCTCTGGTCTAAAACGTACGGGAAAAAGTTGTCGGCTCAGGTGGCTGAACTATCTCCGGCCAGATGTGCGGAGAGGGAACATAACCGCAGAAGAACAGCTTTTGATCATTCAACTTCATGCTAAGCTTGGGAACAGGTGGTCGAAGATTGCAAAACATCTACCGGGAAGAACGGACAACGAGATAAAGAATTTCTGGAGGACAAAGATTCAGAGACACGTGAAGTTATCACCGTCGGAAACAATG…
>PhaMYB123-3_MA-94467g0010
ATGGGTCGGACTCCCTGTTGTTCCCAAGTTGGTTTGCACAGAGGACCCTGGACGGCCAAGGAGGACAATCTCCTTACCAGATGGATCGAATGGCATGGCGAAGGTGACTGGAGAAATCTCCCTGAGAAAGCAGGTCTGCTGCGGTGTGGAAAGAGTTGTAGGCTGCGATGGCTCAATTACCTGAGGCCAACTATAAAACGAGGAAACATTTCCTCTGATGAAGAAGATCTCATTATTCGCCTGCATCGTCTCCTTGGCAACAGGTGGTCGTTGATAGCAGGCAGATTGCCAGGACGAACAGACAATGAAATAAAGAACTACTGGAACAGTCATCTAAGGAAGAAGCTAAGGAAACAAGGCATCGATCCCGCCACCCACAAACCTCTCGAATCAAAACAT…
>BraMYB57_A03p32520
ATGAAGAAGACAGGGAGATCAGGGAAAGAGAGAATAACATCTCAAAAAGAAGAAGAAGGAACAGTGAGGAAAGGGCCATGGACTATGGAAGAAGATTTGATCCTCTTTAATTACATACTTAATCATGGTGAAGGTCTTTGGAACTCTGTCGCCAAAGCCTCTGGTTTAAAACGCACGGGAAAAAGTTGTCGGCTCCGGTGGCTGAACTATCTCAGGCCAGATGTGCGGCGAGGGAACATAACAGCAGAAGAACAGCTCTTGATCATTCAACTTCAGGCTAAGCTTGGAAACAAGTGGTCGAAGATTGCGAAACATCTACCGGGGAGAACGGATAACGAGATAAAGAATTTCTGGAGGACAAAGATTCAGAGACACATGAAATTGTCGTCGTCGAAAACT…
>VviMYB123-6_VIT-204s0008g01810
ATGGGGAGAGGTCCTTGCTGTAGTAAGGAGGGAATGAATAAAGGAGCCTGGACGGCCATTGAAGATGAGCTTCTTGTAGAGTATATCAAGGTCCATGGTGAAGGAAAGTGGAGTGGCATTCCAAAAAAATCAGGCCTTAAAAGATGTGGTAAGAGCTGCAGATTGAGGTGGTTGAATTATCTGAGACCTGATATCAAGAGAGGTAACATGTCTCCTGAAGAAGAAGACCTCATCATTAGGCTCCACAAGCTCTTGGGCAACAGGTGGTCTCTGATAGCTGGAAGAATTCCAGGGCGAACAGACAATGAAATCAAGAACTACTGGAACACCAACTTCGCCAAGAAAGCTCCAGCAAGACAAACCTCAAGCTCAGAGAAAAATCCCATCATGATAACTTCT…
>EsyMYB123_Eusyr.0005s0994
ATGGTAAAGAGAAAAACTATCAATAATGATAGAGTGAAGATTAAGAAGAAGAAAGAAGAGTTAAACAGAGGAGCTTGGACCGATGAAGAAGACAAGATCTTAAGAGATTATATTTTGACTCATGGTGAAGGCAAATGGAGTACTCTCCCTAACCATGCTGGTCTCAAGAGATGTGGCAAAAGCTGTAGACTTCGGTGGAAGAATTACTTGAGACCGGGGATAAAACGTGGTAACATCTCTTCTGATGAAGAAGAACTCATAATCCGTCTTCATAATCTACTTGGAAACAGATGGTCGTTGATAGCTGGGAGGCTGCCAGGACGAACAGACAATGAAATCAAGAACTATTGGAACTCAAACCTCAGGAAAAGACTTCCCAAGACACAAGCGAATTCATTA…
>EveMYB111-2_Eruve.0069s0055
ATGGGAAGGGCTCCTTGTTGCGAAAAAATAGGGCTAAAGAGAGGGAGATGGACTACCGAGGAAGATGAGATCCTCACTAACTATATTCAGACCAACGGTGAAGGTTCTTGGAGGTCTTTGCCTAAGAAAGCCGGATTGTTGAGATGTGGAAAGAGCTGTAGACTAAGGTGGATAAACTATTTGAGAATGGACTTGAAAAAGGACAATATCACAGCCGAGGAAGAAGACACCATCTTCAAGTTGCATTCCCTTCTCGGCAACAGATGGTCTCTTATTGCAACACATCTACCAGGAAGAACAGACAACGGAATTAAAAATTATTGGAAATCACATCTTAGCCGCAAAATCTACTCTTTCACTGCCGTCAATGATTTAGTCCTAAAGAAGTCTTCTTCTTCT…
>EveMYB99-1_Eruve.0673s0005
ATGGGTGGTCGTAAACCATGTTGTGATGAGGTTGGACTGAGAAAGGGGCCATGGACAGCGGACGAAGATGGAAAACTAGTTGATTTCTTAAGGACACGTGGAGCAAGCGGCGGATGGTGCTGGAGAGATGTGCCGAAGCTGGCGGGACTAAGGCGATGCGGCAAGAGTTGCCGTCTCCGGTGGACTAATTATCTCCGACCAGATCTCAAGAGAGGTCTTTTTAGTGAAGAGGAAATACAACTAGTCATTGATCTGCATGCTCGACTTGGCAATAGATGGTCGAAGATAGCAGCAGAACTACCAGGAAGAACAGACAACGATATAAAAAATTATTGGAACACTCATATAAAGAGGAAGCTTATCAGAATGGGTATTGATCCAAACACACATCTCCCGTTT…
>BraMYB111-1_A06p46010
ATGGGAAGGGCTCCTTGTTGTGAGAAGATAGGACTCAAGAGAGGGAGATGGACTGCCGAGGAAGATGAGATCCTCACTAACTATATCCAAACCAATGGGGAAGGTTCTTGGCGGTCTTTGCCTAAGAAAGCTGGATTGTTGAGATGTGGAAAGAGCTGTAGACTAAGGTGGATAAACTATTTGAGAAGGGACTTGAAAAGAGGAAATATTACAGCCGAGGAAGAAGAAACCATCGTCAAGTTGCATTCCCTTCTCGGCAACAGATGGTCGCATATTGCAACACATCTACCAGGAAGAACAGACAATGAAATTAAAAACTATTGGAATTCACATCTCAGCCGCAAAATCTATGCCTTCACTACCGTCACCGGGGATGAGCACAGTCTAAAGGTTGACGAT…
>BolMYB111-3_BolC9t53440H
ATGGGAAGGGCTCCGTGTTGTGAGAAAATAGGACTCAAGAGAGGGAGATGGACCGCCGAGGAAGATGAGACCCTAACTAACTATATTCAAATCAATGGTGAAGGTTCTTGGCGGTCTTTGCCTAAGAAAGCTGGATTGCTGAGATGTGGCAAGAGCTGTAGATTAAGGTGGATAAACTATTTGAGAATGGACTTGAAAAGAGGAAATATTACGGCCGAGGAAGATGACACAATCGTCAAGTTGCATTCCCTTCTTGGCAATAGATGGTCGCTTATTGCAACACATCTACCAGGCAGAACAGACAACGAAATTAAAAACTATTGGAACTCACATCTCAGCCGCAAAATTTACGCCTTCACTTCCGTCCGCCGAGATGAGCACGGTCCAAACATCAACGAT…
>ChiMYB111-3_Crahi.0029s0178
ATGGGAAGGGCTCCGTGTTGTGAGAAAATAGGACTCAAGAGAGGGAGATGGACCGCCGAGGAAGATGAGACCCTCACTAACTATATTCAAATTAATGGTGAAGGTTCTTGGCGGTCTTTGCCTAAGAAAGCTGGGCTGTTGAGATGTGGAAAGAGCTGTAGATTAAGGTGGATAAACTATTTGAGAATGGACTTGAAAAGAGGAAATATTACGGCCGAGGAAGATGAAACAATCGTCAAGTTGCATTCCCTTCTTGGCAATAGATGGTCGCTTATTGCAACACATCTACCAGGAAGAACAGACAACGAAATTAAAAACTACTGGAACTCACATCTCAGCCGCAAAATATACACCTTCACTGCCGTCCGCAGAGATGAGCACGGTCTAAACGTCAACGAT…
>IsaMYB111-3_Isati.2257s0008
ATGGGAAGGGCTCCGTGTTGTGAGAAGATAGGACTCAAGAGAGGGAGATGGACTGCCGAGGAAGATGAGATCCTCACAAACTACATTCAAACCAATGGTGAAGGTTCTTGGCGGTCTTTGCCTAAGAAAGCCGGATTGTTGAGATGTGGAAAGAGCTGTAGACTAAGGTGGATAAACTATTTGAGAATGGACTTGAAAAGAGGAAACATTACCGCCGAGGAAGAAGACACCATCGTCAAGTTGCATTCCCTTCTCGGCAATAGATGGTCGCTTATTGCAACACATCTACCAGGAAGAACAGACAACGAAATTAAAAACTATTGGAACTCACATCTCAGCCGCAAAATCTACGCCTTCACTTCTGTCCCCGGAGATGAGCACAATCTAAACGTGGATGAT…
>BolMYB57_BolC3t16225H
ATGACGAAGACAGGGAGATCAGGGAAAGACAGAATAACATCTCAAAAAGAAGAAGAAGAAGGAACAGTAAGGAAAGGGCCATGGACTATGGAAGAAGATTTGATCCTCTTTAATTACATATTTAATCATGGTGAAGGTCTTTGGAACTCTGTCGCCAAAGCCTCTGGTCTAAAACGTACGGGAAAGAGTTGTCGGCTCCGGTGGCTGAACTATCTCAGACCAGATGTGCGGCGAGGGAACATAACAGCAGAAGAACAGCTTTTGATCATTCAACTTCAGGCTAAGCTTGGAAACAGGTGGTCGAAGATTGCGAAACATCTACCGGGGAGAACGGACAACGAGATAAAGAATTTCTGGAGGACAAAGATTCAGAGACACATGAAATTGTCGTCGTCGGAA…
>IsaMYB24-4_Isati.5509s0001
CTAAAACGCACCGGAAAAAGTTGCCGGCTCCGTTGGCTGAACTACCTCCGACCAGATGTACGAAGAGGAAACATCACAGCAGAGGAGCAACTCATCATCATGGAACTTCATTCCAAATGGGGAAATAGGTGGTCAAAAATTGCAAAACATTTACCAGGAAGAACCGATAACGAGATAAAGAACTTTTGGAGGACCAAGATTCAGAAATATATAATCAAGCACGGAGAAGCAACGACCGTCGGATCACAAAGCTCCGAGCTTATAAACGATCATGCGACGGGCATGGGCCATGTCTTGAATACTCAAGAAACCATGGAGATATATTCTCCAACGACGACGTCGTATCAAAGTAGTGCTGATCATCAGCTTACTTACGGCAACACTGATCATCAGCTTAAT…
>PhaMYB123-9_MA-93127g0010
ATGGGGCGTGCACCGTGCTGTTCCAAGGTTGGACTCAACCGGGGGAGATGGACTGCTGAAGAAGACGAGATCTTGACCAAATATATCCAAACCCATGGCGAAGGCTCCTGGCGATCTCTTCCCCAAAACGCAGGTTTGCTGCGATGTGGAAAGAGTTGCAGATTACGATGGATCAACTATCTTCGTTCAGATGTGAAGCGTGGAAATATTTGTAAAGAAGAAGAGGAGCTCATTATCAGATTACATACTCTCCTAGGCAACCGATGGTCATTGATAGCAGGGCGCATGCCAGGCCGAACTGACAATGAAATCAAGAACTACTGGAATACTCATCTTAGTAGGAAGCTGGCAAATAGAGGGATTGATACCGCTACCCACAAGCCATTGGGGGAAGTAGCT…
>CmaMYB123-2_Camar.0333s0004
ATGGGAAAGATATCAAGTAGTAGTATGAGGAAAGATGAGCTAAACAGAGGAGCTTGGACTGATCAAGAAGACAAGATCCTTAGAGATTATATCATGATCAACGGCGAAGGCAAATGGAGCACTCTTCCAAATGAAGCTGGTCTCAAGAGGTGTGGCAAAAGCTGCAGACTTCGGTGGAAAAACTACTTGAGACCGGGCATAAAGCGCGGAAACATCTCATCTGATGAAGAAGAACTCATAATCCGCCTCCATAATCTCCTTGGAAACAGATGGTCGTTGATAGCTGGGAGGCTTCCTGGGCGAACAGACAATGAAATAAAGAACCATTGGAACACAAACCTCCGCAAAAGACTTCCAAAATTACAAACCAATCAACAGAAACTCAGAAAACATTCGACC…
>GraMYB11-MYB12-2_Gorai.001G143200
ATGGGGAGGGCGCCTTGTTGCGAAAAAGTGGGGTTGAAGAAGGGGAGATGGACGGCGGAAGAGGATGTGTTATTGACCAAGTATATTCAAGCTAACGGTGAAGGCTCCTGGAGATCATTACCCAAGAATGCAGGATTACTGAGGTGTGGGAAGAGTTGCAGACTAAGGTGGATTAATTACTTGAGAGCTGACTTGAAAAGGGGAAACTTTACTTCCCAAGAGGAAGAAGTCATCATTAACTTGCATGCTACTTTGGGGAATAGATGGTCTTTAATTGCCAGTTACTTACCAGGAAGAACAGACAACGAGATTAAGAACTATTGGAACTCTCATTTGAGTAGAAAAATCCATAGCTTTAGAAGGCCATTAACTCAAAGCATGCCAGTCATCATGGACCTC…
>CmaMYB21-2_Camar.5465s0001
ATGGACAAAAGAGGAGGAATAAGTAGTGGAGGTTCGGGATCATCAGGAGAAGCAGAGGTGAGAAAGGGACCATGGACGATGGAAGAAGATCTTATTCTTATCAACTACATCGCCAACCACGGCGATGGCGTTTGGAACTCTCTCGCCAAATCTGCAGGTCTAAAACGCACCGGGAAAAGTTGCCGGCTCCGGTGGCTGAACTATCTCCGCCCTGACGTACGACGTGGAAACATCACGCCGGAGGAGCAACTTATCATCATGGAACTTCATGCCAAGTGGGGAAACAGGTGGTCAAAAATCGCTAAACACCTTCCAGGAAGAACCGACAATGAGATCAAAAATTTCTGGAGGACAAGAATACAGAAATACATCAAACAAACCGATGTAGCAGTAACTGCA…
>CsiMYB123-3_orange1.1g036591m
ATGGATAAGTCGTCACCAGCAACGTTCAACAAGGGAGCATGGACAGCTGAAGAAGATAGGAAATTGGCTGAGGTCATAGCAACTCATGGGCCTACAAAATGGAAGACAATTGCAGCTAAAACAGGCCTCAATAGATGTGGAAAGAGTTGCAGGCTAAGATGGATGAATTATCTTAGACCAAATATTAAGAGAGGGAGCATATCAGACCAAGAGGAGGACTTGATACTTAGGCTACATAAACTCCTAGGAAACAGGTGGTCTTTGATAGCTGGGAGATTGCCGGGTCGAACTGATAACGAGATAAAGAACTACTGGAATTCTCATTTGAGCAAAAAGATTAAAAATCAGAACGAGAAACAAAGTGGAGTTTCAACAAGTGAAGCTTGCAGAGATGAGAAG…
>MtrMYB123-4_Medtr8g027345
ATGGGAAGAGCTCCTTGTTGTGCCAAAGTTGGATTGCACAAGGGTCCATGGACTACTAAAGAAGATGCATTGCTTACAAAATATGTTCAAGCTCATGGTGAAGGCCAATGGAAATCACTTCCTAAAAAAGCTGGACTTCTTAGATGTGGGAAAAGTTGTAGACTTAGATGGATGAATTATCTTAGACCAGATATAAAGAGAGGTAACATAACTCAAGAAGAAGATGATCTCATAATAAGATTACATTCACTTCTTGGAAATAGATGGTCACTTATAGCCGGAAGATTACCAGGACGAACAGACAATGAAATAAAGAACTACTGGAACACACATCTTCTTAAAAAGATGCAAAGAAATCAACAAACATGTGATGTTACAACAGATCATGATGAACAAGAA…
>LanMYB57_Luann.0370s0042
ATGGAGACGATGAAGAAGACAGATGGGAGAAGGAAAGCGACGATAACATCACAGAAAGAAGAAGAAGGAACAGTGAGGAAAGGGCCATGGACTATGGAAGAAGACTTCATCCTCTTTAATTACATCCTTAATCATGGTGAAGGTCTTTGGAACTCCGTCGCCAAAGCCTCTGGTCTAAAACGTACCGGAAAAAGTTGTCGACTCCGGTGGCTGAACTATCTCCGACCAGATGTGCGCCGAGGGAACATAACCGCAGAAGAACAGTTTTTAATCATTCAACTTCATTCTAAGCTTGGAAATAAGTGGTCGAAGATTGCGAAGCATCTTCCGGGAAGAACGGACAACGAGATAAAGAATTTCTGGAGGACAAAGATTCAGAGACACATGAAAATGTCGTCG…
>IsaMYB12-1_Isati.3026s0004
ATGGGAAGAGCGCCGTGTTGCGAGAAGGTCGGGATAAAGAGAGGGCGGTGGACGGCGGAGGAAGACCAGATTCTCTCCAGCTACATTCAATCCAACGGTGAAGGCTCTTGGAGATCTCTCCCCAAAAATGCCGGATTAAAAAGGTGTGGAAAGAGCTGTAGATTGAGATGGATAAATTATCTTAGATCTGACCTCAAGCGTGGGAACATAACTCCAGAAGAAGAAGAGCTCGTTGTTAAAATGCATTCCACTTTGGGAAACAGGTGGTCACTAATTGCGAGTCATCTACCAGGGAGAACAGACAACGAAATTAAAAATTATTGGAACTCTCATCTCAGCCGTAAACTCCACAACTTCATGAGAAAGTCGTCCATGATCTCTCACGACGTCCCTGCCGTA…
>CgrMYB111_Cagra.6296s0007
ATGGGAAGGGCTCCGTGTTGCGAGAAAATCGGGTTGAAGAGAGGAAGATGGACCGCTGAGGAAGATGAGATCCTCACCAACTATATTCAGACCAATGGTGAAGGTTCTTGGCGATCTTTGCCTAAGAAAGCTGGGTTGTTGAGATGTGGAAAGAGCTGTAGACTAAGGTGGATAAACTACTTGAGAAGAGACTTGAAAAGAGGAAATATTACTGCCGACGAAGAAGAAACAATCGTCAAGTTGCATTCACTTCTAGGCAACAGGTGGTCACTTATTGCAACACATCTACCAGGAAGAACAGACAACGAAATTAAAAACTATTGGAACTCACATCTCAGCCGCAAAATCTATGCCTTCGCTGCCGTATCCGGAGACGAACACAACCTAGTCATAGACAAT…
>SpiMYB123-2_Stapi.0224s0006
ATGGGAAAGAAAGCAAGTAGTAGTGTGAAGAAAGATGAGTTAAACAAAGGAGCTTGGACTGATCAAGAAGACAAGATCCTTAAAGATTATATCATGATCCACGGCGAAGGCAAATGGAGCACTCTCCCGAACCAAGCTGGTCTCAAGAGGTGTGGTAAAAGCTGCAGACTTCGGTGGAAGAACTACTTGAGACCGGGCATAAAGCGTGGAAATATCTCATCTGATGAAGAAGAAATCATAATCCGCCTCCATAATCTTCTTGGAAACAGATGGTCATTGATAGCTGGGAGGATTCCGGGGCGAACAGACAATGAAATAAAGAACCATTGGAACTCAAACCTCCGCAAAAGACTTCCAAAATTACAGACCAGCAAACCGAAACTTGTAAAACATTCGACC…
>BolMYB12-1_BolC3t15448H
ATGGGAAGAGCGCCGTGTTGCGAGAAGGTCGGGATAAAGAGAGGGCGGTGGACGGCGGAGGAAGACCAGATTCTCTCCAGCTACATTCAGTCCAACGGTGAAGGCTCTTGGAGATCTCTCCCCAAAAATGCCGGATTAAGAAGATGTGGAAAAAGCTGTAGATTGAGATGGATAAATTATCTTAGATCAGATCTCAAGCGCGGGAACATAACTCCAGAAGAAGAAGACCTCGTTGTTAAATTGCATTCCACTTTGGGAAACAGGTGGTCACTAATTGCGAGTCATCTACCAGGGAGAACAGACAACGAAATCAAAAACTATTGGAACTCTCATCTCCGCCGTAAACTCCACAACTTCATCATCAGAAAGCCATCCATCTCTCACAACGTCCTTGCTGTA…
>LanMYB12_Luann.0221s0042
ATGGGAAGAGCGCCCTGTTGCGAGAAGGTCGGGATAAAAAGAGGACGGTGGACGGCGGAGGAAGACCAGATTCTCTCCAGCTACATTCAATCCAACGGCGAAGGCTCTTGGAGATCTCTCCCCAAAAATGCCGGATTAAAAAGGTGTGGAAAGAGTTGTAGATTGAGATGGATAAACTATCTTAGATCTGACCTCAAGCGTGGGAACATAACTCCACAAGAAGAAGAACTCGTTGTTAAATTGCATTCCACTTTGGGAAATAGGTGGTCACTTATTGCGGGTCATCTACCAGGGAGAACAGACAACGAAATTAAAAATTATTGGAACTCTCATCTCAGCCGTAAACTCCACAACTTCATCCGGAGACCATCCATCTCTCAAGACGTCGCCGTCGTACTC…
>CruMYB111_Carub.0008s0920
ATGGGAAGGGCTCCGTGTTGCGAGAAAATCGGGTTGAAGAGAGGAAGATGGACCGCTGAGGAAGATGAGATCCTCACCAACTATATTCAGACCAATGGTGAAGGTTCTTGGCGATCTTTGCCTAAGAAAGCTGGGTTGTTGAGATGTGGAAAGAGCTGTAGACTAAGGTGGATAAACTACTTGAGAAGAGACTTGAAAAGAGGAAATATTACTGCCGACGAAGAAGAAACAATCGTCAAGTTGCATTCACTTCTCGGCAACAGGTGGTCACTTATTGCAACACATCTACCAGGAAGAACAGACAACGAAATTAAAAACTATTGGAACTCACATCTCAGCCGCAAAATCTATGCCTTCGCTGCCGTATCCGGAGACGACCACAACCTAGTCATCGACAAT…
>BraMYB21-1_A09p03390
ATGGAGAAAATAGGAGGAATAAGTAGTGGAGGTACGGGATCATCAGGAGAAGCAGAAGTGCGAAAAGGACCGTGGACGATGGAAGAAGATCTTATTCTTATCAATTATATCGCCAACCACGGCGATGGCGTTTGGAACTCTCTCGCCAAATCTGCAGGTCTAAAACGCACCGGAAAAAGTTGCCGCCTTCGGTGGCTCAACTATCTCCGCCCTGACGTACGACGTGGAAACATCACGCCGGAGGAACAACTTACCATCATGGAACTTCATGCTAAGTGGGGAAACAGGTGGTCCAAAATCGCTAAACACCTTCCAGGAAGAACCGACAATGAGATAAAGAATTTCTGGAGGACAAGAATCCAAAAATACATCAAACAAACCGATGTGACAGCAACAACG…
>GraMYB123-2_Gorai.001G020600
ATGGGAAGGAGTCCATGTTGCTCCAAGGAAGGACTCAACAAAGGAGCTTGGACTGCTTTAGAAGATAAAATACTTACATCATATATTCATGTTCATGGTGAAGGCAAATGGAGAAACCTCCCCAAGAGAGCTGGTTTGAAGAGATGTGGCAAAAGTTGCAGACTTAGATGGCTGAATTATCTTAGACCAGATATTAAAAGAGGCAACATCTCTCATGATGAAGAAGAACTCATTATAAGACTCCATAATCTTCTTGGCAACAGATGGTCTTTAATAGCTGGAAGGCTACCCGGGCGAACAGACAATGAAATCAAGAACTACTGGAACACTACTTTAGGTAAGAGAGCTAAAGCTCAAGCATCCATTGAAGCTAAAACGATACCAACCGAGTCTAGGCTC…
>CsiMYB11-MYB12-2_orange1.1g046093m
ATGGGAAGAACTCCGTGTTGCGAGAAAGTAGGACTTAAGAAGGGGAAATGGACAGCCAAAGAGGATGAAATATTGACCAAGTATATTCAAGCTAACGGAATAGAGTCGTGGAGGTCCCTGCCGAAGAAAGCAGGGTTGCTGAGGTGTGGAAAGAGCTGCAGATTGAGGTGGGTAAACTACTTGAGAACTGATTTGAGGAGAGGGAACATTACTACTGAAGAGGAAGAGACCATTATTAAGCTGCATGCCTCTTTGGGAAATAGGTGGTCGGTGATAGCAAGCCATTTACCGGGTAGAACAGATAACGAGTTAAAGAACTACTGGAACACACATTTGAGCAAAAAAATTCACACGTTCCAGGGTCCAGTTGGTGGTGAAACCCTATCGTTGCCAAAGATG…
>SalMYB12-3_Sialb.0602s0020
ATGGGAAGAGCGCCGTGTTGCGAGAAGGTCGGGATAAAGAGAGGGCGGTGGACGGCGGAGGAAGACCAGATTCTCTCCAGCTACATTCAATCCAACGGTGAAGGCTCTTGGCGATCTCTCCCCAAAAATGCCGGATTAAAAAGGTGTGGAAAGAGCTGTAGATTGAGATGGGTAAATTATCTTAGATCTGACCTCAGGCGTGGGAACATAACTCCAGAAGAAGAAGAGCTCGTTGTCAAAATGCATTCCACTTTGGGAAACAGGTGGTCACTAATTGCGAGTCATCTACCAGGGAGAACAGACAACGAAATAAAAAATTATTGGAACTCTCATCTGAGCCGTAAACTCTACTACATCAGAAAGTCTCATGACGTCCCCGCCGTAATCATGAACCCTCCT…
>RisMYB21_Roisl.0011s0573
ATGGAGAAAAGAGGAGGAAGTAGTGGAGGTTCGGGATCATCCGTAGAAGCAGAGGTGAGAAAAGGACCATGGACCATGGAAGAAGATCTTATTCTTATCAACTATATCGCAAACCACGGCGATGGCGTTTGGAACTCTCTCGCCAAATCTGCAGGTCTAAAACGCACCGGAAAAAGTTGCCGGCTCCGGTGGCTGAACTATCTCCGCCCCGACGTACGACGGGGAAACATCACGCCGGAGGAGCAACTTGTCATCATGGAACTTCATGCTAAGTGGGGAAACAGGTGGTCGAAAATTGCCAAACACCTTCCAGGAAGAACCGACAACGAGATTAAAAATTTCTGGAGGACAAGAATCCAAAAATACATCAAGCACGCCGATGTAACTACAACATCGTCC…
>SalMYB123-1_Sialb.1378s0005
ATGAGAAAGATAGCAAGTAGGAGTGTGAAGAAAGAGGAGTTAAACAGAGGAGCTTGGACTGATCGAGAAGACAAGATCCTTAAAGATTATATCATGATCAATGGCGAAGGAAAATGGAGCACACTCCCAAACGAAGCTGGTCTGAAGAGGTGTGGCAAAAGCTGCAGACTACGGTGGAAGAACTACTTGAGACCAGGCATAAAGCGCGGAAACATCTCATCTGATGAAGAAGAACTCATAATCCGCCTCCATAATCTCCTTGGAAACAGATGGTCGTTGATAGCTGGGAGGCTTCCAGGGCGAACAGACAATGAAATAAAGAACCATTGGAACTCAAACCTCCGCAAAAGACTTCCAAAATCACAAACCAACCAACAGAAAAGTAGAAAACATTCCAAC…
>IsaMYB12-2_Isati.1191s0006
ATGGGAAGAGCGCCGTGTTGCGAGAAGGTCGGGATAAAGAGAGGGCGGTGGGCGGCGGAGGAAGACCAGATTCTCTCCAGCTACATTCAATCCAACGGTGAAGGCTCTTGGAGATCTCTTCCCAAAAATGCCGGATTAAAAAGGTGTGGAAAGAGCTGTAGATTGAGATGGATAAATTATCTTAGATCTGGCCTCAAGCGCGGGAACATAACACCAGAAGAAGAAGAACTCGTTGTTAAACTGCACTCCACTTTGGGAAACAGGTGGTCACTAATTGCGAGTCATCTACCAGGGAGAACGGACAACGAAATAAAAAATTATTGGATCTCTCATCTCAGCCGTAAACTATACAACTTCATGAGAAAGCCGTCGATCTCTGACGACGTCCCTGCCGTAATC…
>GraMYB123-16_Gorai.004G150800
ATGGGAAGGGCTCCTTGTTGTACAAAAGTTGGGTTGCATAGAGGTCCATGGACTCCGAGAGAAGACACATTGCTTATCAACTACGTTCAAACTCATGGTGAAGGTCACTGGAGATCACTTCCCAAGAAAGCTGGGCTACTCAGGTGTGGAAAGAGTTGCAGGCTGAGATGGATGAACTATCTAAGACCAGATATTAAAAGAGGGAATATATCCACAGATGAAGACGATCTCATCATCAGATTACATTCTCTTCTCGGCAATCGTTGGTCTCTCATTGCCGGGAGGCTCCCTGGTCGAACCGATAACGAGATTAAAAACTATTGGAACACCTATCTGAGCAAAAGACTTCTAAGCCAAGGAATCGACCCCAATACCCACAAGAAACTACCAAAGCCAGTA…
>MmaMYB24_Mamar.0028s0197
ATGGAGAAAATAGAAAGTAGTGGTGGGTCGGGATCAGGAGATGCAGAGGTGAGAAAAGGGCCATGGACTATGGAAGAAGATTTGATTCTCATCAATTATATCGCCAATCATGGTGAAGGTGTTTGGAACTCTCTCGCCAAATCTGCAGGTTTAAAACGCACCGGAAAAAGTTGCCGGCTCCGGTGGCTGAACTACCTCCGACCAGACGTACGACGAGGAAATATCACAGCAGAAGAACAGCTCATCATCATGGAACTTCATGCCAAATGGGGAAATAGGTGGTCCAAAATTGCAAAGCATTTACCAGGAAGAACCGATAACGAGATAAAGAATTTTTGGAGGACCAAGATCCAGAAATACATCATCAAGAACGGAGAAACGACGACCGTTGGATCACAA…
>SpaMYB111_Sp2g19680
ATGGGAAGGGCTCCATGTTGTGAGAAAATAGGGTTGAAGAGAGGAAGATGGACCACCGAAGAAGATGAGATCCTCACTAACTATATCCAAACCAATGGTGAAGGTTCTTGGCGGTCTTTGCCTAAGAAAGCCGGATTGTTGAGATGTGGGAAGAGCTGTAGACTAAGGTGGATAAACTATTTGAGAAGGGACTTGAAAAGAGGCAATATTACGGCTGAGGAAGAAGACACAATCGTCAAGTTGCATTCCCTTCTCGGCAACCGATGGTCGCTTATTGCAACACATCTACCAGGCAGAACAGACAACGAAATTAAAAATTATTGGAACTCACATCTCAGCCGCAAAATCTACGCTTTCACTGCCGTTTCCGGAGATGAACACAATCTTAACGCCAATGAT…
>TarMYB57_Thlar.0002s0053
ATGGAGACAATGAAGAAAGCAGGGAGAGGGAAAGGCAGAACAACATCACAGAAAGAAGAAGAAGGAACAGTGAGGAAAGGGCCATGGACTGTGGAAGAAGATTTGATCCTCTTTAATTACATCCTTAATCATGGTGAAGGTCTTTGGAACGCTGTCGCCAAAGCCTCTGGTCTAAAACGAACCGGAAAAAGTTGTCGGCTCCGGTGGTTAAACTATCTCCGGCCAGATGTGAGGCGAGGGAACATAACCGCTGAAGAACAGCTTTTGATCCTTCAACTTCATGCTAAGCTTGGAAACAGGTGGTCGAAGATTGCGAAGCATCTTCCAGGAAGAACGGACAACGAGATAAAGAATTTCTGGAGGACAAAGATTCAGAGACACATGAAAGCGTCGTCGTCG…
>EveMYB12-1_Eruve.0746s0016
ATGGGAAGAGCGCCGTGTTGCGAGAAGGTCGGGATAAAGAGAGGGCGGTGGACGGCTGAGGAAGACCAGATTCTCTCCAGCTACGTTCAGTCCAACGGTGAAGGCTCTTGGAGATCACTCCCCAAAAATGCCGGATTAAAAAGGTGTGGAAAGAGCTGCAGATTGAGATGGATAAATTATCTTAGAACAGATCTCAAGCGTGGGAACATAACTCCAGAAGAAGAAGAACTCGTTGTTAAATTGCACTCCACTTTGGGAAACAGGTGGTCATTAATTGCGAGTCATCTACCAGGGAGAACAGACAACGAAATAAAAAATTATTGGAATTCTCATCTCCGCCGTAAACTCCACAACTTCATCATCAGAAAGCCATCCATCTCTCACGACGTCCCTGCTGTA…
>VviMYB123-5_VIT-204s0008g01820
ATGCTTTATATATATGCAGGTCTTAAAAGATGTGGGAAGAGTTGCAGGCTTAGATGGTTGAATTATTTGAGACCAGATATCAAGAGAGGCAACATATCGCTGGAGGAAGAAGATCTCATCATTAGGCTCCACAAGCTCTTAGGCAACAGATGGGCTTTAATAGCTGGGAGGCTTCCAGGGCGAACAGACAATGAAATCAAGAACTACTGGAACACAACCTTGAGGAAAAAGGTGAATGGGAAACAACCAAATCATGAGTCTAAAGACGAGAAGAAGAAATCAAGTATCAAAGAGTCTATCGAGAAGAACCCGCCGCCATCTACTATGGTTGAATCCCAAGTGATTCGAACAAAGGCTTCACGCTGTAATAAAGTTTTCATCTCACAACCCCAAAAACTC…
>BolMYB57_BolC5t35158H
AGTAAACTGTATATATCTCTCTCTGTCTCTGTATCCTCGCATCTTCTCTGTTCTATCTTTATTTCACATACAAAAATACAAAACAAAATAACTAGAAAGAAGAAGATGGATAAGAAGAAGACAGGGATAAGGAAAGAGAGAATACCAGCACAGAAAGAAGAAGAAGGAACAGTGAGGAAAGGACCATGGACTATGGAAGAAGATTTGATCCTCTTTAATTACATCCTTAATCATGGTGAAGGTCTTTGGAACTCCGTCGCCAAAGCCTCTGGTCTAAAACGTACGGGGAAAAGTTGTCGGCTCAGGTGGCTGAACTATCTCCGGCCAGATGTGCGGCGAGGGAACATAACAGCAGAAGAACAGCTTTTGATCATTCAACTTCATGCTAAGCTTGGAAAC…
>CviMYB11-MYB12_Clevi.0009s0759
ATGGGAAGAGCGCCGTGCTGTGAGAAGGTGGGGCTGAAGAAAGGGCGGTGGACGGCGGAGGAGGACCAACTCCTCTCCTCCTACATTCTCTCCCACGGCGAAGGCTCTTGGCGTTCCTTGCCCAAGAATGCCGGGTTAAAAAGATGCGGAAAGAGTTGTAGATTAAGGTGGATAAATTATTTGCGATCTGATGTGAAGAGAGGAAACATAAGCGCAGAGGAGGAAGAAATCATTGTGAAGTTGCATTCCTCATTGGGAAACAGATGGTCGGTAATAGCGGGTCACTTGCCAGGGAGAACAGACAACGAAATCAAGAACTATTGGAATTCGCATCTGAGTCGAAAGCTTCACAGTTTCATCAGAAAGCCTACGATCTCACCAGAAGTCGCCGCCATTGTC…
>RsaMYB111-1_GWHTANWD022096
ATGGGAAGGGCTCCTTGTTGTGAGAAGATAGGACTCAAGAGAGGGAGATGGACTGCGGAGGAAGATGAGATCCTCACTAACTATATCCAAACCAATGGTGAAGGTTCTTGGCGGTCTCTGCCTAAGAAAGCTGGACTGTTGAGATGTGGAAAAAGCTGTAGACTAAGGTGGATAAACTATTTGAGAAGGGACTTGAAAAGAGGAAATATTACAGCCGAGGAAGAAGAAACCATTGTCAAGTTGCATTCCCTTCTCGGCAACAGATGGTCGCATATTGCAACACATCTACCAGGAAGAACAGACAACGAAATTAAAAACTATTGGAATTCACATCTAAGCCGCAAAATCTACGCCTTCACTGCCGTCACCGGAGATGAGCACAGTCTAAAGGTCGACGAT…
>ChiMYB21-2_Crahi.1103s0009
ATGGACAAAAGAGGAGGAATATGTAGTGGAGGTTTGGGATTAGCAGGAGAAACAGAGGTGAGAAAGGGACCATGGACGATGGAAGAAGATCTTATTCTTATCAACTATATTGCCAACCACGGCGATGGCGTTTGGAACACTCTCGCCAAATCTGCAGGTCTAAAACGCACCGGGAAAAGTTGCCGGCTCCGGTGGCTGAACTATCTCCGCCCTGACGTACGACGTGGAAACATCACGCCGGAGGAGCAACTTATCATCATGGAACTTCATGCTAAGTGGGGAAACAGGTGGTCAAAAATCGCTAAACACCTTCCAGGAAGAACTGATAACGAGATCAAAAATTTCTGGAGGACAAGAATACAAAAATACATCAAACAAACCGATGTAGCAGCAACTGCA…
>BnaMYB21-4_A06p033190
ATGGACAAAAGAGGAGGAATATGTAGTGGAGGTTCGGGATCATCAGGAGAAACAGAGGTGAGAAAGGGACCGTGGACGATGGAAGAAGATCTTATTCTTATCAACTATATCGCCAACCACGGCGATGGCGTTTGGAACACTCTCGCCAAATCTGCAGGTCTAAAACGCACCGGGAAAAGTTGCCGGCTCCGGTGGCTGAACTATCTCCGCCCTGACGTACGACGTGGAAACATCACGCCGGAGGAGCAACTTATCATCATGGAACTTCATGCTAAGTGGGGAAACAGGTGGTCAAAAATCGCTAAACACCTTCCAGGAAGAACCGACAACGAGATCAAAAATTTCTGGAGGACAAGAATACAAAAATACATCAAACAAACCGATGTAGCAGCAACTGCA…
>GraMYB123-6_Gorai.003G021100
ATGGGCAGAAAACCATGTTGTCTCAAAGAGGGAGTTAATAGAGGAGCATGGTCTGTCAAAGAAGATCAACTTTTAAGCAACTACATTAATCTCCATGGTGAAGGACAATGGAGAACTCTCCCTCAAAAAGCCGGCTTGAATCGATGTGGGAAGAGCTGTAGGCTACGATGGATGAATTACTTGAGACCTGGTATTAAGAGAGGTAACATTTCTCCTGATGAAGAAGACCTTATCATTAGACTTCATCGTCTTCTTGGTAACAGGTGGTCTTTGATAGCCGGACGGCTTCCAGGACGAACAGACAACGAGATCAAGAACTATTGGAACACCATACTATCAAAAAAGTCGAATGCCGATGTTTCAAAGAAAACATCAGAAAGTGAAGACATGAAATCTGTC…
>CpaMYB123-10_evm-27.model.AmTr-v1.0-scaffold00024.225
ATGGCCAAGAATGTCAACAAGGGTGCATGGACAGCTGAGGAAGATCAAATTCTCTCTCAATGCATCAAAACCCATGGTGCAAAGAAATGGCAATCAATCCCAGCCAAAGCTGGGCTTAAGCGGTGCGGCAAGAGCTGCCGCCTGAGATGGCTTAATTATCTTAGACCTTGTATTAAGAGAGGTAATATCTCAGAAGAGGAAGAAGATCTCATAATTCGACTCCATAAGCTGCTCGGTAACAGGTGGTCACTGATTGCCGGCCGGTTACCTGGACGAACCGATAACGAGATAAAGAATTATTGGAATACTTATTTGAGCAAAAAGCTTAAATTCGAGAAACCAGCAGAGGATCCCAAACAAAGGCCAAGGCCCAAGAAGCAAAGGCTCGAAACACCGACG…
>RisMYB123_Roisl.0015s0184
ATGGGAAAGAGAGCAAGCAATAGTGTGAAGAGAGAAGAGTTAAACAGAGGAGCTTGGACTGATCAAGAAGACAAGATCCTCAGAGATTACATCACAACCCACGGTGAAGGCAAATGGAGCACTCTCCCTAACCAAGCTGGTCTCAAGAGGTGTGGCAAAAGCTGTAGACTCCGATGGAAAAACTACCTAAGACCAGGCATAAAGCGTGGAAACATCTCATCTGATGAAGAAGAACTCATAATCCGTCTCCATAATCTCCTTGGAAACAGATGGTCGTTGATAGCTGGGAGGCTTCCAGGCCGAACAGACAATGAAATAAAGAACCATTGGAACTCAAACCTCCGCAAAAGACTTCCCAAAACTCAAACCAACCAACCAAAACGTTCGACCAACAACAAC…
>SalMYB21-3_Sialb.0322s0039
ATGGACAAAAGAGGAGGAATATGTAGTGGAGGTTCGGGATCATCAGGAGAAACAGAGGTTAGAAAGGGACCATGGACGATGGAAGAAGATCTTATTCTTATCAACTATATCGCCAACCACGGCGATGGTGTTTGGAACACTCTCGCCAAATCTGCAGGTCTAAAACGCACCGGGAAAAGTTGCCGGCTCCGGTGGCTGAACTATCTCCGCCCTGACGTACGACGTGGAAACATCACGCCGGAGGAGCAACTTATCATCATGGAACTTCATGCTAAGTGGGGAAACAGGTGGTCAAAAATCGCTAAACACCTTCCAGGAAGAACCGATAACGAGATCAAAAATTTCTGGAGGACAAGAATACAAAAATACATCAAACAAACCGACATAGCAACAACAACT…
>ChiMYB99_Crahi.0005s0269
ATGGGTGGTCGTAAACCATGTTGTGATGAGGTTGGATTGAGAAAGGGGCCATGGACAGCGGACGAAGATGGGAAGCTAGTTGGTTTCTTAAAAACACATGGAGGAAGCGGTGGATGGTGCTGGAGAGATGTGCCGAAGCTGGCGGGGCTAAGGCGGTGCGGCAAAAGTTGCCGTCTCCGGTGGACTAATTACCTCAGGCCAGATCTCAAGAGAGGTCTTTTTAGTGAAGAGGAAATACAACTAGTCATTGATCTTCATGCACAACTTGGCAATAGATGGTCGAAGATTGCAGCAGAACTACCGGGAAGAACAGACAACGATATAAAAAATTATTGGAACACTCATATAAAGAGGAAGCTTATAAGAATGGGTATTGATCCAAACACACATCGTCCGTTT…
>BnaMYB57_C03p034120
ATGACGAAGACAGGGAGATCAGGGAAAGACAGAATAACATCTCAAAAAGAAGAAGAAGAAGGAACAGTAAGGAAAGGGCCATGGACTATGGAAGAAGATTTGATCCTCTTTAATTACATATTTAATCATGGTGAAGGTCTTTGGAACTCTGTCGCCAAAGCCTCTGGTCTAAAACGTACGGGAAAAAGTTGCCGGCTCCGGTGGCTGAACTATCTCAGGCCAGATGTGCGGCGAGGGAACATAACAGCAGAAGAACAGCTTTTGATCATTCAACTTCAGGCTAAGCTTGGAAACAGGTGGTCGAAGATTGCGAAACATCTACCGGGGAGAACGGACAACGAGATAAAGAATTTCTGGAGGACAAAGATTCAGAGACACATGAAATTGTCGTCGTCGGAA…
>IsaMYB12-3_Isati.2296s0004
ATGGGAAGAGCGCCGTGTTGCGAGAAGGTCGGGATAAAGAGAGGGCGGTGGACGGCGGAGGAAGACCAGATTCTCTCCAGCTACATTCAATCCAACGGTGAAGGCTCTTGGAGATCTCTCCCCAAAAATGCCGGATTAAAAAGGTGTGGAAAGAGCTGTAGATTGAGATGGATAAATTATCTTAGATCTGGCCTCAAGCGCGGGAACATAACACCAGAAGAAGAAGAACTCGTTGTTAAACTGCACTCCACTTTGGGAAACAGGTGGTCACTAATTGCGAGTCATCTACCAGGGAGAACAGACAACGAAATAAAAAATTATTGGATCTCTCATCTCAGCCGTAAACTATACAACTTCATGAGAAAGTCGTCGATCTCTGACGACGTACCAGCCGTAATC…
>IamMYB57_Ibeam.4050s0013
ATGAAGAAAACAGGGAGAGCAAAAGCAACAATGGCATCGCAGAAAGAAGAAGAAGAAGGAAGAGTGAGGAAAGGGCCATGGACCATGGAAGAAGACTTCGTCCTCTTTAATTACATCCTTAATCATGGTGAAGGTCTTTGGAACTCCGTTGCTAAGGCTTCTGGTCTAAAACGTACCGGAAAAAGTTGTCGGCTCCGGTGGCTGAACTATCTTCGACCAGATGTGCGGCGAGGGAACATAACCGCAGAAGAACAGCTTTTGATCATTCAACTTCATGCTAAGCTTGGAAACAAGTGGTCGAAGATTGCGAAGCATCTCCCGGGAAGAACGGACAACGAGATAAAGAACTTTTGGAGAACAAAGATTCAGAGACACATGAAAGTGTCGTCGACGTCCAAG…
>IamMYB12_Ibeam.3555s0007
ATGGGAAGAGCACCGTGTTGTGAGAAGGTGGGGATAAAGAGAGGACGGTGGACGACGGAGGAAGATCAGATTCTCTCCGATTACATTCAAGCTAACGGTGAAGGCTCTTGGAGATCTCTTCCCAAAAATGCAGGATTAAAAAGGTGTGGGAAAAGCTGTAGATTGAGATGGATAAATTATCTAAGAACAGATCTAAAACGTGGGAACATAACTCCAGAAGAAGAAGAACTTGTTGTTAAATTGCATTCCACTTTGGGAAACAGGTGGTCACTAATTGCGACTCATCTACCAGGGAGAACAGACAACGAAATCAAAAATTATTGGAACTCTCATCTCAGTCGTAAACTCCATAACTTTATCAGAAAGCCAACGATCACTCACGACGTCTCCGCCGTAATC…
>VviMYB123-2_VIT-209s0002g01400
ATGGGTAGGAGCCCCTGTTGTGCTAAGGAAGGTTTGAATAGGGGAGCATGGACTGCTACTGAAGATAAGATCCTCACAGAATACATTAAAGTACATGGGGAAGGGAAGTGGAGGAACCTTCCCAAGAAAGCAGGTCTCAAAAGATGTGGGAAGAGTTGCAGGCTGAGGTGGTTGAATTATCTGAGACCTGATATCAAGAGAGGGAACATAACCCATGATGAAGAAGAGCTCATTATCAGGCTTCACAAGCTCCTGGGGAACAGATGGTCTCTCATTGCTGGAAGGCTTCCGGGCCGAACAGACAATGAAATCAAGAATTATTGGAACACCAACATTGGGAAGAAAATAAGCTCCACCCCCAATCATAGGCCAAGAATCCAATCTGAAGAGAGGCCGAAT…
>BstMYB24_Bostr.7200s0008
ATGGAGAAAAGAAAAAGTAATGGTGGATCGGGATCAGGAGATGCAGAGGTGAGAAAAGGGCCATGGACGATGGAAGAAGATTTGATTCTCATCAATTATATCGCCAATCATGGTGAAGGTGTTTGGAACTCTCTCGCCAAATCTGCAGGTCTAAAACGCACCGGAAAAAGTTGCCGGCTCCGGTGGCTGAACTACCTCCGACCAGATGTGCGACGGGGAAATATCACAGCAGAAGAACAGCTCATCATCATGGAACTTCATGCCAAATGGGGAAATAGGTGGTCGAAAATTGCTAAGCATTTACCAGGAAGAACAGACAACGAGATAAAGAATTTTTGGAGGACCAAGATCCAGAAATATATTATCAAGAAAGGAGAAACGACGATCGTTGGATCACAA…
>IsaMYB24-1_Isati.4432s0003
CTAAAACGCACCGGAAAAAGTTGCCGGCTCCGTTGGCTGAACTACCTCCGACCAGATGTACGAAGAGGAAACATCACAGCAGAGGAGCAACTCATCATCATGGAACTTCATTCCAAATGGGGAAATAGGTGGTCAAAAATTGCAAAACATTTACCAGGAAGAACCGATAACGAGATAAAGAACTTTTGGAGGACCAAGATTCAAAAATATATCATCAAGCACGGCGAAGCAACGACCGTTGGATCACAAAGCTCCGAGATTATAAACGATCATGCGACGAGCATGGGCCATGTCTTGAATACTCAAGAAACCATGGAGATATATTCTCCAACGGCGACGTCGTATCAAAGTGCTGATCATCAGCTTACTTACGGCAACACTGATCATCAGCTTAATTAC…
>DsoMYB57_Desop.0013s0228
ATGGAGACGATGAAGAAGAAAGGGAGAGGGAAAGCGACAATAACATCACAGAAAGAAGAAGAAGGAACAGTGAGGAAAGGGCCATGGACAATGGAAGAAGACTTCATCCTCTTTAATTACATCCTTAATCATGGTGAAGGTCTTTGGAACTCCGTCGCCAAAGCCTCTGGTCTAAAACGTACCGGTAAAAGTTGTCGGCTCCGGTGGCTGAATTATCTCCGACCAGATGTGCGGCGAGGGAACATAACTGCAGAAGAACAGCTTTTGATCATTCAGCTTCATGCTAAGCTCGGAAACAGGTGGTCGAAGATTGCGAAGCATCTTCCGGGAAGAACGGACAACGAGATAAAGAATTTCTGGAGGACAAAGATTCAGAGACACATGAAAGTGTCCTCGGAG…
>CpaMYB123-2_evm.model.supercontig-126.33
ATGGGCAGAAAAGCGTTGTGCTCCAAGAATGGAATGAAGAAAGGAGCTTGGACAGCCATGGAGGATCAAATTCTCACGGATTACATCAAAATTCATGGAGAAGGAAAATGGGGAAACATCCCCATCCAAACCGGGTTAAAAAGATGTGGAAAAAGTTGCAGACTTAGATGGTTAAATTATCTAAAACCCGACATCAAGAGAGGTAATATATCTGAAGAAGAAGAGGATCTCATCATTAGACTTCATAAACTTTTAGGCAACAGATGGTCCCTTATAGCAGGTCGACTTCCGGGGCGAACAGATAACGAAATAAAAAATTATTGGAACACTACTTTGGCAAAAAAAATAAAATCAAATGAACAATCTAAAGATAAAGAGTTACAAATCAATCAAAGAAAA…
>LusMYB11-MYB12-3_Lus10001458
ATGGGGAGGAAGCCATGCTGCGACAAGGTGGGTTTGAAGAAGGGCAGATGGTCTGCAGAGGAAGACCAGCTTCTTGCCGATTACATCGTTGCCAATGGTGAAGGCTCCTGGAAATCATTGCCCCAAAATGCCGGACTGAAGAGGTGCGGGAAGAGTTGCAGACTAAGGTGGGTTAATTACCTGAAATCTGATATCAAGAGGGGCAACATCTCCACCGCCGAGGCCGAAACCATACTCAACTTGCATACTTGTCTGGGCAACAGATGGTCTACAATAGCTAGTCAATTGTCGGGGAGAACAGACAACGAGATCAAAAACTACTGGAATTCACATTTAAGCAGAAATACTCACAGCTTCATACGCCCAACTGCGACCCAACCAAGTTTGGCGACATTAGTA…
>BnaMYB111-2_A06p030710
atgggaagggctccttgttgtgagaagataggactcaagagagggagatggactgccgaggaagatgagatcctcactaactatatccaaaccaatggtgaaggttcttggcggtctttgcctaagaaagctggattgttgagatgtggaaagagctgtagactaaggtggataaactatttgagaagggacttgaaaagaggaaatattacagccgaggaagaagaaaccatcgtcaagttgcattcccttctcggcaacagatggtcgcatattgcaacacatctaccaggaagaaccgacaacgaaattaaaaactattggaattcacatctcaGCCGCAAAATCTACGCCTTCACTACCGTCACCGGGGATGAGCACAGTCTAAAGGTTGACGAT…
>CmaMYB21-1_Camar.1197s0003
ATGGAGAAAATAGGAGGAATTAGTAGTGGAGGCTCGGGATCATCAGGAGAAGCAGAGGTGCGAAAAGGACCGTGGACGATGGAAGAAGATCTTATTCTTATCAATTATATCGCCAACCACGGCGATGGCGTTTGGAACACTCTCGCCAAATCTGCAGGTCTAAAACGCACCGGAAAAAGTTGCCGGCTCCGGTGGCTCAACTATCTCCGCCCTGACGTACGGCGTGGAAACATCACTCAGGAGGAGCAACTTACCATCATGGAACTTCATGCTAAGTGGGGAAACAGGTGGTCGAAAATAGCTAAACACCTTCCAGGAAGAACCGACAACGAGATCAAAAATTTCTGGAGGACAAGAATCCAAAAATACATCAAACAAACCGATGTAACAGCAACAACA…
>CmaMYB111-2_Camar.1684s0005
ATGGTAAGGGCTCCATGTTGTGAGAAAATAGGACTCAAGAGAGGGAGATGGACCGCCGAGGAAGATGAGATCCTCACTAACTATATTCAAATCAATGGTGAAGGTTCTTGGCGGTCTTTGCCTAAGAAAGCTGGATTGTTGAGATGTGGAAAGAGCTGTAGATTAAGGTGGATAAATTATTTGAGAATGGACTTGAAACGAGGAAATATTACGGCCGAGGAAGATGAAAAAATCGTCAAGTTGCATTCCCTTCTTGGCAATAGATGGTCGCTTATTGCAACGCATCTACCAGGAAGAACAGACGACGAAATTAAAAACTATTGGAACTCACATCTCAGTCGCAAAATATACGCTTTCACTGCTGTTCGCAGAAATGAGCACGGTCTGAACGTCAACGAT…
>CamMYB123-1_Caamp.0097s0962
ATGGGAATGAGAGCAAGTGGAAGTGTGAAGAAAGATGAGTTAAACAGAGGAGCTTGGACTGATCAAGAAGACAAGATCCTAAAAGATTACATCATGATCCACGGCGAAGGAAAATGGAGCACTCTCCCAAACCAAGCTGGTCTCAAGAGGTGTGGCAAAAGCTGCAGACTTCGGTGGAAAAACTACTTGAGACCAGGCATAAAGCGCGGAAACATCTCATCTGATGAAGAAGAACTCATCATCCGTCTCCATAATCTCCTTGGAAACAGATGGTCGTTGATAGCTGGGAGGCTTCCAGGGCGAACAGATAATGAAATAAAGAACCATTGGAACTCAAATCTCCGCAAAAGACTTCCAAAATTACAAACCAACCGACCGAAACTTCGAAAACATTCGACC…
>TarMYB21_Thlar.0042s0159
ATGGAGAAAAGAGGTGGAATAAGTAGTGGAGCTTCAGGATCTTCAGGAGAAGCTGAGGTGAGAAAAGGACCATGGACGATGGAAGAAGATCTAATTCTTATCAACTATATCGCCAACCACGGCGATGGCGTTTGGAACTCTCTCGCCAAATCTGCAGGTCTAAAACGCACCGGAAAAAGTTGCCGACTCCGGTGGCTGAACTATCTCCGCCCCGACGTGCGACGAGGAAACATCACGCCGGAGGAGCAACTTATCATCATGGAACTTCATGCTAAGTGGGGAAACAGGTGGTCAAAAATCGCTAAACACCTTCCAGGAAGAACCGACAACGAAATCAAGAATTTCTGGAGGACAAGAATCCAAAAATACATCAAACAAAGTGATGTAACAGCAACAACA…
>IamMYB99_Ibeam.1262s0006
ATGGGTGGTCGTAAACCATGTTGTGATGAGGTTGGATTGAGAAAGGGTCCATGGACTGCGGAAGAAGATGGGAAATTAGTTGATTTCTTAAGGACACGTGGCAGCGGCGGCGGATGGTGTTGGAGAGACGTGCCTAAACTGGCGGGGCTAAGGCGGTGCGGCAAAAGTTGCCGTCTCCGGTGGACTAATTATCTCCGACCAGATCTCAAGAGAGGTCAATTTAGTGAAGATGAAATCCAACTAGTCATTGATCTTCATGCTCAACTCGGCAATAGATGGTCGAAGATTGCAGCAGAATTACCAGGAAGAACAGATAACGATATAAAAAACTATTGGAACACTCATATAAAGAGAAAGCTTATAAGAATGGGTATTGATCCAAACACACATCAACAGAAA…
>LsaMYB111-2_Lesat.0014s0518
ATGGGAAGAGCTCCATGTTGTGAGAAAATAGGGTTGAAGAGAGGTAGATGGACCTCTGAAGAAGATGAGATTCTTACCAACTATATTCAGACCAATGGTGAAGGTTCTTGGCGGTCTTTGCCTAAGAAAGCTGGGTTGTTGAGATGTGGAAAGAGCTGTAGACTAAGGTGGATAAACTATTTGAGAAGAGACTTAAAAAGAGGAAATATTACAACTGAAGAAGAAGAAACAATCGTCAAGATGCATTCTCTTCTAGGAAACAGATGGTCTCTTATTGCAACACATCTACCAGGAAGAACAGACAACGAAATTAAAAACTATTGGAACTCACATCTCAGCCGCAAAATCTATGCCTTCACTGCAACAGTTTCCGGAGATGAAAAAAAACTAAACATTGAC…
>BraMYB111-2_A09p04700
ATGGGAAGGGCTCCGTGTTGTGAGAAAATAGGACTCAAGAGAGGGAGATGGACCGCCGAGGAAGATGAGACCCTAACTAACTATATTCAAATCAATGGTGAAGGTTCTTGGCGGTCTTTGCCTAAGAAAGCTGGATTGCTGAGATGTGGCAAGAGCTGTAGATTAAGGTGGATAAACTATTTGAGAATGGACTTGAAAAGAGGAAATATTACGGCCGAGGAAGATGACACAATCGTCAAGTTGCATTCCCTTCTTGGCAATAGATGGTCGCTTATTGCAACACATCTACCAGGAAGAACAGACAACGAAATTAAGAACTATTGGAACTCACATCTCAGCCGCAAAATCTACGCTTTCACTTCCCCCCGCAGATATGAGCACGGTCCAAACATCAATGAT…
>DsoMYB111_Desop.0216s0299
ATGGGAAGGGCTCCGTGTTGTGAAAAAATCGGATTAAAGAGAGGAAGATGGACTGCCGAAGAAGATGAAATCCTTACCAACTATATTCAGACCAATGGTGAAGGTTCTTGGCGGTCTTTGCCTAAGAAAGCCGGATTGTTGAGATGTGGAAAGAGCTGTAGACTAAGGTGGATAAACTATTTGAGAAGAGACTTGAAAAGAGGAAACATTACTGCCGACGAAGAAGAAATAATCGTCAAGTTGCATTCCCTTCTCGGCAACAGATGGTCTCTTATTGCAACACATCTACCAGGAAGAACAGACAACGAAATTAAAAACTATTGGAACTCACATCTCAGCCGCAAAATATATGCCTTCACTGCCGTTTCGGGAGACGAACACAATCTAGTCGTCGATGAT…
>GraMYB123-1_Gorai.010G087200
ATGGGAAGGAGTCCTTGTTGTTCTAAGGAAGGCCTTAACAGAGGAGCTTGGACTGCTCTTGAAGACAAAATTCTTACAGATTATATCAAAGTACACGGTGAAGGTCGTTGGAGAAATCTCCCCAAAAGAGCTGGTCTTAAGAGATGTGGGAAAAGTTGTAGGCTTCGGTGGTTGAATTATTTGAGACCTGATATTAAAAGAGGTAACATATCTGCTGACGAGGAAGAGCTTATCATCAAACTCCACAAACTCTTGGGAAACAGATGGTCTTTGATAGCTGGGAGGCTTCCAGGGCGAACAGACAATGAAATAAAGAATTACTGGAACACCAACTTAAGTAAAAGAGTTTCCGATCGTCAAAAGTCACCCGCCGCTCCTTCGAAAAAACCCGAGGCGGCT…
>VviMYB123-3_VIT-204s0008g01830
ATGGGAGTGAATCACTCTTCAAACCCTGCTCTTGAAATGGGCAGACCTCCTTGCTTTGAAGATGGATTGAATAAGGGGGTTTGGACTGCTCATGAGGATGAAGTTCTTGGAAATTATGTTAAATTGCATGGCGAAGGGAAGTGGGTTAATGTTGCCAAGGCAACAGGACTTAAGCGATCTGCTAAGAGTTGTAGGCTTCGTTGGCTGAATTATCTGAAACCCGACATCAAAAGGGGTAACATTGCTCTTGATGAAGAGGATCTCATCATCAGGCTACACAGGCTCTTGGGCAACAGATGGTCCCTGATAGCTAAAAGGCTTCCAGGCAGAACAGATAACGAAATCAAGAACTATTGGCACTCAACCTTGAAAAAGAAAGTGCAAGAGAGCAGCTCAAAT…
>VviMYB123-12_VIT-204s0008g01870
ATGGCTTCTACTATCAGTCAATGTACTAAGAAAGAAGCTAACAGAGGAGCATGGACAGCTGAGGAAGACCACAAACTGGCTCAAGTGATTGCAGTTCATGGGGCAAAGAGGTGGAAATGTGTGGCAATGAAAGCAGGTTTGAAACGATGTGGGAAGAGTTGCAGGTTGAGATGGATGAATTATCTAAGGCCTAATATCAAGAGAGGCAATATATCAGACCAAGAACAGGACTTAATACTAAGGCTTCATAAACTCCTTGGAAATAGGTGGTCTTTGATTGCTGGAAGGTTACCGGGTCGAACAGACAATGAGATCAAGAACTACTGGAATTCTCATTTAAGCAAGAAGACAAAGCAGAAGGAGAAACAAAGCAGAAGTTCAACCACAGTGGAGTGCAGG…
>EsaMYB24_Thhalv10027930m
ATGGAGAAAAGAGGAAGTAGTGGCGGGTCGGGATCAGGAGATGCAGAGGTGAGAAAAGGGCCATGGACGATGGAAGAAGATTTGATTCTCATCAATTATATCGCCAATCATGGTGAAGGTGTTTGGAACTCTCTCGCCAAATCCGCAGGTCTAAAACGCACCGGAAAAAGTTGCCGGCTCCGGTGGCTGAACTATCTCCGACCAGATGTACGGCGGGGAAATATCACAGCAGAAGAACAGCTCATCATCATGGAACTTCATGCCAAATGGGGAAATAGGTGGTCGAAAATTGCAAAGCATTTACCAGGAAGAACCGATAACGAGATAAAGAATTTTTGGAGGACCAAAATCCAGAAATATATCATCAAGCAAGGAGAAACGACTAACGTTGGATCACAA…
>TarMYB24_Thlar.0027s0073
ATGGAGAAAAGAGAAAGCAGTGGTGGGTCGGGATCAGGAGATCCAGAGGTGAGAAAAGGGCCATGGACGATGGAAGAAGATTTGATTCTCATCAATTATATCGCCAACCATGGTGAAGGTGTTTGGAACTCTCTCGCCAAATCTGCAGGTCTAAAACGCACCGGAAAAAGTTGCCGGCTCCGGTGGCTGAACTACCTTCGACCAGATGTACGACGAGGAAATATCACAGCAGAGGAGCAACTCATCATCATGGAACTTCATGCCAAATGGGGAAATAGGTGGTCGAAAATTGCAAAGCATTTACCAGGAAGAACAGATAACGAAATAAAGAATTTTTGGAGGACCAAAATCCAGAAATACATCATCAAGCAAGGAGAAACGACAACCGTTAGATCACAA…
>MtrMYB123-1_Medtr4g125520
ATGGGGAGAAGTCCTTGTTGTGCAAAGGAGGGATTGAACAGAGGTGCTTGGACAGCTCATGAAGACAAAATTCTCTCAGACTACATTAAGCTCCATGGTGAAGGAAAATGGAGAAACCTTCCCAAAAGAGCAGGTTTAAGAAGATGTGGAAAAAGTTGTAGACTTAGATGGTTGAATTATCTAAGACCAGATATTAAGAGAGGCAACATATCCTCAGATGAAGAAGATCTTATCATCCGACTTCACAAACTACTTGGAAATAGATGGTCTCTAATAGCTGGAAGACTACCAGGGCGAACAGACAATGAAATCAAGAATTATTGGAACACGAATTTAGGAAAAAAGGTTAAAGATCTCCAACAACAAAACACCAACAACTCTACTCCAAAAAATGCAAAG…
>GraMYB123-11_Gorai.010G096800
ATGGCAATGGCTCCTGTAACCACTAAATGCAACCTGAAAGAAGTGAATAGAGGAGCTTGGACAGCTGAGGAAGACCAAAAGCTGGCGCAAGTGATTGACCTTCATGGTCCCAAGAGGTGGAAATCAATTGCAGCAAAAGCAGGTCTTAAACGAAGTGGGAAGAGTTGCAGGTTGAGATGGATGAATTATTTGAGGCCTAATATAAAGAAAGGCAACATATCAGATCAAGAAGAGGATTTGATACTAAGGCTTCATAAACTGCTCGGAAACAGGTGGTCTTTGATTGCTGGAAGATTACCGGGTCGAACCGATAACCAAATCAAGAACTACTGGAATTCTCATTTGAGCAAGAAGATAAAGCTAAACGAGAACCGAAACAAAGGTTCGGAAATACAAGAA…
>LusMYB99-2_Lus10027197
ATGGGCAGGCAGCCTTGTTGCGACAAGCTAGGAGTGAAGAAGGGACCGTGGACGGCGGAGGAAGACCGCAAGTTGGTCAACTTCATAGTAACCCACGGCCAATGCTGCTGGCGCGCCGTACCCAAGCTCGCCGGACTACGCCGCTGCGGGAAGAGCTGCCGCCTCCGGTGGACTAACTACCTCCGCCCTGACTTGAAACGCGGCGTTTTGAACGAGTCCGAGGAACGCATCGTCATCGATCTTCACTCCCGTCTCGGGAATCGATGGTCTAAGATTGCGGCCGAATTGCCAGGAAGAACAGACAACGAAATCAAAAATCATTGGAACACTCATATCAAGAAGAAGTTAATCAAGATGGGCATTGATCCCGTCACTCACAAGCCTCTTGATGACAAAGCT…
>CsiMYB123-2_orange1.1g025602m
ATGGCGGGTAAGCGCAAGACTCCTTGCTGCTCTAAAGGGGAGGGACTCAACAGAGGAGCTTGGAAAGCCGTTGAAGACAAAATCCTCACAGATTACATCAAGGCTTATGGTGAAGGAAAATGGAGGCACATTCCCAAAGCTGCAGGTCTTAAGAGATGCGGGAAGAGTTGTAGGCTGCGGTGGATGAATTATCTAAGACCTGACATCAAGAGAGGCAACTTTTCTAAAGATGAAGAAGATCTCGTCATTAGACTTCACAAGCTCTTAGGCAACAGATGGGCTCTTATAGCTGGGAGACTTCCAGGACGAACAGATAATGATATCAAGAATTACTGGAACACCAAGTTATCCAAGAGAGTAGACGCAAATCATCATCATCATCAAAACCGTTCCAAAGTT…
>CsiMYB21-MYB24_orange1.1g045384m
ATGGATAAAACTCCATGCAATTCTCAAGAAGCTGAAGTCCGAAAGGGGCCATGGACCATGGAAGAAGACTTGATCCTCATCAACTATATAGCAAATCACGGCGAAGGCGTCTGGAACTCACTAGCTAAAGCAGCTGGCCTAAAACGTACCGGAAAGAGTTGCCGGCTCAGGTGGCTGAACTATCTCCGACCGGACGTTAAGAGGGGGAATATTACACCAGAGGAGCAGCTTTTGATCATGGAGCTTCATGCCAAGTGGGGAAACAGGTGGTCCAAAATTGCAAAGCATCTACCAGGAAGGACCGACAATGAAATTAAGAATTTTTGGAGAACCAGAATCCAGAAGCAAATTAAGCAAGCAGAAACATTTTCAGGGCAAAGTTCAGAGGCCAATGAGCAA…
>DstMYB99_Distr.0004s93300
ATGGGTGGTCGTAAACCATATTGTGATGAGGTTGGATTGAGAAAGGGTCCATGGACAACGGAAGAAGATGGCAAACTAGTTGATTTTTTAAGGACAACTGGCGACAGAGGAGGAGGAGGATGGTGCTGGAGAGACGTGCCGAAACTGGCGGGTTTAAGGCGGTGCGGCAAAAGCTGCCGTCTCCGATGGACAAATTATCTCCGGCCAGGTCTCAAGAGAGGTCTTTTTACTGAAGAAGAAATCCAACTTGTCATTGATCTTCATGCTCAACTTGGCAATAGATGGTCGAAGATTGCAGCAGAGTTACCTGGAAGAACAGACAACGATATTAAAAACTATTGGAACACTCATATAAAGAGGAAGCTTATAAGAATGGGTATTGATCCAAACACACATCGA…
>MmaMYB21_Mamar.0079s0108
ATGGAAAAAAGAGGAGGAAATAGTGGAGGTTCAGGATCATCGATAGAAGCAGAGGTGAGAAAAGGACCATGGACGATGGAAGAAGATCTTATTCTTATCAACTATATCGCCAACCATGGCGATGGCGTTTGGAACTCTCTTGCCAAATCTGCAGGTCTAAAACGCACCGGAAAAAGTTGCCGGCTCCGGTGGCTGAACTATCTCCGCCCCGACGTACGAAGAGGAAACATCACGCCGGAGGAGCAACTTATCATCATGGAACTTCATGCTAAGTGGGGAAACAGGTGGTCGAAAATCGCCAAACACCTTCCAGGAAGAACCGACAACGAGATTAAAAATTTCTGGAGGACAAGAATCCAAAAATACATCAAGCAAGCCGATGTAACAACGACAACATCT…
>LanMYB123-2_Luann.0063s0009
ATGAGAAAGACAAGAACAAGTAACAGTGTGAAGAAACAAGAGTTAAACAGAGGAGCTTGGACTGATCAAGAAGACAAGATCCTAAGAGATTATATAACAACACACGGCGAAGGAAAATGGAGTACTCTTCCGGACCAAGCTGGTCTTAGTAGATGTGGCAAAAGCTGCAGACTCCGATGGAAAAACTACTTGAGACCGGGAATAAAGCGCGGAAACATCTCATCTGATGAAGAGGAACTCATTATCCGCCTTCATAATCTTCTTGGAAACAGATGGTCGCTTATAGCTGGAAGGCTTCCAGGACGAACAGACAATGAAATCAAGAATCATTGGAACTCAAACCTACGCAAAAGACTTCCAAAATGTAACACTAAACAACAACCAAAACGTCAAAAACAT…
>CsiMYB123-5_orange1.1g028843m
ATGGCACCCACCAAGAGCAATAATAATAATAATAATAATGATGCGTCTGGTAAGAATGTGGTGAACAGAGGAGCTTGGACTGCTGAGGAAGATAGAAAGCTGACCGAGTATATCGAAATTCACGGTGCAAAAAGATGGAAAAATGTTGCTACTGAATCAGGCTTGAATCGATGTGGGAAGAGTTGCAGATTGAGATGGTTGAATTATTTGAGACCGAATATCAAACGAGGCAACATTTCTGACGACGAAGAGGACTTGATCCTCAGGCTCCATAAATTACTGGGCAGCAGATGGTCTTTGATTGCGGGGAGACTTCCAGGACGAACAGATAATGAAATTAAGAACTACTGGAATTCTCATTTGAGCAAGAAAATAAATCACAAGCATAAAACACCGCAG…
>MpeMYB57_Myper.0020s0469
ATGGAGACGATGAAGAAGACAGGGAGAGGGAAAGAGAGAATAACATCAAAGAAAGAAGAAGAAGGAACAGTGAGGAAAGGACCGTGGACTATGGAAGAAGATCTAATCCTCTTCAATTACATCCTTAATCATGGTGAAGGACTTTGGAACTCCGTCGCCAAAGCCTCTGGTCTAAAACGTACCGGAAAAAGTTGTCGGCTCCGGTGGCTGAACTATCTCCGGCCAGATGTGCGGCGAGGGAACATAACCGCAGAAGAACAGCTGTTGATCATTCAACTTCATGCAAAGCTTGGAAACAGGTGGTCGAAGATTGCGAAACATCTCCCGGGAAGAACGGATAACGAGATAAAGAATTTCTGGAGGACAAAGATTCAGAGACACGTGAAGTTGTCGTCGTCG…
>GraMYB21-MYB24-2_Gorai.001G263200
ATGGATAAAAAACCATGCAAATCCCAAGAGGTTGAAGTGAGAAAAGGTCCATGGACTATGGAAGAAGATTTGATTCTCATCAACTATATTGCCAACCATGGTGAAGGTGTTTGGAATTCTCTTGCTAAAGCTGCAGGGTTGAAACGTACCGGGAAGAGTTGCCGGCTCCGATGGTTAAACTATCTTCGACCGGACGTTCGGAGAGGCAATATCACACCGGAGGAACAATTCTTGATCATGGAACTGCATACTAAGTGGGGAAACAGATGGTCGAAAATAGCGAAGCATTTGCCTGGAAGAACGGATAACGAAATAAAGAACTATTGGAGAACAAGGATTCAGAAACACATGAACAAACCAGCTGAGGTCTGCTATTCAAATCAAAGTGATTGTGAGTTA…
>SalMYB21-4_Sialb.0001s1262
ATGGACAAAAGAGGAGGAATATGTAGTGGAGGTTCGGGATCATCAGGAGAAACAGAGGTTAGAAAGGGACCATGGACGATGGAAGAAGATCTTATTCTTATCAACTATATCGCCAACCACGGCGATGGTGTTTGGAACACTCTCGCCAAATCTGCAGGTCTAAAACGCACCGGGAAAAGTTGCCGGCTCCGGTGGCTGAACTATCTCCGCCCTGACGTACGACGTGGAAACATCACGCCGGAGGAGCAACTTATCATCATGGAACTTCATGCTAAGTGGGGAAACAGGTGGTCAAAAATCGCTAAACACCTTCCAGGAAGAACCGATAACGAGATCAAAAATTTCTGGAGGACAAGAATACAAAAATACATCAAACAAACCGACATAGCAACAACAACT…
>RsaMYB57-1_GWHTANWD035528
ATGGATACGAAGAAGACAGAGATAAGGAAAGAGAGAATACCATCACAGAAAGAAGAAGAAGAAGGAACAGTGAGGAAAGGACCATGGACTATGGAAGAAGATTTGATCCTCTTTAATTACATCCTTAATCATGGTGAAGGTCTTTGGAACTCCGTAGCCAAAGCCTCTGGTCTAAAACGTACGGAAAAAAGTTGTCGGCTCAGGTGGCTGAACTATCTCCGGCCAGATGTGCGGCGAGGGAACATAACAGAAGAAGAACAGCTTTTGATCATTCAGCTTCATGCTAAGCTTGGAAACAGGTGGTCAAAGATTGCGAAATATCTTCCAGGGAGAACGGACAACGAGATAAAGAATTTCTGGAGGACAAAGATTCAGAGACACGTGAAATTGTCTTCGTCA…
>BnaMYB123-1_C08p008780
ATGATGAGAAAGAGAGAAAGTAGTAGGGTGAAGAAAGAGGAGTTAAACAGAGGAGCTTGGACCGATCAAGAAGACAAGATCCTTAAAGACTATATCATGTTCCACGGCGAAGGAAAATGGAGCACACTCCCAAACCAAGCTGGTCTCAAGAGGTGTGGCAAAAGCTGCAGACTTCGGTGGAAGAACTACTTGAGACCAGGCATAAAGCGCGGAAACATCTCATCTGATGAAGAAGAACTTATAATCCGCCTCCATAATCTCCTTGGAAACAGCAGATGGTCGTTGATAGCTGGGAGGCTTCCAGGGCGAACAGACAATGAAATAAAGAACCACTGGAACTCAAACCTCCGCAAAAGACTTCCAAAATCACAAACCAACCAACAGAAAAGTCGAAAACAT…
>SpiMYB21_Stapi.2883s0001
ATGGAGAAAAGAGGAGGAATAAATAGTGGAGGTTCGGGATCATCGGGAGAAGCAGAGGTGAGAAAAGGACCATGGACGATGGAAGAAGATCTTATTCTTATCAACTATATCGCCAACCACGGCGATGGCGTTTGGAACTCTCTCGCCAAATCTGCAGGTCTAAAACGCACCGGGAAAAGTTGCCGGCTCCGGTGGCTGAACTATCTCCGCCCTGACGTACGACGTGGAAACATCACACCAGAGGAGCAACTTATCATCATGGAACTTCATGCTAAGTGGGGAAACAGGTGGTCGAAAATCGCAAAACACCTTCCAGGAAGAACCGACAACGAGATCAAAAATTTCTGGAGGACAAGAATCCAAAAATACATAAAACAAAGCGATGTAACAGCAACAGCA…
>ChiMYB21-1_Crahi.0029s0065
ATGGAAAAAATAGGAGGAATAAGTAGTGGAGGTACGGGATCATCAGGAGAAGCAGAGGTGCGAAAAGGACCGTGGACGATGGAAGAAGATCTTATTCTTATCAATTATATCGCCAACCACGGCGATGGCGTTTGGAACACTCTCGCCAAATCTGCAGGTCTAAAACGCACCGGAAAAAGTTGCCGCCTCCGGTGGCTCAACTATCTCCGCCCTGACGTACGACGTGGAAACATCACACCGGAGGAGCAACTTACCATCATGGAACTTCATGCTAAGTGGGGAAACAGGTGGTCGAAAATCGCTAAACACCTTCCAGGAAGAACCGACAACGAGATCAAGAATTTCTGGAGGACAAGAATCCAAAAATACATCAAACAAACCGATGTGACAGCAACAACA…
>AthMYB21_AT3G27810
ATGGAGAAAAGAGGAGGAGGAAGTAGTGGAGGTTCGGGATCATCAGCAGAAGCAGAAGTGAGAAAAGGACCATGGACGATGGAAGAAGATCTTATTCTTATCAACTATATCGCCAACCACGGCGATGGTGTTTGGAATTCTCTCGCCAAATCTGCAGGTCTAAAACGAACCGGGAAAAGTTGCCGGCTCCGGTGGCTGAACTATCTCCGCCCCGACGTACGACGGGGAAACATCACTCCAGAAGAGCAACTTATCATCATGGAACTTCATGCTAAGTGGGGAAACAGGTGGTCGAAAATCGCCAAACATCTTCCAGGAAGAACGGACAACGAGATCAAAAATTTCTGGAGGACAAGAATTCAAAAATACATCAAGCAATCGGATGTAACAACAACATCG…
>CruMYB57_Carub.0003s0054
ATGGAGACAATGAAGAAGAAAGGGAGAGGCAAAGCGACGATAACATCGCAGAAAGAAGAAGAAGGAACAGTGAGGAAAGGGCCATGGACTATGGAAGAAGACTTCATCCTCTTTAATTACATTCTTAATCACGGTGAAGGTCTTTGGAACTCTGTCGCCAAAGCCTCTGGTCTAAAACGTACGGGAAAAAGCTGTCGGCTCCGGTGGCTGAACTATCTCCGACCAGATGTGCGGCGAGGGAACATAACCGCAGAAGAACAACTTTTGATCATTCAGCTTCATGCTAAGCTTGGAAACAGGTGGTCCAAGATTGCGAAGCATCTCCCGGGAAGAACGGACAACGAGATAAAGAACTTTTGGAGGACAAAGATTCAGAGACACATGAAAGTACCGCCGAAG…
>SpaMYB24_Sp7g01580
ATGGAGAAAAGCAAAAGTAGTGGTGGGTCGGGATCAGGAGATGCAGAAGTGAGAAAAGGTCCATGGACGATGGAAGAAGATTTGATTCTCATCAATTATATCGCCAATCATGGTGAAGGTGTTTGGAACTCTCTCGCCAAATCTGCAGGACTAAAACGCACCGGAAAAAGTTGCCGGCTCCGGTGGCTGAACTATCTCCGACCAGATGTACGACGAGGAAATATCACAGCAGAGGAGCAACTCATCATCATGGAACTTCATGCCAAATGGGGAAATAGGTGGTCGAAAATTGCACAGCATTTACCAGGAAGAACCGATAACGAGATAAAGAATTTTTGGAGGACCAAAATCCAAAAATATATCATCAAGCAAGGAGAAACAACGAACGTTGGATCACAA…
>AlyMYB123_AL7G44370
ATGGGAAAGAGAGCAACTACAAGTGTGAAGAGAGAAGAGTTAAACAGAGGAGCTTGGACTGATCATGAAGACAAGATCCTAAGAGATTACATCACGACTCACGGCGAAGGCAAATGGAGCAATCTCCCGAACCAAGCTGGTCTCAAGAGGTGTGGCAAAAGCTGTAGACTTCGGTGGAAGAACTACTTAAGACCGGGGATAAAGCGCGGTAACATCTCATCTGATGAAGAAGAACTCATAATCCGTCTCCATAATCTTCTTGGGAACAGATGGTCGTTGATAGCTGGGAGGCTTCCAGGCCGAACAGACAATGAAATAAAGAATCATTGGAACTCAAACCTCCGCAAAAGACTTCCCAAAACTCAAACCAAGCAATCAAAACGTATAAAACATTCGACA…
>AcoMYB11-MYB12-1_Aqcoe2G279000
ATGGGGAGAGCACCTTGTTGTGAAAAAGTTGGTTTAAAAAAAGGAAGATGGACAGCTGAAGAAGATGAGATTTTAAGCAAGTACATTGATGCTAATGGTGAAGGATCATGGAGATCTTTACCTAAGAATGCAGGATTGAAAAGATGTGGGAAAAGTTGCAGATTGAGATGGATTAATTACTTAAGAGGGGACTTAAAGAGAGGGAACATTACTCCTGAAGAAGAAGATACTATCATTAAGATGCATAACACATTGGGTAATAGGTGGTCATTAATAGCTGGACATTTACCAGGAAGAACAGATAATGAAATAAAGAATTACTGGAACTCTCATTTGAGCAGGAGAATTCAGACATTCAGAAGGCCTTTTGTTGAATCCCCACCAAAAGTTATGATAGAC…
>SlyMYB11-MYB12-3_Solyc12g049350.2
ATGGTAAGAACACCTTGTTGTGAGAAAGTAGGTCTCAAGAGAGGGAGATGGACAATAGAAGAAGATGAAAGACTCACAAACTATATTCAAGCTAATGGTGAAGGCTCTTGGAGGACATTACCTAAAAATGCTGGGTTATTAAGATGCGGAAAGAGTTGCAGATTAAGATGGATTAATTATTTAAAGAGTGATTTGAAGAGAGGTAACATAACTTCTGAGGAAGAAGCTATAATCATCAAGTTACGTGCAACTTTGGGTAACAGATGGTCTCTAATAGCAGAATATTTACCACATAGAACAGATAACGAGATAAAAAATTATTGGAATTCTCGTTTGTGCCGAAAAGTAGAAAGCTTGAGGATTCCAAGTGACGAAGAGTTGCCACAAGCTGTCGTCGAA…
>MtrMYB111-2_Medtr4g121460
ATGGGAAGAGCTCCTTGCTGTGAGAAGATTGGTTTGAAGAAAGGAAGATGGACTGCAGAAGAGGATAAGATCTTAACTGATTATATCCAAGAACATGGTGAAGGATCTTGGAGATCTTTGCCAAAGAATGCAGGTTTGTTGAGATGTGGAAAGAGTTGCAGACTCAGATGGATAAACTACTTAAGATCAGATGTGAAGAGAGGTAACATAACTCCTCAGGAGGAAGAAATCATTGTCAAATTGCATGCTGTTCTTGGTAACAGGTGGTCTGTAATAGCTGGACATTTACCAGGACGTACAGATAATGAGATAAAAAATTATTGGAACTCTCATTTAAGGAGAAAGATTTACTGCTTCATGAAGTCATTAAATGAGTCATTTTCACCAATTGACTTAGCT…
>LanMYB99_Luann.0010s0891
ATGGGTGGTCGTAAACCTTGTTGTGATGAGGTTGGATTGAGAAAAGGTCCATGGACGGCTGAAGAAGATGGGAAACTAGTTGATTTCTTAAAGACACGTGGCGGTGGCGGTGGGGGCGGATGGTGTTGGAGAGACGTGCCGAAACTGGCGGGGCTAAGGCGCTGCGGCAAAAGTTGCCGTCTCCGGTGGACTAATTATCTCCGGCCAGATCTCAAGAGAGGTCTTTTTAGTGAAGATGAAATCCAACTAATCATTGATCTTCATGCTCGACTTGGCAATAGATGGTCGAAGATTGCAGCAGAATTACCTGGAAGAACAGACAACGATATAAAAAATTATTGGAACACTCATATAAAGAGAAATCTTATAAGAATGGGTATTGATCCAAACACACATCAT…
>DsoMYB123_Desop.0085s0095
ATGGGAAAGAAAGCAACTAATAGTGTGAAGAGAGAAGAGCTTAACAGAGGAGCTTGGACTGATCAAGAAGACAAGATCCTAAGAGAACATATCATGACACACGGTGAAGGCAAATGGAGCACTCTCCCCAACGAAGCTGGTCTCAAGAGGTGTGGCAAAAGCTGTAGACTCAGGTGGAAGAACTACTTGAGACCAGGGATAAAGCGTGGAAACATCTCATCAGATGAAGAAGAACTCATAATCCGTCTCCATAATCTCCTTGGAAACAGATGGTCGTTGATAGCTGGGAGGATTCCAGGCCGAACAGACAATGAAATAAAGAACCATTGGAACTCAAACCTCCGCAAAAGACTTCCCAAAACTCAAACCAACCAACCAAAACGTATAAAACATTCAACC…
>VviMYB123-10_VIT-209s0002g01410
ATGGGGAGGAGCCCATCTTTTGCCGATGTGGGACTCATTAGAGGAGCATGGTCAATGCAAGAAGATGAAGTTCTCATCAACTACATCAGAGTCCATGGAGAAGGCAACTGGAAAAGTCTTGCTCAAAAATCAGGTTTGAAGAGATGTGGAAAGAGTTGCAGGCTTAGATGGTTGAATTACTTGAGGCCTGGGCTAAAGAGAGGTAGCTTTTCTCCTGATGAAGAGGAGCTCATCATCAAACTTCATCGTCTTCTCGGTAACAGGTGGGCTTTGATTGCAGGAAGACTTCCAGGGAGAACCGACAACGAAATTAAGAACTATTGGAACACCACCCTTTGTAAGAGGCTGCGAGGAGATCAGAAAATAGAGAAGAAGCCGGTGGATAATTCTGCAACATTG…
>EveMYB111-5_Eruve.0132s0011
ATGGGAAGGGCTCCATGTTGTGAGAAAATAGGACTCAAGAGAGGGAGATGGACGGCTGAGGAAGATGAGATCCTCACTAACTATATTCAAGTCAATGGTGAAGGTTCTTGGCGGTCCTTGCCTAAGAAAGCTGGATTGTTGAGATGTGGAAAGAGCTGTAGATTAAGGTGGATAAATTATCTGAGAATGGACTTGAAAAGAGGAAATATTACGGCCGAGGAAGATGACACGATCGTCAAGTTGCATTCCCTTCTTGGCAATAGATGGTCGCTTATTGCAACACATCTACCAGGAAGAACAGACAACGAAATTAAAAACTATTGGAACTCACATCTCAGCCGCAAAATCTACGCCTACACTGCCCTCCGCAGAGCTGAGCACGGTCTAAACGTCAACGAT…
>IsaMYB57-1_Isati.3266s0017
ATGGAGACGATGAAGAAGACAGGGAGAGGGAAAGAGAGAATAACATCAAAGAAAGAAGAAGAAGGAACAGTGAGGAAAGGACCATGGACGATGGAAGAAGATTTGATCCTCTTTAATTACATCATTAATCATGGTGAAGGTCTTTGGAACTCCGTTGCCAAAGCCTCTGGTCTAAAACGTACCGGAAAAAGTTGTCGGCTCCGGTGGCTGAACTATATCCGGCCAGATGTGCGGAGAGGGAACATAACCGCAGAAGAACAGCTTTTGATCATTCAACTTCATGCTAAGCTTGGAAACAGGTGGTCGAAGATTGCGAAACATCTTCCGGGAAGAACGGACAACGAGATAAAGAATTTCTGGAGGACAAAGATTCAGAGACACGTGAAATTGTCGTCGTCG…
>MtrMYB123-5_Medtr7g117730
ATGGGAAGAACTCCTTGTTGTTCAAAAGTTGGGTTGCATAGAGGTCCATGGACTTCTCGTGAAGATGCATTGCTCACCAAATATATTCAAGCTCATGGAGAAGGCCAATGGAGATCACTTCCAAAAAGAGCTGGGCTTCTTAGATGTGGAAAAAGTTGCAGACTAAGATGGATGAACTATCTAAGACCAGATATAAAGAGAGGAAACATAACTCCAGAAGAAGATGATCTTATTATCAGAATGCATTCACTTATTGGTAATAGATGGTCCCTTATTGCGGGAAGATTACCAGGACGTACAGATAATGAGATAAAGAATTACTGGAACACACATCTAAGTAAAAAGCTAAAAAATCAAGAACAAATAGAGAAGAAGAAAAAGAAGCAGAAGAAAAATGAC…
>CgrMYB123_Cagra.5428s0005
ATGGGAAAGAGAGGAACTAGTACTACTGTCAAGAGAGAAGAGTTAAACAGAGGAGCTTGGACTGATCATGAAGACAAGATCCTTAGAGATTACATCACTACTCATGGTGAAGGCAAGTGGAGTATTCTCCCTAACCAAGCTGGGCTGAAGAGATGTGGCAAAAGCTGTAGACTCAGGTGGAAGAACTACTTAAGACCGGGGATAAAGCGCGGAAACATCTCATCTGATGAAGAAGAACTCATAATCCGTCTTCATAATCTTCTCGGAAACAGATGGTCTTTGATAGCTGGGAGGCTTCCAGGCCGAACAGACAATGAAATAAAGAACCATTGGAACTCAAACCTCCGCAAAAGACTTCCGAAAACTCAAACAAACCAACCTAAACGTACTAAAAATTCG…
>BnaMYB21-3_C07p017730
ATGGACAAAAGAGGAGGAATATGTAGTGGAGGTTCGGGATCATCAGGAGAAACAGAGGTGAGAAAGGGACCGTGGACGATGGAAGAAGATCTTATTCTTATCAACTATATTGCCAACCACGGCGATGGCGTTTGGAACACTCTCGCCAAATCTGCAGGTCTAAAACGCACCGGGAAAAGTTGCCGGCTCCGGTGGCTGAACTATCTCCGCCCTGACGTACGACGTGGAAACATCACGCCGGAGGAGCAACTTATCATCATGGAACTTCATGCTAAGTGGGGAAACAGGTGGTCAAAAATCGCTAAACACCTTCCAGGAAGAACCGACAACGAGATCAAAAATTTCTGGAGGACAAGAATACAAAAATACATCAAACAAACCGATGTAGCAGCAACTGCA…
>LsaMYB57_Lesat.0036s0066
ATGGAGAAGATGATGAAGAAAGAAGGAAGAGGAAAAGTAAGAAGAACATCAAAGAAAGAAGAAGAAGAAGAAGAAGTCATAGTGAGGAAAGGACCTTGGACTATGGAAGAAGACTTTATCCTCTTTAATTACATCCTTAATCATGGTGAAGGTCTTTGGAATTGTGTCGCCAAAGCCTCTGGTCTAAAACGTACCGGAAAAAGTTGTCGGCTACGGTGGTTAAACTATCTCCGACCAGATTTACGGCGAGGGAAAATAACAGCAGAAGAACAGCTCTTGATCATTCAGCTTCATGCTAAACTTGGAAACAGGTGGTCGAAGATTGCGAAGCATCTTCCCGGAAGAACAGACAACGAGATAAAGAACTTTTGGAGGACAAAGATTCAGAGACATATGAAA…
>EveMYB111-3_Eruve.0252s0052
ATGGGAAGGGCTCCGTGTTGTGAGAAAATAGGACTCAAGAGAGGGAGATGGACTGCCGAGGAAGATGGGCTCCTTACTGACTATATCCAAACCAATGGTGAAGGTTCTTGGCGGTCTTTGCCTAAGAAAGCTGGACTGTTGAGATGTGGAAAAAGCTGTAGACTAAGGTGGATAAACTATTTGAGAAGGGACTTGAAAAGAGGAAATATAACAGCCGAGGAAGAAGACACCATCGTCAAGTTGCATTCCCTTCTCGGCAACAGATGGTCGCTTATTGCAACACATCTACCAGGAAGAACAGACAACGAAATTAAAAACTATTGGAATTCACATCTCAGCCGCAAAATCTACGCTTTCACTGCGGTCACCGGAGATGGGCAGAGTCTAAATGTCGATGAT…
>CgrMYB11_Cagra.13170s0007
ATGGGAAGAGCGCCGTGCTGTGAGAAGGTCGGAATGAAAAAGGGTCGGTGGACGGCTGAGGAAGACCAGATTCTCTCAGACTACATTCAGGCCAACGGCGAAGGCTCGTGGCGTTCTCTTCCCAAAAATGCCGGGCTAAAGAGATGTGGAAAGAGCTGCAGACTGAGATGGATAAACTATTTGAGATCAGACCTCAAGAGAGGAAACATAACTCCCGAAGAAGAGGACCTCATTGTTAAGTTGCATTCCACTTTAGGTAACAGGTGGTCAATAATTGCAAACAATCTCCCGGGAAGAACAGACAACGAAATAAAAAACTATTGGAATTCTCATCTCAGCCGTAAACTTCATAGCTACTTCAGGAAACCAACTGTCATTAATGTTGTCGAGAATGCTCCG…
>ChiMYB12-1_Crahi.0039s0030
ATGGGTAGAGCGCCGTGTTGCGAGAAGGTCGGGATAAAGAGAGGGCGGTGGACGGCTGAGGAAGACCAGATTCTCTCCAGCTACATTCAATCCAACGGTGAAGGCTCTTGGAGATCTCTCCCCAAAAATGCCGGATTAAAAAGATGTGGAAAGAGCTGTAGATTGAGATGGATAAATTATCTTAGATCTGATCTCAAGCGTGGGAACATAACTCCAGAAGAAGAAGAACTCGTTGTTAAATTGCATTCCACTTTGGGAAACAGGTGGTCATTAATAGCGAGTCATCTACCAGGGAGAACAGACAACGAAATAAAAAATTATTGGAACTCTCATCTTCGCCGTAAACTCCACAACTTCATCATCAGAAAGCCGTCCATCTCTCACGACGTCCTTGCAGTA…
>DsoMYB21_Desop.0199s0358
ATGGATAATAGAGGAGTTTCGGGATCACCAGGAGAAGCTGAGGTGAGAAAAGGACCATGGACTATGGAAGAAGATCTTATTCTTATCAACTATATCGCCAACCACGGCGATGGCGTTTGGAACTCTCTCGCCAAATCTGCAGGTCTAAAACGCACAGGAAAAAGTTGCCGGCTCCGATGGCTGAACTATCTCCGACCTGACGTACGACGCGGAAACATCACGCCGGAGGAGCAACTTATCATCATGGAACTTCATGCTAAGTGGGGAAACAGGTGGTCCAAAATCGCCAAACACCTTCCAGGAAGAACCGACAATGAGATCAAAAATTTCTGGAGGACAAGAATCCAAAAATATATTAAGCAAGCTGGTGTAACAACAACAGCAACATCGTCCACTGGA…
>DstMYB123_Distr.0013s8400
ATGAAGAAGAAGAAGAAAGAAGAGTTAAACAGAGGAGCTTGGACTGATGAAGAAGACAAGATCCTAAGAGAATATATTATGAACCATGGAGAAGGCAAGTGGAGCACTCTCCCTAACCAAGCAGGACTCAAGAGGTGTGGCAAAAGCTGCAGACTTAGGTGGAAGAACTACTTGAGACCAGGGATCAAGCGTGGTAACATCTCATCTGACGAAGAAGAACTCATCATCCGTCTCCATAATCTCCTTGGAAACAGGTGGTCGTTGATAGCTGGGAGGCTACCAGGGAGAACAGACAATGAGATTAAGAACTATTGGAACTCTAACCTCCGCAAAAGACTTCCAAACAAAACACAACTCAAACAAAAACATTCCAATAATACTGTTGGTGTTATACGCACC…
>MmaMYB123_Mamar.0095s0003
ATGGGAAAGAGAGCAACTAACAGTGTGAAGAGAGAAGAGTTAAACAGAGGAGCTTGGACTGATCAAGAAGACAAGATCCTAAGAGAATACATCACGACCCATGGCGAAGGCAAGTGGAGCACTCTCCCAAACCAAGCTGGTCTCAAGAGGTGTGGCAAAAGCTGTAGACTTCGGTGGAAGAACTACTTAAGACCGGGCATAAAGCGCGGTAACATCTCATCTGATGAAGAAGAACTCATAATCCGTCTCCATAATCTTCTTGGAAACAGATGGTCGTTGATAGCTGGGAGGCTTCCCGGCCGAACAGACAATGAAATAAAGAACCATTGGAACTCAAACCTCCGCAAAAGACTTCCCAAAACACAAACTAACCAACCGAAACGTATAAAACAGAACAAA…
>BnaMYB12-4_A05p000540
ATGGGAAGAGCGCCGTGTTGCGAGAAGGTCGGGATAAAGAGAGGGCGGTGGACAGCGGAGGAAGACCAGATTCTCTCCAGCTACATTCAATCCAATGGTGAAGGCTCTTGGAGATCTCTCCCCAAAAATGCCGTGTCACAGTCACAGCGTGGGAACATAACTCCAGAAGAAGAAGAACTCGTTGTCAAAATGCATTCCACTTTGGGAAACAGGTGGTCACTGATTGCGAGTCATCTACCCGGGAGAACAGACAACGAAATAAAAAATTATTGGAACTCTCATCTCAGCCGTAAACTCCACTACATCAGAAAGTCTCACGACGTCCCCGCCGTAATCATGAACGCTCCTCCGACGTCACAACGTCTGCCGGAGAAACGGAGACTAGGGAGAACCAGCAGA…
>AlyMYB111_AL8G22970
ATGGGAAGGGCTCCGTGTTGCGACAAAATCGGATTGAAGAGAGGTCGATGGACCGCCGAGGAAGATGAGATCCTCACCAACTATATTCAGACCAATGGTGAAGGTTCTTGGCGATCTTTGCCTAAGAAAGCTGGATTGCTGAGATGTGGAAAGAGCTGTAGACTAAGGTGGATAAACTATTTGAGAAGAGACTTGAAAAGAGGAAATATTACGGCCGACGAAGAAGAAATAATCGTCAAGTTGCATTCCCTTCTCGGCAACAGATGGTCACTTATTGCAACACATCTACCAGGAAGAACAGACAACGAAATTAAAAACTATTGGAACTCACATCTCAGCCGCAAAATCTACGCCTTCACTGCCGTTTCCGGAGATGAACATAATCTAGTCGTCGACGAT…
>EsaMYB99_Thhalv10004868m
ATGGTTGGTCGTAAACCATGTTGTGATGAGGTTGGATTGAGAAAGGGTCCATGGTCGGCGGAAGAAGATGGGAAACTTGTTGATTTCTTAAAGACACGTGGCAGCGGAGGAGGATGGTGCTGGAGAGACGTGCCAAAACTGGCGGGGCTAAGGCGGTGCGGCAAAAGTTGCCGTCTCCGGTGGACCAATTATCTCCGGCCAGATCTCAAGAGAGGTCTTTTTCTTGAAGAGGAAATCCAACTTGTCATTGATCTTCATGCTCGTCTTGGCAATAGATGGTCGAAGATTGCAGCAGAATTACCGGGAAGAACAGACAACGATATAAAAAATTATTGGAACACTCATATAAAGAGGAAGCTTATAAGAATGGGTATTGATCCAAACACACATCGTCGGTTT…
>CgrMYB57_Cagra.1561s0019
ATGGAGACAATGAAGAAGAAAGGGAGAGGCAAAGCGACGATAACATCGCAGAAGGAAGAAGAAGGAACGGTGAGGAAAGGGCCATGGACTATGGAAGAAGACTTCATCCTCTTTAATTACATTCTTAATCACGGTGAAGGTCTTTGGAACTCTGTCGCCAAAGCCTCTGGTCTAAAACGTACGGGAAAAAGCTGTCGGCTCCGGTGGCTGAACTATCTCCGACCAGATGTGCGGCGAGGGAACATAACCGCAGAAGAACAACTTTTGATCATTCAGCTTCATGCTAAGCTTGGAAACAGGTGGTCCAAGATTGCGAAGCATCTCCCGGGAAGAACGGACAACGAGATAAAGAACTTTTGGAGGACAAAGATTCAGAGACACATGAAAGTACCGCCGAAG…
>IsaMYB21-2_Isati.1348s0025
ATGGAGAAAAGAGGAGGATTAAGTAGTGGAGGTTCGGGATCATCAGGAGAAGCAGAGGTGAGAAAAGGACCATGGACGATGGAAGAAGATCTTATTCTTATTAACTATATCGCCAACCACGGCGATGGCGTTTGGAACTCTCTCGCCAAATCTGCAGGTCTAAAACGCACCGGGAAAAGTTGCCGGCTCCGGTGGCTGAACTATCTCCGCCCTGACGTACGACGTGGAAACATCACGCCGGAGGAGCAACTTATTATCATGGAACTTCATGCGAAGTGGGGAAACAGGTGGTCGAAAATCGCTAAACACCTTCCAGGAAGAACCGACAACGAGATCAAAAATTTCTGGAGGACAAGAATCCAAAAATACATCAAACAAACCGATGTAACAGCAACAACA…
>BstMYB21_Bostr.0556s0458
ATGGAGAAAAGAGGAGGAAGTAGTGGAGGTTCAGGATCATCAGCAGAAGCAGAGGTGAGAAAAGGACCATGGACGATGGAAGAAGATCTTATTCTTATCAACTACATCGCCAACCACGGCGATGGTGTTTGGAACTCTCTCGCCAAATCTGCAGGTCTAAAACGCACCGGAAAAAGTTGCCGGCTCCGGTGGCTGAACTATCTCCGCCCCGATGTACGACGGGGAAACATCACGCCAGAGGAGCAACTTATCATCATGGAACTTCATGCTAAGTGGGGAAACAGGTGGTCGAAAATAGCCAAACACCTTCCAGGAAGAACCGACAACGAGATCAAAAATTTCTGGAGGACAAGAATCCAAAAATACATCAAGCAAGCGGATGTAACAACAACATCGTCC…
>RsaMYB12-1_GWHTANWD017678
ATGGGAAGAGCGCCGTGTTGCGAGAAGGTCGGGATAAAGAGAGGGCGGTGGACGGCTGAGGAAGACCAGATCCTCTCCAGCTACATTCAATCCAACGGTGAAGGCGCTTGGAGATCTCTCCCCAAAAATGCCGGACTAAAAAGGTGTGGAAAGAGCTGCAGATTGAGATGGATAAATTATCTTAGATCAGATCTCAAGCGTGGGAACATAACTCCAGAAGAAGAAGAACTCGTTGTTAAACTGCATTCCACTCTGGGAAACAGGTGGTCACTAATTGCGAATCAGCTACCAGGGAGAACAGACAACGAAATAAAAAATTATTGGAACTCTCATCTCCGCCGTAAACTCCACAACTTCATCATCAGAAAGCCATCCATCTCTCACGACGTCCCCGCCGTA…
>VviMYB123-8_VIT-211s0016g01320
ATGGGAAGAAGACCTTGCTGTGCCAAAGAGGGACTCAACAGAGGATCATGGTCTGCTTGGGAAGATAAGATCCTCTGCAACTATGTTGAAGTCCATGGAGAAGGGAAATGGAGAGACCTTCCTCAAAGAGCTGGTTTGAAAAGATGTGGGAAGAGTTGCAGACTGAGATGGTTGAATTATCTGAGGCCAGACATTAAGAGAGGCAACATCTCTTCGGAAGAAGAAGAACTCATTATCAGACTGCATAAGCTCCTTGGCAACAGGTGGTCATTGATCGCCGGTAGGTTGCCGGGGCGTACGGACAATGAAATCAAGAACTACTGGAACACAAATTTGAGCAAGAGATTGCAAGCATCCAAGGGTCAAAATTCACCTAACAAAAAGGTCGAAAATCCGAAA…
>RisMYB99_Roisl.0080s0014
ATGGGTGGTCGTAAACCATGTTGTGATGAGGTCGGATTGAGAAAGGGACCATGGACAGCGGAGGAAGATGGGAAACTAGTTGATTTTTTAAGGACACGTGGCAGCTGCGGTGGTGGAGGAGGTTGGTGTTGGAGAGACGTGCCGAAACTGGCGGGTCTAAGGCGGTGCGGAAAAAGTTGCCGTCTCCGGTGGACTAATTATCTCCGGCCAGATCTCAAGAGAGGTGTCTTTACTGAAGAGGAAATCCAACTAGTCATTGATCTTCATGCTCGCCTTGGCAATAGATGGTCGAAGATTGCACTAGAATTACCGGGAAGAACAGACAACGATATAAAAAATTATTGGAACACTCATATAAAGAGGAAGCTTATAAGAATGGGTATTGATCCAAACACACAT…
>EsyMYB11_Eusyr.0016s0109
ATGGGAAGAGCGCCATGTTGTGAGAAGGTCGGAATGAAAACGGGACGGTGGACGGCGGAGGAAGACAAGATTCTCTCCGATTACATTCGGTCTCACGGCGAAGGCTCCTGGCGTTCTCTTCCCAAAAATGCTGGGTTAAAAAGATGTGGAAAGAGCTGTAGATTACGATGGATTAACTATTTGAGATCAGATCTCAAAAGAGGAAACATAACTCCTGAAGAAGAAGATCTCATCGTCAAGTTGCATTCTACTTTGGGGAACAGGTGGTCAGTGATTGCTAGTAACCTACCAGGAAGAACAGACAACGAAATAAAAAACTACTGGAACTCTCATCTCAGCCGTAAACTCCACAACTTCATCAGAAAACCAACGGTCATAAACCTTGTCGAGAATGCTCCT…
>BnaMYB123-2_A08p006640
ATGATGAGAAAGAGAGAAAGTAGTAAGGTGAAGAAAGAGGAGTTAAACAGAGGAGCTTGGACCGATCAAGAAGACAAGATCCTTAAAGACTATATCATGTTCCACGGCGAAGGAAAATGGAGCACACTCCCAAACCAAGCTGGTCTCAAGAGGTGTGGCAAAAGCTGCAGACTTCGGTGGAAGAACTACTTGAGACCAGGCATAAAGCGCGGAAACATCTCATCTGATGAAGAAGAACTTATAATCCGCCTCCATAATCTCCTTGGAAACAGCAGATGGTCGTTGATAGCTGGGAGGCTTCCAGGGCGAACAGACAATGAAATAAAGAACCACTGGAACTCAAACCTCCGCAAAAGACTTCCAAAATCTCAAACCAACCAACAGAAAAGTCGAAAACAT…
>BnaMYB21-1_C09p003180
ATGGAGACATTAGGAGGAATAAGTAGTGGAGGTACGGGATCATCAGGAGAAGCAGAGGTGCGAAAAGGACCGTGGACGATGGAAGAAGATCTTATTCTTATCAATTATATCGCCAACCACGGCGATGGCGTTTGGAACTCTCTCGCCAAATCTGCAGGTCTAAAACGCACCGGAAAAAGTTGCCGCCTTCGGTGGCTCAACTATCTCCGCCCTGACGTACGACGTGGAAACATCACGCCTGAGGAACAACTTACCATCATGGAACTTCATGCTAAGTGGGGAAACAGgtggtccaaaatcgctaaacaccttccaggaagaaccgacaatgagatcaagaatttctggaGGACAAGAATCCAAAAATACATCAAACAAACCGATGTGACAGCAACAACA…
>BraMYB99_A06p36050
ATGGGTGGTCGTAAACCATGTTGTGATGAGGTTGGACTCAGAAAGGGGCCATGGACGGCGGACGAAGATGGGAAACTAGTTGATTTCTTAAGAACACGTGGAGCAAGCGGCGGATGGTGCTGGAGAGATGTGCCGAAGCTGGCGGGGCTAAAGAGGTGCGGCAAAAGTTGCCGTCTCCGGTGGACTAATTATCTGCGTCCAGATCTCAAGAGAGGTCTTTTTAGTGAAGAGGAAATTCAACTAGTCATTGATCTTCATGCGCAACTTGGCAATAGATGGTCGAAGATTGCAGCAGAACTACCGGGAAGAACAGACAACGATATAAAAAATTATTGGAACACTCATATAAAGAGGAAGCTCATAAGAATGGGTATTGATCCAAACACACATAGTCCGTTT…
>VviMYB11-MYB12-1_VIT-205s0077g01360
ATGGGGAGAGCACCATGTTGTGAGAAAATGGGGTTGAAAAAGGGAAGATGGACAGAGCAAGAAGATGAGATCTTGAGGAAGTACATTCAAGCCAATGGAGAAGGATGCTGGAGGTCACTGCCCAAAAATGCTGGTTTGTTAAGGTGTGGGAAGAGTTGCAGACTGAGATGGGTTAACTACCTGAGAGATGACTTGAAGAGAGGCAACATAACTGCTGAAGAGGAAGATACCATCGTGAAGTTGCATAGTTCTTGGGGTAACAGGTGGTCTTTGATAGCTGGTCATTTGCCTGGAAGAACAGATAATGAGATAAAGAACTACTGGAACTCTCACTTGAGCAGAAGAATCATCAGCTTCACCAGGCCCAGTACTGAATCCATACCCTCCTCCCCACCCATG…
>SpaMYB123_Sp7g06800
ATGGGAAAGAGAGCAAGTACTAGTGTGAAGAAAGATGAGTTAAACAGAGGAGCTTGGACTGATCAAGAAGACAAGATCCTTAGAGATTATATTATGATCCATGGTGAAGGCAAATGGAGCACTCTCCCAAACCAAGCTGGTCTCAAGAGGTGTGGCAAAAGCTGCAGACTTCGGTGGAAGAACTACTTGAGGCCAGGCATAAAGCGCGGAAACATCTCATCTGATGAAGAAGAACTCATAATCCGCCTCCATAATCTCCTTGGAAACAGATGGTCGTTGATAGCTGGGAGGCTTCCGGGGCGAACAGACAATGAAATAAAGAACCATTGGAACTCAAACCTCCGCAAAAGACTTCCCAAATTACAAACCAAACAACCGAAAAGCGGAAAACATTTGATG…
>AcoMYB11-MYB12-3_Aqcoe4G284600
ATGGGGTTGAAAAGATGTGGAAAGAGTTGCAGACTGAGATGGGTTAATTACTTAAAAGGTGACTTAATGAGAGGGAACATAACTTCTGAAGAAGAAGATATTATCATCAAGATGTATAACAAATTTGGCAGTAGGTGGTCTATCATAGCTGGACAGTTACCAGGAAGAACAGATAATGAAATAAAGAATCACTGGAATTCTTATTTGAGCAGGAGAATATACACAATCAGAAAACCTTTGGGTGGATCCTCACCAACAACTGTGATAGACATAGTTAAGATGGGTGGTATGTACTGCAAGCGAAAAAGCCGAACAAGCAGCAGAACAGCTAGGAAGAAGAATGATCCTCAAGAAATTCCATTAAATGCCAAAAATGCTGTTTTTGTACAAAAGAGTATT…
>LusMYB123-3_Lus10000470
ATGGGGAGGAGCCCATGTTGTTCAAAGCAAGGCATGAACAGAGGCGCATGGACAGCTGAGGAGGACCATCTCCTGACCCGCTACATCGAATCCCACGGAGTCGGAAAATGGCGTAGTCTACCCAAGAAAGCTGGCCTGAACCGGTGTGGCAAGAGCTGCCGCCTCCGGTGGCTCAATTACTTGCGCCCTGACATCAAGCGAGGCAACATTTCCCCCGACGAGGAAGACCTTATCATCCGCCTTCACAAACTCTTAGGCAACCGATGGTCGCTTATAGCTGGTAGGCTTCCGGGACGAACAGACAACGAAATAAAAAACTATTGGAACACCAATTTGGGGAAAAGGGTGTTGTTGGAGAATTGTTTCCCAATATCCGCATCTTCTTCTTCTATTCGTCCC…
>CsiMYB111_orange1.1g041081m
ATGGGGAGGGCACCTTGTTGTGAGAAAATAGGGTTAAAGAAAGGAAGATGGACAGCTGAAGAAGATGAAATTTTGACTAAATACATTCGAGCCAATGGAGAAGGATCTTGGAGATCATTACCCAAAAATGCAGGTTTGTTGAGATGTGGCAAGAGCTGTAGACTGAGATGGATAAACTACTTAAGGGCTGACCTAAAGAGAGGAAACATCACTGCTGAAGAGGAAGAAACAATTGTTAAGCTTCATTCGTCTTTGGGTAACAGGTGGTCTTTGATAGCTGCACAATTACCAGGCCGAACAGACAATGAGATAAAGAATTATTGGAACTCCCATTTAAGCAGAAAAACATTCAGCTTCACAGGGCCCGCAGATGATCCATTAACAAGTGATGATTTGAGT…
>BstMYB12_Bostr.25993s0011
ATGGGAAGAGCGCCGTGTTGCGAGAAGGTTGGTATTAAGAGAGGGCGGTGGACGGCGGAGGAGGACCAGATTCTCTCCAACTACATTCAGTCCAACGGTGAAGGCTCTTGGAGATCTCTTCCCAAAAATGCCGGATTAAAAAGGTGTGGAAAGAGCTGTAGATTGAGATGGATAAACTATCTTAGATCCGATCTCAAGCGTGGGAACATATCTCCAGAAGAAGAAGAACTCGTTGTTAAATTGCATTCCACTTTGGGAAACAGGTGGTCACTAATTGCGAGTCATCTACCAGGGAGAACAGACAACGAAATAAAAAATTATTGGAACTCTCATCTCAGCCGTAAACTCCACAACTTCATTAGGAAGCCGTCCATCTCTCAAGACGTCTCCGCCGTAATC…
>BnaMYB57_A03p028260
atgaagaagacagggagatcagggaaagagagaataacatctcaaaaagaagaagaagGAACAGTGAGGAAAGGGCCATGGACTATGGAAGAAGATTTGATCCTCTTTAATTACATACTTAATCATGGTGAAGGTCTTTGGAACTCTGTCGCCAAAGCCTCTGGTTTAAAACGCACGGGAAAAAGTTGTCGGCTCCGGTGGCTGAACTATCTCAGGCCAGATGTGCGGCGAGGGAACATAACAGCAGAAGAACAGCTCTTGATCATTCAACTTCAGGCTAAGCTTGGAAACAAGTGGTCGAAGATTGCGAAACATCTACCGGGGAGAACGGATAACGAGATAAAGAATTTCTGGAGGACAAAGATTCAGAGACACATGAAATTGTCGTCGTCGAAAACT…
>PhaMYB123-4_MA-134436g0010
ATGGGTCGGGCTCCCTGTTGTTCCCAAGTTGGTTTTCACAGAGGACCATGGACGGCCAAGGAGGACAGTCTCCTTACCAGATGGATCGAATGTCATGGCGAAGGTGACTGGAGAAATCTCCCTGAGAAAGCAGGTCTGCTGCGGTGTGGAAAGAGTTGTAGGCTGCGATGGCTCAACTACCTGAGGCCAACTATAAAACGAGGAAACATTTCCCCAGACGAAGAAGATCTCATAATTCGCCTGCATCGTCTCCTTGGCAACAGGTGGTCGTTGATAGCAGGGAGATTGCCAGGACGAACAGACAATGAAATAAAGAACTACTGGAATAGTCATCTCAGTAAGAAGCTAAGAAAGCGAGGCTTCGATCCCCTCACCCACAAACCTCTCGAGCCAGACCAT…
>CmaMYB12-2_Camar.0061s0062.1
ATGGGAAGAGCGCCGTGTTGCGAGAAGGTCGGAATAAAGAGAGGGCGGTGGACGGCGGAGGAAGACCAGATTCTCTCCAGCTACATTCAATCCAACGGTGAAGGCTCTTGGAGATCTCTCCCTAAAAATGCCGGATTAAAAAGGTGTGGAAAAAGCTGTAGATTAAGATGGGTAAATTATCTTAGATCGGACGTCAGGCGTGGGAATATAACTCCAGAAGAAGAAGAAATCGTTGTCAAAATGCATTCCACTTTGGGAAACAGGTGGTCACTAATTGCGAGTCATCTACCAGGAAGAACAGACAACGAAATAAAAAATTATTGGAACTCTCATCTCAGCCGCAGACTCCACTACATGAGAAAGTCTCACGACGTCCCAGTCGTAATCATGAACGTTCCT…
>IsaMYB57-2_Isati.2200s0001
ATGGAGACGATGAAGAAGACAGGGAGAGGGAAAGAGAGAATAACATCAAAGAAAGAAGAAGAAGGAACGGTGAGGAAAGGACCATGGACGATGGAAGAAGATTTGATCCTCTTTAATTACATCATTAATCATGGTGAAGGTCTTTGGAACTCCGTTGCCAAAGCCTCTGGTCTAAAACGTACCGGAAAAAGTTGTCGGCTCCGGTGGCTGAACTATATCCGGCCAGATGTGCGGAGAGGGAACATAACCGCAGAAGAACAGCTTTTGATCATTCAACTTCATGCTAAGCTTGGAAACAGGTGGTCGAAGATTGCGAAACATCTTCCGGGAAGAACGGACAACGAGATAAAGAATTTCTGGAGGACAAAGATTCAGAGACACGTGAAATTGTCGTCGTCG…
>CgrMYB12_Cagra.0551s0003
ATGGGAAGAGCGCCGTGTTGCGAGAAGGTTGGTATCAAGAGAGGGCGGTGGACCGCGGAGGAGGACCAGATTCTCTCCAACTACATTCAATCCAACGGCCAAGGCTCTTGGAGATCTCTTCCCAAAAATGCCGGATTAAAAAGGTGTGGAAAGAGCTGTAGACTGAGATGGATAAACTATCTTAGATCCGATCTCAAGCGCGGGAACATATCCCCCGAAGAAGAAGAGCTGGTTATGAAATTGCATTCCACTTTCGGTAAC
>MtrMYB123-3_Medtr4g100720
ATGGCACCCAGAAAAGATGGACCTACAAAGGAAACAATGAATAGAGGAGCATGGACCCAAGAGGAAGATCAAAAGCTAGCACAATGCATCCAAATTCATGGTGCCAAGAAATGGAAAACTGTTGCAAACAATTCAGGTTTGAATAGGTGTGGAAAGAGTTGCAGGCTAAGATGGTTGAACTATCTTAGACCCAATATCAAGAGAGGGAACATTTCAGATGAAGAAGAGGATTTGATTATTAGGCTTCACAAACTTCTTGGAAACAGGTGGTCTTTGATAGCGGGAAGACTTCCAGGGCGAACAGACAATGAAATTAAGAACTATTGGAATTCTCATTTGTGCAAAAAAGCCAGTCACATAGAGGAAAAACCAGAAAACTTCCACTGCACAAGAAACTAT…
>AthMYB111_AT5G49330
ATGGGAAGGGCTCCGTGTTGTGAGAAAATCGGGTTGAAGAGAGGGAGATGGACAGCCGAGGAAGATGAGATCCTCACCAAGTATATTCAGACCAATGGTGAAGGTTCTTGGCGATCTTTGCCTAAGAAAGCTGGATTGTTGAGATGTGGAAAGAGCTGTAGACTAAGGTGGATAAACTACTTAAGAAGAGACTTAAAAAGAGGAAATATTACTTCCGACGAAGAAGAAATAATCGTCAAGTTGCATTCCCTTCTCGGCAACAGATGGTCACTTATTGCAACACATCTACCAGGAAGAACAGACAACGAAATTAAAAACTATTGGAACTCACATCTCAGCCGCAAAATCTATGCCTTCACTGCCGTTTCCGGAGATGGACACAATCTACTCGTCAACGAT…
>PhaMYB123-6_MA-223201g0010
ATGGGAAGAGGGCCTTGCTGCGCAAACGGTGATAGAAACAAAGGAGCCTGGACCAGAGAAGAGGATGACAGGCTTATCCAATATATTCAGGCTCATGGAGAGGGCTGCTGGCGCTCTCTCCCTAACGCCGCAGGTCTGCTTCGGTGTGGGAAAAGTTGCAGGCTTAGATGGATAAATTATCTTCGGCCTAATCTGAAACGTGGGGATTTTTCTGAAGATGAAGACGATCTTATTCTCAAACTGCACGCACTCCTTGGAAATAGGTGGTCTCTGATAGCTGGCCGTTTGCCAGGACGAACGGACAACGAGATAAAGAACTACTGGAACTCGTATCTGAAGAGAAAACTTATCAGCATGGGGGTCGATCCCCTGAACCATCGTCCATTTCAAAAGAATTCT…
>CpaMYB111_evm.model.supercontig-9.95
ATGGGAAGATCACCATGTTGTGAGAAAGCAGGGTTGAACAGAGGGAGATGGACTGCTGAAGAAGATGAAATTTTGATCAAATACATTCAAGCTCATGGACATGGATCATGGAGGTCTTTACCCAAGAATGCAGGTTTGCTAAGATGTGGCAAGAGTTGCAGGCTTAGATGGATGAACTACCTAAGAACTGATCTCAAGAGAGGGAATATCACTGCTGAAGAAGACCAACTCATTGTTAAGTTGCGTAGCACTTTGGGAAACAAGTGGTCGTTGATAGCTGCACATTTACCAGGAAGAACCGATAACGAGATAAAGAACTACTGGAATTCTCATTTGCGCAGAAAAATTTACAATTTTACCAGGTATAAAGATTATGATTTGTCAGTCAACGAAGTCGAC…
>RsaMYB57-2_GWHTANWD028090
ATGAAGAAGACAAGGAGAGGGAAAGAGAGAATAACATCAACGAAGGAAGAAGAAGAAGAAGGAGTGAGGAAAGGGCCGTGGACTATGGAAGAAGATTTGATCCTCTTCAACTACATCCTTAATCATGGTGAAGGTCTTTGGAACTCCGTCGCCAAAGCCTCTGGTCTAAAACGTACGGGAAAAAGTTGTCGGCTCCGGTGGCTGAACTATCTCAGGCCAGATGTGCGGCGAGGGAACATAACCGCAGAAGAACAGCATTTGATCATTCAACTTCATGCTAAGCTGGGAAACAGGTGGTCGAAGATTGCGAAACATCTACCGGGGAGAACGGACAACGAGATAAAGAATTTCTGGAGGACTAAGATTCAGAGACACATGAAACTGTCGTCTTCAATGGAA…
>LsaMYB21-2_Lesat.0038s0277
ATGGATAAAAGAGGAGGTTCAGGAGGATCATCAGCAGAAGCAGAGGTGAGAAAAGGACCATGGACTATGGAAGAAGATCTTATTCTTATCAATTATATCGCCAATCATGGTGATGGTGTTTGGAACTCTCTTGCCAAATCTGCAGGTTTAAAACGCACCGGAAAAAGTTGCAGGCTCCGATGGCTGAACTATCTCCGCCCTGACGTACGACGGGGAAACATTACTCCGGAGGAACAACTTATCATCATGGAACTTCATGCTAAGTGGGGAAACAGAATTAGAGCTGGAATATATATGGCTCGGTATGCAAGGTGGTCAAAAATCGCCAAACATCTTCCAGGAAGAACTGACAACGAGATCAAAAACTTTTGGAGGACAAGAATCCAAAAATACATCAAA…
>MmaMYB12_Mamar.0006s0317
ATGGGAAGAGCGCCGTGTTGCGAGAAGGTCGGTATTAAGAGAGGGCGGTGGACGGCGGAGGAAGACCAGATTCTCTCCAACTACATTCAATCCAACGGTGAAGGCTCTTGGAGATCTCTTCCCAAAAATGCCGGATTAAAAAGGTGTGGAAAGAGCTGTAGATTGAGATGGATAAACTATCTTAGATCCGATCTCAAGCGTGGGAACATATCTCCACAAGAAGAAGAAGTCGTTGTTAAATTGCATTCCACTTTGGGAAACAGGTGGTCACTAATAGCGAGTCATCTACCAGGGAGAACAGACAACGAAATAAAAAACTATTGGAACTCTCATCTCAGCCGTAAACTCCACAACTTCATCAGGAAGCCGTCCATCTCTCAAGACGTAATCATGAACGCT…
>IamMYB21_Ibeam.2215s0008
ATGGAGAAAAGAGGAGGAATAAGTAGTGGAGGTTCAGGATCATCATCAGCAGGAGAAGCAGAGGTGAGAAAAGGACCATGGACGATGGAAGAAGATCTTATTCTTATCAACTATATCGCCAACCACGGCGATGGCGTTTGGAACTCTCTCGCCAAATCTGCAGGTCTAAAACGCACCGGAAAAAGTTGCCGGCTTCGGTGGTTGAACTATCTCCGCCCCGACGTACGACGGGGAAATATCACGCCGGAGGAGCAACTGATAATCATGGAGCTTCATGCTAAGTGGGGAAACAGGTGGTCCAAAATCGCGAAGCATCTTCCAGGAAGAACTGACAACGAAATCAAAAACTTTTGGAGGACAAGAATCCAAAAATACATGAAGCAACCTGATGTAATAACT…
>GraMYB123-14_Gorai.008G126700
ATGGGAAGGGCTCCTTGTTGCTCTAAAGTTGGGTTACACAGAGGTCCATGGACACCTAGAGAAGACACATTGCTTGTCAAGTACATTCAAGCTCATGGCGAAGGTCACTGGCGATCTCTCCCTAAGAAAGCCGGGCTACTTAGGTGTGGAAAGAGTTGCAGGCTGAGATGGATGAACTATTTGAGACCGGATATCAAAAGAGGGAACATAACACCCGACGAGGAAGACCTCATCATCCGATTACATTCACTCCTCGGCAACCGTTGGTCTCTCATCGCCGGAAGGCTTCCGGGTCGAACCGATAACGAGATTAAAAACTATTGGAACACCCATCTAAGCAAACGTTTATTAAGCCAAGGAACCGATCCGAACACCCACAAAAAACTACCACCGGATAAC…
>CmaMYB21-3_Camar.2595s0003
ATGGACAAAAGAGGAGGAATAAGTAGTGGAGGTTCGGGATCATCAGGAGAAGCAGAGGTGAGAAAGGGACCATGGACGATGGAAGAAGATCTTATTCTTATCAACTACATCGCCAACCACGGCGATGGCGTTTGGAACTCTCTCGCCAAATCTGCAGGTCTAAAACGCACCGGGAAAAGTTGCCGGCTCCGGTGGCTGAACTATCTCCGCCCTGACGTACGACGTGGAAACATCACGCCGGAGGAGCAACTTATCATCATGGAACTTCATGCCAAGTGGGGAAACAGGTGGTCAAAAATCGCTAAACACCTTCCAGGAAGAACCGACAATGAGATCAAAAATTTCTGGAGGACAAGAATACAGAAATACATCAAACAAACCGATGTAGCAGCAACTGCA…
>MpeMYB111_Myper.0001s1518
ATGGGAAGGGCTCCGTGTTGTGAGAAAATAGGACTCAAGAGAGGGAGATGGACTGCCGAGGAAGATGAGATCCTCACAAACTATATTCAAACCAATGGTGAAGGTTCTTGGCGGTCTTTGCCTAAGAAAGCCGGATTGTTGAGATGTGGAAAGAGCTGTAGACTAAGGTGGATTAACTATTTGAGAATGGACTTGAAAAGAGGAAATATTACGGCCGAGGAAGAAGACACCATCGTCAAGTTGCATTCCCTTCTCGGCAATAGATGGTCGCTTATTGCAACACATCTACCAGGAAGAACAGACAACGAAATTAAAAACTATTGGAACTCACATCTCAGCCGCAAAATCTATGCCTTCACTGCCGTCCCCGGAGATGAACACAGTCTAAACGTCCACGAT…
>CruMYB24_Carub.0007s3527
ATGGAGAAAAGAGAAGGCAGTGGTACTGGTGGCTCGGGATCATCAGGAGATGCAGATGTGAGAAAAGGGCCATGGACCATGGAAGAAGATTTGATTCTCATCAATTATATTGCCAATCATGGTGAAGGTGTTTGGAACTCTCTCGCCAAATCTGCAGGTCTAAAACGCACCGGAAAAAGTTGCCGGCTCCGGTGGCTGAACTACCTCCGACCAGATGTGCGACGGGGAAATATCACAGCAGAAGAACAGCTCATCATCATGGAACTTCATGCCAAATGGGGAAATAGGTGGTCGAAAATAGCAAAGCATTTACCGGGAAGAACCGACAACGAGATAAAGAATTTTTGGAGGACCAAGATCCAGAAATACATAATCAAGAACGGAGAAACGACGACGACC…
>SpaMYB99_Sp2g25510
ATGGTTGGTCGTAAACCATGCTGTGATGAGGTTGGATTGAGAAAGGGTCCATGGACGGCGGAAGAAGATGGTAAACTAGTTGATTTCTTAAGGACACGTGGTTGCGGCGGCGGATGGTGCTGGAGAGACGTGCCGAAACTGGCGGGCTTAAGGCGGTGCGGCAAAAGCTGCCGTCTCCGGTGGACTAATTATCTCCGGCCAGATCTCAAGAGAGGTCTTTTTAGTGAAGAGGAAATCCAACTAATCATTGATCTTCATGCTCGACTTGGCAATAGATGGTCGAAGATTGCAGCAGAATTGCCGGGAAGAACAGATAATGATATTAAAAACTATTGGAACACTCATATAAAGAGGAAGCTCATAAGAATGGGTATTGATCCAAACACACATCGTCCGTTT…
>LusMYB21-MYB24-2_Lus10014557
ATGGAGTACAGAACCGAGCAGCCGCCAAAGGAAGCAGGAGGTGAAGGTATAATAAGGAAAGGGCCGTGGACGATGGAGGAAGACTTGATACTGATAAACTATATCGCAAACCACGGCGAAGGTGTCTGGAACTCTCTGGCTCTTTCCGCGGGCCTGAAGCGTACTGGGAAGAGCTGCAGGCTGAGATGGTTGAATTACTTGCGTCCTGACGTTAGGAGAGGCAACATCACTCTCGAGGAGCAGATCCTCATCATGGATCTCCATTCCAAGTGGGGAAACAGGTGGTCGAAGATTGCAAAGCATCTTCCGGGAAGGACGGACAACGAGATAAAAAACTACTGGCGAACCAGGATCCAAAAGCATCTTAAGCAATCCGGATTACAGTCCTCGTCTCCTCCG…
>GraMYB123-8_Gorai.012G011700
TACACATTTTGTTTTTGGTGTAAACTCCTTAAATATGGAGCTAAACTGAGCGTTTATATTATTGAAGTGGTTGTTGAGGTGATTTTATCGCTGAAACAAGCAACGCAGTCTCTTGATGATCCTAGCCTACGTCCCCACAGCTCATCAAACCTCTACCGCCTTTCTAATCATACATACCCAATACTTGAAACAATAATGGGCGTTAAAAAGGAAAGACCTGTGTCCTCTAAGAGATCACAAATCAACAAGGGAGCATGGACATCAGAAGAAGATACAAAATTGGCTGAGGTTATTGCAGTTCATGGTGCTAAAAGTTGGAACACTATTGCAAGCAAAGCAGGTTTGAAGAGGTGTGGTAAAAGTTGCAGGCTGAGATGGATGAATTATCTGAGGCCTAAT…
>VviMYB11-MYB12-2_VIT-207s0005g01210
ATGGGGAGAGCGCCGTGTTGTGAGAAAGTGGGGTTGAAGAAGGGTAGGTGGACGGCTGAGGAGGATGAGGTCTTGGTGAAGTACATTCAGGCTAACGGAGAAGGCTCCTGGAGGTCCTTACCCAAGAATGCAGGGTTACTGAGGTGTGGGAAGAGTTGCAGACTGAGATGGATTAACTACTTGAGAGCAGATTTGAAGAGAGGGAACTTCTCAGAAGAAGAAGAAGAGATCATCATAAAGCTACATGCTTCTCTTGGAAATAGGTGGTCTATGATAGCTGGGCAGTTACCAGGAAGAACAGACAACGAGATAAAGAATTACTGGAACTCTCACTTGAGTAGAAAAGTTCACAGCTTCAGGAGGCTTACTAATGAGGGTCCATCAATGGTTATTGATCTA…
>EsyMYB57_Eusyr.0124s0482
ATGGAGACGATGAAGAAGACAGTGAGAGGGAAAGAGAGAATAATAAAATCATTAGAAGAAGAAATAGCAGTGAGGAAAGGGCCATGGACAATGGAAGAAGATTTGATTCTCTTTAATTACATCATTAATCATGGTGAAGGTCTTTGGAACTCCGTCGCTAAAGCCTCCGGTCTGAAACGTACCGGAAAAAGTTGTCGGCTCCGCTGGTTGAATTATCTCCGACCAGACGTCCGGCGAGGAAATATAACCGCAGAAGAACAACTTTTAATCATGCAACTTCATGCTAAGCTTGGTAACAGGTGGTCAAAAATTGCGAAGCATCTTCCGGGAAGAACGGACAACGAGATAAAGAATTTTTGGAGGACAAAGATTCAGAAACACATCAAAGTCTCCTCTTCC…
>LusMYB123-1_Lus10033438
ATGGGGAGGAGCCCTTGTTGTTCAAAGGAAGGAATGAACAGAGGCGCATGGACAGCTGAGGAGGACCAGCTCCTGACCCGCTACATCCAATCCCACGGAATTGGAAAATGGCGTAACCTACCGAAGAAAGCTGGCCTGAACCGGTGCGGCAAGAGCTGCCGCCTCCGGTGGCTCAATTACTTGCGCCCTGACATCAAGCGCGGCAACATTTCCCCCGACGAGGAAGACCTTATCATCCGCCTCCACAAACTCTTAGGCAACCGATGGTCGCTCATAGCTGGTAGACTTCCGGGACGAACAGACAACGAAATTAAAAATTACTGGAACACTAATTTGGGGAAAAGAGTGTTATTGGAGAATCGTTTCCCAATACCCGCATCTTCTTCTACTTGTCTCACA…
>MtrMYB21-MYB24-2_Medtr6g006030
ATGGATAAAAAACCATGCAACTCATCTCAAGATCCTGAAGTGAGAAAAGGGCCATGGACCATGGAAGAAGACTTGATTTTAATCAATTATATTGCAAATCATGGTGAAGGTGTTTGGAATTCCTTAGCCAAAGCTGCTGGTCTTAAACGTACAGGAAAAAGTTGCAGGCTTCGATGGTTAAACTACCTTCGTCCAGATGTTAGAAGAGGGAATATTACACCTGAGGAACAACTTTTGATCATGGAACTTCATGCAAAGTGGGGAAATAGGTGGTCCAAAATTGCAAAGCATCTTCCAGGAAGAACTGACAATGAGATTAAGAATTTTTGGAGGACTAGGATACAAAAGCACATTAAGCAAGTTGATCATCCTCACCAAAATAATTTCCAACAAATGAGT…
>CsiMYB99_orange1.1g024849m
ATGGGGAGGCAACCTTGTTGCGACAAACTTGGTGTCAAGAAAGGCCCTTGGACAGCTGATGAGGACAAGAAATTGGTCACTTTCATTCTCACCCACGGCCATTGTTGCTGGCGTGCGGTGCCGAAGCTCGCCGGACTCCGTCGATGCGGCAAGAGCTGCCGTCTCCGGTGGACTAACTACCTCCGGCCTGACTTGAAAAGGGGTCTCCTTAATGAAGCTGAAGAGCAACTTGTTATTGATCTCCACGCCCGCCTTGGCAATAGGTGGTCAAAAATTGCAGCAAGATTGCCGGGAAGAACAGATAATGAAATCAAGAATCATTGGAATACACACATCAAGAAAAAGCTTATTAAGATGGGAATTGATCCCGTGACGCATGAGCCTCTACAACAACAAGCC…
>RisMYB12_Roisl.0067s0072
ATGGGAAGAGCACCGTGTTGCGAGAAGGTCGGGATAAAGAGAGGGCGGTGGACGGCGGAGGAAGATCAGATTCTCTCCAACTACATTCAATCCAATGGTGAAGGCTCTTGGAGATCTCTTCCAAAAAGTGCCGGATTAAAAAGGTGTGGGAAGAGTTGTAGATTGAGATGGATAAACTATCTTAGATCCGATCTCAAGCGCGGGAACATATCTCCAGAAGAAGAAGAGCTCGTTGTTAAATTGCATTCCACTTTGGGAAACAGGTGGTCACTAATTGCGAGTCAACTACCAGGGAGAACAGACAACGAAATCAAAAACTATTGGAACTCTCATCTCAGCCGTAAACTCCACAACTTCATTAGGAAGCCGTCAATCTCTCAAGACGTTGCGGCCGTAATC…
>CruMYB123_Carub.0007s3129
ATGGGAAAGAGAGGAACTAGTACTACTGTCAAGAGAGAAGAGTTAAACAGAGGAGCTTGGACTGATCATGAAGACAAGATCCTTAGAGATTACATCACTACTCATGGTGAAGGCAAGTGGAGTATTCTCCCTAACCAAGCTGGGCTGAAGAGGTGTGGCAAAAGCTGTAGACTCAGGTGGAAGAACTACTTAAGACCGGGGATAAAGCGCGGAAACATCTCATCTGATGAAGAAGAACTCATAATCCGTCTTCATAATCTTCTCGGAAACAGATGGTCTTTGATAGCTGGGAGGCTTCCAGGCCGAACAGACAATGAAATAAAGAACCATTGGAACTCAAACCTACGCAAAAGACTTCCGAAAACTCAAACAAACCAACCGAAACGTACTAAAAATTCG…
>LusMYB21-MYB24-3_Lus10032129
ATGGAGTGCAGAACCAATCAGCCGTCAAAGGAAGCCACCGGCGGCGGAGGTGAAGGTATAAGGAAAGGGCCGTGGACGATGGAGGAAGACTTGATACTGATCAACTATATTGCCAACCACGGCGAAGGTGTCTGGAACTCTCTGGCTCTCTCGGCAGGCCTGAAGCGTACCGGGAAGAGTTGCAGGCTGAGATGGTTGAATTACTTGCGTCCTGATGTGAGGAGAGGCAACATCACTCTCGAGGAGCAGATCCTCATCATGGATCTCCATTCCAAGTGGGGAAATAGGTGGTCGAAAATTGCAAAGCATCTCCCAGGAAGAACGGACAACGAGATAAAAAACTATTGGCGAACCAGGATCCAAAAGCATCTTAAGCCATCCAAACTACAGTCCTCGTCT…
>BolMYB21-1_BolC9t53295H
ATGGAGACATTAGGAGGAATAAGTAGTGGAGGTACGGGATCATCAGGAGAAGCAGAGGTGCGAAAAGGACCGTGGACGATGGAAGAAGATCTTATTCTTATCAATTATATCGCCAACCACGGCGATGGCGTTTGGAACTCTCTCGCCAAATCTGCAGGTCTAAAACGCACCGGAAAAAGTTGCCGCCTTCGGTGGCTCAACTATCTCCGCCCTGACGTACGACGTGGAAACATCACGCCGGAGGAACAACTTACCATCATGGAACTTCATGCTAAGTGGGGAAACAGGTGGTCCAAAATCGCTAAACACCTTCCAGGAAGAACCGACAATGAGATCAAGAATTTCTGGAGGACAAGAATCCAAAAATACATCAAACAAACCGATGTGACAGCAACAACA…
>CpaMYB123-1_evm.model.supercontig-28.71
ATGGGGAGGAGACCTTGCTGTGCAAAGGAGGGTTTGAACAGAGGAGCATGGACTGCCCACGAGGACAAGATCCTCATAGACTACATTAAATCCCACGGCGAAGGCGGGTGGAGAAACCTTCCTAAACAAGCAGGTTTGAAGAGATGCGGCAAGAGTTGTAGGCTTCGTTGGTTGAATTATTTGAGACCAGACATTAAGAGAGGTAACATATCAGCCGACGAGGAAGAACTCATTATCAGACTGCACAAGCTCCTGGGTAACAGATGGTCTTTAATTGCTGGGAGGCTTCCAGGGCGAACAGACAATGAAATCAAGAACTACTGGAACACTAACCTGGGAAAAAAGGTTCAACAACGAAAAACTCGATCCAACGCCGTTTCAGCTTCAAATGATAATCTT…
>EsyMYB111_Eusyr.0025s0574
ATGGGAAGAGCTCCGTGTTGTGAGAAAATAGGGTTGAAGAGAGGGAGATGGACCGCCGAGGAAGATGATATCCTCACCAACTATATTCAGGCAAATGGTGAAGGTTCTTGGCGCTCTTTGCCTAAGAAAGCCGGATTGTTGAGATGCGGGAAGAGCTGTAGGCTAAGATGGATAAACTATTTGAGAAGGGACTTGAAAAGAGGCAATATTACGGCAGAAGAGGAAGAAATCATCGTCAAGTTGCATTCCCTTCTCGGCAACAGATGGTCGCTCATTGCAACTCATCTACCAGGAAGAACAGACAACGAAATAAAAAACTATTGGAATTCACATCTCAGTCGCAAAATCTACGCTTTTACTGCTGCTTCGGGAGACAAACACAATCTTGTCCTCGACGAT…
>BolMYB21-2_BolC7t44208H
CAATATCAACTCACCACAACCTTCTCTCTTACTCGTCACTCTTTCTTTTATATTCCTCTCCATCTAGCTATAAGTTATCAATTAATAAATAAGAATAAAATGGACAAAAGAGGAGGAATATGTAGTGGAGGTTCGGGATCATCAGGAGAAACAGAGGTGAGAAAGGGACCGTGGACGATGGAAGAAGATCTTATTCTTATCAACTATATTGCCAACCACGGCGATGGCGTTTGGAACACTCTCGCCAAATCTGCAGGTCTAAAACGCACCGGGAAAAGTTGCCGGCTCCGGTGGCTGAACTATCTCCGCCCTGACGTACGACGTGGAAACATCACGCCGGAGGAGCAACTTATCATCATGGAACTTCATGCTAAGTGGGGAAACAGGTGGTCAAAAATC…
>ChiMYB57_Crahi.0062s0124
ATGAAGAAGACTGGGAGAGGGAAAGAGAGAATAACATCACAAAAAGAAGAAGAAGGAGCAGTGAGGAAAGGGCCGTGGACTATGGAAGAAGATTTGATCCTCTTTAATTACATCCTTAATCATGGTGAAGGTCTTTGGAACTCCGTCGCCAAAGCCTCTGGTCTAAAACGTACGGGGAAAAGTTGTCGGCTCCGGTGGCTGAACTATCTCCGGCCAGATGTGCGGCGAGGGAACATAACCGCAGAAGAACAACTTTTGATCATTCAACTTCATGCTAAGCTTGGAAACAGGTGGTCGAAGATTGCGAAACATCTACCGGGAAGAACGGACAACGAGATAAAGAATTTCTGGAGGACTAAGATTCAGAGACACATGAAACTGTCGTCGTCGTCGGAAACT…
>RsaMYB21-1_GWHTANWD051969
ATGGAAAAAATAGGAGGAATAAGTAGTGGAGGTACGGGATCATCAGGAGAAGCAGAGGTGCGAAAAGGACCGTGGACGATGGAAGAAGATCTTATTCTTATCAATTATATTGCCAACCACGGCGATGGCGTTTGGAACACTCTCGCCAAATCTGCAGGTCTCAAACGCACCGGAAAAAGTTGCCGGCTCCGGTGGCTCAACTATCTCCGCCCTGACGTACGACGTGGAAACATCACGCCGGAGGAACAGCTCACCATCATGGAACTTCATGCTAAGTGGGGAAACAGGTGGTCGAAAATCGCTAAACACCTTCCAGGAAGAACCGACAACGAAATCAAGAATTTCTGGAGGACAAGAATCCAAAAATACATTAAACAAACCGATGTGACAGCAACAACA…
>AthMYB99_AT5G62320
ATGGGTGGTCGTAAACCATGTTGTGATGAGGTTGGATTAAGAAAGGGTCCATGGACAGTGGAAGAAGATGGGAAACTAGTTGATTTCTTAAGGGCACGTGGCAACTGCGGTGGTGGTGGAGGAGGATGGTGCTGGAGAGACGTGCCAAAACTGGCGGGGCTAAGGAGGTGTGGCAAAAGTTGCCGTCTCCGGTGGACTAATTATCTCCGGCCAGATCTCAAGAGAGGTCTTTTTACTGAAGAAGAAATCCAACTAGTCATTGATCTTCATGCTCGCCTTGGCAATAGATGGTCGAAGATTGCAGTGGAGTTACCAGGAAGAACAGACAACGATATCAAAAATTATTGGAACACTCATATAAAGAGGAAGCTTATAAGAATGGGTATTGATCCAAACACA…
>ChiMYB12-2_Crahi.0519s0014
ATGGGAAGAGCGCCGTGTTGCGAGAAGGTCGGGATAAAGAGAGGGCGGTGGACAGCGGAGGAAGACCAGATTCTTTCCAGCTACATTCAATCTAACGGGGAAGGCTCTTGGAGATCTCTCCCCAAAAATGCTGGATTAAAAAGATGTGGAAAGAGCTGTAGATTGAGATGGGTAAACTATCTTAGATCGGACCTCAGGCGTGGGAACATAACTCCAGAAGAAGAAGAACTCGTTGTCAAAATGCATTCCACTTTGGGAAACAGGTGGTCACTAATTGCGAGTCATCTACCAGGGAGAACAGACAACGAAATAAAAAATTATTGGAACTCTCATCTTAGCCGTAGACTCCACTACATCAGAAAGTCCCACGACGTCCCCGCCATAATCATGAACCCTCCT…
>SpiMYB111-2_Stapi.0536s0001
ATGGGAAGGGCTCCGTGTTGTGAGAAAATAGGACTCAAGAGAGGGAGATGGACCGCCGAGGAAGATGAGATCCTCACTAAATATATTCAAACCAATGGTGAAGGTTCTTGGCGGTCTTTGCCTAAGAAAGCCGGATTGTTGAGATGTGGGAAGAGCTGTAGACTAAGGTGGATAAACTATTTGAGAAGGGACTTGAAAAGAGGGAATATTACGGCCGAGGAAGAAGACACCATTGTCAAGTTGCATTCCCTTCTCGGCAATAGATGGTCGCTTATTGCAACACATCTACCAGGAAGAACAGACAACGAAATTAAAAACTATTGGAACTCACATCTCAGCCGCAAAATCTACGCCTTCATTGCTGTCCCCGGAGATGACCACAGTCTAAACATCGACGAT…
>BnaMYB21-2_A09p002640
ATGGAGAAAATAGGAGGAATAAGTAGTGGAGGTACGGGATCATCAGGAGAAGCAGAAGTGCGAAAAGGACCGTGGACGATGGAAGAAGATCTTATTCTTATCAATTATATCGCCAACCACGGCGATGGCGTTTGGAACTCTCTCGCCAAATCTGCAGGTCTAAAACGCACCGGAAAAAGTTGCCGCCTTCGGTGGCTCAACTATCTCCGCCCTGACGTACGACGTGGAAACATCACGCCGGAGGAACAACTTACCATCATGGAACTTCATGCTAAGTGGGGAAACAGGTGGTCCAAAATCGCTAAACACCTTCCAGGAAGAACCGACAATGAGATAAAGAATTTCTGGAGGACAAGAATCCAAAAATACATCAAACAAACCGATGTGACAGCAACAACG…
>MmaMYB111-2_Mamar.0030s0125
ATGGGAAGGGCTCCGTGTTGTGAGAAAATCGGGTTGAAGAAGGGAAGATGGACTGCCGAGGAAGATGAGATCCTCACCAACTATATCCACACCAATGGTGAAGGTTCTTGGCGATCTTTGCCTAAGAAAGCTGGATTGTTGAGATGTGGAAAGAGTTGTAGACTAAGATGGATCAACTATTTGAGAAGAGACTTGAAAAGAGGAAATATTTCGGCCGAGGAAGAAGAAACAATCGTCAAGTTGCATTCCCTTCTCGGCAACAGATGGTCACTTATTGCAACACATCTACCAGGAAGAACAGACAACGAAATTAAAAACTATTGGAACTCACATCTCAGCCGCAAAATCTACGCCTTCACTACCGTTCCCGGAGAAGAAGGCAATCTTATAGTCGACGGT…
>AcoMYB123-1_Aqcoe7G114500
ATGGGTAGAAGTCCTTGTTGTTCTAAGCAGGGAATGAATAGAGGAGCTTGGAGTGCTCATGAAGACAAAATCCTCACTGATTATATTAAGATCCATGGCCAAGGCAAATGGAGAGAACTTCCCAAAAGAGCAGGTCTTAAAAGATGTGGCAAGAGTTGCAGACTTCGTTGGTTGAATTATCTAAGACCTGATATTGTTAGGGGAAACATTAATCGTGACGAAGAAGAACTCATTGTCAAGCTTCACAAGCTCTTGGGAAACAGATGGTCTCTGATTGCTGGCAGGCTTCCAGGTCGAACCGACAATGAAATAAAGAACTACTGGAATACAAATTTAGCAAAAAGGGTTGAAGGTTCCTCAATTTTGACCCCAGCGCATAAGAATACTCCAAATCAATCT…
>IsaMYB57-3_Isati.3266s0016
ATGGAGACGATGAAGAAGACAGGGAGAGGGAAAGAGAGAATAACATCAAAGAAAGAAGAAGAAGGAACGGTGAGGAAAGGACCATGGACGATGGAAGAAGATTTGATCCTCTTTAATTACATCATTAATCATGGTGAAGGTCTTTGGAACTCCGTTGCCAAAGCCTCTGGTCTAAAACGTACCGGAAAAAGTTGTCGGCTCCGGTGGCTGAACTATATCCGGCCAGATGTGCGGAGAGGGAACATAACCGCAGAAGAACAGCTTTTGATCATTCAACTTCATGCTAAGCTTGGAAACAGGTGGTCGAAGATTGCGAAACATCTTCCGGGAAGAACGGACAACGAGATAAAGAATTTCTGGAGGACAAAGATTCAGAGACACGTGAAATTGTCGTCGTCG…
>MpeMYB12_Myper.0017s0947.1
ATGGGAAGAGCGCCGTGTTGCGAGAAGGTCGGGATAAAGAGAGGGCGGTGGACGGCGGAGGAAGACCAGATTCTCTCCAGCTACATTCAATCCAACGGTGAAGGCTCTTGGAGATCTCTCCCCAAAAATGCCGGATTAAAAAGGTGTGGAAAGAGCTGTAGATTGAGATGGATAAATTATCTTAGATCTGATCTCAAGCGTGGGAACATAACTCCAGAAGAAGAAGAACTCGTTGTTAAAATGCATTCCACTTTGGGAAACAGGTGGTCACTAATTGCGAGTCATCTACCAGGGAGAACAGACAACGAAATAAAAAATTATTGGAACTCTCATCTCAGCCGTAAGCTCCACAACTTCATGAGAAAGTCGTCGATCTCTCACGACGTCCCTGCCGTAATC…
>ChiMYB111-1_Crahi.0102s0052
ATGGGAAGGGCTCCTTGTTGCGAGAAAATAGGGCTGAAAAGAGGGAGATGGACAACCGAGGAAGATGAGATCCTCACTAACTATATTCAAACCAACGGTGAAGGTTCTTGGCGGTCATTGCCTAAGAAAGCTGGATTGTTGAGATGTGGAAAGAGCTGTAGATTAAGGTGGATAAACTATCTGAGAATGGACTTGAAAAGAGGCAATATCACAGCCGAGGAAGAAGACACCATCTTCAAGTTGCATTCCCTTCTCGGCAACAGATGGTCGCTTATTGCAACACATATACCAGGAAGAACAGACAACGAAATTAAAAATTATTGGAACTCACATCTTAGCCGCAAAATCTATTCTTTTACTGCCGTCGATGATTTAGTCCTAAAGAAGTCTTCTCCTTCT…
>IsaMYB11-2_Isati.3267s0004
ATGGGAAGAGCGCCGTGCTGTGAGAAGGTGGGAATGAAGAAGGGGCGGTGGACGGCGGAGGAAGACCAGATTCTCTCCGACTACATCCGGTCCAACGGAGAAGGCTCGTGGCGTGCACTTCCCAAAAATGCCGGGCTGAAAAGATGTGGAAAGAGCTGTAGATTGAGGTGGATAAACTATCTGAGATCAGACCTCAAGAGAGGAAACATAACTCCCGAAGAAGAGGACCTCATTGTTAAGTTGCATACTACTTTGGGAAACAGGTGGTCGATAATTGCGAGTAATCTACCAGGAAGAACAGACAACGAAATTAAAAACTATTGGAACTCTCACCTCAGCCGTAAACTTCACAATTTCATCAGGAAATCAACCTTCACGAACATCGTCGATAATGGTCAT…
>SalMYB99_Sialb.0013s0142
ATGGGTGGTCGTAAACCATGTTGTGATGAGGTTGGACTCAGAAAGGGGCCATGGACAACTGAAGAAGATGGGAAACTAGTTGATTTCTTAAGAACACGTGGAGGAAGCGGCGGATGGTGCTGGAGAGATGTGCCGAAGCTGGCGGGGCTAAGGCGGTGCGGCAAAAGTTGCCGTCTCCGGTGGACTAATTATCTCCGGCCAGATCTCAAGAGAGGTCTTTTTAGTGAAGAGGAAATACAACTAGTCATTGATCTTCATGCGCAACTTGGCAATAGATGGTCCAAGATTGCAGCAGAACTACCAGGCAGAACAGACAACGACATAAAAAATTATTGGAACACTCATATAAAGAGGAAGCTTATAAGAATGGGTATTGATCCAAACACTCATCGTCCGTTT…
>MmaMYB111-1_Mamar.0030s0126
ATGGGAAGGGCTCCGTGTTGCGAGAAAATCGGGTTGAAGAGAGGAAGATGGACTGGCGAGGAAGATGAGATCCTTGCCAACTATATCCACACCAATGGTGAAGGTTCTTGGCGATCTTTGCCTAAGAAAGCTGGATTGTTGAGATGTGGAAAGAGTTGTAGACTAAGATGGATCAACTATTTGAGAAGAGACTTGAAAAGAGGAAATATTACGGCCGACGAAGAAGAAACAATCGCCAAGTTGCATTCCCTTCTCGGCAACAGATGGTCACTTATTGCAACACATCTACCAGGAAGAACAGACAATGAAATTAAAAACTATTGGAACTCACATCTCAGCCGCAAAATCTACGCCTTCACTACCGTTCCCGGAGACGATCTTATAGTCGACGGTTTAGTC…
>CpaMYB11-MYB12-1_evm.model.supercontig-18.11
ATGGGGAGAGCGCCGTGTTGCGGGAAAGTGGGACTCAATAAGGGGAGATGGACAGCGGAAGAAGATGAGAAATTGACCAAGTACATTCAAGCTAATGGTGAAGGCTCTTGGAGGTCATTACCCAAGAATGCAGGGTTGTTGAGATGTGGGAAGAGCTGCAGACTGAGATGGATGAACTACTTGAGGGCTGACCTGAAGAGGGGAAGCATAACTGCTGAGGAAGAAGAACTTATTGTTAAGTTGCCTACTACTTTGGGAAATAGGTGGTCGTTAATAGTGAGTCATTTACCGGGACGAACAGACAATGAAATAAAGAACTACTGGAACTGCCATTTGAGGAGAAAGATTCACAACCTCCGAAAGTTTATTTCAAACGAAACTCTTTCTGTCATCGCCGAT…
>CpaMYB123-12_evm.model.supercontig-96.57
ATGGGAAGAACTCCTTGCTGTTCAAAGGTAGGGTTACATAGAGGTCCATGGACACCAAGAGAAGATACATTGCTCATCAAGTATATTCAAGCTCATGGTGAAGGCCATTGGAGATCATTACCTAAGAAAGCTGGGCTGCTCCGGTGTGGTAAAAGTTGCAGATTGAGATGGATGAACTATCTACGTCCAGATATAAAAAGAGGAAACATCACTAGTGATGAAGATGATCTTATTATCAGATTACATTCTCTTCTTGGCAATAGATGGTCTCTCATTGCAGGCCGGCTTCCTGGTCGAACTGATAACGAGATTAAAAACTACTGGAATACTCATCTAAGCAAAAGACTTCGATGCCAAGGAACCGATCCAAATACCCACAAAAAATTACCAGAAAATAAT…
>CamMYB11_Caamp.0065s0165
ATGGGAAGAGCGCCTTGCTGTGAGAAGGTGGGAATGAAGAAGGGGCGGTGGACGGCCGAGGAAGACCAGATTCTCTCCGACTACATCCGGTCCAACGGCGAAGGCTCGTGGCGTGCTCTTCCCAAAAATGCCGGGCTGAAAAGATGTGGAAAGAGCTGTAGATTGAGATGGATAAACTATCTGAGATCAGACGTCAAGAGAGGAAACATAACTCCCGAAGAAGAGGACCTCATTGTTAAGTTGCATTCTACTTTAGGAAACAGGTGGTCGATAATTGCGAGTAATCTACCAGGAAGAACAGACAACGAAATTAAAAACTACTGGAACTCTCATCTCAGCCGTAAACTCCCCAATTTCATCAGGAAATCAACGGTCACGAATGTCGTCGGGAATACTCTT…
>SlyMYB11-MYB12-2_Solyc06g009710.4
GGAAGAACACCTTGTTGTGAGAAAGTAGGTCTTAAGAGAGGGAGATGGACTTCAGAAGAAGATGAAATCCTCACAAACTATATTCAAGCTAATGGTGAAGGTTCTTGGAGGTCATTACCCAAAAATGCTGGGTTATTAAGATGTGGAAAAAGTTGTAGACTCAGATGGATTAATTATTTGAAGAGTGATTTGAAGAGAGGTAACATAACCTCTGATGAAGAAGCTATAATCATCAAGTTACGTGCAACTTTGGGTAACAGGTGGTCTCTGATAGCAGAACATTTACCTGGTAGAACAGACAATGAAATAAAAAACTATTGGAATTCTCATTTGAGACGAAAGGTGGATAGCTTTAGAATTCCAGGTGATGAGAAGCTACCACAAGCAGTTGTTGAATTA…
>AlyMYB21_AL5G17230
ATGGAGAAAAGAGGAGGAGGGAGTAGTGGAGGTTCGGGATCATCAGCAGAAGCAGAAGTGAGAAAAGGACCATGGACAATGGAAGAAGATCTTATTCTTATCAACTATATCGCCAACCACGGCGATGGTGTTTGGAATTCTCTCGCCAAATCTGCAGGTCTAAAACGCACCGGAAAAAGTTGCCGGCTCCGGTGGCTGAACTATCTCCGCCCCGACGTACGACGGGGAAACATCACGCCAGAGGAGCAACTTATCATCATGGAACTTCATGCTAAGTGGGGAAACAGGTGGTCAAAAATCGCCAAACATCTTCCAGGAAGAACCGACAACGAAATCAAAAATTTCTGGAGGACAAGAATTCAAAAATACATCAAGCAAGCGGATGTAACAACAACATCC…
>GraMYB123-3_Gorai.001G020500
ATGGATTTGTATAAACAAAGGGAGAGAGTGGGAGAAATTAGAAGTATGGGGAAGAGTTCATGTTGCTCCAAAGAAGGCCTAAAAAAAGGAGCTTGGACTGATTGGGAAGATAAAATACTTGCATCATATATTAATGTTCATGGGGAAGGCAAATGGAGAAACCTCCCCAAGAGAGCTGGTTTGAAAAGATGTTGCAGAAGTTGCAGACTTAGATGGGTGAATTATCTTAGACCAGACATCAAAAGAGGCAACATCTCCCACGATGAAGAAGAACTCATTATCAGACTCCATAATCTTCTTGGAAACAGATGGTCTTTAATAGCCGGAAGGCTACCAGGGCGAACAGACAATGAAATCAAGAACTATTGGAATTCTACTTTGAGCAAGAGAACCAAAGCT…
>LanMYB111-2_Luann.0016s0110
ATGGGAAGGGCTCCATGTTGTGAGAAAATAGGGTTGAAGAGAGGAAGATGGACCTCCGAGGAAGATGAGATTCTCACTAACTATATTCAGACCAATGGTGAAGGTTCTTGGCGATCTTTGCCTAAGAAAGCTGGATTGTTGAGATGTGGAAAGAGCTGTAGACTAAGGTGGATAAACTATTTAAGAAGAGACTTGAAAAGAGGAAATATTACTACCGAAGAAGAAGACATCATCGTCAAGTTGCATTCCCTTCTCGGCAACAGATGGTCGCTTATTGCAACAAATCTACCAGGAAGAACAGACAACGAAATTAAAAACTATTGGAACTCACATCTCAGCCGCAAAATCTACGCTTTCACTGCCGTTTCCGGTGAAGAACACAATCAAATCATGGACGAT…
>IsaMYB21-1_Isati.3928s0001
ATGGAAAAAAGAGGAGGAATAAGTAGTGGAGGTTCGGGATCATCAGGAGAAGCAGAGGTGAGAAAAGGACCATGGACGATGGAAGAAGATCTTATTCTTATTAACTATATCGCCAACCACGGCGATGGCGTTTGGAACTCTCTCGCCAAATCTGCAGGTCTAAAACGCACCGGGAAAAGTTGCCGGCTCCGGTGGCTGAACTATCTCCGCCCTGACGTACGACGTGGAAACATCACGCCGGAGGAGCAACTTATTATCATGGAACTTCATGCGAAGTGGGGAAACAGGTGGTCGAAAATCGCTAAACACCTTCCAGGAAGAACCGACAACGAGATCAAAAATTTCTGGAGGACAAGAATCCAAAAATACATCAAACAAACCGATGTAACAGCAACAACA…
>PhaMYB123-1_MA-8356281g0010
ATGGGCCGTGCTCCATGCTGTTCAAAAGTTGGCTTGCATAGAGGTCCTTGGACTGCTAGAGAGGACCTCCTACTCACAAAATACATTGAAGCCCATGGCGAAGGCCAATGGAGAGCTCTGCCCAAGCAAGCAGGTCTGCTGCGCTGTGGAAAGAGTTGCAGGCTTAGATGGATGAATTATCTGAGGCCTGATATTAAAAGGGGAAACATTACTCTGGATGAAGAAGAACTCATAGTTCGTCTCCATAAACTTTTAGGAAATAGATGGTCACTGATAGCTGGAAGATTGCCCGGCAGAACAGATAATGAGATAAAGAATTTCTGGAACACACATCTCAGTAAGAAGCTGATGATGAAAGGAATCGACCCCAAAACACATCAACCAGCTCCCGAACGAATC…
>EveMYB21-1_Eruve.4566s0003
ATGGAGAAAATAGGAGGAATAAGTAGTGGAGGTTCGGGATCATCAGGAGAAGCAGAGGTGCGAAAAGGACCGTGGACGATGGAAGAAGATCTTATTCTTATCAACTATATCGCCAACCACGGCGATGGCGTTTGGAACACTCTCGCCAAATCTGCAGGTCTAAAACGCACCGGAAAAAGTTGCCGGCTCCGGTGGCTCAACTATCTCCGCCCTGACGTACGACGTGGAAACATCACGCCGGAGGAGCAACTTACCATCATGGAACTTCATGCTAAGTGGGGAAACAGGTGGTCGAAAATCGCTAAACATCTTCCAGGAAGAACCGACAACGAGATCAAGAATTTCTGGAGGACAAGAATCCAAAAATACATCAAACAAACCGATGTGACAGCAACAACA…
>SalMYB12-1_Sialb.0022s0152
ATGGGAAGAGCACCGTGTTGCGAGAAGGTCGGGATAAAGAGAGGGCGGTGGACGGCTGAGGAAGACCAGATCCTCTCCAGCTACATTCAATCCAACGGTGAAGGCTCTTGGAGATCTCTCCCCAAAAATGCCGGATTAAAAAGATGTGGAAAGAGCTGTAGGTTGAGATGGATAAATTATCTTAGATCAGATCTCAAGCGAGGGAACATAACTCCAGAAGAAGAAGAACTCGTTGTTAAATTGCATTCCACTTTAGGAAACAGGTGGTCACTGATTGCGAGTCATCTTCCAGGGAGAACAGACAACGAAATAAAAAATTATTGGAATTCTCATCTCCGCCGCAAACTCCACAACTTCATCATCAGAAAGCCATCCATCTCTCACGACGTCCTTGCTGTA…
>BnaMYB57_R2135-chrA05p000230
ATGGATACGAAGAAGACAGGGATAAAGAAAGAGAGAATACCATCACAGAAAGAAGAAGAAGGAACAGTGAGGAAAGGACCATGGACTATGGAAGAAGATTTGATCCTATTTAATTACATCCTTAATCATGGTGAAGGTCTTTGGAACTCCGTCGCCAAAGCATCTGGTCTAAAACGTACGGGAAAAAGTTGTCGGCTCCGGTGGCTGAACTATCTCCGGCCAGATGTGCGGCGAGGGAACATAACAGCAGAAGAACATCTTTTGATCATTCAACTTCATGCTAAGCTTGGAAACAGGTGGTCGAAGATTGCGAAATATCTTCCAGGGAGAACGGACAACGAGATAAAGAATTTCTGGAGGACAAAGATTCAGAGACACGTGAAAATGTCTTCGTCGAAA…
>IamMYB11-2_Ibeam.8210s0003
ATGGGAAGAGCACCGTGTTGTGAGAAGGTTGGAATGAAGAAAGGACGGTGGACGTTGGAGGAAGACAAGATTCTTTCCGACTACATTCGTTCTAACGGCGAAGGCTCGTGGCGTGCTCTTCCCAAAAATGCCGGGTTAAAAAGGTGTGGAAAGAGCTGTAGATTGAGATGGATAAACTATCTGAGATCAGACCTTAAAAGAGGAAACATAACTCCTGAAGAAGAAGACCTCATTGTTAAGTTGCATTCTACTTTGGGAAACAGGTGGTCCATAATTGCTAGTAATCTACCAGGAAGAACAGACAACGAAATTAAAAACTATTGGAACTCTCATCTTAGCCGTAAACTCCACAACTTTATCAAGAAGCCAACGGTCATGATCAACATTGCTCCATTGCAA…
>SalMYB12-2_Sialb.0064s0453
ATGGGAAGAGCGCCGTGTTGCGAGAAGGTCGGGATAAAGAGAGGGCGGTGGACGGCGGAGGAAGACCAGATTCTCTCCAGCTACATTCAATCCAACGGTGAAGGCTCTTGGCGATCTCTCCCCAAAAATGCCGGATTAAAAAGGTGTGGAAAGAGCTGTAGATTGAGATGGGTAAATTATCTTAGATCTGACCTCAGGCGTGGGAACATAACTCCAGAAGAAGAAGAGCTCGTTGTCAAAATGCATTCCACTTTGGGAAACAGGTGGTCACTAATTGCGAGTCATCTACCAGGGAGAACAGACAACGAAATAAAAAATTATTGGAACTCTCATCTGAGCCGTAAACTCTACTACATCAGAAAGTCTCATGACGTCCCCGCCGTAATCATCAACCCTCCT…
>LsaMYB24_Lesat.0034s0172
ATGCAGAGTTGCCGGCTTCGTTGGCTGAACTACCTCCGACCAGATGTACGACGAGGGAATATCACAGCAGAAGAACAACTTGTTATCATGGAACTCCATGCTAAATGGGGAAACAGGTGGTCGAAAATTGTGAAGCAATTATTAGGAAGAACTGATAACGAGATAGAAAATCTTTGGAGGACCGAATCCCAGAAATACATTAGCAAGAAAAGAGAAACGATGACCTCTGGATCACAAAGCTTCGAGATCAACGATATTGCGACAAACACGAGCCATGTCTTGAATGATACTCACGAAATCATGGATTTGTCTTACCCAACATTAACCTCGTATCAACATGCCAACAATATCGATCATTATCAGCTTAATTATGGCAATTATGTGCCTAAATTAGTCGAT…
>EsyMYB21_Eusyr.0128s0162
ATGGATAAAAGAGGAGGAGTAAGTAGTGGAGGTTCGGGATCACCAGGAGAAGCAGAGGTGAGAAAAGGACCATGGACCATGGAAGAAGATCTTATTCTTATCAACTACATCGCCAACCACGGCGATGGCGTTTGGAACTCTCTAGCCAAATCTGCAGGTCTAAAACGCACCGGAAAAAGTTGTCGGCTCCGATGGCTGAACTATCTCCGGCCCGACGTACGAAGGGGAAACATCACGCCCGAAGAGCAACTCATCATCATGGAACTTCATGCCAAGTGGGGAAACAGATGGTCGAAAATCGCGAAGCACCTTCCAGGAAGAACTGACAACGAGATCAAAAACTTCTGGAGGACAAGAATCCAAAAGTACATCAAGCAATCCGATGTGACAACAACAACA…
>RsaMYB12-2_GWHTANWD000046
ATGGGAAGAGCGCCGTGTTGCGAGAAGGTCGGGATAAAGAGAGGGCGGTGGACAGCGGAGGAAGACCAGATTCTCTCAAGCTACATTCAATCCAACGGTGAAGGCTCTTGGAGGTCTCTCCCCAAAAATGCCGGATTAAAAAGGTGTGGAAAGAGCTGCAGATTGAGATGGGTAAACTATCTTAGATCTGACCTCAGGCGTGGGAACATAACTCCACAAGAAGAGGAACTCGTTGTCAAAATGCATTCCACTTTGGGAAACAGGTGGTCACTAATTGCGAGTCATCTACCAGGGAGAACAGACAACGAAATAAAAAATTACTGGAACTCTCATCTCAGCCGTAAACTCCACTACATCAGAAAGTCTCACGACGTCCCGGCCGTAATCATGAACGCTCCT…
>RsaMYB12-3_GWHTANWD000045
ATGGGAAGAGCGCCGTGTTGCGAGAAGGTCGGGATAAAGAGAGGGCGGTGGACAGCGGAGGAAGACCAGATTCTCTCAAGCTACATTCAATCCAACGGTGAAGGCTCTTGGAGGTCTCTCCCCAAAAATGCCGGATTAAAAAGGTGTGGAAAGAGCTGCAGATTGAGATGGGTAAACTATCTTAGATCTGACCTCAGGCGTGGGAACATAACTCCACAAGAAGAGGAACTCGTTGTCAAAATGCATTCCACTTTGGGAAACAGGTGGTCACTAATTGCGAGTCATCTACCAGGGAGAACAGACAACGAAATAAAAAATTACTGGAACTCTCATCTCAGCCGTAAACTCCACTACATCAGAAAGTCTCACGACGTCCCGGCCGTAATCATGAACGCTCCT…
>BolMYB99_BolC3t18714H
ATGGGTGGTCGTAAACCATGTTGTGATGAGGTTGGACTGAGAAAGGGGCCATGGACGGCGGACGAAGATGGGAAACTAGTTGATTTCTTAAGAACACGTGGAGCAAGCGGCGGATGGTGCTGGAGAGATGTGCCAAAGCTGGCGGGGCTAAAGAGGTGCGGCAAAAGTTGCCGTCTCCGGTGGACTAATTATCTGCGGCCAGATCTCAAGAGAGGTCTTTTTAGTGAAGAGGAAATTCAACTAGTCATTGATCTTCATGCGCAACTTGGCAATAGGTTATGGTCGAAGATTGCAGCAGAACTACCGGGAAGAACAGACAACGATATAAAAAATTATTGGAACACTCATATAAAGAGGAAGCTCATAAGAATGGGTATTGATCCAAACACACATAGTCCG…
>CpaMYB11-MYB12-2_evm.model.supercontig-18.16
ATGGGGAGAGCGCCGTGTTGCGAGAAAGTAGGACTCAACAAGGGGAGATGGACGGCGGAAGAGGATGAGAAATTGACTAAGTACATTCAAGCTAATGGTGAAGGTTCTTGGAGGTCATTACCCAAGAATGCGGGGTTACTGAGATGTGGGAAGAGTTGCAGACTGAGATGGATAAACTACTTGAGGGCTGACCTAAAAAGAGGAAACATAACTACTGAGGAAGAAGAGCTGATTGTTAAGTTGCATACTGCTTTGGGAAATAGGTCAGTCCATTAA
>EveMYB21-2_Eruve.0431s0014
ATGGACAAAAGAGGAGGAATTAGTGGAGGTTCGGGATCATCAGGAGAAGCAGAGGTGAGAAAAGGACCATGGACGATGGAAGAAGATCTTATTCTTATCAACTATATTGCCAACCACGGCGATGGCGTTTGGAACTCGCTAGCCAAATCTGCAGGTCTAAAACGCACCGGGAAAAGTTGCCGGCTCCGGTGGCTGAACTATCTCCGCCCTGACGTGCGACGTGGAAACATCACGCCTGAGGAGCAACTTGTCATCATGGAACTTCATGCTAAGTGGGGAAACAGGTGGTCAAAAATCGCTAAACACCTTCCAGGAAGAACCGACAACGAGATCAAAAATTTCTGGAGGACAAGAATACAAAAATACATCAAACAAACCGATGTAGCAGCAACTGCAACG…
>LsaMYB111-1_Lesat.0152s0014
ATGGGAAGAGCTCCTTGTTGTGAGAAAATTGGGTTGAAGAGAGGTAGATGGACTTCTGAAGAAGATAAGATTCTTACCAACTATATTCAGACCAATGGTGAAGGTTCTTGGCGGTCTTTGCCTAAGAAAGCTGGATTGTTGAGATGTGGAAAGAGTTGTAGACTAAGGTGGATAAACTATTTAAGAAGGGACTTAAAAAGAGGAAATATAACAACCAAAGAAGAAGAAACAATCGTCAAGTTGCATTCTCTTCTAGGAAACAGATGGTCCCTTATTGCAACACATCTACCAGGAAGAACAGACAACGAAATTAAAAACTATTGGAACTCACATCTCAGCCGCAAAATCTATGCCTTCTCTACAGTTTCTGGAGATGAAAACAAACTGAACATTGACGAA…
>MmaMYB57_Mamar.0013s0295
ATGGAGACGATGAAGAAGAAAGGGAGAGAGAAAGCGACAACAACATCACAGAAAGAAGAAGAAGGAACAGTGAGGAAAGGGCCATGGACTATGGAAGAAGACTTTATCCTCTTCAATTACATCCTTAACCATGGTGAAGGTCTTTGGAACTCCGTCGCTAAAGCCTCTGGTCTAAAACGTACCGGAAAGAGTTGCCGGCTCAGGTGGCTGAACTATCTCCGACCAGATGTGCGACGAGGGAACATAACCGCAGAAGAACAACTTTTGATTATTCAGCTTCATGCTAAGCTTGGAAACAGGTGGTCGAAGATTGCGAAGCATCTTCCGGGAAGAACGGACAACGAGATAAAGAACTTCTGGAGGACAAAGATTCAGAGACACATGAAAGTGTCGCCGGAG…
>SpaMYB57_Sp3g00520
ATGAAGAAGACAGGGAGAGGGAAACAGAGAATAACATCACATTCACAGAAAGAAGAAGAAGGAACAGTGAGGAAAGGGCCCTGGACTATGGAAGAAGACTTGATCCTCTTTAGTTACATCCTTAATCATGGTGAAGGTCTTTGGAACACCGTCGCCAAAGCCTCTGGTCTAAAACGTACCGGAAAAAGTTGTCGGCTCCGGTGGCTGAACTATCTCCGGCCAGATGTGCGGCGAGGGAACATAAGCGCAGAAGAACAGCTTTTGATCATTCAACTTCATGCTAAGCTTGGAAACAGGTGGTCGAAGATTGCGAAACATCTTCCGGGAAGAACGGACAACGAGATAAAGAATTTCTGGAGGACAAAGATTCAGAGACACATCAAATTGTCGTCGTCGTCG…
>VviMYB123-1_VIT-211s0016g01300
ATGGGGAGGAGTCCTTGTTGTTCAAAGGAGGGCTTGAACAGAGGGGCTTGGACTGTGGTTGAGGACAAGATTCTAACAGAGTACATCAAAGTCCATGGAGAAGGCAGATGGAGAAACCTCCCCAAGAAAGCAGGCTTGAAGCGATGTGGGAAAAGTTGCAGGCTGCGTTGGTTGAACTATCTCAGACCAGACATCAAGAGAGGCAACATATCACATGATGAAGAAGATCTCATTGTCAGGCTTCACAAGCTCTTGGGGAACAGATGGTCTCTGATAGCCGGAAGACTTCCAGGGCGAACAGACAATGAAATCAAGAATTACTGGAACACCAACTTAGTAAAGAAGATGCAAAGCAGACAAACCCCCGGGTCAAGCCAGTCTGCCGACAGGAACAAGAAC…
>VviMYB123-4_VIT-204s0008g01840
ATGGAAAAAAGTCATCCCTGTACTCGGAGAAGCAATAGAGGAGCTTGGACAGCTCTTGAAGACAAGCTGCTCAGAGATTATGTTAAAACTCATGGTCCAGGGAAGTGGAGGAATGTTTCCCAGGAGACAGGCCTTGAAAGAAGTGGAAAGAGCTGCAGATTGAGGTGGTTGAATTATCTGAGACCTGATATCAAGAGAGGCAACATTTCTCCTGAAGAAGAAGACCTCATCATTAGGCTCCACAAGCTCTTAGGCAACAGATGGTCTTTGATAGCTGGAAGGCTTCCTGGACGATCAGACAATGAAATCAAGAACTATTGGAACACAACCTTAGCCAAGAGGGTGGTTCATGGCCAGAACTCCAACCAAAGCAAAGACGACAGAAAGGAAAAGGAGAAG…
>BolMYB111-1_BolC2t11793H
ATGGACCTCAACGGTGAAGGTTCTTGGCGGTCATTGCCTAAGAAAGCTGGATTGTTGAGATGTGGAAAGAGCTGTAGACTAAGGTGGATAAACTATTTGAGAATGAACTTGAAAAGAGGCAATATCACAGCCGAGGAAGAAGACACCATCTTCAAGTTGCATTCCCTTATTGGCAACAGTTGGTCGCTTATTGCAAAACAACTACCCGGAAGAACAGACAACGAAATTAAAAATTATTGGAACTCACATCTCAGCCGCAAAATCTACTCCTATGGAGTGAATAACGATAACAATACCAAAAAGAAGAAGGGAAGAACTAGTAGGTCATCCATGAAGAAACACAAGCAAATGGTGATGGCCTTGCAATGTTTACCACAATCGAAAGACTTAGATAGTGAG…
>SlyMYB21-MYB24-1_Solyc02g067760.4
GTACCACATATCTTCAATATTCTCTCATCTTCCTCTCTCTACTTTTTTTTTTTTTTGGTTTACTTTTTCTCTTCATCTTTTTTTTTTTTAAAAAAAAAAATTATAAAAAAAAAGATGGATAAAATATGCAACTCTCAAGATGTTGAAGTGAGGAAAGGGCCTTGGACTATGGAAGAAGATTTAATTCTCATTAACTACATTGCTAATCATGGTGAAGGTGTTTGGAACTCTCTAGCTAAATCTGCTGGTCTCAAACGTACTGGAAAAAGTTGTAGACTCCGATGGCTAAATTATCTTCGACCTGATGTCAGGAGGGGTAATATTACACCTGAAGAACAACTTTTGATTATGGAACTACATGCTAAGTGGGGAAACAAGTGGTCAAAAATTGCGAAGCAT…
>GraMYB111_Gorai.011G195100
ATGGGAAGATCTCCATGTTGTGAGAAAGTAGGGTTGAAGAAAGGGAGATGGACGGCCGAGGAAGATGAAATATTAGCAAACTACATTAAAGCAAATGGTGAAGGATCCTGGAGATCTTTGCCCAAGAATGCAGGGTTGTTGAGGTGTGGGAAGAGTTGCAGGTTGAGATGGATAAATTATTTGAGGGCTGATTTGAAGAGAGGGAACATCACTGCTGATGAGGAAGAAACCATTGTTAAGTTTCATAGTGCTTTGGGAAATAGGTGGTCTTTGATTGCAGCACAATTGCCAGGACGAACTGACAACGAGATTAAGAATTACTGGAACTCTCATTTAAGCCGGAAAATTTACAGTTTCAGCAAGACAATCAAAGAGACAAAACCAACTGATCTGGATGCA…
>CsiMYB11-MYB12-1_orange1.1g014829m
ATGGGGAGAGCTCCGTGTTGCGAGAAAGTGGGTCTAAAGAAGGGGAGATGGACGGCTGAAGAGGATGACATATTGACCAAGTATATTCAAGCTAACGGAGAAGGGTCATGGAGGTCACTGCCCAAGAATGCTGGGTTGCTGAGGTGTGGGAAGAGTTGCAGATTGCGGTGGATCAATTACTTGAGAGCTGACTTGAAGAGAGGTAACATTACTGCTGAAGAGGAAGAGATCATCATTAAGTTGCATGCATCTTTGGGTAACAGGTGGTCTTTAATTGCAAGCAATATGCCAGGTAGAACAGATAACGAGATAAAGAACTACTGGAACTCGCATTTGAGCAGAAAAATTCACACCTTCTGGAGGCCATCTAGTGAAAAAACACTACCAGTGAAGGTGGAC…
>SlyMYB123-5_Solyc08g082890.3
ATGGGAAGAGCACCATGTTGTGCTAAAGAAGGATTGCGTAAAGGGCCATGGTCTACTAAAGAAGATTTATTACTTACTAATTATATCAATCAATATGGTGAAGGCCAATGGAGATCTTTGCCTAAAAATGCTGGATTGCTTAGGTGTGGGAAAAGTTGTAGATTAAGATGGGTGAATTATTTAAAGCCAGGGATTAAAAGAGGAAATTTTAGTGAAGATGAAGAAGATCTTATAGTGAGATTACATTCACTTCTGGGTAATCGTTGGTCATTAATTGCCGGACGATTACCTGGTCGAACAGATAATGAAATCAAGAATTATTGGAATACGCATTTGACCAAGAAGCTCAGAAGCACAGGAATTGAACCAAAACCCCACAAGAATTTGACCAAATTAAAG…
>SpiMYB123-1_Stapi.0224s0006
ATGGGAAAGAGAGCAAGTGGAAGTGTGGAGAAAGATGTGTTAAACAGAGGAGCCTGGACTGATCAAGAAGACAAGATCCTTAAAGATTACATCACGATCCACGACGAAGGCAAATGGAGCACTCTCCCAAACCATGCTGGCATAAAGCGCGGAAACATCTCATCTGATGAAGAAGAACTCATCATCCGTCTCCATAATCTCCTTGGAAACAGATGGTCGTTGATAGCTGGGAGGCTTCCAGGGCGAACAGACAATGAAATAAAGAACCATTGGAACTCAAATCTCCGCAAAAGACTTCCAAAATTACAAACCAACCAACCGAAACTTCGAAAACATTCGACCAACGACAACAAGAATAACGTCTGTGTCATACGCACAAAGGCGATTCGGTGCTCAAAG…
>RisMYB111_Roisl.0198s0045
ATGGGAAGGGCTCCATGTTGTGAGAAAATTGGGCTGAAGAGAGGGAGATGGACTGCTGAGGAAGATGAGCTACTCACCAACTATATTCAGACTAATGGTGAAGGTTCTTGGCGGTCTTTGCCTAAGAAAGCCGGATTATTAAGATGTGGAAAGAGCTGTAGACTAAGGTGGATAAACTATTTGAGAAGGGACTTGAAAAGAGGAAATATTACGGCCGAAGAAGAAGACACAATTGTCAAGTTGCATTCCCTCCTCGGAAACAGATGGTCGCTCATTGCAACACATTTACCAGGAAGAACAGACAACGAAATTAAAAACTATTGGAACTCACATCTCAGCCGCAAAATCTATGCCTTCACTGCCATTTCCGGAGATGAACACAATCTAATGGTCGATGAT…
>LusMYB11-MYB12-4_Lus10002435
ATGGGGAGGAAGCCATGCTGCGACAAGGAGGGTTTGAAGACAGGGAGATGGTCTGCAGAGGAAGACCAGCTTCTCGCCGGTTACATCGTTGCGAATGGTGAAGGCTCCTGGCGTTCATTACCCCAAAATGCTGGACTGAAGAGGTGCGGGAAGAGTTGCAGACTAAGGTGGGTTAATTACCTGAAATCTGATATCAAGAGGGGCAACATCTCCACCGCCGAGGCCGAAACCATACTCAACTTGCATACTTGTCTGGGCAACAGATGGTCTACAATAGCTAGTCAATTGCCGGGGAGAACCGACAATGAGATAAAAAACTATTGGAATTCACATTTAAGCAGAAATACTCACAGCTTCATAGGCCCAACTGCGCCCCAACCGAATTTGGCGACATTAGTA…
>SalMYB21-2_Sialb.0115s0238
ATGGAGAAAATAGGAGGAATAAGTAGTGGAGGAGGTACGGGATCATCAGGAGAAGCAGAGGTGCGAAAAGGACCGTGGACGATGGAAGAAGATCTTATTCTTATCAATTATATCGCCAACCACGGAGATGGCGTTTGGAACACTCTCGCCAAGTCTGCAGGTCTAAAACGCACCGGAAAAAGTTGCCGGCTCCGGTGGCTCAACTATCTCCGCCCTGACGTACGACGTGGAAACATCACGCCGGAGGAGCAACTTACCATCATGGAACTTCATGCTAAATGGGGAAACAGGTGGTCGAAAATCGCTAAACACCTTCCAGGAAGAACCGACAACGAGATCAAGAATTTCTGGAGGACAAGAATCCAAAAATACATCAAACAAACCGATGTGACAGCAACA…
>CamMYB123-2_Caamp.0129s0009
ATGGGAAAGAGAGCAAGTAGTAGTGTGAAGAAAGATAAGTTAAACAGAGGAGCTTGGACTGATCAAGAAGACAAGATCCTTAGAGAATATATCATGATCCACGGCGAAGGCAAATGGAGCACGCTCCCGAACCAAGCTGGTCTCAAGAGGTGTGGTAAAAGCTGCAGACTTCGGTGGAAGAACTACTTGAGACCGGGCATAAAGCGTGGAAACATCTCATCTGATGAAGAAGAACTCATAATCCGCCTCCATAATCTTCTTGGAAACAGATGGTCGTTGATAGCTGGGAGGCTTCCGGGGCGAACAGACAATGAAATAAAGAACCATTGGAACTCAAACCTCCGCAAAAGACTTACAAAATTACAAACCAACAAACCGAAACTTGTAAGACATTCGACC…
>EveMYB11-2_Eruve.0618s0015
ATGGGACGAGCGCCATGCTGTGAGAAGGTGGGAATGAAGAAGGGGCGGTGGACGGCAGAGGAAGATCAGATTCTCTCTGACTACATCCGGTCCAATGGCGAAGGCTCGTGGCGTGCTCTTCCCAAAAATGCCGGGCTGAAAAGATGTGGAAAGAGCTGTAGATTGAGATGGATAAACTATCTGAGGTCAGACCTCAAGAGAGGAAACATAACACCCGAAGAAGAGGACCTCATTGTTAAGTTGCATTCTACTTTGGGAAACAGGTGGTCGATAATTGCGAGTAAGCTACCAGGAAGAACAGACAACGAAATTAAAAACTATTGGAACTCTCACCTCAGCCGTAAACTCCACAATTTCATCAAGAAATCAACCGTGGCTAACATCGTGGTTAATGTTCAT…
>EsyMYB12_Eusyr.0123s0098
ATGGGAAGAGCACCGTGTTGTGAGAAGATCGGAATAAAAAGAGGTCGATGGACGACGGAGGAAGATCGGATTTTGTCTAACTACATTCAATCCAACGGTGAAGGTTCTTGGAGATCTCTCCCTAAAAATGCCGGATTAAAAAGGTGTGGAAAAAGCTGTAGATTGAGATGGATAAACTATCTTAGATCCGACCTCAAACGTGGGAACATAACTCCAGAAGAAGAAGAGATTGTTGTTAAATTGCATTCCACTTTGGGAAATAGGTGGTCACTAATCGCCAGTCATCTACCAGGGAGAACAGACAACGAAATAAAAAACTATTGGAACTCTCATCTTAGTCGTAAACTCCACAACTTCATCAGAAAACCATCGATTTCTCACAACGTTGCCGCCACAACC…
>EveMYB111-4_Eruve.5005s0002
ATGGGAAGGGCTCCATGTTGTGAGAAAATAGGACTCAAGAGAGGGAGATGGACGGCTGAGGAAGATGAGATCCTCACTAACTATATTCAAGTCAATGGTGAAGGTTCTTGGCGGTCCTTGCCTAAGAAAGCTGGATTGTTGAGATGTGGAAAGAGCTGTAGATTAAGGTGGATAAATTATCTGAGAATGGACTTGAAAAGAGGAAATATTACGGCAGAGGAAGATGACACGATCGTCAAGTTGCATTCCCTTCTTGGCAATAGATGGTCGCTTATTGCAACACATCTACCAGGAAGAACAGACAACGAAATTAAAAACTATTGGAACTCACATCTCAGCCGCAAAATCTATGCCTTCACTGCCCTCCGCAGAGGTGAGCACGGTCTAAACGTCAACGAT…
>CpaMYB123-8_evm.model.supercontig-25.115
ATGGAAGGGGGAGAAGTGAAGAAGCCAATAGAAACCAAGAAAAGGATGCAGACTCACAGGGATGTTAACAAGGGAGCATGGACAGTAGAGGAAGATGCAAAACTAGCTGAGGTTATTGCAATTCATGGTGCTAAAAGATGGAACACAATTGCTGCCAAAGCAGGTCTTAATCGGTATGGGAAGAGTTGCAGATTAAGGTGGATGAATTATTTAAGACCAAATATTAAGAGAGGCAACATATCAGATCAAGAAGAGGACTTGATACTTAGACTTCATAAACTACTTGGGAACAGGTGGTCTTTGATTGCTGGAAGACTACCTGGTCGAACAGATAACGAGATAAAAAACTATTGGAATTCTCATTTGAGCAAGAAAATAAAGCAGCAACTGAAAGAGAAA…
>CpaMYB123-3_evm.model.supercontig-25.114
ATGGGAAGGAAGCCTTGTTGTTCAAAGGAAGGCTTGAATAGGGGAGCATGGACAGCAATGGAGGACAAAATACTTATAGACTACATTAAGCTCCATGGTGATGGAAACTGGAGAAACCTTCCTAAAAAAGCAGGTCTCAAGAGATGTGGTAAGAGTTGCAGATTAAGGTGGTTAAATTACCTAAGACCTGATATTAAGAGGGGAAACATCACTCATGATGAAGAAGAGCTTATTATCAGACTCCACAACCTCCTTGGAAACAGATGGTCACTAATCGCTGGAAGATTACCAGGGCGAACAGACAATGAAATCAAGAACTATTGGAACACAAAAATCGGAAAAAAGTTACAGAAAAACCAAAACAGTTTCTCCACTGCAAAAACATCTATTAATCATGAG…
>RsaMYB123_GWHTANWD047986
ATGATGAGAAAGAGAGCAAGTGTGAAGAAAGAGGAGTTAAACAGAGGAGCTTGGACTGAAAAAGAAGACAAGATCCTTAAAGACTATGTCATGATCAATGGTGAAGGAAAATGGAGCACACTCCCAAACCAAGCTGGTCTCAAGAGGTGTGGCAAAAGCTGCAGACTTCGATGGAGGAACTACTTGAGACCAGGCATAAAGCGTGGAAACATCTCATCTGATGAAGAAGAACTCATAATCCGCCTCCATAATCTCCTTGGAAACAGATGGGCGTTGATAGCTGGGAGGCTTCCAGGGCGAACAGACAATGAAATAAAGAACCACTGGAACACAAACCTCCGCAAAACACTTCCAAAATCACAAACCAACCAACAGAAAAGTATAAAAGATTTCAACAGC…
>LanMYB21-2_Luann.0012s0206
ATGGAAAAAATAGGAGGAATAAGTAGTGGAGGTTCAGGAGAAGCAGAGGTGAGAAAAGGACCATGGACTATGGAAGAAGATCTTATTCTTATCAACTATATCGCCAATCACGGCGATGGCGTTTGGAACTCTCTCGCCAAATCTGCAGGTCTAAAACGCACCGGAAAAAGTTGCCGGCTCCGGTGGCTAAACTATCTCCGCCCTGACGTACGACGGGGAAACATCACGCCGGAGGAGCAACTTATCATCATGGAACTTCATGCTAAGTGGGGAAACAGGTGGTCCAAAATCGCCAAGCATCTTCCAGGAAGAACCGACAATGAAATCAAAAATTTCTGGAGGACAAGAATCCAAAAATACATCAAACAAACTGATGTAATAACTTCAACAGCAACATCA…
>PhaMYB123-7_MA-81763g0010
ATGGGAAGAGCACCCTGCTGCCCCAACGGTGACAGAAACAAAGGAGCTTGGACAAAGGAAGAGGATGACAGACTTATCCAATATATTCAGGTGCATGGAGAGGGCTGCTGGCGCTCTCTCCCCAAGGCCGCAGGTCTGCTTCGGTGTGGCAAAAGTTGCAGGATGAGATGGATAAATTTTCTTCGCCCTCATCTGAAACAAGGGAATTTTTCTGAAGACGAAGACGATCTTATTCTCAAACTGCATGCACTCCTTGGAAATAAGTGGTCTCTGATAGCTGGTCGTTTGCCAGGTCGAACGGACAATGAAATAAAGAACTACTGGAACTCACATCTTCAGAGAAAGCTTATCAGCATGGGAATCGATCCCCTGACCCATCGTGCTTTCCAAAAGAATTCT…
>CamMYB111-2_Caamp.1035s0936
ATGGTAAGGGCTCCGTGTTGTGAGAAAATAGGACTCAAGAGAGGGAGATGGACCGCCGAGGAAGATGAGATCCTCACTAAATATATTCAAACCAATGGTGAAGGTTCTTGGCGGTCTTTGCCTAAGAAAGCCGGATTATTGAGATGTGGAAAGAGCTGTAGACTAAGGTGGATAAACTATTTGAGAAGGGACTTGAAAAGAGGAAATATTACGGCCGAGGAAGAAGACACCATTGTCAAGTTGCATTCCCTTCTCGGCAATAGATGGTCGCTTATTGCAACACATCTACCAGGAAGAACAGACAACGAAATTAAAAACTATTGGAACTCACATCTCAGCCGCAAAATCTACGCCTTCATGGCTGTCCCCGGAGAAGATCACAGTCTAAACATCGACGAT…
>MpeMYB11_Myper.0005s0276
ATGGGAAGAGCGCCGTGCTGTGAGAAGGTGGGAATGAAGAAGGGGCGGTGGACGGCGGAGGAAGACCAGATCCTCTCCGACTACATCCGGTCCAACGGCGAAGGCTCGTGGCGTGCACTTCCCAAAAATGCCGGACTGAAAAGATGTGGAAAGAGCTGTAGATTGAGGTGGATAAACTATCTGAGATCAGACCTCAAGAGAGGAAACATAACTCCCGAAGAAGAGGACATCATTGTTAAGTTGCATACTACTTTGGGAAACAGGTGGTCGATAATTGCGAGTAATCTACCAGGAAGAACAGACAACGAAATTAAAAACTATTGGAACTCTCACCTCAGCCGTAAACTCCACAATTTCATAAGGAAAACAACGTTCACGAACATCCTCGATAATGGTCAT…
>IsaMYB123-1_Isati.0316s0017
ATGGGAAAGAGAAGAAGTAACAGTTTGAGGAAAGATGAGTTAAACAGAGGAGCTTGGACTGATCAAGAAGACAAGATCCTTAGAGATTACATCATGATCCACGGTGAAGGCAAATGGAGCACTCTCCCAAACCAAGCTGGTCTCAAGAGGTGTGGCAAAAGCTGTAGACTTCGTTGGAAGAACTACTTGAGACCAGGCATAAAGCGCGGAAACATCTCATCTGATGAAGAAGAACTCATCATCCGACTCCATAATCTCCTTGGGAACAGATGGTCGTTGATAGCTGGGAGGCTTCCAGGGCGAACAGACAATGAAATAAAGAATCATTGGAACTCAAACCTCCGCAAGAGACTTCCAAAGTTACAAACCAACCAACCAAGACTTCGAAAACATTCGACC…
>BraMYB123_A08p11200
ATGATGAGAAAGAGAGAAAGTAGTAAGGTGAAGAAAGAGGAGTTAAACAGAGGAGCTTGGACCGATCAAGAAGACAAGATCCTTAAAGACTATATCATGTTCCACGGCGAAGGAAAATGGAGCACACTCCCAAACCAAGCTGGTCTCAAGAGGTGTGGCAAAAGCTGCAGACTTCGGTGGAAGAACTACTTGAGACCAGGCATAAAGCGCGGAAACATCTCATCTGATGAAGAAGAACTTATAATCCGCCTCCATAATCTCCTTGGAAACAGCAGATGGTCGTTGATAGCTGGGAGGCTTCCAGGGCGAACAGACAATGAAATAAAGAACCACTGGAACTCAAACCTCCGCAAAAGACTTCCAAAATCTCAAACCAACCAACAGAAAAGTCGAAAACAT…
>RsaMYB99_GWHTANWD029443
ATGGGTGGTCGTAAACCATGTTGTGATGAGGTTGGATTGAGAAAGGGGCCATGGACAGCGGACGAAGATGGGAAACTAGTTGATTTCTTAAGGACACGTGGAGGAAGCGGTGGATGGTGCTGGAGAGATGTGCCAAAGCTGGCGGGGCTAAGGCGGTGCGGCAAAAGTTGCCGTCTCCGGTGGACTAATTATCTGCGGCCAGATCTCAAGAGAGGTCTTTTTAGTGAAGAGGAAATTCAACTAGTCATTGATCTTCATGCGCAACTTGGCAATAGATGGTCGAAGATTGCAGCAGAACTACCGGGAAGAACAGATAACGATATAAAAAATTATTGGAACACTCATATAAAGAGGAAGCTCATAAGAATGGGTATTGATCCAAACACACATCATCCGTTT…
>LanMYB111-3_Luann.0070s0041
ATGGTAAGGACTCCATGTTGTGTGAAAATAGGGTTAAAGAGAGGAAAATGGACCAAAGAAGAAGATGAGATCCTCACTAAGTATATTCAGACCAATGGTGAAGGTTCTTGGCGGTCTTTGCCTAAGAAAGCTGGATTGTTGAGATGTGGAAAGAGCTGTAGACTAAGGTACACAAACTATTTGAGAAGAGACTTGAAAAGAGGAAATATTACAGCTGAAGAAGAACAAATCATCGTCAAGTTGCATTCTCTTATGGGGAACAGATGGTCGCTTATTGCAACACATCTACCGGGAAGAACAGACAACGAGATCAAAAACTATTGGAACTCACATCTCCGCCGCAAAATATACTCATTCACTTCTGTTTCAAGAGGCGAACACAATCTAATCATTGACTAT…
>LsaMYB12-2_Lesat.0017s0401
ATGGGAAGAGCACCGTGTTGTGAGAAGGTTGGGATTAAGAGAGGGCGGTGGACGGCGGAGGAGGATCAGATTCTGGCCAACTACATTCAATCTAACGGTGAAGGATCTTGGAGATCTCTCCCTAAAAATGCAGGATTAAAAAGATGTGGAAAGAGTTGTAGATTGAGATGGATAAACTATCTAAGATCGGACCTGAAACGTGGGAACATAACTCCAGAAGAAGAAGAACTTGTTGTTAAATTACATTCCACTTTTGGAAACAGGTGGTCATTAATAGCGACTCATCTTCCAGGAAGAACAGACAACGAAATTAAAAACTATTGGAACTCTCATCTTAGCCGTAAACTCCACAACTTCATGAGAAAACCTTCACTCTCTCAAACCCTAATCATGAACGGA…
>RsaMYB111-2_GWHTANWD052100
ATGGGAAGGACTCCGTGTTGTGAGAAAATAGGACTTAAGAGAGGGAGATGGACCGCGGAGGAAGATGAGACCCTCACTAACTATATTCAAATCAATGGTGAAGGTTCTTGGCGGTCTTTGCCTAAGAAAGCTGTTACAAAATTTGAAGGATTGTTGAGGTGTGGAAAGAGCTGTAGACTAAGGTGGATAAACTATTTGAGAATGGACTTGAAAAGAGGAAATATTACGGCCGAGGAAGACGAGACAATCGTCAAGTTGCATTCCCTTCTTGGCAATAGATGGTCGCTTATTGCAACACATCTACCTGGAAGAACAGACAACGAAATTAAAAACTACTGGAACTCACATCTTAGCCGCAAAATCTACGCATTCACGGGCCGCAGAAATGAGCACGGTCTA…
>IsaMYB111-1_Isati.0442s0030
ATGGGAAGGGCTCCGTGTTGTGAGAAGATAGGACTCAAGAGAGGGAGATGGACTACCGAGGAAGATGAGATCCTCACAAACTACATTCAAACCAATGGTGAAGGTTCTTGGCGGTCTTTGCCTAAGAAAGCCGGATTGTTGAGATGTGGAAAGAGCTGTAGACTAAGGTGGATAAACTATTTGAGAATGGACTTGAAAAGAGGAAATATTACGGCCGAGGAAGAAGACACCATCGTCAAGTTGCATTCCCTTCTCGGCAATAGATGGTCGCTTATTGCAACACATCTACCAGGAAGAACAGACAACGAAATTAAAAACTATTGGAACTCACATCTCAGCCGCAAAATCTACGCTTTCACTTCCGTTTCCGGAGATGAGCACAATTTAAACATGGACGAT…
>AcoMYB123-2_Aqcoe5G407100
ATGGACACTAAAAGGCTTGTGAACAAAGGAACATGGACAGCAGAAGAAGATCAGAGACTCGCTGAATATATTGAAATTCATGGAGCAAAGAAATGGAAATCAGTTGCAGTCAAAGCAGGTTTGAACAGATGCGAAAAGAGTTGTAGACTGAGATGGTTGAATTATCTGAGACCTAATATCAAGAGAGGCCATTTTACAGATCAAGAAGAAGACTTGATAATAAGACTCCACAAATTACTCGGAAATAGGTGGTCATTGATTGCTGGAAGAATACCCGGACGAACAGACAATGACATAAAGAATTACTGGAATTCTCATTTGAGCAAGAAGCTAAAACAGGAGAAACTGAGGAATTCAGTAATACAAGAGCAATCTGAAATAACTACTGGGAGTGTAGAA…
>CsiMYB123-6_orange1.1g040841m
ATGGGAAGGGCTCCCTGTTGTTCTAAGGTTGGGTTGCAGCGAGGTCCATGGACTCCTAGAGAAGACACATTGCTTACTGAGTACATTCAAGTTCACGGTGAAGGTCATTGGAGATCTTTGCCTAAAAAGGCTGGGCTTCTTAGATGTGGAAAGAGTTGCAGGCTAAGATGGATGAACTATCTAAGACCAGATATCAAGAGAGGCAACATAACGCCTGATGAGGATGATCTGATTATCAGATTGCATTCGCTTCTCGGGAATCGATGGTCTCTCATCGCAGGGAGGCTGCCGGGTCGAACCGATAACGAGATAAAGAATTACTGGAATACCCATCTTAGCAAAAGGCTTCGAGTTCAAGGAACCGACCCGAATACCCACAAGAAACTGTCGGAGCCATCT…
>LsaMYB12-1_Lesat.0124s0059
ATGGGAAGAGCACCGTGTTGTGAGAAGGTCGGGATTAAAAGAGGGCGGTGGACGGCGGAGGAAGACCAGATTCTCGCTAATTACATTCAATCTAACGGTGAAGGATCTTGGAGATCTCTCCCTAAAAATGCCGGATTAAAAAGATGTGGAAAGAGTTGTAGATTAAGATGGATAAATTATCTAAGATCGGACCTGAAGCGTGGGAACATAACTCCAGAAGAAGAAGAACTTGTTGTTAAATTACATTCCACTTTGGGAAACAGGTGGTCACTAATTGCGAGTCATCTACCAGGTCGAACAGACAACGAAATTAAGAACTATTGGAATTCTCATCTTAGCCGTAAACTCCACAACTTCATTAGAAAGCCTTCACTCTCTCAGAACTTAATCATGACCGGA…
>AcoMYB11-MYB12-2_Aqcoe4G284500
ATGGGGAGAGCACCTTGTTGTGAAAAAGTTGGTTTAAATAAAGGATTATGGTCAGCAGAAGAAGATGAGATCTTGCGGAATTACATTGAAGAAAATGGTGAAGGATCATGGAGATCTTTACCTAAGAATGCAGGGTTGAATAGATGTGGGAAAAGTTGCAGACTGAGATGGGTTAATTACTTAAGAGGTGGCTTAATGAGAGGGAACATCACTTCTGAAGAAGAAGATATTATCATCAAGATGCATAACAAAATTGGTAATAGGTGGTCTGTCATAGCTCGACATTTACCAGGAAGAACAGATAATGAAATAAAGAATCACTGGAATTCTTATTTGAGCAGAAGAATTTATACAATCAGAAGGCCTGTTGGTGAATCCTCACCAAGAACTGTGATAGAC…
>AthMYB123_AT5G35550
ATGGGAAAGAGAGCAACTACTAGTGTGAGGAGAGAAGAGTTAAACAGAGGAGCTTGGACTGATCATGAAGACAAGATCCTTAGAGATTACATCACCACTCACGGCGAAGGCAAATGGAGCACTCTCCCTAACCAAGCTGGTCTCAAGAGGTGTGGCAAAAGCTGTAGACTTCGGTGGAAGAACTACCTAAGACCGGGGATAAAGCGCGGTAACATCTCATCTGATGAAGAAGAACTCATAATCCGTCTCCATAATCTTCTTGGAAACAGATGGTCGTTGATAGCTGGGAGGCTTCCAGGCCGAACAGACAATGAAATAAAGAATCATTGGAACTCAAACCTCCGCAAAAGACTTCCCAAAACTCAAACCAAGCAACCAAAACGTATAAAACATTCGACG…
>BnaMYB99-2_A06p022750
ATGGGTGGTCGTAAACCATGTTGTGATGAGGTTGGACTCAGAAAGGGGCCATGGACGGCGGACGAAGATGGGAAACTAGTTGATTTCTTAAGAACACGTGGAGCAAGCGGCGGATGGTGCTGGAGAGATGTGCCGAAGCTGGCGgggctaaagaggtgcggcaaaagttgccgtctccggtggactaattatctgcggccagatctcaagagaggtctttttagtgaagaggaaattcaactagtcattgatcttcatgcgcaacttggcaatagatggtcgaagattgcagcagaactaccgggaagaacagacaacgatataaaaaattattggaacactcatataaagaggaagctcATAAGAATGGGTATTGATCCAAACACACATAGTCCGTTT…
>CamMYB24_Caamp.0044s0141
ATGGAGAAAAGAGAATGTCGTGGTGGGTCGGGATCAGGAGATGCAGAGGTGAGAAAAGGGCCATGGACGATGGAAGAAGATTTGATTCTCATCAATTATATCACCAATCATGGTGAAGGTGTTTGGAACTCTCTCGCCAAATCTGCAGGTCTAAAACGCACCGGAAAAAGTTGCCGGCTCCGGTGGCTGAACTACCTCCGACCAGATGTACGAAGAGGAAATATCACAGCAGAGGAGCAACTCATCATGATGGATCTTCATGCCAAATGGGGAAATAGGTGGTCGAAAATTGCTAAGCATTTACCAGGAAGAACCGATAACGAGATAAAGAACTTTTGGAGGACAAAGATTCAGAAATACATCATCAAGCACGGCGAAACGACGACCGTTGGATCACAG…
>SlyMYB123-3_Solyc08g005870.2
ATGGGAAGAAAACCTTGTTGTTCTAAAGAAGGTTTAAAGAAAGGTTCATGGACTAAAAAAGAAGATTTGCTTCTTACTGAATATATTAAGGAATATGGTGAAGGTACTGGATGGAGATCTCTTCCTAAAAAAGCAGGGCTACTAAGATGTGGCAAGAGTTGTAGATTAAGATGGGTGAATTATCTTAAGCCTGGACTCAATAGAGGGACCTTTACACCCGAAGAGGACGACCTTATTGTTCGACTTTATACTCTTTTGGGTAGTCGTTGGTCTCTCATTGCCGGAAGAATACCTGGTAGAACAGACAATGACATCAAGAATTATTGGAACACGAGTCTCCTCAAGAAACTCAAAGCTCAAGGAAATGAGCCTCGAGAACACAAATCTCAAGCCAAAAAA…
>SalMYB123-2_Sialb.0003s0121
ATGAGAAAGATAGCAAGTAGGAGTGTGAAGAAAGAGGAGTTAAACAGAGGAGCTTGGACTGATCGAGAAGACAAGATCCTTAAAGATTATATCATGATCAATGGCGAAGGAAAATGGAGCACACTCCCAAACGAAGCTGGTCTGAAGAGGTGTGGCAAAAGCTGCAGACTACGGTGGAAGAACTACTTGAGACCAGGCATAAAGCGCGGAAACATCTCATCTGATGAAGAAGAACTCATAATCCGCCTCCATAATCTCCTTGGAAACAGCAGATGGTCGTTGATAGCTGGGAGGCTTCCAGGGCGAACAGACAATGAAATAAAGAACCATTGGAACTCAAACCTCCGCAAAAGACTTCCAAAATCACAAACCAACCAACAGAAAAGTAGAAAACATTCC…
>LsaMYB123_Lesat.0214s0033
ATGGGAAAGAGAGCAAATGAGAGTGTTAAGAGAGAAGAATTAACCAGAGGAGCTTGGACCGATCAAGAGGACAAGATCTTAAGAGAATATATAATGACTCATGGCGAAGGCAAATGGAGCACTCTTCCTCTCCAAGCAGGTCTTAAGAGATGTGGCAAAAGCTGTAGACTTCGATGGAAGAACTACTTAAGACCAGGCATTAAGAGAGGAAACATTTCTTCTGATGAAGAAGACCTCATTATTCGTCTCCATAATCTCCTTGGAAACAGATGGTCGTTGATAGCTGGGAGGCTTCCAGGCCGAACAGACAATGAAATAAAGAACCATTGGAATTCAAATCTTCGCAAAAGGCTTCCCAAAACTCAAACAAAACATTCAACCAACGACAAGAACAGTGGT…
>DsoMYB24_Desop.0228s0570
ATGGAGAAAATAGAAAGTAGTGGTAGGTCGGGATCAGGAGATGCAGAGGTGAGAAAAGGGCCATGGACGATGGAAGAAGATTTGATTCTCATCAATTATATCGCCAATCATGGTGAAGGTGTTTGGAACTCTCTCGCCAAATCTGCAGGTCTAAAACGCACCGGAAAAAGTTGCCGGCTCCGGTGGCTGAACTACCTCCGACCAGATGTACGACGGGGAAATATCACAGCTGAAGAACAGCTCACCATCATGGAACTTCATGCCAAATGGGGAAATAGCTGGTCCAAAATTGCAAAGCATCTACCAGGACGAACCGATAACGAAATTAAGAATTTTTGGAGGACCAAGATCCAGAAATACATCAGCAAGAAAGAACAAATGACGACGGTTGGATTACAA…
>TarMYB99_Thlar.0004s0591.1
ATGGTGGGTCGTAAACCATGTTGTGATGAGGTTGGATTGAGAAAGGGTCCATGGACGTCGGAAGAGGATGTGAAACTAGTTGATTTCTTAAGGACACGTGGTGGCGGAGGAGGATGGTGCTGGAGAGACGTGCCTAAACTGGCGGGGCTAAGGCGGTGCGGTAAAAGTTGCCGTCTCCGGTGGACCAATTATCTCCGGCCAGATCTCAAAAGAGGTCTTTTTAGTGAAGAGGAAATCCAACTAGTCATTGATCTTCATGCTTGCCTTGGCAATAGATGGTCGAAGATTGCAGCAGAATTACCGGGAAGAACAGACAACGATATCAAAAATCATTGGAACACTCATATAAAGAGGAAGCTCATAAGAATGGGTATTGATCCAAACACACATCGTCGATTT…
>AlyMYB57_AL3G10620
ATGGAGACGACGATGAAGAAGAAAGGGCGAGGGAAGGCGACAATAACATCACAGAAAGAAGAAGAAGGAACAGTGAGGAAAGGGCCTTGGACTATGGAAGAAGACTTCATCCTCTTTAATTACATCCTTAATCATGGTGAAGGTCTTTGGAACTCTGTCGCCAAAGCCTCTGGTTTAAAACGTACCGGAAAAAGTTGTCGGCTCCGGTGGCTGAACTATCTCCGACCAGATGTGAGGCGAGGGAACATAACCGCTGAAGAACAGCTTTTGATCATTCAGCTTCATGCTAAGCTTGGAAACAGGTGGTCGAAGATTGCAAAGCATCTTCCGGGAAGAACGGACAACGAGATAAAGAACTTCTGGAGGACAAAGATTCAGAGACACATGAAAGTCATGTCA…
>BnaMYB111-3_A09p003850
ATGGGAAGGGCTCCGTGTTGTGAGAAAATAGGACTCAAGAGAGGGAGATGGACCGCCGAGGAAGATGAGACCCTAACTAACTATATTCAAATCAATGGTGAAGGTTCTTGGCGGTCTTTGCCTAAGAAAGCTGGATTGCTGAGATGTGGCAAGAGCTGTAGATTAAGGTGGATAAACTATTTGAGAATGGACTTGAAAAGAGGAAATATTACGGCCGAGGAAGATGACACAATCGTCAAGTTGCATTCCCTTCTTGGCAATAGATGGTCGCTTATTGCAACACATCTACCAGGCAGAACAGACAACGAAATTAAAAACTATTGGAACTCACATCTCAGCCGCAAAATCTACGCCTTCACTTCCGTCCGCCGAGATGAGCACGGTCCAAACATCAATGAT…
>CmaMYB11_Camar.0261s0045
ATGGGAAGAGCGCCATGCTGCGAGAAGGTGGGAATGAAGAAGGGGCGGTGGACGGCAGAGGAAGACCAGACTCTCTCTGACTACATACGGTCCAATGGGAAAGGCTCGTGGCGTGCTCTTCCCAAAAATGCCGGGCTGAGAAGATGTGGAAAGAGTTGTAGATTGAGATGGATAAACTATCTGAGAAACATTACACCCGAAGAAGAGGACCTCATTGTTAAGTTGCATTCTACTTTAGGAAACAGGTGGTCGATAATTGCGAGTAGTCTACCGGGGAGAACAGACAACGAAATTAAAAACTATTGGAACTCTCACCTCCGCCGTAAGCTCCACAATTTCATGAGGAAATCAACCATGGCAAGCATAGTCGACAATGTCCATCATAAGCGTAGACCCGAG…
>BraMYB21-2_A06p48660
ATGGACAAAAGAGGAGGAATATGTAGTGGAGGTTCGGGATCATCAGGAGAAACAGAGGTGAGAAAGGGACCGTGGACGATGGAAGAAGATCTTATTCTTATCAACTATATCGCCAACCACGGCGATGGCGTTTGGAACACTCTCGCCAAATCTGCAGGTCTAAAACGCACCGGGAAAAGTTGCCGGCTCCGGTGGCTGAACTATCTCCGCCCTGACGTACGACGTGGAAACATCACGCCGGAGGAGCAACTTATCATCATGGAACTTCATGCTAAGTGGGGAAACAGGTGGTCAAAAATCGCTAAACACCTTCCAGGAAGAACCGACAACGAGATCAAAAATTTCTGGAGGACAAGAATACAAAAATACATCAAACAAACCGATGTAGCAGCAACTGCA…
>CpaMYB99_evm.model.supercontig-3.300
ATGGGGAGGCAACCCTGCTGTGACAAGCTTGGAGTGAAGAAGGGGCCGTGGACGGCGGAGGAGGACAAGAAATTGGTCACTTTTATTCTAACCCACGGCCATTGTTGCTGGCGAGCCGTCCCCAAGCTCGCCGGTCTCCGGCGGTGCGGCAAGAGTTGCCGTCTCCGGTGGACTAATTACCTCCGGCCTGACTTGAAGAGAGGTTTGCTTAATGAAGCTGAAGAACAGCTCGTCATTGACCTTCATGCTCGTCTTGGGAATAGATGGTCCAAGATTGCAGCAAAATTACCAGGAAGAACTGATAACGAGATCAAGAATCACTGGAACACTCACATCAAGAAAAAGCTTATCAAGATGGGCATTGATCCAGTCACCCATCAACCTCTCCATAATAATGAG…
>BstMYB99_Bostr.0568s0574
ATGATTATGGTTGGTCGTAAACCATGTTGTGATGAGGTTGGATTAAGAAAGGGACCGTGGACAGTGGAAGAAGATGGGAAACTAGTTGATTTCCTAAGGACACGTGTTGGTGGTGGATGGTGCTGGAGGGACGTGCCGAAACTGGCGGGGCTAAGGCGGTGCGGCAAAAGTTGCCGTCTCCGGTGGACTAATTATCTCCGGCCAGATCTCAAGAGAGGTCTTTTTAGTGAAGAGGAAATTCAACTTGTAATTGATCTTCATGCTCGTCTTGGCAATAGATGGTCGAAGATTGCAGTAGAGTTACCGGGAAGAACAGACAACGATATAAAAAATTACTGGAACACTCATATAAAGAGGAAGCTTATAAGAATGGGTATTGATCCAAACACACATCGTCGG…
>CpaMYB123-13_evm-27.model.AmTr-v1.0-scaffold00030.93
ATGGGGAGAGCCCCTTGTTGCTCGAAAGTGGGTCTTTTGAGAGGACCATGGATCGCCAGAGAAGACACTCTCCTCAAGAGGTACATTGAGACGCATGGCGAAGGGCGTTGGAGGTCACTCCCTAAGAAGGCAGGTTTATTACGATGCGGTAAGAGTTGCAGACTGAGATGGATGAATTACTTAAGACCCAACATTAAACGAGGGAACATTAAGCAGGATGAAGAAGAGCTTATAGTCAGACTCCATGCCTTACTTGGGAACAGGTGGTCACTGATAGCCGGGAGATTGCCCGGACGAACAGACAACGAAATAAAGAACTATTGGAACACACATCTCAGCAAAAACCTTAGGAGTAAAGGGATAGACCCGCGGACCCACAAGCCCATTTCTACTCAAAGC…
>BolMYB12-2_BolC4t28762H
ATGGGAAGAGCCCCGTGTTGCGAGAAGGTCGGAATAAAGAGAGGGCGATGGACGGCGGAGGAAGACCATATTCTCTCCAGCTATATTCAATCCAACGGTGAAGGCTCTTGGAGATCTCTCCCCAAAAATGCTGGATTAAAAAGGTGTGGAAAGAGCTGTAGATTGAGATGGATAAATTATCTTAGATCTGACCTCAAGCGTGGAAACATAACCCGAGAAGAAGAAGAACTCGTTGTTAATTTGCATTCCACTTTGGGAAATAGGTGGTCACTAATTGCTGGTCATCTACCAGGGCGAACAGACAACGAAATAAAAAATTATTGGAACTCTCATCTCCGCCGTAAACTCCACAACTTCATCATCAGAAAGCCGTCGATCTCTCACGATGCCCCCGCCGTA…
>CmaMYB12-1_Camar.0630s0007
ATGGGAAGAGCACCTTGTTGTGACAAGGTTGGCATAAAGAGAGGACGGTGGACCGCCGAGGAAGACCAGATTCTCACCAGCTATATTCAATCCAACGGCGAAGGCTCTTGGAGATCTCTCCCCAAAAATGCTGGATTAAAAAGGTGTGGAAAGAGTTGTAGATTGAGATGGGTAAATTATCTTAGATCTGACCTCAAACGTGGGAACATAGCTCCGGAAGAAGAAGAACTCGTTGTTAAATTGCATTCCACTTTGGGAAATAGGTGGTCACTAATAGCAAGTCATCTACCAGGGAGAACAGACAACGAAATAAAAAATTATTGGAACTCTCATCTCCGCCGTAAACTCCACAACTTCATCATCAGAAAGCCGTCGTCCTCTAACGACGCCCCCACCGTA…
>BnaMYB99-1_R40268543-chrC03p001250
ATGGGTGGTCGTAAACCATGTTGTGATGAGGTTGGACTGAGAAAGGGGCCATGGACGGCGGACGAAGATGGGAAACTAGTTGATTTCTTAAGAACGCGTGGAGCAAGCGGCGGATGGTGCTGGAGAGATGTGCCGAAGCTGGCGGGGCTAAAGAGGTGCGGCAAAAGTTGCCGTCTCCGGTGGACTAATTATCTGCGGCCAGATCTCAAGAGAGGTCTTTTTAGTGAAGAGGAAATTCAACTAGTCATTGATCTTCATGCGCAACTTGGCAATAGATGGTCGAAGATTGCAGCAGAACTACCGGGAAGAACAGACAACGATATAAAAAATTATTGGAACACTCATATAAAGAGGAAGCTCATAAGAATGGGTATTGATCCAAACACACATAGTCCGTTT…
>BolMYB123_BolC8t48030H
ATGATGAGAAAGAGAGAAAGTAGTAGGGTGAAGAAAGAGGAGTTAAACAGAGGAGCTTGGACCGATCAAGAAGACAAGATCCTTAAAGACTATATCATGTTCCACGGCGAAGGAAAATGGAGCACACTCCCAAACCAAGCTGGTCTCAAGAGGTGTGGCAAAAGCTGCAGACTTCGGTGGAAGAACTACTTGAGACCAGGCATAAAGCGCGGAAACATCTCATCTGATGAAGAAGAACTTATAATCCGCCTCCATAATCTCCTTGGAAACAGCAGATGGTCGTTGATAGCTGGGAGGCTTCCAGGGCGAACAGACAATGAAATAAAGAACCACTGGAACTCAAACCTCCGCAAAAGACTTCCAAAATCACAAACCAACCAACAGAAAAGTCGAAAACAT…
>SlyMYB123-4_Solyc08g008480.4
GTGAGCAAAAAAGAAATGGGGAGAGCACCATGTTGTGCTAAAGAGGGGCTTCGTAAAGGTCCATGGTCTACAAACGAAGACTTATTACTTACTAATTATATTAAGGAAAATGGTGAAGGCCAATGGAGAAACTTGCCCAATAAAGCTGGGCTACTTAGATGTGGAAAGAGTTGTAGGCTAAGATGGATGAATTATCTAAGGCCCGGAATAAAGAGAGGAAATTTCAGCCAAGATGAAGAAGATCTTATAATAAGGCTTCATTCACTTTTGGGCAATCGTTGGTCACTCATAGCTGGTCGATTACCTGGTCGAACCGACAATGAAATCAAGAATTACTGGAACACTCATGTCATTAAAAAGCTCAAAATTGCTGGAATTCAGCCCAAACTCCACAAAGTG…
>IsaMYB123-2_Isati.0522s0012
ATGGGAAAGAGAAGAAGTAACAGTTTGAGGAAAGATGAGTTAAACAGAGGAGCTTGGACTGATCAAGAAGACAAGATCCTTAGAGATTACATCATGATCCACGGTGAAGGCAAATGGAGCACTCTCCCAAACCAAGCTGGTCTCAAGAGGTGTGGCAAAAGCTGTAGACTTCGTTGGAAGAACTACTTGAGACCAGGCATAAAGCGCGGAAACATCTCATCTGATGAAGAAGAACTCATCATCCGACTCCATAATCTCCTTGGGAACAGATGGTCGTTGATAGCTGGGAGGCTTCCAGGGCGAACAGACAATGAAATAAAGAATCATTGGAACTCAAACCTCCGCAAGAGACTTCCAAAGTTACAAACCAACCAACCAAGACTTCGAAAACATTCGACC…
>SpaMYB11_Sp5g00890
ATGGGAAGAGCGCCGTGCTGTGAGAAGGTGGGCATGAAGAAGGGGCGGTGGACGGCGGAGGAAGACCAGATTCTCACCGACTACATCCAGTCCAACGGCGAAGGCTCGTGGCGTGCTCTTCCCAAAAATGCCGGGTTGAAAAGATGTGGAAAGAGCTGTAGATTGAGATGGATAAACTATCTGAGATCAGACCTCAAGAGAGGAAACATAACTCGCGAAGAAGAGGACCTCATTGTTAAGTTGCATTCTTCTTTGGGAAACAGGTGGTCGATGATTGCAAGTAATCTACCAGGAAGAACAGACAACGAAATTAAAAACTATTGGAACTCTCATCTCAGCCGTAAACTCCACAGTTTCATCAGGAAATCAACCGTCATCGATAATGCTCATCCGCCGCAA…
>TarMYB12_Thlar.0009s0761
ATGGGAAGAGCGCCGTGTTGCGAGAAGGTGGGGATAAAGAGAGGACGGTGGACGGCGGAGGAAGATCAGATTCTCTCCAACTACATTCAATCCAACGGTGAAGGGTCTTGGAGATCTCTCCCCAAAAATGCCGGATTAAAAAGGTGTGGGAAGAGCTGTAGATTGAGATGGATAAACTATCTTAGATCCGACCTCAAGCGTGGGAACATAACTCCAGAAGAAGAAGAACTCGTTGTTAAATTGCATTCCACTTTGGGAAACAGGTGGTCACTAATTGCGAGTCATCTACCAGGGAGAACAGACAACGAAATAAAAAATTATTGGAACTCTCATCTCAGCCGTAAGCTCCACAACTTCATCAGAAAGCCGACGATCTCTCACGACGTCGCCGCCGTAATC…
>CpaMYB21-MYB24_evm.model.supercontig-186.7
ATGGAGAAAAAGCCATGCAACTCTCAGCAAGCTGAAGTGAGAAAGGGGCCATGGACAATGGAAGAAGACTTGATTCTCATCAACTATATTGCCAACCACGGTGAAGGTGTATGGAACTCTCTTGCTAAATCTGCAGGTTTAAAACGTACCGGAAAGAGTTGCCGGTTGCGGTGGCTAAACTACTTGCGCCCGGATGTCCGACGAGGAAATATAACACCAGAAGAGCAGCTGTTGATCATGGAACTCCATGCTAAGTGGGGAAACAGGTGGTCAAAAATTGCAAAGCATCTACCGGGAAGGACAGATAACGAGATAAAGAATTATTGGAGAACTAGAATCCAGAAACACATTAAGCAAGCAGAAAATTTCTCAGCACAAAACTCTGATCAGGTAAATGAA…
>CruMYB21_Carub.0005s0633
ATGGAGAAAAGAGGAGGTAGTAGTGGAGGCTCAGGATCATCAGTAGAAGCAGAAGTGAGGAAAGGACCATGGACGATGGAAGAAGATCTTATTCTCATCAACTATATCGCTAACCACGGCGATGGTGTTTGGAACTCTCTCGCCAAATCTGCAGGTCTAAAACGCACCGGAAAAAGTTGCCGGCTCCGGTGGCTGAACTATCTCCGCCCTGACGTACGACGGGGAAACATCACGCCGGAGGAGCAACTTATCATCATGGAACTTCATGCTAAGTGGGGAAACAGGTGGTCCAAAATCGCCAAACACCTTCCAGGAAGAACTGACAACGAGATCAAAAACTTCTGGAGGACAAGAATCCAAAAATACATCAAGCAAGCTGATGCAACAACAACATCATCC…
>CmaMYB123-1_Camar.3077s0004
ATGGGAAAGAGAGCAAGTAGTATCATGAATAAAAATGAGTTAAACAGAGGAGCTTGGACTGATCAAGAAGACAAGATCCTTAGAGATTATATCATGATCCATGGCGAAGGCAAATGGAGCACACTCCCAAACCAAGCTGGTCTCAAGAGATGTGGCAAAAGCTGCAGACTTCGGTGGAAGAACTACTTGAGACCAGGCATAAAGCGTGGAAACATCTCATCTGATGAAGAAGAACTCATAATCCGCCTCCATAATCTCCTTGGAAACAGATGGTCGTTGATAGCTGGGAGGCTTCCAGGGCGAACAGACAATGAAATAAAGAACCATTGGAACTCAAACCTCCACAAAAGACTTCCAAAATCACTTACCAACCAACAGAAAAGTCGAAAACATTCCAAC…
>GraMYB21-MYB24-1_Gorai.006G030800
ATGGATAAAAAACCATGCAAATCCCAAGATGTTGAAGTGAGAAAAGGGCCATGGACAATGGAAGAAGATTTGATTCTCATCAACTATATTGCCACTCATGGTGAAGGTGTTTGGAATAATCTTGCTAAAGCTGCTGGGTTGAAACGTACCGGAAAAAGTTGCCGACTCCGTTGGCTGAATTATCTTCGTCCGGACGTTCGTCGAGGCAATATCACTCCCGAAGAACAACTCTTGATCATGGAACTGCATGCTAAGTGGGGGAATAGGTGGTCAAAAATAGCAAAGCATCTGCCTGGGAGGACAGATAATGAAATAAAGAACTATTGGAGGACTAGAATCCAGAAACACATCAACAAACAAGCAGAAACGTTTTCTTTTCATATCAGTACCCCAGAATTA…
>CgrMYB21_Cagra.11216s0001
ATGGAGAAAAGAGGAGGTAGTAGTGGAGGCTCAGGATCATCAGTAGAAGCAGAAGTGAGGAAAGGACCATGGACGATGGAAGAAGATCTTATTCTCATCAACTATATCGCTAACCACGGCGATGGTGTTTGGAACTCTCTCGCCAAATCTGCAGGTCTAAAACGCACCGGAAAAAGTTGCCGGCTCCGGTGGCTGAACTATCTCCGCCCTGACGTACGACGGGGAAACATCACGCCGGAGGAGCAACTTATCATCATGGAACTTCATGCTAAGTGGGGAAACAGGTGGTCCAAAATCGCCAAACATCTTCCAGGAAGAACCGACAACGAGATCAAAAACTTCTGGAGGACAAGAATCCAAAAATACATCAAGCAAGCTGATGCAACAACAACATCATCC…
>MtrMYB11-MYB12_Medtr7g109320
ATGGGAAGAGCTCCTTGTTGTGAGAAAGTGGGTTTGAAGAAGGGAAGATGGACCGCAGAGGAGGATGAAATTTTGACCCAATATGTTAAGGCAAATGGGGAAGGTTCTTGGAGGTCATTGCCCAAAAATGCAGGTTTGCTTAGATGTGGTAAAAGTTGTAGATTAAGATGGATTAACTATTTGAGAGCTGATCTCAAAAGGGGAAATATTTCTTCTGAAGAGGAAAGTATCATTATCAAGATGCATGCTTCTTTTGGCAACAGGTGGTCCTTGATTGCAAGTCACTTGCCAGGCAGAACAGACAACGAGATTAAAAACTACTGGAACTCACACTTGAGTAGAAAAGTTTACAGCTTCCGAGGAACATCAACAACAAATTATAATAATATCAAAGAGATA…
>PhaMYB123-8_MA-22140g0010
ATGGGAAGAGCGCCCTGCTGTGCCAATGGTGACAGAAACAAGGGAGTTTGGACCAAAGAAGAGGATGACAGGCTTATCCAATATATTCAAGCGCACGGAGAGGGCTGCTGGCGCTCACTCCCGAAGGCCGCAGGTCTTCTTCGGTGTGGCAAGAGTTGCAGGCTGAGATGGATAAATTATCTTCGCCCTGATCTGAAACGTGGGAGTTTTTCTGAGGACGAAGACGATCTTATTCTCAAACTGCACGCACTCCTTGGAAATAAGTGGTCTCTGATAGCCGGTCGATTGCCTGGTCGAACGGACAATGAGATCAAGAACTACTGGAACTCTCATCTGAAGAGAAAGCTTATCAGTATGGGAGTCGATCCCCTGACCCATCGTCCATTCCAAAGGAATTCT…
>GraMYB11-MYB12-1_Gorai.007G124000
ATGGGGAGGGCTCCTTGTTGCGAAAAAGTTGGGCTGAAGAAGGGGAGATGGACGGCGGAAGAGGATGAGATTTTGACCAAGTATATTCAAACTCATGGGGAAGGCTCCTGGAGATTATTGCCCAAGAATGCAGGATTACTAAGGTGTGGGAAGAGTTGCAGACTAAGGTGGATTAATTACTTGAGAGCTGATTTGAAGAGAGGGAACTTTACAGGCGAAGAGGACGAACTTCTCATTAAATTGCATCAATCCTTGGGAAATAGGTGGTCTTTAATCGCCAGTCACTTACCAGGGCGAACAGATAACGAAATAAAGAACTACTGGAACTCTAATTTAAGTACAAAAATGTATTGCTTCAGAAGGCTATCCAATCAAAGTTTACCCGTGATTCTGAACGTC…
>IamMYB24_Ibeam.1247s0001
ATGGAGAGGGGAGGAAGTAGTGGTGGGTCGGGATCAGGAGATGCAGAAGTGAGAAAAGGGCCATGGACGATGGAAGAAGATTTGATTCTCATCAATTATATCGCCAACCATGGTGAAGGCGTTTGGAACTCTCTTGCCAAATCTGCAGGTCTAAAACGCACCGGAAAAAGTTGCCGGCTCCGGTGGCTGAACTACCTCCGACCAGATGTACGACGTGGAAATATCACGGCAGAGGAGCAACTCATCATCATGGAACTTCATGCCAAGTGGGGAAATAGGTGGTCAAAAATTGCAAAGCATTTACCAGGAAGAACTGACAACGAGATCAAGAATTTTTGGAGGACTAAGATCCAAAAATACATCATCAAGCAAGGAGAAACTACGATCGTTGGATCACAA…
>AthMYB12_AT2G47460
ATGGGAAGAGCGCCATGTTGCGAGAAGGTCGGTATCAAGAGAGGGCGGTGGACGGCGGAGGAGGACCAGATTCTCTCCAACTACATTCAATCCAACGGTGAAGGTTCTTGGAGATCTCTCCCCAAAAATGCCGGATTAAAAAGGTGTGGAAAGAGCTGTAGATTGAGATGGATAAACTATCTAAGATCAGACCTCAAGCGTGGAAACATAACTCCAGAAGAAGAAGAACTCGTTGTTAAATTGCATTCCACTTTGGGAAACAGGTGGTCACTAATCGCGGGTCATCTACCAGGGAGAACAGACAACGAAATAAAAAATTATTGGAACTCTCATCTCAGCCGTAAACTCCACAACTTCATTAGGAAGCCATCCATCTCTCAAGACGTCTCCGCCGTAATC…
>EveMYB57-1_Eruve.7475s0002
ATGAAGAAGACAGGGAGAGGGAAAGAGAGAATAACATCTCAAAAAGAAGAAGATGGAACAGTGAGGAAAGGGCCATGGACTATGGAAGAAGATTTGATCCTCTTTAATTACATCCTTAATCATGGTGAAGGTCTTTGGAACTCCGTCGCCAAAGCCTCTGGTCTCAAACGTACGGGAAAAAGTTGTCGGCTCAGGTGGCTGAACTATCTCCGCCCAGATGTTCGTAGAGGGAACATAACAGCAGAAGAGCAGCTTTTGATCATTCAACTTCATGCCAAGCTTGGAAACAGGTGGTCGAAGATTGCAAAACATCTACCAGGGAGAACGGACAACGAAATAAAGAATTTCTGGAGGACAAAGATTCAGAGACACATGAAACTGTCGTCGTCGGAAACTATG…
>BraMYB12-2_A05p00510
ATGGGAAGAGCGCCGTGTTGCGAGAAGGTCGGGATAAAGAGAGGGCGGTGGACAGCGGAGGAAGACCAGATTCTCTCCAGCTACATTCAATCCAATGGCGAAGGCTCTTGGAGATCTCTCCCCAAAAATGCCGGATTAAAGAGGTGTGGAAAGAGCTGTAGATTGAGATGGGTAAATTATCTTAGATCTGACCTCAGGCGTGGGAACATAACTCCAGAAGAGGAAGAACTCGTTGTCAAAATGCATTCCACTTTGGGAAACAGGTGGTCACTGATTGCGAGTCATCTACCCGGGAGAACAGACAACGAAATAAAAAATTATTGGAACTCTCATCTCAGCCGTAAACTCCACTACATCAGAAAGTCTCACAACGTCCCCGCCGTAACCATGAACCCTCCT…
>SalMYB57_Sialb.0042s0058
ATGAAGAAGACAGCGAGAGGGAAGGAGAGAATAACATCACAAAAAGAAGAAGAAGAAGAATTAGGAAGAGTGAGGAAAGGGCCGTGGACTATGGAAGAAGATTTGATCCTCTTTAATTACATCCTCAATCACGGTGAAGGTCTTTGGAACTCCGTCGCCAAAGCCTCTGGTCTAAAACGTACGGGAAAAAGTTGTCGGCTCCGGTGGCTGAACTATCTGAGGCCAGATGTGCGGCGAGGGAACATAACCGCAGAAGAACAGCTTCTGATCATTCAACTTCATGCTAAGCTTGGAAACAGGTGGTCGAAGATAGCGAAACATCTACCGGGGAGAACGGACAACGAGATAAAGAATTTCTGGAGGACTAAGATTCAGAGACACTTGAAATTGTCGTCTTCA…
>CamMYB21-2_Caamp.1035s1201
ATGGAGAAAAGAGGAGGAATAAGTAGTGGAGGTTCGGGATCATCGGGAGAAGCAGAGGTGAGAAAAGGACCATGGACGATGGAAGAAGATCTTATTCTTATCAACTATATCGCCAACCACGGCGATGGCGTTTGGAACTCTCTCGCCAAATCTGCAGGTCTAAAACGCACCGGAAAAAGTTGCCGGCTCCGGTGGCTGAACTATCTCCGCCCTGACGTACGACGTGGAAACATCACACCGGAGGAGCAACTTATCATCATGGAACTTCATGCTAAGTGGGGAAACAGGTGGTCGAAAATCGCAAAACACCTCCCAGGAAGAACCGACAACGAGATCAAAAATTTCTGGAGGACAAGAATCCAAAAATACATCAAACAAAGCGATGTAACAGCAACAACA…
>CamMYB57_Caamp.0214s0838
ATGGAAAGGGTGAAGAAGGCAGGGAGAGGGAAAGAGAGAATTATAGCACATAAAGAAGAAGAAGAAACAGTGAGGAAAGGGCCATGGACTATGGAAGAAGATTTAATCCTCTTTAGTTACATCCTTAATCATGGTGAAGGCCTTTGGAACTCCGTCGCCAAAGCCTCTGGTTTAAAACGTACCGGAAAAAGTTGTCGGCTCCGGTGGCTGAACTATCTCAAGCCAGATGTGCGGCGAGGGAACATAACAGCAGAAGAACAGCTTTTAATAATTCAACTTCATGCTAAGCTTGGAAACAGGTGGTCGAAGATTGCGAAACATCTACCGGGAAGAACGGACAACGAGATAAAGAATTTCTGGAGGACAAAGATTCAGAGACACGTGAAATTGTCGCCGTCG…
>MpeMYB123_Myper.0025s0241
ATGGGAAAGAGAAGAAGTAACAGTTTGAGGAAAGATGAGTTAAACAGAGGAGCTTGGACTGATCAAGAAGACAAGATCCTTAGAGATTACATCATGATCCATGGTGAAGGCAAATGGAGCACTCTCCCAAACCAAGCTGGTCTCAAGAGGTGTGGCAAAAGCTGTAGACTTCGGTGGAAGAACTACTTGAGACCGGGGATAAAGCGCGGAAACATCTCATCTGATGAAGAAGAACTCATCATCCGACTCCATAATCTCCTTGGAAACAGATGGTCGTTGATAGCTGGGAGGCTTCCAGGGCGAACAGACAATGAAATCAAGAACCATTGGAACTCAAACCTCCGCAAGAGACTCCCAAAGTTACAAACCAACCAGCCAAAACTTCGAAAACATTCGACC…
>LsaMYB99-2_Lesat.0028s0326
ATGGGTGGTCGTAAACCATGTTGTGATGAAGTTGGATTGAGAAAGGGTCCATGGACAGTAGAAGAAGATGGGAAACTAGTTGATTTCTTAAGGACACGTGGCGGCTGCAACGGAGGAGGAGGATGGTGCTGGAGGGATGTACCGAAACTGGCCGGGCTAAGGCGGTGCGGCAAGAGTTGCCGTCTCCGGTGGACGAATTATCTCCGGCCAGATCTCAAGAGAGGTCTTTTTACTGAAGACGAAGTCCAACTAGTCATTGATCTTCACTCTCGTCTTGGCAATAGATGGTCGAAGATTGCAGCAGAATTACCAGGAAGAACAGACAACGATATAAAGAACTGTTGGAATACTCATATAAAGAGGAAGCTTATAAGAATGGGTATTGATCCAAACACACAC…
>RsaMYB21-2_GWHTANWD022389
ATGGACAAAAGAGGAGGAATATGTAGTGGAGGTTCGGGATCATCAGGAGAAACAGAGGTGAGAAAAGGACCATGGACGATGGAAGAAGATCTTATTCTTATCAACTATATCGCCAACCACGGGGATGGCGTTTGGAACACTCTCGCCAAATCTGCAGGTCTAAAACGCACCGGGAAAAGTTGCCGGCTCCGGTGGCTGAACTATCTCCGCCCTGACGTACGACGTGGAAACATCACGCCGGAGGAGCAACTTATCATCATGGAACTTCATGCTAAGTGGGGAAACAGGTGGTCAAAAATCGCTAAACACCTTCCAGGAAGAACCGATAACGAGATCAAAAATTTCTGGAGGACAAGAATACAAAAATACATCAAACAAACCGATGTAGCAACAACTGCA…
>GraMYB11-MYB12-3_Gorai.008G141000
ATGGGGAGGGCTCCTTGTTGTGAAAAAGTAGGGTTAAAGAAAGGGAGATGGACGGATGAAGAGGATGAGATTTTGACCAAGTATATTCAAGTTAATGGAGAAGGCTCCTGGAGATCATTGCCCAAGAATGCAGGATTGTTAAGGTGTGGGAAGAGTTGCAGACTGAGATGGATTAACTACTTGAGAACCGATTTAAAGAGAGGAAACTTTACTGCAAAAGAGGACGAAACCATTGTTAATTTGCATTCTACTTTGGGAAATAGGTGGTCTTTGATTGCTAGTCACTTACCGGGAAGAACAGACAATGAGATAAAGAACTATTGGAACGCTCATTTGAGCAGGAAAATCTATAGATGGGCAATGAAGAAAAACAAAAGCTGCTGTTTTAATGCCCAGAAA…
>DstMYB21_Distr.0018s8900
ATGGAGAAAAGAGGAGGAGGAGGTAGTGGAGGAGGATCGGGATCATCAGGAGGAGAAGCAGAGGTGAGAAAAGGACCATGGACCATGGAAGAAGATCTTATTCTTATCAACTATATCGCTAACCACGGCGATGGCGTTTGGAACTCTCTTGCCAAATCTGCAGGTTTAAAACGCACCGGGAAAAGTTGTCGGCTCCGATGGCTGAACTATCTCCGGCCGGACGTACGACGGGGAAACATCACACCGGAGGAGCAACTCATCATCATGGAACTTCATGCCAAGTGGGGAAACAGGTGGTCAAAAATCGCGAAGCATCTTCCAGGGAGAACTGACAACGAAATCAAGAATTTTTGGAGGACAAGAATCCAAAAATACATCAAGCAATCCGATGTGACAACG…
>EveMYB99-2_Eruve.2622s0013
ATGGGTGGTCGTAAACCATGTTGTGATGAGGTTGGACTGAGAAAGGGGCCATGGACAGCGGACGAAGATGGAAAACTAGTTGATTTCTTAAGGACACGTGGAGCAAGCGGCGGATGGTGCTGGAGAGATGTGCCGAAGCTGGCGGGACTAAGGCGGTGCGGCAAGAGTTGCCGTCTCCGGTGGACTAATTATCTCCGACCAGATCTCAAGAGAGGTCTTTTTAGTGAAGAGGAAATTCAACTAGTCATTGATCTTCATGCTCGACTTGGCAATAGATGGTCGAAGATTGCAGCAGAACTACCAGGAAGAACAGACAACGATATAAAAAATTATTGGAACACTCATATAAAGAGGAAGCTTATCAGAATGGGTATTGATCCAAACACACATCTCCCGTTT…
>CviMYB111_Clevi.0003s1816
ATGGGGAGGGCTCCGTGCTGCGACAAAGTGGGACTGAAGAGAGGGAGATGGACTGCCGAGGAAGATGAGATCCTCACTAAGTACATTCATGCCAATGGCGAAGGTTCTTGGCGCTCTTTGCCCAAGAAAGCCGGGTTGCTGAGATGCGGAAAGAGCTGTCGACTGAGATGGATAAACTATCTGAGAACCGACTTGAAGAGAGGAAACATCACAACCAAAGAGGAAGAGACCATCGTCAAGTTGCATAACGTTTTGGGCAACAGATGGTCACTGATAGCAACACACTTACCAGGAAGAACAGACAACGAAATCAAGAACTACTGGAACTCGCATCTGAGCCGCAAAGCTTACGCTTTTACGAACACAACGTCCGCAGACGAAACGGGTCTGATCCTCGAC…
>CamMYB12-2_Caamp.0018s0313
ATGGGAAGAGCGCCGTGTTGCGAGAAGGTCGGAATAAAGAGAGGGCGGTGGACGGCGGAGGAAGACCATATTCTCTCCAGCTACATTCAATCCAACGGTGAAGGCTCTTGGAGATCTCTCCCCAAAAATGCAGGATTAAAAAGGTGTGGAAAGAGCTGTAGATTGAGATGGATAAATTATCTTAGATCTGACCTCAAGCGTGGGAACATAACTCCAGAAGAAGAAGAACTTGTTGTTAAAATGCATTCCACTTTGGGAAACAGGTGGTCACTAATTGCGAGTCATCTACCAGGGAGAACAGACAACGAAATAAAAAATTATTGGAACTCTCATCTCAGCCGTAAACTCCACAACTTCATCAGAAAGTCGTCAATCTCTCACGACGTCCCCGGCGTAATC…
>CviMYB123_Clevi.0010s1695
ATGGGGAGAAAGGCATGCTGTGCAAAGGAGGGTTTAAACAGAGGAGCTTGGACTGCTCAGGAGGACAATACCCTAAGAGACTACATTAAAACTCATGGTGAAGGCAAATGGAGCATTCTCCCTAAGAAATCTGGTCTCAAGAGGTGTGGTAAGAGCTGCAGGCTCCGGTGGAAGAATTACCTGAAACCGGACATCAAGCGTGGCAACATCTCACCCGACGAAGAAGAACTCATCATCCGCCTCCACAACCTTCTTGGAAACAGATGGTCACTGATAGCTGGGAGGCTACCAGGGCGAACAGACAATGAAATCAAGAACCACTGGAACTCCAGCCTCCGCAAACGCCTTCAACAGGACCAAGCAACAACAACAACAACAACAACAACGCCCGTCGCAGAT…
>LusMYB99-1_Lus10038913
ATGGGAAGGCAGCCCTGTTGCGACAAGCTAGGAGTGAAGAAGGGACCGTGGACGGCGGAGGAAGACCGCAAGTTGGTCAACTTCATAGTAACCCACGGCCAATGCTGCTGGCGCGCCGTACCCAAGCTCGCTGGACTCTGCCGCTGCGGGAAGAGCTGCCGCCTCCGGTGGACTAACTACCTCCGTCCCGACTTGAAACGCGGCGTTTTGAACGAGTCCGAGGAACGCCTCGTCATCGATCTTCACTCCCGTCTCGGCAATCGATGGTCCAAGATTGCGGCTGAGTTGCCAGGAAGAACAGACAACGAAATCAAGAATCACTGGAACACCCACATCAAGAAGAAGCTGATCAAGATGGGGATCGATCCCGTGACCCACAAGCCTCTTGACGACAAAGTA…
>SalMYB111-1_Sialb.0001s1041
ATGGGAAGGGCTCCGTGTTGTGAGAAAATAGGACTCAAGAGAGGGAGATGGACTGCCGAGGAAGATGGGCTTCTCAGTAACTATATCCAAACCAATGGTGAAGGTTCTTGGCGGTCTTTGCCTAAGAAAGCTGGACTGTTGAGATGTGGAAAAAGCTGTAGACTAAGGTGGATAAACTATTTGAGAAGGGACTTGAAAAGAGGAAATATAACAGCCGAGGAAGAAGACACCATCGTCAAGTTGCATTCCCTTCTAGGCAACAGATGGTCGCATATTGCAACACATCTACCAGGAAGAACAGACAACGAAATTAAAAACTATTGGAACTCACATCTCAGCCGCAAAATCTACGCCTTCACTGCCGTCACCGGAGATGTGCAGAGTCTAAAGGTCGACCAT…
>IsaMYB99_Isati.0305s0035
ATGGTTGGTCGTAAACCGTGCTGTGATGAGGTTGGATTGAGAAAGGGTCCATGGACGGCCGAAGAAGATGGGAAACTAGTTGATTTCTTAAGGACACGTGGTTGCGGCGGCGGATGGTGCTGGAGAGATGTGCCGAAACTGGCGGGCTTAAGGCGATGCGGCAAAAGTTGCCGTCTCCGGTGGACCAATTATCTCCGGCCAGATCTCAAGCGAGGTCGTTTTAGTGAAGAGGAAGTCCAACTAGTCATTGATCTTCATGCTCGACTTGGCAATAGATGGTCGAAGATTGCAGCAGAATTGCCGGGAAGAACAGACAACGACATTAAAAATTATTGGAACACTCATATAAAGAGGAAGCTTACAAGAATGGGTATTGATCCAAACACACATCGTCCGTTT…
>CsiMYB123-4_orange1.1g028922m
ATGGTTACTGTGAGCAGTCAATGTACTAAGAAAGAAGCTAATAGAGGAGCATGGACGGCTGAAGAAGACCAAAAGCTGGCTCAAGCCATTGAGGTTCATGGTCCCAAGAAGTGGAAATCAGTTGCAGCCAAAGCAGGCCTTAATAGATGTGGAAAGAGTTGCAGATTAAGATGGATGAATTATCTTAGGCCACATATCAAGAGAGGCAATATATCAGACCAAGAAGAGGACTTGATACTCAGGCTTCACAAACTCCTCGGAAACAGGTGGTCTTTGATTGCTGGAAGATTACCTGGTCGGACCGATAATGAAATCAAGAACTATTGGAACTCTCATTTGAGCAAGAAAATAAAGCAAAATGAAAAACCAAGCAGAGGTTCAACGGCAAAAGATTTGGAG…
>MpeMYB24_Myper.0019s0441
ATGGAGAAAAGAGAAAGTAAGGGTGGGTCGGGATCAGGAGATGCAGAGGTGAGAAAAGGGCCATGGACGATGGAAGAAGATTTGATTCTCATCAATTATATCGCCAATCATGGTGAAGGTGTTTGGAACTCTCTCGCCAAATCTGCAGGTCTAAAACGCACCGGAAAAAGTTGCCGGCTCCGTTGGCTGAACTACCTCCGACCAGATGTACGAAGAGGAAACATCACAGCAGAGGAGCAACTCATCATCATGGAACTTCATTCCAAATGGGGAAATAGGTGGTCAAAAATTGCAAAACATTTACCAGGAAGAACCGATAACGAGATAAAGAACTTTTGGAGGACCAAGATTCAGAAATATATCATCAAGCACGGAGAAGCAACAACCGTTGGATCACAG…
>MtrMYB111-1_Medtr2g034790
ATGGGAAGAGCTCCTTGTTGTGAAAAAGTTGGGTTGAAGAAAGGAAGATGGACTGCTGAAGAAGATAAAATCTTGACTGATTACATCAAAGAAAATGGTGAAGGATCTTGGAGGTTTTTGCCTAAGAAAGCAGGTTTGTTAAGGTGTGGGAAGAGTTGTAGACTAAGATGGATCAACTATTTGAGAGCAGATGTGAAGAGAGGAAACATATCCCCTCATGAGGAAGAAATCATTGTCAAGTTGCATGCTGTTCTTGGAAATAGGTGGTCGGTGATAGCATCACATTTACCAGGACGAACAGATAATGAGATAAAGAACTATTGGAACTCTCATTTAAGAAGGAAAATTTACTGCTTCATGAGATCCATTAACGAGTCTCCACCACCTCTTGACATGGCA…
>LusMYB11-MYB12-2_Lus10010273
ATGGGAAGGGCGCCCTGTTGCGAGAAGATCGGGTTAAAGAGAGGCCGATGGACCTCCGAGGAAGACCAAATCCTCACCAAGTACATCCTCGACAATGGCGAAGGCGCTTGGAGGTCACTCCCCAAAAACGCCGGATTGAAGAGGTGCGGGAAGAGCTGCAGGCTGAGGTGGATAAACTACCTGAGAGGCGACCTCAAGAGGGGCAACATTTCTAGTGAAGAGGACGACGTCATCGTCAAGTTGCATTCTTCTCTCGGCAACAGATGGTCTTTAATAGCGAGCTATTTACCCGGAAGAACGGACAACGAAATCAAGAACTATTGGAACTCTCATTTGGGAAGGAAAGTCCACAGTTGCAGTTTTAGACGGCTGATTGGCAATGAACCCGAGTTGAAACTA…
>BraMYB12-1_A03p25920
ATGGGAAGAGCGCCGTGTTGCGAGAAGGTCGGGATAAAGAGAGGGCGGTGGACGGCGGAGGAAGACCAGATTCTCTCTAGCTACATTCAGTCCAACGGTGAAGGCTCTTGGAGATCTCTCCCCAAAAATGCCGGATTAAAAAGATGTGGAAAAAGCTGTAGATTGAGATGGATAAATTATCTTAGATCAGATCTCAAGCGCGGGAACATAACTCTAGAAGAAGAAGAACTCGTTGTTAAATTGCATTCCACATTGGGAAACAGGTGGTCACTAATTGCAAGTCATCTACCAGGGAGAACAGACAACGAAATCAAAAATTATTGGAACTCTCATCTCCGCCGTAAACTCCACAACTTCATCATCAGAAAGCCATCCATCTCTCACAACGTCCCTGATGTA…
>RisMYB24_Roisl.0009s0215.1
ATGGAGAAAAGAGAAAGCAGTATCGGGTCGGGATCAGGAGATGCAGAAGTGAGAAAAGGGCCATGGACGATGGAAGAAGATTTGATTCTCATCAATTATATAGCCAATCATGGTGAAGGTGTTTGGAACTCTCTCGCCAAATCTGCAGGTCTAAAACGCACCGGAAAAAGTTGCCGGCTCCGATGGCTGAACTACCTCCGACCAGATGTACGACGAGGAAATATAACAGCAGAGGAGCAACTCATCATCATGGAACTTCATGCCAAATGGGGAAATAGACATCAAAGCAAGACATTAGGTGACAAAGCCAAACATATTGGTGGGTATAACAAAACTTTCCAATTCTTTTCGTTTGAGTTTTCCACACGTGTCGAAATTTTCTCACCACTAACATTGAAA…
>GraMYB123-17_Gorai.004G130900
ATGGGAAGAGCCCCATGTTGTTCTAAGGTAGGTTTGAATCGAGGTCCTTGGACAGCCAGAGAAGACACATTGCTGATTAATTATATACAGGCTCATGGAGAAGGTCATTGGAGATCTTTGCCTAAAATGGCTGGGTTGCTTAGGTGCGGAAAAAGCTGCCGACTAAGATGGATTAACTATCTCCGACCTGATATCAAGCGAGGAAACATTACTCCCGACGAGGACGACCTCATTATCAGGCTTCATTCTCTTCTGGGCAATCGTTGGTCTCTCATTGCTAAAAGACTTCCAGGCAGGACCGACAATGAAATCAAGAACTACTGGAATTCTCATCTCAGCAAAAGGGTGCTCAATAATTCACAAACTAATTCAACTACAAGAAGCAGCCGTAAAGCCAAG…
>EsaMYB11_Thhalv10006080m
ATGGGAAGAGCGCCGTGCTGTGAGAAAGTGGGAATGAAGAAGGGGCGATGGACGGCGGAGGAAGACCAGATTCTCTCCGACTACATTCGTTCAAACGGCGAAGGCTCGTGGCGTGCTCTTCCCAAAAATGCCGGGCTGAAAAGATGCGGAAAGAGCTGTAGATTGAGATGGATAAACTATCTGAGATCAGACCTCAAGAGAGGAAACATAACTCCCGAAGAAGAGGAGCTAATTGTTAAGTTGCATTCCACTTTGGGAAACAGGTGGTCGACAATTGCCAGTAATCTACCAGGAAGAACAGACAACGAAATTAAAAACTACTGGAACTCTCATCTCAGCCGCAAACTCCACAATTTCATCAGAAAATCAACGGTCATGAATGTAGTCGAGAATGCTCCT…
>MpeMYB21_Myper.0001s1220
ATGGAGAAAAGAGGAGGAATAAGTAGCGGAGGTTCGGGATCATCAGGAGAAGCAGAGGTGAGAAAAGGACCATGGACGATGGAAGAAGATCTTATTCTCATCAACTATATTGCCAACCATGGCGATGGCGTTTGGAACTCTCTCGCCAAATCTGCAGGTCTAAAACGCACCGGGAAAAGTTGCCGGCTCCGGTGGCTGAACTATCTCCGCCCTGACGTACGACGTGGAAATATCACGCCGGAGGAGCAACTTATCATCATGGAACTTCATGCGAAGTGGGGAAACAGGTGGTCGAAAATCGCTAAACACCTCCCAGGAAGAACCGACAACGAGATCAAAAATTTCTGGAGGACAAGAATCCAAAAATACATCAAACAGACCGATGTAACAGCAACAACA…
>EveMYB11-1_Eruve.7467s0005
ATGGGACGAGCGCCATGCTGTGAGAAGGTGGGAATGAAGAAGGGGCGGTGGACGGCAGAGGAAGATCAGATTCTCTCTGACTACATCCGGTCTAATGGCGAAGGCTCGTGGCGTGCTCTTCCCAAAAATGCCGGGCTGAAAAGATGTGGAAAGAGCTGTAGATTGAGATGGATAAACTATCTGAGGTCAGACCTCAAGAGAGGAAACATAACACCCGAAGAAGAGGACCTCATTGTTAAGTTGCATTCTACTTTGGGAAACAGGTGGTCGATAATTGCAAGTAAGCTACCAGGAAGAACAGACAACGAAATTAAAAACTATTGGAACTCTCACCTCAGCCGTAAACTCCACAATTTCATCAAGAAATCAACCGTGGCTAACATCGTGGTTAATGCTCAT…
>IamMYB111_Ibeam.2896s0002.1
ATGGGAAGAGCACCGTGCTGTGAGAAAATAGGGTTAAAGAGAGGAAGATGGACTGCCCAAGAAGATGAGATCCTCACCAACTACATTGATACCAATGGTGAAGGTTCTTGGCGCTCTTTGCCTAAGAAAGCCGGACTGTTGAGATGTGGAAAGAGCTGTAGACTAAGGTGGATAAACTATTTAAGAAAAGACTTGAAAAGAGGAAATATTACAGCCGACGAAGAAGACATCATCGCCAAGTTGCATTCTATTCTCGGCAACAGGTGGTCGCTTATTGCAACACATCTGCCAGGAAGAACAGACAACGAAATAAAAAACTACTGGAATTCACATCTAAGCCGCAAAATATACTCCTTCACTCCTGTTTCCGGAGATGAACACAATCTACTCGTCGACAGT…
>EveMYB12-2_Eruve.0258s0031
ATGGGAAGAGCGCCATGTTGCGAGAAGGTCGGGATAAAGAGAGGGCGGTGGACAGCGGAGGAAGACCAGATTCTCTCCAGCTACATTCAAACCAATGGTGAAGGCTCTTGGAGATCTCTCCCCAAAAATGCCGGATTAAAAAGGTGTGGAAAGAGCTGTAGATTGAGATGGGTAAATTATCTTAGATCTGACCTCAGGCGCGGGAACATAACTCAAGAAGAGGAAGAACTCGTTGTCAAAATGCATTCCACTTTGGGAAACAGGTGGTCGTTAATTGCGAGTCATCTACCAGGGAGAACAGACAACGAAATAAAAAATTACTGGAACTCTCATCTCAGCCGTAAACTCCACTACATCAGAAAGTCTCACGACATCCCCGCCGTAATCATGAACGCTCCT…
>GraMYB123-10_Gorai.009G040900
ATGCCAGTGGCTCCTCCTATAAGCACGAAATGCAGTAAGAAAGAAGTGAACAGAGGAGCTTGGACAGATGAAGAAGACCAAAAGCTTGCTCAAGTAGTTGAAATTTATGGTCCAAAGAGGTGGCAAGCAGTTGCAGCAAAAGCAGGTCTTAACAGAAGTGGAAAGAGTTGCAGATTGAGATGGTTGAATTATCTTAGGCCCAATATAAAGAGAGGCAACATTTCGGACCAAGAGGAAGACTTGATATTACGGCTACATAAACTGCTCGGAAACAGATGGTCTTTGATTGCTGGAAGACTACCAGGTCGAACCGATAATGAAATCAAGAACTATTGGAATTCTCATTTGAGCAAGAAAACGAAGCAAAATGAGAAACAAACCATAGGTTCAAGAATGCAA…
>CamMYB99-2_Caamp.1035s0384
ATGGGTGGTCGTAAACCATGTTGTGATGAGGTTGGATTGAGAAAGGGGCCATGGACGGCGGACGAAGATGGGAAACTAGTTGATTTCTTAAGGACACGTGGAGGAAGCTGCGGATGGTGCTGGAGAGATGTGCCGAAACTGGCGGGGCTAAGGCGGTGCGGGAAAAGTTGCCGTCTCCGGTGGACTAATTATTTACGGCCAGATCTCAAGAGAGGTCTTTTTACTGAAGAAGAAATACAACTTGTCATTGATCTTCATGCTCAACTTGGCAATAGATGGTCGAAGATTGCAGCAGAATTGGCGGGAAGAACAGACAACGATATAAAAAATTATTGGAACACTCATATAAAGAGGAAGCTTATAAGAATGGGTATTGATCCAAACACACATCGTCCGTTT…
>BnaMYB111-1_C07p020280
ATGGGAAGGGCTCCTTGTTGTGAGAAGATAGGACTCAAGAGAGGGAGATGGACTGCCGAGGAAGATGAGATCCTCACTAACTATATCCAAACCAATGGTGAAGGTTCTTGGCGGTCTTTGCCTAAGAAAGCTGGACTGTTGAGATGTGGAAAGAGCTGTAGACTAAGGTGGATAAACTATTTGAGAAGGGACTTGAAAAGAGGAAATATTACAGCCGAGGAAGAAGAAACCATCGTCAAGTTGCATTCCCATCTCGGCAACAGATGGTCGCATATTGCAACACATCTACCAGGAAGAACAGACAACGAAATTAAAAACTATTGGAACTCACATCTCAGCCGCAAAATCTACGCCTTCACTGCCGTCACCGGAGATGAGCACAGTCTAAAGGTCGACGAT…
>CruMYB99_Carub.0008s2301
ATGATTATGGGTGGTCGTAAACCATGTTGTGATGAGGTCGGGTTAAGAAAGGGACCATGGACCGCGGAAGAAGACGGGAAACTAGTTGATTTCCTAAGGACACGTGGCGACAGAGGTGGATGGTGTTGGAGGGATGTGCCGAAACTGGCGGGACTAAGGCGGTGTGGCAAAAGTTGCCGTCTCCGGTGGACTAACTATCTCCGGCCAGATCTCAAGAGAGGTCTTTTTACTGAAGAGGAGATCCAACTAGTCATTGATCTTCATGCTCGCCTTGGCAATAGATGGTCCAAGATTGCAATAGAGTTACCGGGAAGAACAGACAACGATATAAAGAATTATTGGAACACTCATATAAAGAGGAAGCTTATTAGAATGGGTATCGATCCAAACACTCATCGT…
>CpaMYB123-11_evm-27.model.AmTr-v1.0-scaffold00048.187
ATGGTGAAGGCAAAGTGCTACACGGGTGGAAAGATTAATAGGGGAGCATGGACGGCTGATGAAGATGAAAGACTGAGGGAGTACTTAAAGGTCCATGGAGAAAAGAAATGGAGATCTTTGCCTGCTAGGGCAGGGCTAAACAGGTGTGGTAAGAGCTGTCGGTTGAGATGGCTGAATTACTTGAGGCCTGATATTAAGAGAGGGAATTTCTCAGAAGATGAGGACGATTTGATCATAAGACTTCATAATTTACTTGGAAACAGGTGA
>GraMYB123-4_Gorai.001G020400
ATGGGGAGGAGTCCATCTTGCCCCAAGGAAGGACTCAACAAAGGAGCTTGGACTGCATTGGAGGATAAATTACTTGCATCATATATTAAAGCTCATGGGGAAGGCAAATGGAGCGACCTCTCCAGGAGAGCTGGTTTGAAAAGATGTGGCAAAAGTTGCAGACTTAGATGGCTGAATTATCTTAGACCAGATATCAAAAGAGGCAACATCTCCCGTGATGAAGAAGAACTCATTATCAGACTCCATAATCTTCTTGGAAACAGGTGGTCGTTAATAGCTGGAAGGTTACCGGGGCGAACAGATAATGAAATCAAGAACTACTGGAACACTGTTTTGAGAAAGAGAGCCAAAGGTCAAGCATCCATTGGAACTCCTCCAAGCAAATCTACACATAAAATG…
>DstMYB111_Distr.0011s17800
ATGGGAAGAGCTCCTTGTTGTGAGAAAGTAGGTTTGAAGAGAGGAAGATGGACCGCTGAGGAAGATGAGCTTCTCACTAACCACATTCAAGCCAATGGTGAAGGTTCTTGGCGCTCTTTGCCTAAGAAAGCCGGATTATTGAGATGCGGGAAGAGTTGTAGACTAAGATGGATAAACTATTTGAGAAGGGACTTGAAAAGAGGGAATATAACTGCAGAAGAGGAAGATACAATCGTCAAGTTGCATTCCCTTCTCGGAAACAGATGGTCGCTCATTGCAACACATCTACCGGGAAGAACAGACAACGAAATTAAAAACTATTGGAACTCACATCTCAGCCGCAAAATCTACGCCTTTAGTACTGCCGTTTCGGGAGACAAACAAAATCTAGCCATTGAC…
>GraMYB123-5_Gorai.001G015200
ATGGGGAGGAGGCCTTGCTGTGCCAAAGAAGGGCTTAACAAAGGAGCATGGACTGCAAATGAAGACCAAATCCTCAAAAACTACATCACCATCCATGGTGAAGGCAAATGGAGAGACCTTCCTCAAAAAGCTGGGTTGAAGAGATGTGGGAAGAGTTGCCGGCTCCGGTGGCTGAATTATTTGAGGCCGGACATTAAGAGAGGGAACATCTCTATTGAAGAAGAAGAGCTCATTATTAGACTACACAAGCTCCTTGGTAACAGGTGGTCTCTGATTGCTGGAAGATTACCGGGGCGAACAGACAATGAAATAAAGAACTATTGGAACACAAATTTGAGCAAAAGGATGGAAGGCCAAAAAAGGAATATTTCTCCAAATACCCCCCAAGTTTCTTCTCAC…
>IsaMYB24-2_Isati.2054s0004
ATGGAGAAAAGAGAGAGTAGAGGTGGGTCGGGATCAGGAGATGCAGAGGTGAGAAAAGGGCCATGGACGATGGAAGAAGATTTGATTCTCATCAATTATATCGCCAATCATGGTGAAGGTGTTTGGAACTCTCTCGCCAAATCTGCAGGTCTAAAACGCACCGGAAAAAGTTGCCGGCTCCGTTGGCTGAACTACCTCCGACCAGATGTACGAAGAGGAAACATCACAGCAGAGGAGCAACTCATCATCATGGAACTTCATTCCAAATGGGGAAATAGGTGGTCAAAAATTGCAAAACATTTACCAGGAAGAACCGATAACGAGATAAAGAACTTTTGGAGGACCAAGATTCAGAAATATATCATCAAGCACGGAGAAGCAACGACCGTTGGATCACAA…
>RisMYB57_Roisl.0016s0060
ATGGAGACGATGAAGAAGAAAGGAAGAGGTAAAGCAACAATAACATCACACAAGGAAGAAGAAGGAACAGTGAGGAAAGGGCCATGGACTATGGAAGAAGACTTCATCCTTTTTAACTACATCCTTAATCATGGTGAAGGTCTTTGGAACTCTGCCGCCAAAGCCTCTGGTCTAAAACGTACTGGGAAAAGTTGTCGGCTACGGTGGCTGAACTATCTCCGACCAGATGTACGGCGTGGGAACATAACAGCAGAAGAACATCTTTTGATCATTCAACTTCATGCTAAGCTTGGAAACAGGTGGTCTAAGATTGCGAAGCATCTTCCAGGAAGAACGGACAACGAGATAAAGAATTTCTGGAGGACAAAGATTCAGAGACACATGAAAGTGTCGCCGGAG…
>LsaMYB21-1_Lesat.0070s0083
ATGGATAAAAGAGGAGGTTCAGGAGGATCATCAGCAGAAGCAGAGGTGAGAAAAGGACCATGGACTATGGAAGAAGATCTTATTCTTATTAATTATATCGCCAATCATGGTGATGGTGTTTGGAACTCTCTAGCCAAATCTGCAGGTTTAAAACGCACCGGAAAAAGTTGCAGGCTCCGGTGGCTGAACTATCTCCGCCCTGACGTACGACGGGGAAATATCACGCCGGAGGAACAACTTATCATCATGGAACTTCATGCTAAATGGGGAAACAGGTGGTCAAAAATCGCCAAACATCTCCCAGGAAGAACTGACAACGAGATCAAAAATTTCTGGAGGACAAGAATCCAAAAATACATCAAGCAAACTGATACAACAACATCATCCGTTGGATCTCAT…
>TarMYB123_Thlar.0109s0045
ATGGGGAAGAGAACAAGTAACAGTTTGAAGAAAGATGAGTTAAACAGAGGAGCTTGGACTGATCAAGAAGACAAGATCCTTAAAGATTATATCATGATCCATGGCGAAGGCAAATGGAGCACTCTCCCAAACCAAGCCGGTCTCAAGAGGTGTGGCAAAAGCTGCAGACTCAGGTGGAAGAACTACTTGAGACCGGGGATAAAGCGCGGAAACATCTCATCTGATGAAGAAGAACTCATAATCCGCCTCCATAATCTCCTTGGAAACAGATGGTCTCTGATAGCTGGGAGGCTTCCGGGGCGAACAGACAATGAAATAAAGAACCATTGGAACTCAAACCTCCGCAAAAGACTTCCCAAAACAAAAACCAACCAACCAAAACTTCGAAAACATTCAACC…
>ChiMYB123_Crahi.0116s0035
ATGGGAAAGATAACTAGTAGTGTGAAGAAAGATGAGTTAAACAAAGGAGCTTGGACTGATCATGAAGACAAAATCCTTAAAGACTATATCATGATCCATGGTGAAGGAAAATGGAGCACAATCCCAAACCAAGCTGGTCTCAAGAGGTGTGGGAAAAGCTGCAGACTTCGGTGGAAGAACTACTTGAGACCAGGCATAAAGCGTGGAAACATCTCATCTGATGAAGAAGAACTCATAATCCGCCTCCATAATCTCCTTGGAAACAGATGGGCGTTGATAGCTGGGAGGCTTCCAGGGCGAACAGACAATGAAATAAAGAACCACTGGAACTCAAACCTCCGCAAAAGACTTCCAAAATCACAAACCAGCCAACAGAAAATTCGAAAACATTCCAACAGC…
>AlyMYB11_AL5G45360
ATGGGAAGAAAGCCGTGCTGTGAGAAGGTAGGAATGAAGAAGGGGCGCTGGACGGCGGAGGAAGACCAGATTCTCTCCGACTACATTAAGTCCAACGGCGAAGGTTCATGGCGTTCTCTTCCCAAAAATGCCGGGCTAAAGAGATGTGGAAAGAGCTGTAGATTGAGATGGATAAACTATTTGAGATCAGACCTCAAGAGAGGAAACATAACTCCTGAAGAAGAGAACCTCATTGTTAAATTGCATTCCACTTTGGGAAACAGGTGGTCAATAATTGCGAGCAATCTACCGGGAAGAACAGACAACGAAATTAAAAACTATTGGAATTCTCATCTCAGCCGTAAATTCCACGGTTACTTCAGGAAACCAACCGTCACTACTGTAGTCGAGAATGCGCCT…
>EveMYB21-3_Eruve.4136s0008
ATGGACAAAAGAGGAGGAATTAGTGGAGGTTCGGGATCATCAGGAGAAGCAGAGGTGAGAAAAGGACCATGGACGATGGAAGAAGATCTTATTCTTATCAACTATATTGCCAACCACGGCGATGGCGTTTGGAACTCGCTAGCCAAATCTGCAGGTCTAAAACGCACCGGGAAAAGTTGCCGGCTCCGGTGGCTGAACTATCTCCGCCCTGACGTGCGACGTGGAAACATCACGCCTGAGGAGCAACTTGTGATCATGGAACTTCATGCTAAGTGGGGAAATAGGTGGTCAAAAATCGCTAAACACCTTCCAGGAAGAACCGACAACGAGATCAAAAATTTCTGGAGGACAAGAATACAAAAATACATCAAACAAACCGATGCAGCAGCAACTGCAACG…
>IsaMYB111-4_Isati.1644s0007
ATGGGAAGGGCTCCGTGTTGTGAGAAGATAGGACTCAAGAGAGGGAGATGGACTGCCGAGGAAGATGAGATCCTCACAAACTACATTCAAACCAATGGTGAAGGTTCTTGGCGGTCTTTGCCTAAGAAAGCCGGATTGTTGAGATGTGGAAAGAGCTGTAGACTAAGGTGGATAAACTATTTGAGAATGGACTTGAAAAGAGGAAACATTACCGCCGAGGAAGAAGACACCATCGTCAAGTTGCATTCCCTTCTCGGCAATAGATGGTCGCTTATTGCAACACATCTACCAGGAAGAACAGACAACGAAATTAAAAACTATTGGAACTCACATCTCAGCCGCAAAATCTACGCCTTCACTTCTGTCCCCGGAGATGAGCACAATCTAAACGTGGATGAT…
>VviMYB123-7_VIT-213s0084g00530
ATGGGCAGAGCTCCATGCTGTGCTAAGGAGGGGTTGAATAGAGGAGCTTGGACTGTTGTGGAAGACAACATTCTCACAGATTACATCCAAACTCATGGTGAAGGGGGGTGGAGGAGCATTCCTAAGAATGCAGGTCTTAAGAGATGTGGAAAGAGTTGCAGACTGCGGTGGTTGAACTATCTGAAACCCGACATCAAGAGGGGCAACATATCCCATGCGGAAGAGGATCTCATCATCAGGCTTCATAGGCTCTTAGGCAACAGATGGTCCATGATAGCAAAGAGACTTCCAGGCCGCACAGACAATGAAATCAAGAATTACTGGAACACCAACTTAAGAAAGAAAGTAAAAGGCAAGGAATCCAACAAGGTTGATGAACCAGCTGGAGTCATTCGGACC…
>CruMYB12_Carub.0004s3018
ATGGGAAGAGCGCCGTGTTGCGAGAAGGTTGGTATCAAGAGAGGGCGGTGGACCGCGGAGGAGGACCAGATTCTCTCCAACTACATTCAATCCAACGGCCAAGGCTCTTGGAGATCTCTTCCCAAAAATGCCGGATTAAAAAGGTGTGGAAAGAGCTGTAGACTGAGATGGATAAACTATCTTAGATCCGATCTCAAGCGCGGGAACATATCCCCCGAAGAAGAAGAGCTGGTTGTGAAATTGCATTCCACTTTCGGTAACAGGTGGTCACTGATAGCGAGTCATCTACCAGGGAGAACAGACAACGAAATAAAAAATTATTGGAACTCTCATCTCAGTCGAAAACTCCACAACTTCATTAGTAAGCCGTCCATCTCTCGAGGCATAATCATGAACGCT…
>EsaMYB57_Thhalv10022197m
GTGCGGCGAGGGAACATAACTGCAGAAGAACAGCTTTTGATCATTCAACTTCATGCCAAGCTTGGAAACAGGTGGTCGAAAATTGCAAAACACCTTCCGGGAAGAACGGATAACGAGATAAAGAATTTCTGGAGGACAAAGATTCAGAGACACATGAAAGTGTCGTCGTCGGAAAAAATGGATATTCGTCAATATTGTTCGGGAAATTCACAGAGCTCGGTGATGACAACGATGGACCAAAGCAGCTCCAGCAAAGCCTTGGATATGGCTGAGAGCTTAATCTCTCCGGTGACTACTACGACGTCGTCGTTTCATGTTTTGGAACAGTCAAACGACAGTTACTGGAACGTTGAAGATCTGTGGCCCGTCCAGTTGCTTAATGGTGACCACCAAGTGATT…
>CviMYB21-MYB24_Clevi.0004s1925
ATGGAGAAAAAAGGGAGTAGCAGTTCATCAGGAGAAGCAGAGGTGAGAAAAGGGCCATGGACGATGGAAGAAGATCTCATTCTCATCAACTATATAGCCAACCATGGTGAAGGAGTCTGGAATTCTCTTGCCAAAGCTGCAGGTCTGAAACGCACCGGAAAAAGCTGTCGGCTGCGGTGGCTGAATTATCTCCGCCCCGACGTACGGCGGGGGAACATCACGCCGGAGGAGCAACTCATCATCATGGAACTCCATTCTAAATGGGGAAACAGATGGTCGAAGATCGCGAAGCATCTCCCGGGAAGAACGGACAACGAGATCAAGAACTTCTGGAGGACGAGGATCCAGAAGTACATCAAGCAAGCCGAGACAACGTCGTCCGTTGGATCTCAGGGCTCG…
>MtrMYB21-MYB24-1_Medtr7g035075
ATGGACAAAAAAGAGTGCAGTTCTTCACAAGATCCTGATGTACGAAAGGGACCATGGACAATGGAAGAAGACTTGATCTTGATCAACTATATTGCCAATCATGGTGAAGGTGTTTGGAACTCCTTGGCTAAATCTGCTGGTCTTAAACGTACCGGAAAGAGTTGCAGGCTTCGGTGGCTAAACTATCTTCGACCGGATGTTAGACGAGGGAATATTACACCTGAGGAACAACTCTTGATCATTGAACTTCATGCTAAGTGGGGAAACAGGTGGTCGAAAATTGCGAAACATCTACCGGGAAGAACCGATAATGAGATAAAGAACTACTGGAGGACAAGGATCCAAAAGCATATCAAGCAAGCTGAGAACTCTCAATCTCAAGAACAAGGTTCTGATATT…
>LusMYB123-2_Lus10000008
ATGGGGAGGAGCCCTTGTTGTTCAAAGGAAGGAATGAACAGAGGCGCATGGACAGCTGAGGAGGACCAGCTCCTGACCCGCTACATCCAATCCCACGGAATTGGAAAATGGCGTAACCTACCGAAGAAAGCTGGCCTGAACCGGTGCGGCAAGAGCTGCCGCCTCCGGTGGCTCAATTACTTGCGCCCTGACATCAAGCGCGGCAACATTTCCCCCGACGAGGAAGACCTTATCATCCGCCTCCACAAACTCTTAGGCAACCGGTAG
>AthMYB57_AT3G01530
ATGGAGACGACGATGAAGAAGAAAGGGAGAGTGAAAGCGACAATAACGTCACAGAAAGAAGAAGAAGGAACAGTGAGAAAAGGACCTTGGACTATGGAAGAAGATTTCATCCTCTTTAATTACATCCTTAATCATGGTGAAGGTCTTTGGAACTCTGTCGCCAAAGCCTCTGGTCTAAAACGTACTGGAAAAAGTTGTCGGCTCCGGTGGCTGAACTATCTCCGACCAGATGTGCGGCGAGGGAACATAACCGAAGAAGAACAGCTTTTGATCATTCAGCTTCATGCTAAGCTTGGAAACAGGTGGTCGAAGATTGCGAAGCATCTTCCGGGAAGAACGGACAACGAGATAAAGAACTTCTGGAGGACAAAGATTCAGAGACACATGAAAGTGTCATCG…
>BstMYB111_Bostr.15774s0064
ATGGGAAGGGCTCCGTGTTGTGAGAAAATCGGGTTGAAGAGAGGAAGATGGACAGCTGAGGAAGATGCGATCCTCACCAACTATATTCAGACCAATGGTGAAGGTTCTTGGCGATCTTTGCCTAAGAAAGCTGGATTGTTGAGATGTGGAAAGAGCTGTAGACTAAGGTGGATAAACTATTTGAGAAGAGACTTGAAAAGAGGAAATATTACGGCTGACGAAGAAGAAATTATCGTCAAGTTGCATACCCTTCTCGGGAACAGATGGGCACTTATTGCAACACATCTACCAGGAAGAACAGACAACGAAATTAAAAACTATTGGAACTCACACCTCAGCCGCAAAATCTACGCCTTCACTGCCGTTTCTGGAGACGAACACAATCTAGTCATCGACGAT…
>GraMYB123-7_Gorai.009G146500
ATGGAGAAAAATTTGTCACTTAAGAGATTCGATGTCAACAAGGGAGCATGGACAGCTGAAGAAGATAGAAAATTGGCTGAGGTTATTGCAGTTCATGGTGCTAAAAGGTGGAAGACAATTCCAACCATAGCAGGTTTAAATAGGTGTGGTAAAAGTTGCAGGCTGAGATGGATGAATTATCTTAGGCCTAACATCAAGAGAGGAAATATATCAGACCAAGAAGAGGACTTGATACTTAGGCTTCATAAACTCCTTGGGAACAGGTGGTCTTTGATTGCAGGAAGGTTACCAGGAAGAACAGATAATGAGATCAAGAACTACTGGAATTCTCATTTGAGCAAGAAAGTGAACCAGAAGGAGAAACACAGTGGAGCATCAGCTAGGCAAGGCTGCAAATTT…
>AlyMYB24_AL7G49600
ATGGAGAAAAGAGAAAGTAGTGGTGGGTCTGGATCAGGAGATCATGCAGAGGTGAGAAAAGGGCCATGGACGATGGAAGAAGATATGATTCTCATCAATTATATCGCCAATCATGGTGAAGGTGTTTGGAACTCTCTCGCCAAATCTGCAGGACTAAAACGCACCGGAAAAAGTTGCCGGCTCCGGTGGCTGAACTACCTCCGACCTGATGTGCGACGGGGAAATATCACAGCAGAAGAACAGCTCATCATCATGGAACTTCATGCAAAATGGGGAAATAGGTGGTCAAAAATTGCAAAGCATTTACCAGGAAGAACCGACAACGAGATAAAGAATTTTTGGAGGACCAAGATCCAGAAATACATAATCAAGAACGGAGAAACGACGACGGTTGGATCA…
>BstMYB11_Bostr.13158s0261
ATGGGAAGAGCGCCGTGCTGTGAGAATGTAGGAATGAAAAAGGGTCGGTGGACAGCGGAGGAAGACCAGATTCTCTCCGACTACATTCGGTCCAACGGCGAAGGCTCGTGGCGTTCTCTTCCCAGAAATGCCGGAATAAAGAGATGTGGAAAGAGCTGTAGATTGAGATGGATAAACTATTTGAGATCAGACCTCAAGAGAGGAAACATAACTCCCGAAGAAGAGGACCTCATTGTTAAGTTGCATTCCACTTTGGGAAACAGGTGGTCAATAATTGCAAGCAATCTACCGGGAAGAACAGACAACGAAATTAAAAACTATTGGAATTCTCATCTCAGCCGTAAACTCCACAGTTACTTTAGGAAACCAACTGTCACTAATGTCGTCCAGAATGCTCCT…
>VviMYB99_VIT-216s0022g01210
ATGGTACATCAGTTGTGGGGCTTGGGCTCTCCAAAAAATTGTTGTGCTTCTGCAATTATTATACCACCACCCAGCGAAGCTAGCCTAGTGATGGGAAGGCAACCTTGCTGCGACAAGCTTGGCGTGAAGAAAGGGCCATGGACTGCCGAGGAGGACAAGAAGCTAGTCACCTTTATCCTCACCAATGGCCACTGCTGCTGGCGTGCCCTCCCCAAGCTCGCTGGCCTGCGCCGCTGCGGCAAGAGTTGCCGCCTCCGCTGGACTAACTATCTCCGCCCTGATTTGAAGCGGGGACTCCTTAATGAGGCTGAAGAACAGCTGGTCATCGATCTCCATGCCCGCCTTGGCAATAGGTGGTCCAAGATTGCTGCTAAGTTGCCTGGAAGAACAGACAACGAG…
>GraMYB123-15_Gorai.004G151000
ATGGGTAGGTCTCCATGTTGTTCAAAAGTTGGGTTGCATAGAGGTCAATGGACTTCAAGAGAAGACACATTGCTTGTCAACTACATTCAAGCTCATGATGAAGGTCACTGGAGATCACTTCCCATGAAAGCTGGACTACTTAGGTGTGGAAAGAGTTGCAGGCTGAGATGGATGAACTATCTAAGACCAGATATTAAAAGAGGGAATATATCCCCAGATGAGGACGATCTCATCATCAGATTACATTCTCTTCTCGGCAATCGCTGGTCTCTCATTGCCGGAAGGCTCCCGGGTCGAACCGATAACGAGATTAAAAACTACTGGAACACCCATCTGAGCAAAAGACTCCTAAGCCAAGGAATCGACCCCAATACCCACCAGTCACTACCAAATCCAGTA…
>GraMYB99-1_Gorai.006G064000
ATGGGAAGGCAGCCTTGTTGCGACAAGCTTGGTGTGAAAAAAGGGCCTTGGACAGCCGAGGAAGACAGAAAATTGGTCAATTTTATTGTCACTCACGGCCAGTGTTGCTGGCGTAGCCTCCCCAAGCTCGCTGGCCTCCGCCGTTGTGGCAAAAGTTGTCGTCTCCGCTGGACCAATTACCTCCGCCCCGACTTGAAACGTGGCCTTCTCAATCAAGATGAAGAGCAGCTTGTTATTGACCTGCATGCCCGCCTTGGCAATAGGTGGTCCAAAATAGCAGCAAGATTTCCCGGAAGAACTGATAACGAGATAAAGAATCATTGGAACACCCACATTAAGAAAAAGCTTATTAAGATGGGGATTGATCCTGTTACACATGAGCCTCTTCAGAAACCAGAC…
>VviMYB123-14_VIT-215s0046g00170
ATGGGCAGAGCACCTTGTTGTTCTAAGGTTGGTTTGCATAGAGGTTCATGGACTGCCAGAGAAGACACATTGCTGACCAAGTATATTCAGGCTCATGGTGAAGGCCACTGGAGATCTCTCCCCAAGAAAGCTGGTCTTTTGAGATGTGGGAAGAGTTGCAGGCTGAGATGGATGAATTATCTAAGGCCGGATATCAAAAGAGGAAACATCACGCCGGACGAAGACGACCTAATTATCAGACTGCATTCACTTTTGGGAAATCGGTGGTCTCTCATCGCAGGTAGGCTTCCAGGTCGAACCGATAATGAGATCAAGAACTACTGGAACACCCATCTGAGTAAGAAGCTAAGAAGTCAAGGAACAGACCCCAATACCCACAAGAAAATGACAGAGCCTCCT…
>DsoMYB12_Desop.0002s0068
ATGGGTAGAGCGCCTTGTTGCGATAAGGTCGGTATTAAGAGAGGGCGGTGGACGGCGGAGGAAGACCAGATTCTCTCCAACTACATTCAATCCAACGGTGAAGGCTCTTGGAGATCTCTCCCCAAAAATGCCGGATTAAAAAGGTGTGGGAAAAGCTGTAGGTTGAGATGGATAAACTATCTTAGATCCGACCTTAAGCGTGGGAACATATCTCCAGAAGAAGAAGAAGTCGTAGTTAAATTGCATTCCACTCTCGGAAACAGGTGGTCACTAATTGCGAGTCATCTACCAGGGAGAACAGACAACGAAATAAAAAATTATTGGAACTCTCATCTCAGTCGTAAACTCCACAACTTCATCAGGAAGCCGCCCATCTCTCAAAACGTCCCGGGCGTAATC…
>GraMYB99-2_Gorai.006G195700
ATGGTTGGAGTTGATTGGTGTAAGGTGAGAGGGATGGGGAGGCAGCCTTGTTGTGACAAGCTAGGGGTGAAGAAGGGTCCTTGGACAGCTGAGGAGGACAAAAAATTAGTGAATTTTATGCGCACTCACGGTTATTACTGCTGGCGGGCCGTCCCTAAGCTCGCCGGTCTCCGCCGCTGCGGCAAGAGTTGTCGACTCCGCTGGACAAATTACCTCCGGCCCGACTTGAAACGAGGTCTCCTCAATCATGATGAAGAGCAACTTGTTATTGATCTCCATGCGCGCCTTGGCAATAGGTGGTCCAAAATTGCAGCAAGATTGCCTGGAAGAACTGATAATGAGATCAAGAATCATTGGAACACCCATATAAAAAAGAAGCTTATTAAGATGGGGATCGAT…
>VviMYB123-11_VIT-209s0002g01380
ATGGCTGAGAAGGAAGTGAAGTCAATTGGGTCTGTGAAAGATGTGAGGAAGGAAATGAATAGGGGAGCATGGACAGCAGAAGAAGATAGAAAACTGGCTGAGGTTATTGAAGTCCATGGTGCCAAGAGGTGGAAGATGATTGCAACCACAGCAGGTTTGAATCGGTGTGGGAAGAGTTGCAGGCTTCGATGGATGAATTATCTAAGACCCAACATCAAGAGAGGCAACATATCAGACCAGGAAGAGGACTTGATACTCAGGCTTCACAAACTCTTGGGAAACAGGTGGTCTTTGATTGCTGGAAGATTGCCAGGTCGAACAGATAATGAGATAAAGAACTACTGGAATTCTCATTTGAGCAAGAAAATAAAGCAGGAGAAGCAAAGTGGAGGTTCAACA…
>IamMYB11-1_Ibeam.11138s0001
ATGGGAAGAGCACCGTGTTGTGAGAAGGTTGGAATGAAGAAAGGACGGTGGACGTTGGAGGAAGACAAGATTCTTTCCGACTACATTCGTTCTAACGGCGAAGGCTCGTGGCGTGCTCTTCCCAAAAATGCCGGGTTAAAAAGGTGTGGAAAGAGCTGTAGATTGAGATGGATAAACTATCTGAGATCAGACCTGATAAATTGA
>DsoMYB99_Desop.0011s0129
ATGGGTGGTCGTAAACCATGTTGTGATGAGGTTGGATTGAGAAAGGGTCCATGGACAGCGGAAGAAGATGGGAAACTAGTTGATTTCTTAAGAACACGTGGCAACAGCAGCGGCGGAGGTGGATGGTGCTGGAGGGACGTGCCGAAACTGGCGGGGCTAAGACGGTGCGGCAAAAGTTGCCGTCTCCGGTGGACTAATTATCTCCGGCCAGATCTCAAGAGAGGTCTTTTTAGTGAAGAGGAAATTCAACTAGTCATTGATCTTCATGCTCGCCTCGGCAATAGATGGTCGAAGATTGCAGTAGAGTTACCGGGAAGAACAGACAACGATATTAAAAATTATTGGAATACTCATATAAAGAGGAAGCTCATAAGAATGGGTATTGATCCAAACACACAT…
>LusMYB11-MYB12-1_Lus10036336
ATGGGAAGGGCGCCGTGTTGCGAAAAGATCGGACTCAAGAGAGGCCGATGGACCTCCGAAGAAGACCAAATCCTCACCAAATACATCCTCGACAATGGCGAAGGATCTTGGAGGTGGCTCCCCAAAAACGCTGGGTTGAAGAGGTGCGGAAAGAGCTGCAGGCTGAGGTGGATAAACTACCTGAGAGGCGACCTCAAGAGAGGCAACATTTCTGATGAAGAGGATGACGTCATCGTCAAGTTGCAGTCTTCTCTTGGCAACAGATGGTCGTTAATAGCAAGCCATTTACCTGGAAGAACAGACAATGAAATAAAAAACTACTGGAACTCTCATTTGAGCAGGAAAGTCCACAGCTTTAGACGGCTAGTTGGCAACGAACCCAGGTTGAAACTAATTGTG…
>GraMYB123-9_Gorai.009G040800
ATGCCGATGGCTCCTACAAGCACTAAATGCAGTAAGAAAGAAGTGAACAGAGGAGCTTGGACAGCTGAAGAAGACCAAAAGCTTGCTCAAGTTGTTGAAATTCATGGCCCAAAGAGGTGGAAAGCTGTTGCAGCAAAAGCAGGTATCAACAGATGTGGAAAGAGTTGCAGGTTGAGATGGATGAATTACCTTAGGCCCAATATAAAGAGAGGCAACATTTCAGACCAAGAAGAAGACCTGATACTAAGGCTACATAAACTGCTCGGAAACAGGTGGTCATTGATTGCCGGAAGATTACCAGGTCGAACCGATAACGAAATAAAAAACTACTGGAATTCTCATTTGAGCAAGAAAATAAAGCAAAATGAGAAGCAAACCAGAATGCAAGAACCGGTGCTT…
>LusMYB21-MYB24-1_Lus10022259
ATGGAGAAGAAGGGAATTAGTAATACGCAAATAGAAGCGGAGGTGAGGAAAGGACCATGGACAATGGAGGAAGACTTGATCTTGATCAACTACATAGCCAACCATGGCGAAGGTGTTTGGAACTCCCTTGCCAAAGCCGCTGGGCTGAAGAGAACGGGGAAGAGTTGCAGGCTGAGGTGGTTGAACTACTTGCGTCCAGACGTCCGGCGAGGCAACATTACTCCTGAGGAACAGCTCCTCATCATGGACCTTCATTCCAAATGGGGTAACAGGTGGTCCAAGATAGCAAAGCATCTGCCTGGAAGGACTGACAACGAGATAAAGAACTACTGGCGAACGAGGATCCAAAAGCACCTCAAGCAAGCCGATCACCACCATCAACAGCAGCAAAGGTTCCCC…
>VviMYB123-13_VIT-200s0341g00050
ATGCTTAATAGTTTATGTAAATTTGTTCCATCAATTCGTGAACAGATGCAGGATTGGGAGGATGGCTTATGTGAGAGTGATGCTGATGGTTCCTTCTTGCATGAGAATTGGAACAAAGATTTGCGCCTTTTTAGTGATGGAGAAGATGGTGGACAGCAGTTATTTCAGTTGTTTATATTGCGTGCAGAGTCAGAGTTGCAAACCATTTCTGGTGATAATCTTGCCAACAACCTTCAATGTATAGATTCTCTAAAAGCCCAGGTGAGCTGCTTGTTTGGTGGCCATATTATAAAGCCCATGTTGGTGACACCAGGAGTGAGACAGTGTCAGCAATCACGGGACGAAATATTTAAGCCTAGGAGAGTTGGCAGCTGCACATTGGCTGATGTCAGATACAAG…
>AcoMYB21-MYB24_Aqcoe3G287200
ATGGACAAGAAACCCTCTAGTTCTGAAGAAGGTGAAGTCAGAAAAGGACCATGGACTATGGAAGAAGATTTGATTTTGATCAACTACATAGCAAATCATGGTGAAGGTGTATGGAATTCATTAGCTCGATCCGCTGGTCTGAAACGCACCGGAAAGAGTTGTCGTCTTCGATGGCTGAACTACTTGAGGCCTGATGTTCGTAGGGGGAATATTACACCTGAAGAACAACTCTTGATCATGGAACTTCATGCTAGGTGGGGAAACAGGTGGTCGAAAATTGCTAGGCATCTACCTGGCAGAACAGATAATGAAATCAAGAATTTTTGGAGAACAAAAATTCAGAAACACATCAAGCAACCAGAAAATGGTGCTGGACCGAGTTCTGAACGAAACGATAGT…
>MmaMYB99_Mamar.0136s0024
ATGGGTGGTCGTAAACCATGTTGTGATGAGGTTGGATTAAGAAAAGGTCCATGGTCAGCAGATGAAGATGGCAAACTAGTTGATTTCTTAAGGACACGTGGCAACTGTGGCAGTGGAGGTGGATGGTGCTGGAGGGACGTGCCAAGACTGGCGGGGCTAAGGCGGTGCGGCAAAAGTTGCCGTCTACGGTGGACTAATTATCTCCGGCCAGATCTCAAAAGAGGTCTCTTCAGTGAAGAGGAAATCCAACTAGTCATTGATCTTCATGCTCGCCTTGGCAATAGATGGTCGAAGATTGCTATAGAGTTACCGGGAAGAACAGACAACGATATAAAAAATTATTGGAACACTCATATAAAGAGGAAGCTTATAAGAATGGGCATTGATCCAAACACACAT…
>LsaMYB99-1_Lesat.0003s0166
ATGGGTGGTCGTAAACCATGTTGTGATGAAGTTGGATTAAGAAAGGGTCCATGGACAGTGGAAGAAGATGGCAAAATAGTTGATTTCTTAAGGACACGTGGCAGCTGCGACGGAGGAGGAGGAGGATGGTGCTGGCAAGAGTTGCCGTCTCCGAGAGGTCTTTATAGTGAAGATGAAGTCCAACTAGTCATTGATCTTCATTCTCGTCTTGGCAATAGATGGTCGAAGATTGCAGCAGAGTTACCAGGAAGAACAGATAACGATATAAAGAACTATTGGAATACTCATATAAAGAGGAAGCTTATAAGAATGGGTATTGATCCAAACACACATCGTCCGTTTGACCAACAAAAAGTCAACGAGGAGGAGAAAGTATCAAAACATCTTTGTGAGCCAGAG…
>IsaMYB24-5_Isati.13901s0001
CTAAAACGCACCGGAAAAAGTTGCCGGCTCCGTTGGCTGAACTACCTCCGACCAGATGTACGAAGAGGAAACATCACAGCAGAGGAGCAACTCATCATCATGGAACTTCATTCCAAATGGGGAAATAGGTGGTCAAAAATTGCAAAACATTTACCAGGAAGAACCGATAACGAGATAAAGAACTTTTGGAGGACCAAGATTCAGAAATATATCATCAAGCACGGAGAAGCAACGGCCGTCGGATCACAAAGCTCCGAGATTATAAACGATCATGCGACGAGCATGGGCCATGTCTTGAATACTCAAGAAACCATGGAGATATATTCTCCAACGACGACGTCGTATCAAAGTGCTGATCATCAGCTTACTTACGGCAACACTGATCATCAGCTTAATTAC…
>SalMYB21-1_Sialb.0161s0109
ATGGAGAAAATAGGAGGAATAAGTAGTGGAGGAGGTACGGGATCATCAGGAGAAGCAGAGGTGCGAAAAGGACCGTGGACGATGGAAGAAGATCTTATTCTTATCAATTATATCGCCAACCACGGAGATGGCGTTTGGAACACTCTCGCCAAGTCTGCAGGTCTAAAACGCACCGGAAAAAGTTGCCGGCTCCGGTGGCTCAACTATCTCCGCCCTGACGTACGACGTGGAAACATCACGCCGGAGGAGCAACTTACCATCATGGAACTTCATGCTAAATGGGGAAACAGGTGGTCGAAAATCGCTAAACACCTTCCCGGAAGAACCGACAACGAGATCAAGAATTTCTGGAGGACAAGAATCCAAAAATACATCAAACAAACCGATGTGACAGCAACA…
>VviMYB123-9_VIT-211s0016g01310
ATGGGAAGGAAACCCTACTGTGTGAAAGAGGGACTCAACAGAGGGACATGGTCTGCTTTGGAAGATAAAATTCTCTGCAACTACATTGAAATCTATGGAGAAGGCAAATGGAAAGAGGTTCCTCCGAGAGCTGGTTTGAAGAGATGTGGGAAGAGTTGCAGACTGAGATGGTTGAATTACCTGAGGCCTGATATTAAGAGAGGCAACATCTCTGAGGATGAAGAAGAGCTCATCATCAAGCTGCATAAGCTCCTTGGTAATAGGTGGTCGTTGATCGCCGGAAGGTTACCGGGACGAACAGACAATGAAATCAAGAACTACTGGAACACCAACTTGAAGAAGAAACTTCTGCCCCAACATTCTCCTCACAAACAACGAACTAAATTCAAATCCAACACC…
>LanMYB24_Luann.0120s0016
ATGGAGAAAGGAGAAAGTAGTGGTGGGTCGGGATCAAGAGAAGCAGAAGTGAGAAAAGGACCATGGACGATGGAAGAAGATTTGATTCTCATCAATTATATCTCCACTCATGGTGAAGGTGTTTGGAACTCTCTCGCCAAATCTGCAGGTCTAAAACGCACCGGAAAAAGTTGCCGGCTCCGGTGGCTGAACTACCTCCGACCAGATGTACGACGAGGAAATATCACAGCAGAAGAACAGCTCATCATCATGGAACTTCATGCCAAATGGGGAAATAGGTGGTCGAAAATTGCAAAGCATTTACCAGGAAGAACCGACAACGAGATAAAGAATTTTTGGAGGACCAAAATTCAGAAATACATAATCAAGCAAGGAGAAACTACGACCGTTGGATCACAA…
>CamMYB12-1_Caamp.1031s0884
ATGGGAAGAGCACCGTGTTGCGAAAAGGTCGGAATAAAGAGAGGGCGGTGGACGGCGGAGGAAGACCAGATTCTCTCCAGCTACATCCAATCCAACGGTGAAGGCTCTTGGAGATCTCTCCCCAAAAATGCTGGATTAAAAAGGTGTGGAAAGAGCTGTAGGTTGAGATGGATAAATTATCTTAGATCTGACCTCAAGCGTGGGAACATAACTCCAGAAGAAGAAGAACTCGTTGTGAAATTGCATTCCACTTTGGGAAATAGGTGGTCACTAATTGCGGGTCATCTACCAGGGAGAACAGACAACGAAATAAAAAATTATTGGAACTCTCATCTCAGCCGTAAACTCCACAACTTCATCATCAGAAAGCCGTCGATCTCTCACAACGTCCCCGCCGTA…
>SlyMYB11-MYB12-1_Solyc01g079620.4
AATGAGACTAATTTTCATTGCCTTTTGCTTCTCCATTTTGTGATAATAATAATAATGGGAAGAACACCTTGTTGTGAAAAAGTGGGCATCAAGAGAGGCAGATGGACTGCAGAAGAAGATCAAATTCTCACTAATTATATTATTTCTAATGGAGAAGGCTCTTGGAGGTCGTTACCTAAAAATGCCGGATTATTGAGATGCGGAAAGAGTTGTAGACTACGATGGATTAATTATTTGAGGTCTGATCTCAAGAGAGGGAACATTACTTCTCAAGAGGAAGATATAATTATAAAGTTACATGCAACTTTGGGTAACAGATGGTCTCTTATAGCAGAACATTTATCAGGTAGAACAGACAATGAGATAAAAAACTATTGGAACTCTCATCTAAGTCGAAAA…
>DstMYB57_Distr.0005s6100
ATGGAGACGATGATGAAGAAGACAGTGAGATCATCATCAGGAAAAGATAAGAGAAATATCATAAGATCATCAGAGAAAGTAGAAGAAGAAGCAGTAAGGAAAGGTCCATGGACTATGGAAGAAGATTTGATTCTCTTTAATTACATCATTAATCACGGTGAAGGTCTTTGGAACTCCGTCGCTAAAGCCTCCGGTCTTAAACGTACCGGTAAAAGTTGTCGGCTCCGGTGGCTTAACTATCTCCGACCAGATGTCCGGCGAGGAAACATAACCGCAGAAGAACAGCTTTTGATCATTCAACTTCATGCTAAGCTCGGAAACAGGTGGTCGAAGATTGCAAAGCATCTTCCGGGAAGAACGGACAACGAGATCAAGAATTTCTGGAGGACAAAGATTCAG…
>CmaMYB57-1_Camar.2229s0003
ATGGATACGACGACGAAGTCAAAGAGAGGGAAAGAAGGAATAACATCACATAAAGATGAAGAAGGAACAGTGAGGAAAGGACCATGGACTATGGAAGAAGACTTGATACTCTTTAATTACATCCTTAATCATGGTGAAGGTCTTTGGAACTCTGTTGCCAAAGCCTCTGGAAAAAGTTGTCGGCTCCGGTGGTTGAACTATCTCCGGCCAGATGTACGGCGAGGGAACATAACCGCAGAAGAACAACTTTTGATCATTCAACTTCATGCAAAGATTGGAAACAGGTGTCTTTGA
>PhaMYB123-5_MA-124887g0010
ATGGGAAGAGCGCCTTGCTGCCCCAGCGGTGACGGGAACAAAGGAGCTTGGACCAAAGAAGAAGATGCCAGACTCGTCCAACATATTCAGGCGCATGGAGAGGGTTGCTGGCGCACTCTCCCCAAGGCCGCAGGTCTGCTTCGGTGTGGTAAGAGTTGCAGGCTGAGATGGATAAATTATCTTCGCCCTGATCTGAAACGAGGGTATTTTTCTGAAGACGAAGACGATCTTATACTCAAACTGCACGCCCTCCTTGGAAATAAGTGGTCTTTGATAGCTGGCCGTTTGCCAGGACGAACAGATGACGAGATAAAGAACTACTGGAACTCGCATCTCAAGAGAAATATGATAATGGGGCTCGATCCCCTGGCCCATCGTCCTTTTCAAAAGAATTCTCGC…
>SalMYB111-2_Sialb.0119s0141
ATGGGAAGGGCTCCATGTTGTGAGAAAATAGGACTCAAGAGAGGGAGATGGACCGCCGAGGAAGATGAGATCCTCACTAACTATATTCAGATCAATGGTGAAGGTTCTTGGCGGTCTATGCCTAAGAAAGCTGGACTGTTGAGATGTGGAAAGAGCTGTAGATTAAGGTGGATAAACTATCTGAGAATGGACTTGAAAAGAGGAAATATTACGGCCGAGGAAGATGACACAATCGTCAAGTTGCATTCCCTTCTTGGCAATAGATGGTCGCTTATTGCAACACATCTACCAGGACGAACAGACAACGAAATTAAAAACTATTGGAACTCCCATCTCAGCCGCAAAATCTACGCCTTCAATACCATCCGCAGAGATGAGCACGGTCTAAACATCAACGAT…
>GraMYB123-13_Gorai.004G044000
ATGGGAAGGGCTCCTTGTTGTTCTAAAGTTGGGTTGCATAGAGGTCCATGGTCCCCTAGAGAAGATAAATTGCTTGTCAATTACATTCAATCTCATGGTGAAGGAAAATGGAAATCACTTCCTAAGAAAGCTGGGTTGCTTAGGTGTGGAAAGAGTTGTAGGCTTCGGTGGACGAACTATTTAAGACCGGATATTAAGAGAGGTAACATAACACCCGAGGAAGACGACCTTATCATCCGATTACATTCACTTCTCGGCAACCGATGGTCACTCATCGCCGGCAGACTTCCAGGTCGAACCGATAACGAGATAAAAAACTACTGGAACTGCCATCTCAGTAAACGGCTTTTAAACCAAGGAACCGACCCCAACACCCACAAGAAACTATCACAACAAGCC…
>CpaMYB123-9_evm.model.supercontig-126.30
ATGCCAACTGCTCCTGCAAGTAATCGTTTGAACAAGAAAGAAATTAATAGAGAAGCATGGACGGCTGAGGAAGACCAAAAACTGGCTCAAGTTATTAGAATCCATGGCCCAAGGAGATGGAAATCACTAGCAGCTCTAGCAGGTCTTAATAGGTGCGGGAAGAGTTGCAGGTTAAGATGGATGAATTATCTTAGACCTAATATAAAGAGAGGCAACATATCTGAACAAGAAGAAGACTTGATTCTAAGGCTTCATAAACTCCTTGGTAGACTCCCGGGTCGAACTGATAATGAAATAAAGAACTACTGGAATTCTCATTTGAGCAAGAAGATTACCCAAAATGGAAGAGTACGGAAGAAAAGTTCCACAACACAGCAGCCTGAGCCCATGGAAACAAAG…
>BnaMYB12-2_A03p022650
ATGGGAAGAGCGCCGTGTTGCGAGAAGGTCGGGATAAAGAGAGGGCGGTGGACGGCGGAGGAAGACCAGATTCTCTCTAGCTACATTCAGTCCAACGGTGAAGGCTCTTGGAGATCTCTCCCCAAAAATGCCGGATTAAAAAGATGTGGAAAAAGCTGTAGATTGAGATGGATAAATTATCTTAGATCAGATCTCAAGCGCGGGAACATAACTCTAGAAGAAGAAGAACTCGTTGTTAAATTGCATTCCACATTGGGAAACAGGTGGTCACTAATTGCTAGTCATCTACCAGGGAGAACAGACAACGAAATCAAAAACTATTGGAACTCTCATCTCCGCCGTAAACTCCACAACTTCATCATCAGGAAGCCATCCATCTCTCACAACGTCCCTGATGTA…
>IsaMYB111-2_Isati.3780s0005
ATGGACTTGAAAAGAGGAAACATTACCGCCGAGGAAGAAGACACCATCGTCAAGTTGCATTCCCTTCTCGGCAATAGATGGTCTCTTATTGCAACACATCTACCAGGAAGAACAGACAACGAAATTAAAAACTATTGGAACTCACATCTCAGCCGCAAAATCTACGCCTTCACTGCCGTCCCCAAAGATGAGCACAATCTAAACGTGGACGATTTAGTCCTGAATAATTCTTCTTCGTCTTCTTCTTCATCTTCCTCGGGAGCCAAGACCACGAACAAGACCAAGAAGAAGAAGAAAGGAAGAACTAGTAGGTCATCCATGAAGAAACACAAGCAAATGGTGTCGGTCTCGCAATGTTTCCCACAACCGAAGGAGCTAGAGAGTGAGATCAGTGAGGGA…
>BstMYB57_Bostr.1460s0057
ATGGAGACGATGAAGAAGAAAGGGAGAGAGAAAGCGACGATAACATCACAGAAAGAAGAAGAAGAAGGAACAGTGAGGAAAGGGCCATGGACTATGGAAGAAGACTTCATCCTCTTTAATTACATTCTTAATCATGGTGAAGGTCTTTGGAACTCTGTCGCCAAAGCCTCTGGTCTAAAACGTACCGGAAAAAGCTGTCGGCTCCGGTGGCTGAACTATCTCCGACCAGATGTGCGGCGAGGGAACATAACCGCAGAAGAACAACTTTTGATCATTCAGCTTCATGCTAAGCTTGGAAACAGGTGGTCGAAGATTGCGAAGCATCTCCCGGGAAGAACGGACAACGAGATAAAGAACTTTTGGAGGACAAAGATTCAGAGACGCATGAAAGTGTCGTCC…
>CmaMYB111-1_Camar.0509s0007
ATGGGAAGGGCTCCATGTTGTGAGAAGATAGGACTCAAGAGAGGGAGATGGACTGCTGAGGAAGATGAGATCCTCTCTAACTACATCCAAACCAATGGTGAAGGTTCTTGGCGGTCTTTACCTAAGAAAGCTGGACTGTTGAGATGTGGAAAGAGCTGTAGACTGAGGTGGATAAACTATTTGAGAAGGGACTTGAAAAGAGGAAATATAACAGCCGAGGAAGAAGACACCATCGTCAAGTTGCATTCCCTTCTCGGCAACAGATGGTCGCTTATCGCAACACATCTACCAGGAAGAACAGACAACGAAATTAAAAACTATTGGAACTCACATCTCAGCCGCAAAATCTACGCCTTCACTGCCGTCGCTGGAGATGAACACAGTCTAAACGTCGAGGAT…
>IsaMYB24-3_Isati.0051s0053
ATGGAGAAAAGAGAGAGTGGAGGTGGGTCGGGATCAGGAGATGCAGAGGTGAGAAAAGGGCCATGGACGATGGAAGAAGATTTGATTCTCATCAATTATATCGCCAATCATGGTGAAGGTGTTTGGAACTCTCTCGCCAAATCTGCAGGTCTAAAACGCACCGGAAAAAGTTGCCGGCTCCGTTGGCTGAACTACCTCCGACCAGATGTACGAAGAGGAAACATCACAGCAGAGGAGCAACTCATCATCATGGAACTTCATTCCAAATGGGGAAATAGGTCAGTGATAATTTCAAAACATTTACCAGGAAGAACCGATAACGAGATAAAGAACTTTTGGAGGACCAAGATTCAGAAATATATCATCAAGCACGGAGAAGCAACGACCGTTGGATCACAA…
>CgrMYB99_Cagra.4003s0023.1
ATGGGTGGTCGTAAACCATGTTGTGATGAGGTCGGGTTAAGAAAGGGACCATGGACCGCGGAAGAAGACGGGAAACTAGTTGATTTCCTAAGGACACGTGGCGACAGAGGTGGATGGTGTTGGAGGGATGTGCCGAAACTGGCGGGACTAAGGCGGTGCGGCAAAAGTTGCCGTCTCCGGTGGACTAACTATCTCCGGCCAGATCTCAAGAGAGGTCTTTTTACTGAAGAGGAGATCCAACTAGTCATTGATCTTCATGCTCGCCTTGGCAATAGATGGTCCAAGATTGCAGTAGAGTTACCGGGAAGAACAGACAACGACATAAAGAATTATTGGAACACTCATATAAAGAGGAAGCTTATTAGAATGGGTATCGATCCAAACACTCATCGTCGATTT…
>LanMYB11_Luann.0375s0008
ATGGGAAGAGCGCCGTGTTGTGAGAAAGTAGGAATGAAGAAAGGGCGGTGGACGGCGGAGGAAGATCGGATTCTCTCTGACTACATTCGCTCCAATGGTGAAGGCTTGTGGCGTGCTCTTCCCAAAAATGCCGGGTTGAAAAGATGTGGAAAGAGTTGTAGATTGAGATGGATAAACTATCTGAGATCAGATCTCAAGAGAGGAAACATTACTCCCGAAGAAGAGGAACTCATTGTTAAGTTGCATTCTACTTTGGGAAACAGGTGGTCGATAATTGCGAGTAATCTACCAGGAAGAACAGACAACGAAATTAAAAACTATTGGAACTCTCATCTCAGCCGTAAACTCCACAACTTCATCAGAAAATCAACGGTCGTGAATGTCTTCGAGAATGCTCCT…
>BolMYB111-2_BolC7t44513H
ATGGGAAGGGCTCCTTGTTGTGAGAAGATAGGACTCAAGAGAGGGAGATGGACTGCCGAGGAAGATGAGATCCTCACTAACTATATTCAAACCAATGGTGAAGGTTCTTGGCGGTCTTTGCCTAAGAAAGCTGGACTGTTGAGATGTGGAAAGAGCTGTAGACTAAGGTGGATAAACTATTTGAGAAGGGACTTGAAAAGAGGAAATATTACAGCCGAGGAAGAAGAAACCATCGTCAAGTTGCATTCCCTTCTCGGCAACAGATGGTCGCATATTGCAACACATCTACCAGGAAGAACAGACAACGAAATTAAAAACTATTGGAACTCACATCTCAGCCGCAAAATCTACGCCTTCACTGCCGTCACCGGAGATGAGCACAGTCTAAAGGTCGACGAT…
>SlyMYB123-2_Solyc12g096200.2
ATGGGAAGAACTCCATGTTGTTCTAAAGTTGGAATGAAAAAAGGACCATGGTCTATAGAAGAAGATATGTTACTCACTAGTTACATTCACCTACATGGTGAAGGTAATTGGAGATCTTTGCCTATGAATGCTGGACTTCTTAGATGTAGTAAAAGTTGCAGATTAAGATGGGTGAATTATCTTCGACCAGGTATTAAGAGAGGAAATTTTAGTCCAGAGGAAGATGATCTTATCATACCTCTTTATTCACTTCTTGGTGGTCGATGGTCCTTGATAGCCGGAAGATTGTCAGGGAGAACTGATAACGAGATCAAAAATCATTGGCACACCAATCTCTTGAAGAAACTCAAGGCATCAGGAATCGAACCAAAACCTTAA
>BnaMYB12-3_C04p000450
ATGGGAAGAGCGCCGTGTTGCGAGAAGGTCGGGATAAAGAGAGGGCGGTGGACAGCGGAGGAAGACCAGATTCTCTCCAGCTACATTCAATCCAATGGTGAAGGCTCTTGGAGATCTCTCCCCAAAAATGCCGTGTCACAGTCACAGCGTGGGAACATAACTCCAGAAGAAGAAGAACTCGTTGTCAAAATGCATTCCACTTTGGGAAACAGGTGGTCACTGATTGCGAGTCATCTACCCGGGAGAACAGACAACGAAATAAAAAATTATTGGAACTCTCATCTCAGCCGTAAACTCCACTACATCAGAAAGTCTCACAACGTCCCCGCCGTAACCATGAACCCTCCTCCGACGTCACAGCGTCTGCCGGAGAAACGGAGGCCAGGGAGAACCAGTAGA…
>GraMYB123-12_Gorai.004G196800
ATGTTTTTATACTCATTCACTTCCCTTCTCTTGTTTCTCACTAATCATCTCAGTCTCCCCTTCTCACTCTTTGCCTCTTCTGACTGTTGGCTAATAATGGCTCCAAAGAAGGCTGGAGTGAGCAAAAGGGTTTTTAACAAAGGTTCATGGACAGCTGAGGAAGATAGAAGATTGGCTAAATATATTGAGATTCATGGTGCAAAGAGATGGAAAACAATCGCCATTAAATCAGGTTTGAATCGATGCGGCAAGAGTTGCAGGTTGAGATGGTTGAACTACTTGAGACCTAACATTAAGAGAGGCAACATATCAGATGAAGAAGAGGACTTAATTATTAGGCTTCATAAACTGCTGGGAAACAGGTGGTCTTTGATTGCTGGGAGACTTCCAGGGCGAACA…
>CamMYB21-1_Caamp.0120s0219
ATGGAGAAAAGAGGAGGAATAAGTGGTGGAGGTTCTGGATCAGGAGAAGCAGAGGTGAGAAAAGGACCATGGACGATGGAAGAAGATCTTATTCTTATCAACTATATCGCCAACCACGGCGATGGCGTTTGGAACTCTCTCGCCAAATCTGCAGGTCTAAAACGCACCGGAAAAAGTTGCCGTCTCCGGTGGCTGAACTATCTCCGCCCTGACGTACGACGTGGAAACATCACGCCCGAGGAACAACTTATCATCATGGAACTTCATGCTAAGTGGGGAAACAGGTGGTCGAAAATCGCTAAACACCTTCCAGGAAGAACCGACAACGAGATCAAAAACTTCTGGAGGACAAGAATCCAAAAATATATGAAACAAACCGATGTACCAGCAACAACAACG…
>RsaMYB111-3_GWHTANWD052099
ATGGGAAGGACTCCGTGTTGTGAGAAAATAGGACTTAAGAGAGGGAGATGGACCGCGGAGGAAGATGAGACCCTCACTAACTATATTCAAATCAATGGTGAAGGTTCTTGGCGGTCTTTGCCTAAGAAAGCTGGATTGTTGAGGTGTGGAAAGAGCTGTAGACTAAGGTGGATAAACTATTTGAGAATGGACTTGAAAAGAGGAAATATTACGGCCGAGGAAGACGAGACAATCGTCAAGTTGCATTCCCTTCTTGGCAATAGATGGTCGCTTATTGCAACACATCTACCTGGAAGAACAGACAACGAAATTAAAAACTACTGGAACTCACATCTTAGCCGCAAAATCTACGCATTCACGGGCCGCAGAAATGAGCACGGTCTAAACGTCACCGACTTA…
>EveMYB111-1_Eruve.0069s0054
ATGGGAAGGGCTCCTTGTTGCGAGAAAATAGGGCTGAAGAGAGGGAGATGGACAACTGAGGAAGATAAGATCCTCACTAACTATATTCAAACCAATGGTGAAGGTTCTTGGCGGTTATTGCCTAAGAAAGCTGGATTGTTGAGATGTGGAAAGAGCTGTAGACTAAGGTGGATAAACTATTTGAGAATGGACTTGAAACGAGGCAATATCACAGCCGAGGAAGAAGACACCATCTTCAAGTTGCATTCCCTTTTCGGCAACAGATGGTCGCTTATTGCTACACATCTACCAGGAAGAACAGACAACGAAATTAAAAATTATTGGAACTCACATCTTAGCCGCAAAATCTACTCTTTCAAAGCCGTTTCTGGAGATGAACATTATCTTAACGTCGATGAT…
>SpiMYB111-1_Stapi.4044s0002
ATGGGAAGGGCTCCGTGTTGTGACAAAATAGGGTTGAAGAGAGGGAGATGGACCGCCGAGGAAGATGAGATCCTCACTAACTATATTCAAACCAATGGTGAAGGTTCTTGGCGGTTTTTGCCTAAGAAAGCCGGATTGTTGAGATGTGGAAAGAGCTGTAGACTAAGGTGGATCAACTATTTGAGAAGGGACTTGAAAAGAGGCAATATCACGGCCGAGGAAGAAGGCACCATCGTCAAGTTGCATTCCCTTCTCGGCAACAGATGGTCGCTTATTGCAACACATCTACCAGGAAGAACAGACAACGAAATTAAAAATTATTGGAACTCACATCTAAGCCGCAAAATCTACGCTTTCACTGCCGTTTCCGGAGATGAGCACAATCTTAACGTCGATTAT…
